# Supplementary material for: Natural variations of cold tolerance and temperature acclimation in Caenorhabditis elegans
Source: J Comp Physiol B. 2016 Jun 18;186(8):985–98. doi: 10.1007/s00360-016-1011-3 (PMC5090014; doi:10.1007/s00360-016-1011-3)
Supplement: Supplementary file 1 — Supplementary material 1 Summary and called polymorphisms from whole genome sequencing analysis for KR314, RC301 and CB4854 (XLSX 292 kb) [file 360_2016_1011_MOESM1_ESM.xlsx]

## Sheet: summary
Supplementary Data 1-a
1. Reference								6. Annotation
species	genome size (bp)	Build						Impact	Effect	N2		KR314		RC301		CB4854
nematode C.elegans	100286070	UCSC ce10								Homo	Hetero	Homo	Hetero	Homo	Hetero	Homo	Hetero
								High	SPLICE_SITE_ACCEPTOR	5	0	58	5	28	1	36	2
2. Material									SPLICE_SITE_DONOR	2	1	82	4	56	6	64	3
Sample	Library	Insert size (bp)	Number of reads	Read length	Total base pair (Gb)	Read coverage(x)			START_LOST	1	0	15	1	11	0	7	0
N2	pair end	355	132693340	110	14596.3	145.546			EXON_DELETED	0	0	0	0	0	0	0	0
KR314	pair end	259	143846998	110	15823.2	157.78			FRAME_SHIFT	79	5	683	71	511	48	539	45
RC301	pair end	319	108834534	110	11971.8	119.376			STOP_GAINED	2	3	127	18	93	14	105	14
CB4854	pair end	336	140663280	110	15473	154.288			STOP_LOST	0	0	39	2	23	2	27	3
									RARE_AMINO_ACID	0	0	0	0	0	0	0	0
3. Mapping								Moderate	NON_SYNONYMOUS_CODING	173	125	10309	661	7777	398	8347	404
Sample	Filtering	Number of reads (bp)	Mapping	(%)	Mapping (paired-end)	(%)			CODON_CHANGE	0	0	0	0	0	0	0	0
N2	Non	132693340	130130117	0.980683	129555942	0.976356			CODON_INSERTION	2	0	123	4	75	3	93	2
	Removal of duplication	127410812	124847589	0.940873	124701608	0.939773			CODON_CHANGE_PLUS_CODON_INSERTION	0	0	61	2	48	1	40	4
KR314	Non	143846998	137678768	0.95712	136788534	0.950931			CODON_DELETION	2	0	187	9	125	4	128	9
	Removal of duplication	138754330	132586100	0.921716	132360284	0.920146			CODON_CHANGE_PLUS_CODON_DELETION	1	1	93	8	70	9	77	9
RC301	Non	108834534	104542059	0.96056	103920725	0.954851			UTR_5_DELETED	0	0	0	0	0	0	0	0
	Removal of duplication	102558036	98265561	0.90289	98066394	0.90106			UTR_3_DELETED	0	0	0	0	0	0	0	0
CB4854	Non	140663280	136465047	0.970154	135691245	0.964653		Low	SYNONYMOUS_START	0	0	0	0	0	0	0	0
	Removal of duplication	135832826	131634593	0.935813	131429040	0.934352			NON_SYNONYMOUS_START	0	0	1	0	2	0	4	0
*BWA mapping by default									START_GAINED	0	0	142	4	113	3	120	4
* The read sets after removal of duplication used father processing									SYNONYMOUS_CODING	64	57	11116	501	9049	373	8943	338
									SYNONYMOUS_STOP	0	0	13	0	13	0	19	2
4. Mapping process								Modifier	UTR_5_PRIME	32	2	1189	49	923	40	1045	41
4-1) local realignment (GATK RealignerTargetCreater + IndelRealigner)									UTR_3_PRIME	74	16	4248	224	3170	176	3569	126
4-2) base quality score recalibration (GATK BaseRecalibrator + PrintReads)									REGULATION	0	0	0	0	0	0	0	0
*These were used under the default parameters									UPSTREAM	7408	3133	399791	29404	175899	16427	209228	20012
									DOWNSTREAM	7521	3284	394952	30715	173812	16883	208900	21488
5. Polymorphism call									GENE	0	0	0	0	0	0	0	0
5-1) Polymorphisms called by GATK UnifiedGenotyper									TRANSCRIPT	0	0	0	0	0	0	0	0
Sample	Homo		Hetero						EXON	108	42	2697	368	1519	288	1864	285
	Snp	Indel	Snp	Indel					INTRON_CONSERVED	0	0	0	0	0	0	0	0
Celegans_N2	2236	1922	15469	485					INTRON	2234	738	106934	11795	75521	8581	94011	11908
Celegans_KR314	142553	43139	61171	4805					INTRAGENIC	0	0	1	0	0	0	17	0
Celegans_RC301	109128	31102	47782	3608					INTERGENIC	33	11	1162	93	869	75	1031	58
Celegans_CB4854	111932	35982	54297	4303					INTERGENIC_CONSERVED	0	0	0	0	0	0	0	0
Parameters: " -stand_call_conf 30.0 -dcov 200 "									NONE	0	0	0	0	0	0	0	0
									CHROMOSOME	0	0	0	0	0	0	0	0
5-2) Filtering of polymorphisms by GATK VariantFiltraction									CUSTOM	0	0	0	0	0	0	0	0
Sample	Homo		Hetero						CDS	0	0	0	0	0	0	0	0
	Snp	Indel	Snp	Indel				*The target is site after filtering
Celegans_N2	1129	1779	1167	165				*High homo site was prepared as initial data.
Celegans_KR314	95506	37903	10130	2718				*SnpEff was used in annotation
Celegans_RC301	67480	26750	7557	1976
Celegans_CB4854	79002	32353	9213	2582
Parameters: " --clusterWindowSize 10 , MQ0/(1.0*DP) > 0.05, QUAL< 30, DP < 10, SB > -0.1 , MQ < 25.0 "
*clusterWindowSize is only SNP

## Sheet: N2
Supplementary Data 1-b			High polymorphism sites comparing N2 from our laboratory with N2 of UCSC ce10
Chromosome	Physical position	Reference	Alteration	Quality	Effect	A.A change	Gene	Transcript	Gbrowse
chrI	221154	G	GC	1774.96	FRAME_SHIFT	-/G	Y48G1BL.6	Y48G1BL.6	gbrowse
chrI	2905527	TGC	T	5489	FRAME_SHIFT	-	Y71F9AL.4	Y71F9AL.4	gbrowse
chrI	6066249	T	TGATCTCCAATTACAATCAAAA	18626	STOP_GAINED	-/TTTTGATTGTAATTGGAGATC	C27A12.9	C27A12.9	gbrowse
chrI	6801828	G	GCT	6481	SPLICE_SITE_ACCEPTOR		E02D9.1	E02D9.1b.2	gbrowse
chrI	10113279	TG	T	6457	FRAME_SHIFT	-	Y106G6D.3	Y106G6D.3	gbrowse
chrI	11145687	T	TG	4807	FRAME_SHIFT	-/G	ZK39.9	ZK39.9	gbrowse
chrI	13101699	CA	C	3728	FRAME_SHIFT	-	Y26D4A.21	Y26D4A.21	gbrowse
chrI	13617731	A	AT	4500	FRAME_SHIFT	-/A	agef-1	Y6B3A.1c	gbrowse
chrI	14349945	A	AC	5950	SPLICE_SITE_DONOR		Y105E8A.2	Y105E8A.2	gbrowse
chrII	30069	AG	A	126.99	SPLICE_SITE_DONOR		F23F1.5	F23F1.5.1	gbrowse
chrII	595621	AGCGGCCGC	A	9642	FRAME_SHIFT	-	nhl-3	W04H10.3b.1	gbrowse
chrII	595621	AGCGGCCGC	A	9642	FRAME_SHIFT	-	nhl-3	W04H10.3b.2	gbrowse
chrII	595621	AGCGGCCGC	A	9642	FRAME_SHIFT	-	nhl-3	W04H10.3b.3	gbrowse
chrII	595621	AGCGGCCGC	A	9642	FRAME_SHIFT	-	nhl-3	W04H10.3a	gbrowse
chrII	595621	AGCGGCCGC	A	9642	SPLICE_SITE_ACCEPTOR		nhl-3	W04H10.3a	gbrowse
chrII	1848048	G	GC	4521	FRAME_SHIFT	-/G	fbxb-97	C52E2.6	gbrowse
chrII	2903195	CA	C	1816.96	FRAME_SHIFT	-	Y110A2AM.1	Y110A2AM.1	gbrowse
chrII	3321972	C	CG	4977	FRAME_SHIFT	-/C	Y46D2A.2	Y46D2A.2	gbrowse
chrII	3796674	A	AC	2416.96	FRAME_SHIFT	-/C	Y8A9A.2	Y8A9A.2	gbrowse
chrII	5006745	A	AG	4157	FRAME_SHIFT	-/G	F59A6.4	F59A6.4	gbrowse
chrII	5078775	T	TG	3526	FRAME_SHIFT	-/C	dsh-2	C27A2.6	gbrowse
chrII	5078781	G	GC	3596	FRAME_SHIFT	-/G	dsh-2	C27A2.6	gbrowse
chrII	6084917	A	AG	2704.96	FRAME_SHIFT	-/C	ptc-2	F21H12.4	gbrowse
chrII	6535295	AT	A	4453	FRAME_SHIFT	-	abcx-1	C56E6.1	gbrowse
chrII	6736493	G	GC	5846	FRAME_SHIFT	-/C	T14B4.2	T14B4.2	gbrowse
chrII	6750731	T	TG	7692	FRAME_SHIFT	-/C	F41G3.20	F41G3.20	gbrowse
chrII	6759258	TC	T	4682	FRAME_SHIFT	-	F41G3.2	F41G3.2	gbrowse
chrII	6759926	A	AT	6487	FRAME_SHIFT	-/T	F41G3.2	F41G3.2	gbrowse
chrII	7124005	C	CG	1394.96	FRAME_SHIFT	-/G	F10E7.2	F10E7.2	gbrowse
chrII	7698901	C	CG	5339	FRAME_SHIFT	-/C	B0495.6	B0495.6	gbrowse
chrII	7698907	G	GC	4770	FRAME_SHIFT	-/G	B0495.6	B0495.6	gbrowse
chrII	7754524	GC	G	5046	FRAME_SHIFT	-	B0228.6	B0228.6	gbrowse
chrII	12607639	G	GA	4876	FRAME_SHIFT	-/A	Y38E10A.8	Y38E10A.8	gbrowse
chrII	12668789	T	TG	3372	FRAME_SHIFT	-/G	rgs-4	Y38E10A.21	gbrowse
chrII	12677322	T	TG	5534	FRAME_SHIFT	-/C	Y38E10A.23	Y38E10A.23	gbrowse
chrIII	2253914	A	AT	4939	FRAME_SHIFT	-/T	fbxa-73	T20H9.4	gbrowse
chrIII	4628544	T	TG	5767	FRAME_SHIFT	-/G	clec-151	F10F2.7	gbrowse
chrIII	5017349	T	TC	3873	FRAME_SHIFT	-/G	larp-1	R144.7b	gbrowse
chrIII	5105941	A	AG	3739	FRAME_SHIFT	-/G	F54D8.6	F54D8.6	gbrowse
chrIII	5595882	A	AG	6309	FRAME_SHIFT	-/G	ced-6	F56D2.7	gbrowse
chrIII	6990367	A	AG	5255	SPLICE_SITE_DONOR		prk-1	C06E8.3c	gbrowse
chrIII	7075900	G	GC	2353.96	FRAME_SHIFT	-/G	ZK418.6	ZK418.6	gbrowse
chrIII	7608534	G	GC	5782	FRAME_SHIFT	-/G	T04A6.4	T04A6.4	gbrowse
chrIII	8650763	C	CG	5725	FRAME_SHIFT	-/G	flp-23	F22B7.2	gbrowse
chrIII	8706600	G	GAC	9381	SPLICE_SITE_ACCEPTOR		B0303.11	B0303.11	gbrowse
chrIII	9101179	C	T	3466.01	START_LOST	atG/atA	ZK507.1	ZK507.1	gbrowse
chrIII	10030896	T	TG	6341	FRAME_SHIFT	-/C	M04D8.4	M04D8.4	gbrowse
chrIII	10530012	AC	A	4100	FRAME_SHIFT	-	unc-49	T21C12.1a	gbrowse
chrIII	12103264	G	GT	8030	FRAME_SHIFT	-/A	Y75B8A.3	Y75B8A.3	gbrowse
chrIV	5409615	C	CG	4893	FRAME_SHIFT	-/C	ZK616.8	ZK616.8	gbrowse
chrIV	7053275	AC	A	7963	FRAME_SHIFT	-	nhr-105	C06G3.1b	gbrowse
chrIV	7053275	AC	A	7963	FRAME_SHIFT	-	nhr-105	C06G3.1a.1	gbrowse
chrIV	7053275	AC	A	7963	FRAME_SHIFT	-	nhr-105	C06G3.1a.2	gbrowse
chrIV	7053281	C	CT	8993	FRAME_SHIFT	-/T	nhr-105	C06G3.1b	gbrowse
chrIV	7053281	C	CT	8993	FRAME_SHIFT	-/T	nhr-105	C06G3.1a.1	gbrowse
chrIV	7053281	C	CT	8993	FRAME_SHIFT	-/T	nhr-105	C06G3.1a.2	gbrowse
chrIV	7592875	TC	T	720.96	FRAME_SHIFT	-	tag-80	Y2C2A.1	gbrowse
chrIV	7727547	A	AG	2632.96	FRAME_SHIFT	-/G	C50F7.5	C50F7.5	gbrowse
chrIV	8271549	AT	A	4377	FRAME_SHIFT	-	K07H8.5	K07H8.5	gbrowse
chrIV	12308306	GC	G	4985	FRAME_SHIFT	-	oac-58	K09E10.2	gbrowse
chrIV	15476849	C	CAGA	8038	SPLICE_SITE_ACCEPTOR		Y73F8A.26	Y73F8A.26	gbrowse
chrIV	17228770	G	GC	6134	FRAME_SHIFT	-/G	Y116A8B.5	Y116A8B.5	gbrowse
chrV	2703961	TA	T	2386.96	FRAME_SHIFT	-	nuo-5	Y45G12B.1c.1	gbrowse
chrV	2703961	TA	T	2386.96	FRAME_SHIFT	-	nuo-5	Y45G12B.1c.2	gbrowse
chrV	3587028	A	AAGGATCCTTC	16378	FRAME_SHIFT	-/AGGATCCTTC	T22F3.2	T22F3.2a	gbrowse
chrV	3587028	A	AAGGATCCTTC	16378	FRAME_SHIFT	-/AGGATCCTTC	T22F3.2	T22F3.2b	gbrowse
chrV	3750651	G	GT	2410.96	FRAME_SHIFT	-/A	Y39H10A.6	Y39H10A.6	gbrowse
chrV	6177089	T	TC	1237.96	FRAME_SHIFT	-/G	ttn-1	W06H8.8d	gbrowse
chrV	6177089	T	TC	1237.96	FRAME_SHIFT	-/G	ttn-1	W06H8.8e.1	gbrowse
chrV	6177089	T	TC	1237.96	FRAME_SHIFT	-/G	ttn-1	W06H8.8e.2	gbrowse
chrV	6177089	T	TC	1237.96	FRAME_SHIFT	-/G	ttn-1	W06H8.8f	gbrowse
chrV	6177089	T	TC	1237.96	FRAME_SHIFT	-/G	ttn-1	W06H8.8g	gbrowse
chrV	10548755	TG	T	3481	FRAME_SHIFT	-	srd-34	F32G8.1	gbrowse
chrV	13150209	AG	A	5207	FRAME_SHIFT	-	B0365.7	B0365.7	gbrowse
chrV	14938750	A	AC	5952	FRAME_SHIFT	-/C	C30G7.2	C30G7.2	gbrowse
chrV	15440060	A	AC	6187	SPLICE_SITE_ACCEPTOR		T26H5.6	T26H5.6	gbrowse
chrV	15766884	C	G	4337.01	STOP_GAINED	tCa/tGa	F57A10.2	F57A10.2	gbrowse
chrX	5690	G	GT	5898	FRAME_SHIFT	-/T	CE7X_3.1	CE7X_3.1	gbrowse
chrX	5703	A	AT	6896	FRAME_SHIFT	-/T	CE7X_3.1	CE7X_3.1	gbrowse
chrX	1202974	T	TG	2823.96	FRAME_SHIFT	-/C	T13G4.6	T13G4.6	gbrowse
chrX	1615116	GC	G	3886	FRAME_SHIFT	-	H11E01.3	H11E01.3	gbrowse
chrX	1615124	TC	T	4478	FRAME_SHIFT	-	H11E01.3	H11E01.3	gbrowse
chrX	1615134	TC	T	4893	FRAME_SHIFT	-	H11E01.3	H11E01.3	gbrowse
chrX	2165877	T	TG	7497	FRAME_SHIFT	-/G	F48B9.3	F48B9.3	gbrowse
chrX	4025157	C	CT	5840	FRAME_SHIFT	-/T	acr-10	R02E12.8	gbrowse
chrX	4662792	GA	G	556.96	FRAME_SHIFT	-	F16H11.2	F16H11.2	gbrowse
chrX	4914715	A	AT	6498	FRAME_SHIFT	-/A	ifa-4	K05B2.3.1	gbrowse
chrX	4914715	A	AT	6498	FRAME_SHIFT	-/A	ifa-4	K05B2.3.2	gbrowse
chrX	6357745	C	CCCAT	1448.96	FRAME_SHIFT	-/ATGG	C03B1.10	C03B1.10	gbrowse
chrX	6374843	T	TC	7241	FRAME_SHIFT	-/C	C03B1.1	C03B1.1	gbrowse
chrX	8033815	G	GC	5602	FRAME_SHIFT	-/G	C18A11.6	C18A11.6	gbrowse
chrX	8941350	TGATC	T	10815	FRAME_SHIFT	-	trk-1	D1073.1a	gbrowse
chrX	8941350	TGATC	T	10815	FRAME_SHIFT	-	trk-1	D1073.1b	gbrowse
chrX	12701761	TG	T	6063	FRAME_SHIFT	-	nhr-214	T07C5.3a	gbrowse
chrX	12701761	TG	T	6063	FRAME_SHIFT	-	nhr-214	T07C5.3b	gbrowse
chrX	13404246	T	TA	4884	FRAME_SHIFT	-/A	F02C12.1	F02C12.1	gbrowse
chrX	14614986	G	GC	5008	FRAME_SHIFT	-/C	rbc-1	F54E4.1	gbrowse
chrX	14766624	TG	T	5388	FRAME_SHIFT	-	Y16B4A.2	Y16B4A.2	gbrowse
chrX	14766634	TG	T	5363	FRAME_SHIFT	-	Y16B4A.2	Y16B4A.2	gbrowse
chrX	14766665	CG	C	5885	FRAME_SHIFT	-	Y16B4A.2	Y16B4A.2	gbrowse

## Sheet: KR314
Supplementary Data 1-c			High polymorphism sites comparing KR314 with N2
Chromosome	Physical position	Reference	Alteration	Quality	Effect	A.A change	Gene	Transcript	Gbrowse
chrI	6313	G	T	4072.01	STOP_GAINED	taC/taA	Y74C9A.3	Y74C9A.3.1	gbrowse
chrI	6313	G	T	4072.01	STOP_GAINED	taC/taA	Y74C9A.3	Y74C9A.3.2	gbrowse
chrI	59120	A	C	126.26	STOP_GAINED	tTa/tGa	Y48G1C.5	Y48G1C.5	gbrowse
chrI	60201	CG	C	3400	FRAME_SHIFT	-	Y48G1C.5	Y48G1C.5	gbrowse
chrI	106360	G	GTT	2902.96	FRAME_SHIFT	-/AA	Y48G1C.8	Y48G1C.8	gbrowse
chrI	221154	G	GC	1347.96	FRAME_SHIFT	-/G	Y48G1BL.6	Y48G1BL.6	gbrowse
chrI	234214	GTGGTGCA	G	4285	FRAME_SHIFT	-	Y48G1BM.6	Y48G1BM.6	gbrowse
chrI	238911	CGGGGGGGGGGGGG	C	4078	FRAME_SHIFT	-	Y48G1BM.7	Y48G1BM.7	gbrowse
chrI	238954	A	T	1324	STOP_GAINED	tTg/tAg	Y48G1BM.7	Y48G1BM.7	gbrowse
chrI	681516	A	T	35.77	STOP_GAINED	Aag/Tag	Y18H1A.11	Y18H1A.11.1	gbrowse
chrI	681516	A	T	35.77	STOP_GAINED	Aag/Tag	Y18H1A.11	Y18H1A.11.2	gbrowse
chrI	819223	AAAATTTTTAAGGCCAAACTTTTAGGACAAATCTGGTGACC	A	12603	FRAME_SHIFT	-	ZC123.3	ZC123.3	gbrowse
chrI	819223	AAAATTTTTAAGGCCAAACTTTTAGGACAAATCTGGTGACC	A	12603	SPLICE_SITE_ACCEPTOR		ZC123.3	ZC123.3	gbrowse
chrI	1378861	TTA	T	5173	FRAME_SHIFT	-	Y92H12BL.2	Y92H12BL.2	gbrowse
chrI	1379090	T	A	4324.01	STOP_GAINED	tTa/tAa	Y92H12BL.2	Y92H12BL.2	gbrowse
chrI	1382295	CA	C	3192.96	FRAME_SHIFT	-	Y92H12BL.4	Y92H12BL.4	gbrowse
chrI	1382514	C	CA	2384.96	FRAME_SHIFT	-/T	Y92H12BL.4	Y92H12BL.4	gbrowse
chrI	1441717	G	GTTTT	4200	FRAME_SHIFT	-/AAAA	F37F2.2	F37F2.2.1	gbrowse
chrI	1524398	C	CAT	4168	FRAME_SHIFT	-/AT	Y92H12A.4	Y92H12A.4	gbrowse
chrI	1524399	C	CG	2282.96	FRAME_SHIFT	-/G	Y92H12A.4	Y92H12A.4	gbrowse
chrI	1534216	C	CTTTTTTTTTT	17574	FRAME_SHIFT	-/TTTTTTTTTT	Y92H12A.3	Y92H12A.3	gbrowse
chrI	1640835	AT	A	3198.96	FRAME_SHIFT	-	Y73E7A.8	Y73E7A.8	gbrowse
chrI	1670188	G	GA	1816.96	FRAME_SHIFT	-/T	Y71G12B.23	Y71G12B.23b	gbrowse
chrI	1799806	G	T	3786.01	STOP_GAINED	Gag/Tag	Y71G12B.5	Y71G12B.5	gbrowse
chrI	1804706	T	TG	4045	FRAME_SHIFT	-/G	Y71G12B.5	Y71G12B.5	gbrowse
chrI	1832005	G	GC	4699	FRAME_SHIFT	-/C	Y71G12B.28	Y71G12B.28	gbrowse
chrI	1852234	T	A	4654.01	STOP_GAINED	Aga/Tga	M01D7.9	M01D7.9	gbrowse
chrI	1852238	A	ATTT	7515	STOP_GAINED	tct/tAAAct	M01D7.9	M01D7.9	gbrowse
chrI	1910478	GT	G	1283.96	FRAME_SHIFT	-	Y71G12A.2	Y71G12A.2b	gbrowse
chrI	1910478	GT	G	1283.96	FRAME_SHIFT	-	Y71G12A.2	Y71G12A.2a	gbrowse
chrI	1910489	GTT	G	2724.96	FRAME_SHIFT	-	Y71G12A.2	Y71G12A.2b	gbrowse
chrI	1910489	GTT	G	2724.96	FRAME_SHIFT	-	Y71G12A.2	Y71G12A.2a	gbrowse
chrI	2066974	G	GGTGT	6043	SPLICE_SITE_DONOR		arl-13	Y37E3.5a	gbrowse
chrI	2205325	GT	G	1696.96	FRAME_SHIFT	-	afd-1	W03F11.6c	gbrowse
chrI	2246576	G	A	5119.01	SPLICE_SITE_DONOR		lgc-51	F12B6.3	gbrowse
chrI	2247231	A	ATT	2684.96	FRAME_SHIFT	-/TT	lgc-51	F12B6.3	gbrowse
chrI	2313467	T	C	5661.01	SPLICE_SITE_DONOR		Y39G10AR.8	Y39G10AR.8.1	gbrowse
chrI	2369061	GT	G	2656.96	FRAME_SHIFT	-	nekl-1	Y39G10AR.3	gbrowse
chrI	2550198	T	G	4251.01	STOP_LOST	Tga/Gga	Y23H5B.2	Y23H5B.2	gbrowse
chrI	2560050	A	T	5707.01	STOP_GAINED	Aaa/Taa	C55C2.4	C55C2.4	gbrowse
chrI	2600037	G	T	4301.01	SPLICE_SITE_DONOR		K07A3.3	K07A3.3a	gbrowse
chrI	2600037	G	T	4301.01	SPLICE_SITE_DONOR		K07A3.3	K07A3.3b	gbrowse
chrI	2634560	A	G	4862.01	STOP_LOST	tAg/tGg	Y23H5A.8	Y23H5A.8	gbrowse
chrI	2638680	A	AT	3524	FRAME_SHIFT	-/T	F40E3.3	F40E3.3	gbrowse
chrI	2639057	CA	C	4424	SPLICE_SITE_ACCEPTOR		F40E3.3	F40E3.3	gbrowse
chrI	2700427	A	AG	3466	FRAME_SHIFT	-/G	F32B5.1	F32B5.1	gbrowse
chrI	2789492	A	G	4146.01	SPLICE_SITE_DONOR		W03D8.1	W03D8.1	gbrowse
chrI	2796620	GT	G	5314	FRAME_SHIFT	-	W03D8.7	W03D8.7	gbrowse
chrI	2863932	G	GTTTT	4541	FRAME_SHIFT	-/TTTT	Y71F9AL.11	Y71F9AL.11	gbrowse
chrI	2864014	ATCTCTCTCTCTCTCTCTCTCTCTCTCTC	A	4950	FRAME_SHIFT	-	Y71F9AL.11	Y71F9AL.11	gbrowse
chrI	2864034	CTCTCTCTCTCTCTCTCTCTCTCTCTCTC	C	4950	FRAME_SHIFT	-	Y71F9AL.11	Y71F9AL.11	gbrowse
chrI	2864330	TTTTGC	T	6674	FRAME_SHIFT	-	Y71F9AL.11	Y71F9AL.11	gbrowse
chrI	2903889	GT	G	2091.96	SPLICE_SITE_DONOR		Y71F9AL.4	Y71F9AL.4	gbrowse
chrI	6066249	T	TGATCTCCAATTACAATCAAAA	24790	STOP_GAINED	-/TTTTGATTGTAATTGGAGATC	C27A12.9	C27A12.9	gbrowse
chrI	6801828	G	GCT	5958	SPLICE_SITE_ACCEPTOR		E02D9.1	E02D9.1b.2	gbrowse
chrI	10113279	TG	T	5738	FRAME_SHIFT	-	Y106G6D.3	Y106G6D.3	gbrowse
chrI	10862756	GCA	G	6773	FRAME_SHIFT	-	Y37F4.5	Y37F4.5.1	gbrowse
chrI	10862756	GCA	G	6773	FRAME_SHIFT	-	Y37F4.5	Y37F4.5.2	gbrowse
chrI	10915055	GAT	G	6392	FRAME_SHIFT	-	F49D11.4	F49D11.4	gbrowse
chrI	11016378	C	A	3332.01	STOP_GAINED	taC/taA	clec-92	Y52B11A.5	gbrowse
chrI	11090117	ACTTCTTCTT	A	7652	FRAME_SHIFT	-	hmr-1	W02B9.1c	gbrowse
chrI	11090117	ACTTCTTCTT	A	7652	SPLICE_SITE_DONOR		hmr-1	W02B9.1c	gbrowse
chrI	11145676	G	GGACT	7061	FRAME_SHIFT	-/GACT	ZK39.9	ZK39.9	gbrowse
chrI	11145687	T	TG	4630	FRAME_SHIFT	-/G	ZK39.9	ZK39.9	gbrowse
chrI	11147770	GA	G	3147.96	FRAME_SHIFT	-	clec-94	ZK39.3	gbrowse
chrI	11154316	A	T	3930.01	STOP_GAINED	taT/taA	clec-98	ZK39.7	gbrowse
chrI	11270908	CT	C	4796	FRAME_SHIFT	-	F36D1.6	F36D1.6	gbrowse
chrI	11431444	GTTGA	G	7764	FRAME_SHIFT	-	nhr-74	C27C7.3	gbrowse
chrI	11492469	T	TC	4190	FRAME_SHIFT	-/G	K08C9.10	K08C9.10	gbrowse
chrI	11520480	A	ATG	5071	FRAME_SHIFT	-/CA	F32B4.5	F32B4.5	gbrowse
chrI	11584467	C	A	4568.01	START_LOST	atG/atT	spe-9	C17D12.6b	gbrowse
chrI	11635718	G	A	5618.01	SPLICE_SITE_ACCEPTOR		W04G5.5	W04G5.5	gbrowse
chrI	11638639	TGAAAGATG	T	14556	FRAME_SHIFT	-	W04G5.10	W04G5.10	gbrowse
chrI	11643038	C	CA	6192	FRAME_SHIFT	-/A	W04G5.9	W04G5.9	gbrowse
chrI	11643710	G	A	6619.01	SPLICE_SITE_ACCEPTOR		W04G5.9	W04G5.9	gbrowse
chrI	11694890	CT	C	1325.96	FRAME_SHIFT	-	T22H2.4	T22H2.4	gbrowse
chrI	11694981	A	ATGCACATTTTT	5087	FRAME_SHIFT	-/AAAAATGTGCA	T22H2.4	T22H2.4	gbrowse
chrI	11701662	CA	C	4327	FRAME_SHIFT	-	pgrn-1	T22H2.6a	gbrowse
chrI	11701662	CA	C	4327	FRAME_SHIFT	-	pgrn-1	T22H2.6b	gbrowse
chrI	11710459	TTGAG	T	10846	FRAME_SHIFT	-	oac-19	F35E2.6	gbrowse
chrI	11827586	C	T	5239.01	STOP_GAINED	tGg/tAg	T02G6.7	T02G6.7	gbrowse
chrI	11828368	C	CGA	5013	FRAME_SHIFT	-/TC	T02G6.7	T02G6.7	gbrowse
chrI	11853159	G	GCA	3407	FRAME_SHIFT	-/TG	ced-1	Y47H9C.4d	gbrowse
chrI	11888832	C	A	6004.01	SPLICE_SITE_ACCEPTOR		csp-3	Y47H9C.6	gbrowse
chrI	11890010	CT	C	2805.96	FRAME_SHIFT	-	Y47H9C.15	Y47H9C.15	gbrowse
chrI	11890179	C	T	2565	SPLICE_SITE_ACCEPTOR		Y47H9C.15	Y47H9C.15	gbrowse
chrI	11899363	GCC	G	728.96	FRAME_SHIFT	-	Y47H9C.9	Y47H9C.9	gbrowse
chrI	11969177	AT	A	3445	FRAME_SHIFT	-	Y53C10A.3	Y53C10A.3	gbrowse
chrI	12026530	G	T	2895	STOP_GAINED	Gga/Tga	Y53C10A.10	Y53C10A.10	gbrowse
chrI	12074769	T	TG	3467	FRAME_SHIFT	-/C	clp-3	Y47H10A.1	gbrowse
chrI	12121966	C	CAA	3710	FRAME_SHIFT	-/TT	M01G12.6	M01G12.6	gbrowse
chrI	12134264	G	A	21.79	STOP_GAINED	Caa/Taa	sri-14	M01G12.1	gbrowse
chrI	12142743	C	T	1293	STOP_GAINED	Caa/Taa	sri-13	M01G12.13	gbrowse
chrI	12170257	A	G	4856.01	SPLICE_SITE_DONOR		R05D7.3	R05D7.3	gbrowse
chrI	12267130	G	A	196.06	SPLICE_SITE_ACCEPTOR		F41D3.7	F41D3.7	gbrowse
chrI	12290148	CA	C	3693	FRAME_SHIFT	-	F56H6.3	F56H6.3	gbrowse
chrI	12326975	CA	C	4657	FRAME_SHIFT	-	C47F8.7	C47F8.7	gbrowse
chrI	12350895	CCCTTT	C	5082	FRAME_SHIFT	-	T09E11.8	T09E11.8	gbrowse
chrI	12368608	T	G	5407.01	STOP_LOST	Taa/Gaa	T09E11.6	T09E11.6	gbrowse
chrI	12372636	T	G	768	STOP_LOST	Taa/Gaa	T15D6.1	T15D6.1	gbrowse
chrI	12424868	T	TGTCAAATTTTTGAC	4185	FRAME_SHIFT	-/GTCAAAAATTTGAC	E03H4.8	E03H4.8	gbrowse
chrI	12448358	CA	C	2535.96	FRAME_SHIFT	-	C54C8.3	C54C8.3	gbrowse
chrI	12455479	G	A	6269.01	STOP_GAINED	Cag/Tag	lys-9	C54C8.6	gbrowse
chrI	12561254	C	T	4169.01	STOP_GAINED	tGg/tAg	W02D9.5	W02D9.5	gbrowse
chrI	12565787	C	T	5520.01	STOP_GAINED	Caa/Taa	C49G9.1	C49G9.1	gbrowse
chrI	12584081	GTT	G	5197	SPLICE_SITE_DONOR		F33E2.8	F33E2.8	gbrowse
chrI	12587641	G	GTAAT	8883	FRAME_SHIFT	-/TAAT	F33E2.6	F33E2.6	gbrowse
chrI	12588876	TC	T	5184	FRAME_SHIFT	-	F33E2.6	F33E2.6	gbrowse
chrI	12627445	GGT	G	1581.96	FRAME_SHIFT	-	T07D10.3	T07D10.3	gbrowse
chrI	12627449	CCTGGA	C	2712.96	FRAME_SHIFT	-	T07D10.3	T07D10.3	gbrowse
chrI	12657906	T	A	4824.01	STOP_LOST	tAa/tTa	T26E3.8	T26E3.8	gbrowse
chrI	12682670	AT	A	3067.96	FRAME_SHIFT	-	T26E3.10	T26E3.10	gbrowse
chrI	12695499	GGTGA	G	10031	SPLICE_SITE_DONOR		F28C12.3	F28C12.3	gbrowse
chrI	12713999	T	TAAATCGCC	12117	FRAME_SHIFT	-/GGCGATTT	T06G6.4	T06G6.4	gbrowse
chrI	12751833	G	T	5888.01	STOP_GAINED	Gag/Tag	bath-34	W02A11.5	gbrowse
chrI	12758735	C	G	1058	STOP_GAINED	taC/taG	bath-35	W02A11.8	gbrowse
chrI	12816248	GTATGGCAGGTTATATTTTA	G	17931	FRAME_SHIFT	-	Y18D10A.4	Y18D10A.4	gbrowse
chrI	12816248	GTATGGCAGGTTATATTTTA	G	17931	SPLICE_SITE_DONOR		Y18D10A.4	Y18D10A.4	gbrowse
chrI	13077832	AT	A	828.96	FRAME_SHIFT	-	Y26D4A.17	Y26D4A.17	gbrowse
chrI	13101699	CA	C	3973	FRAME_SHIFT	-	Y26D4A.21	Y26D4A.21	gbrowse
chrI	13536961	T	TAAATTTTTTTGCATGTTAG	19938	FRAME_SHIFT	-/AAATTTTTTTGCATGTTAG	Y87G2A.2	Y87G2A.2	gbrowse
chrI	13576304	T	TTTCGCATAAAA	12812	FRAME_SHIFT	-/TTCGCATAAAA	gpi-1	Y87G2A.8b	gbrowse
chrI	13617681	C	A	4424.01	SPLICE_SITE_DONOR		agef-1	Y6B3A.1c	gbrowse
chrI	13617731	A	AT	2754.96	FRAME_SHIFT	-/A	agef-1	Y6B3A.1c	gbrowse
chrI	13709801	G	A	5613.01	STOP_GAINED	tGg/tAg	Y6B3B.3	Y6B3B.3	gbrowse
chrI	13750421	C	CTA	4131	SPLICE_SITE_ACCEPTOR		Y6B3B.9	Y6B3B.9	gbrowse
chrI	13840877	A	ACGGGAGG	11203	FRAME_SHIFT	-/CGGGAGG	W04A8.2	W04A8.2	gbrowse
chrI	13853683	C	T	4022.01	STOP_GAINED	Caa/Taa	W04A8.9	W04A8.9	gbrowse
chrI	13950515	A	AT	2243.96	FRAME_SHIFT	-/A	usp-3	Y71A12B.9	gbrowse
chrI	13950554	GT	G	2001.96	FRAME_SHIFT	-	usp-3	Y71A12B.9	gbrowse
chrI	13960131	AT	A	2247.96	FRAME_SHIFT	-	Y71A12B.10	Y71A12B.10	gbrowse
chrI	13989436	C	T	4937.01	STOP_GAINED	Cag/Tag	Y71A12B.17	Y71A12B.17	gbrowse
chrI	14036027	A	C	2613	START_LOST	aTg/aGg	ins-30	ZC334.2	gbrowse
chrI	14083958	C	CTA	5532	FRAME_SHIFT	-/TA	fbxb-93	Y63D3A.9	gbrowse
chrI	14157878	G	GAT	4862	FRAME_SHIFT	-/AT	fipr-24	C37A5.8.1	gbrowse
chrI	14157878	G	GAT	4862	FRAME_SHIFT	-/AT	fipr-24	C37A5.8.2	gbrowse
chrI	14157882	C	CGGTG	5829	FRAME_SHIFT	-/GGTG	fipr-24	C37A5.8.1	gbrowse
chrI	14157882	C	CGGTG	5829	FRAME_SHIFT	-/GGTG	fipr-24	C37A5.8.2	gbrowse
chrI	14188882	AT	A	2525.96	FRAME_SHIFT	-	ZK849.2	ZK849.2a	gbrowse
chrI	14188882	AT	A	2525.96	FRAME_SHIFT	-	ZK849.2	ZK849.2b	gbrowse
chrI	14231765	T	A	5505.01	STOP_GAINED	Aaa/Taa	clec-114	C49A1.9	gbrowse
chrI	14231875	AT	A	3504	FRAME_SHIFT	-	clec-114	C49A1.9	gbrowse
chrI	14231895	GACTAT	G	8923	FRAME_SHIFT	-	clec-114	C49A1.9	gbrowse
chrI	14233442	G	GCA	6025	SPLICE_SITE_ACCEPTOR		clec-114	C49A1.9	gbrowse
chrI	14246638	TG	T	4013	FRAME_SHIFT	-	clec-115	C49A1.6	gbrowse
chrI	14288042	TA	T	7026	FRAME_SHIFT	-	fbxa-103	F09C3.4	gbrowse
chrI	14312265	CTGCCGGCT	C	3367	FRAME_SHIFT	-	F49B2.3	F49B2.3	gbrowse
chrI	14349945	A	AC	4407	SPLICE_SITE_DONOR		Y105E8A.2	Y105E8A.2	gbrowse
chrI	14418206	GA	G	1841.96	FRAME_SHIFT	-	Y105E8A.10	Y105E8A.10a	gbrowse
chrI	14469692	GT	G	2650.96	SPLICE_SITE_DONOR		ekl-4	Y105E8A.17b	gbrowse
chrI	14585409	A	AGGTTTAGC	14254	FRAME_SHIFT	-/GCTAAACC	Y105E8A.29	Y105E8A.29	gbrowse
chrI	14585429	G	GA	3658	FRAME_SHIFT	-/T	Y105E8A.29	Y105E8A.29	gbrowse
chrI	14585458	G	GAAAT	5747	FRAME_SHIFT	-/ATTT	Y105E8A.29	Y105E8A.29	gbrowse
chrI	14588604	C	CA	2309.96	FRAME_SHIFT	-/T	Y105E8A.29	Y105E8A.29	gbrowse
chrI	14634094	GCTT	G	4330	SPLICE_SITE_ACCEPTOR		exoc-8	Y105E8B.2a	gbrowse
chrI	14725514	AAG	A	4849	FRAME_SHIFT	-	K05C4.10	K05C4.10	gbrowse
chrI	14726119	G	GA	5204	FRAME_SHIFT	-/A	K05C4.10	K05C4.10	gbrowse
chrI	14748556	C	G	6365.01	SPLICE_SITE_ACCEPTOR		K05C4.3	K05C4.3	gbrowse
chrI	14753009	CTGTTTTGA	C	12903	FRAME_SHIFT	-	K05C4.3	K05C4.3	gbrowse
chrI	14869895	GT	G	5221	FRAME_SHIFT	-	F11C3.1	F11C3.1	gbrowse
chrI	14915555	CTATGA	C	11279	FRAME_SHIFT	-	F21F12.1	F21F12.1.1	gbrowse
chrI	14915555	CTATGA	C	11279	FRAME_SHIFT	-	F21F12.1	F21F12.1.2	gbrowse
chrI	15016567	AT	A	3586	FRAME_SHIFT	-	F33H2.6	F33H2.6	gbrowse
chrII	30069	AGGG	A	490.98	SPLICE_SITE_DONOR		F23F1.5	F23F1.5.1	gbrowse
chrII	127685	C	CAT	5805	FRAME_SHIFT	-/AT	srd-3	K10B4.5	gbrowse
chrII	147336	G	GT	2832.96	SPLICE_SITE_DONOR		T25D3.4	T25D3.4	gbrowse
chrII	211592	G	A	6200.01	STOP_GAINED	tgG/tgA	chs-2	F48A11.1	gbrowse
chrII	341026	C	CT	2556.96	FRAME_SHIFT	-/T	D1069.1	D1069.1	gbrowse
chrII	454654	A	AT	2079.96	FRAME_SHIFT	-/T	W10D9.1	W10D9.1	gbrowse
chrII	538011	TG	T	5253	FRAME_SHIFT	-	T27A1.3	T27A1.3	gbrowse
chrII	589637	A	AT	2615.96	FRAME_SHIFT	-/T	fbxb-34	W08F4.2	gbrowse
chrII	593911	TTATTCTTCTAA	T	725.99	FRAME_SHIFT	-	W08F4.11	W08F4.11	gbrowse
chrII	595621	AGCGGCCGC	A	7856	FRAME_SHIFT	-	nhl-3	W04H10.3b.1	gbrowse
chrII	595621	AGCGGCCGC	A	7856	FRAME_SHIFT	-	nhl-3	W04H10.3b.2	gbrowse
chrII	595621	AGCGGCCGC	A	7856	FRAME_SHIFT	-	nhl-3	W04H10.3b.3	gbrowse
chrII	595621	AGCGGCCGC	A	7856	FRAME_SHIFT	-	nhl-3	W04H10.3a	gbrowse
chrII	595621	AGCGGCCGC	A	7856	SPLICE_SITE_ACCEPTOR		nhl-3	W04H10.3a	gbrowse
chrII	631120	TTCTTCGG	T	9108	FRAME_SHIFT	-	T04B8.2	T04B8.2	gbrowse
chrII	634621	TC	T	4614	FRAME_SHIFT	-	T04B8.1	T04B8.1	gbrowse
chrII	652001	A	G	3549.01	START_LOST	Atg/Gtg	K07E8.5	K07E8.5	gbrowse
chrII	658710	T	A	3878.01	START_LOST	aTg/aAg	sdz-24	K07E8.3.1	gbrowse
chrII	658710	T	A	3878.01	START_LOST	aTg/aAg	sdz-24	K07E8.3.2	gbrowse
chrII	658710	T	A	3878.01	START_LOST	aTg/aAg	sdz-24	K07E8.3.3	gbrowse
chrII	658751	A	AG	2958.96	FRAME_SHIFT	-/G	sdz-24	K07E8.3.1	gbrowse
chrII	658751	A	AG	2958.96	FRAME_SHIFT	-/G	sdz-24	K07E8.3.2	gbrowse
chrII	658751	A	AG	2958.96	FRAME_SHIFT	-/G	sdz-24	K07E8.3.3	gbrowse
chrII	658756	GA	G	2682.96	FRAME_SHIFT	-	sdz-24	K07E8.3.1	gbrowse
chrII	658756	GA	G	2682.96	FRAME_SHIFT	-	sdz-24	K07E8.3.2	gbrowse
chrII	658756	GA	G	2682.96	FRAME_SHIFT	-	sdz-24	K07E8.3.3	gbrowse
chrII	659222	AT	A	1073.96	FRAME_SHIFT	-	sdz-24	K07E8.3.1	gbrowse
chrII	659222	AT	A	1073.96	FRAME_SHIFT	-	sdz-24	K07E8.3.2	gbrowse
chrII	659222	AT	A	1073.96	FRAME_SHIFT	-	sdz-24	K07E8.3.3	gbrowse
chrII	659227	T	TC	1340.96	FRAME_SHIFT	-/C	sdz-24	K07E8.3.1	gbrowse
chrII	659227	T	TC	1340.96	FRAME_SHIFT	-/C	sdz-24	K07E8.3.2	gbrowse
chrII	659227	T	TC	1340.96	FRAME_SHIFT	-/C	sdz-24	K07E8.3.3	gbrowse
chrII	685332	G	A	3666.01	SPLICE_SITE_ACCEPTOR		T02H6.5	T02H6.5	gbrowse
chrII	737022	C	T	4498.01	SPLICE_SITE_ACCEPTOR		C08G5.1	C08G5.1	gbrowse
chrII	737083	A	C	4408.01	SPLICE_SITE_DONOR		C08G5.1	C08G5.1	gbrowse
chrII	790927	GTGAGTTCTAGCTCCAGTCACAAAAACGATCTTCGGCTTA	G	26075	FRAME_SHIFT	-	F46F5.1	F46F5.1	gbrowse
chrII	790927	GTGAGTTCTAGCTCCAGTCACAAAAACGATCTTCGGCTTA	G	26075	SPLICE_SITE_ACCEPTOR		F46F5.1	F46F5.1	gbrowse
chrII	801212	T	C	4295.01	SPLICE_SITE_DONOR		F46F5.14	F46F5.14	gbrowse
chrII	803695	GTC	G	6132	FRAME_SHIFT	-	F46F5.13	F46F5.13	gbrowse
chrII	805163	C	T	4679.01	STOP_GAINED	tgG/tgA	F46F5.4	F46F5.4	gbrowse
chrII	813150	G	GT	3739	FRAME_SHIFT	-/A	F46F5.5	F46F5.5	gbrowse
chrII	830232	C	CA	5004	FRAME_SHIFT	-/A	F28A10.2	F28A10.2	gbrowse
chrII	833950	C	T	4979.01	SPLICE_SITE_ACCEPTOR		F28A10.9	F28A10.9	gbrowse
chrII	863173	C	CCTTGGCTG	13260	FRAME_SHIFT	-/CAGCCAAG	Y46B2A.3	Y46B2A.3	gbrowse
chrII	881696	T	G	59.97	STOP_GAINED	taT/taG	T07D3.6	T07D3.6	gbrowse
chrII	882200	AG	A	846.96	FRAME_SHIFT	-	T07D3.6	T07D3.6	gbrowse
chrII	882207	C	T	771	STOP_GAINED	Cga/Tga	T07D3.6	T07D3.6	gbrowse
chrII	888510	T	TATTTTTTC	1970.96	SPLICE_SITE_ACCEPTOR		T07D3.4	T07D3.4	gbrowse
chrII	888903	C	CT	910.96	SPLICE_SITE_ACCEPTOR		T07D3.4	T07D3.4	gbrowse
chrII	898230	G	A	285	STOP_GAINED	Caa/Taa	T07D3.9	T07D3.9b.1	gbrowse
chrII	898230	G	A	285	STOP_GAINED	Caa/Taa	T07D3.9	T07D3.9b.2	gbrowse
chrII	898233	C	A	241	STOP_GAINED	Gaa/Taa	T07D3.9	T07D3.9b.1	gbrowse
chrII	898233	C	A	241	STOP_GAINED	Gaa/Taa	T07D3.9	T07D3.9b.2	gbrowse
chrII	911588	C	T	357	STOP_GAINED	Caa/Taa	fbxc-27	R07C3.10	gbrowse
chrII	911597	T	TGACTGTA	1117.96	FRAME_SHIFT	-/GACTGTA	fbxc-27	R07C3.10	gbrowse
chrII	914694	TC	T	1218.96	FRAME_SHIFT	-	fbxc-33	R07C3.8	gbrowse
chrII	914699	G	T	1033	STOP_GAINED	Gga/Tga	fbxc-33	R07C3.8	gbrowse
chrII	914708	C	T	1061	STOP_GAINED	Caa/Taa	fbxc-33	R07C3.8	gbrowse
chrII	914713	A	AG	765.96	FRAME_SHIFT	-/G	fbxc-33	R07C3.8	gbrowse
chrII	914740	C	CG	2468.96	FRAME_SHIFT	-/G	fbxc-33	R07C3.8	gbrowse
chrII	914742	GT	G	2388.96	FRAME_SHIFT	-	fbxc-33	R07C3.8	gbrowse
chrII	920926	A	G	506	SPLICE_SITE_DONOR		clec-44	R07C3.12	gbrowse
chrII	932239	C	CG	2533.96	FRAME_SHIFT	-/G	fbxc-34	R07C3.5	gbrowse
chrII	932248	AC	A	2848.96	FRAME_SHIFT	-	fbxc-34	R07C3.5	gbrowse
chrII	932290	G	T	3348.01	STOP_GAINED	Gaa/Taa	fbxc-34	R07C3.5	gbrowse
chrII	934530	G	A	5263.01	STOP_GAINED	tgG/tgA	acs-15	R07C3.4	gbrowse
chrII	935626	A	T	3538.01	STOP_GAINED	Aaa/Taa	acs-15	R07C3.4	gbrowse
chrII	936838	CA	C	5206	FRAME_SHIFT	-	acs-15	R07C3.4	gbrowse
chrII	954520	G	T	5259.01	STOP_GAINED	Gag/Tag	fbxc-7	C32B5.9	gbrowse
chrII	961360	T	G	4447.01	STOP_LOST	tAa/tCa	C32B5.13	C32B5.13	gbrowse
chrII	964051	A	C	5621.01	STOP_LOST	tAa/tCa	C32B5.7	C32B5.7	gbrowse
chrII	966964	C	CATTTTTTTTATTTTTG	11171	FRAME_SHIFT	-/CAAAAATAAAAAAAAT	fbxc-18	C32B5.14	gbrowse
chrII	981326	T	TATAGTCATTCATGTC	20776	STOP_GAINED	tta/ttATAGTCATTCATGTCa	fbxc-16	C32B5.3	gbrowse
chrII	982405	AGG	A	8503	FRAME_SHIFT	-	fbxc-16	C32B5.3	gbrowse
chrII	987786	TAG	T	5645	FRAME_SHIFT	-	fbxc-40	C32B5.1a	gbrowse
chrII	987786	TAG	T	5645	FRAME_SHIFT	-	fbxc-40	C32B5.1b	gbrowse
chrII	988973	GA	G	3074.96	FRAME_SHIFT	-	fbxc-39	F45D11.10	gbrowse
chrII	988981	T	G	3808.01	SPLICE_SITE_DONOR		fbxc-39	F45D11.10	gbrowse
chrII	993369	G	T	854	SPLICE_SITE_ACCEPTOR		fbxb-28	F45D11.8	gbrowse
chrII	993369	G	T	854	SPLICE_SITE_ACCEPTOR		fbxc-42	F45D11.9	gbrowse
chrII	999465	C	A	2343	SPLICE_SITE_ACCEPTOR		fbxb-29	F45D11.12	gbrowse
chrII	1001284	TG	T	1873.96	FRAME_SHIFT	-	fbxb-30	F45D11.13	gbrowse
chrII	1001287	A	AG	1627.96	FRAME_SHIFT	-/C	fbxb-30	F45D11.13	gbrowse
chrII	1002006	T	G	3713.01	STOP_GAINED	tTa/tGa	F45D11.5	F45D11.5	gbrowse
chrII	1002092	T	TCCAAGAAG	6254	FRAME_SHIFT	-/CCAAGAAG	F45D11.5	F45D11.5	gbrowse
chrII	1002402	C	CA	3686	FRAME_SHIFT	-/A	F45D11.5	F45D11.5	gbrowse
chrII	1022855	A	AGGAAAAGG	8985	FRAME_SHIFT	-/GGAAAAGG	F45D11.1	F45D11.1.1	gbrowse
chrII	1022855	A	AGGAAAAGG	8985	FRAME_SHIFT	-/GGAAAAGG	F45D11.1	F45D11.1.2	gbrowse
chrII	1022855	A	AGGAAAAGG	8985	FRAME_SHIFT	-/GGAAAAGG	F45D11.1	F45D11.1.3	gbrowse
chrII	1022862	T	C	2299	STOP_LOST	Taa/Caa	F45D11.1	F45D11.1.1	gbrowse
chrII	1022862	T	C	2299	STOP_LOST	Taa/Caa	F45D11.1	F45D11.1.2	gbrowse
chrII	1022862	T	C	2299	STOP_LOST	Taa/Caa	F45D11.1	F45D11.1.3	gbrowse
chrII	1043982	G	GT	1376.96	FRAME_SHIFT	-/A	fbxb-45	M01D1.10	gbrowse
chrII	1055861	GA	G	1729.96	FRAME_SHIFT	-	K02E7.7	K02E7.7	gbrowse
chrII	1073968	G	T	527	STOP_GAINED	Gga/Tga	K02E7.4	K02E7.4	gbrowse
chrII	1074001	TTTTTTTCAAA	T	2142.96	FRAME_SHIFT	-	K02E7.4	K02E7.4	gbrowse
chrII	1083335	GT	G	2042.96	FRAME_SHIFT	-	K02E7.1	K02E7.1a	gbrowse
chrII	1112241	A	C	119.26	STOP_GAINED	tTa/tGa	lips-12	T13B5.6	gbrowse
chrII	1112451	CTT	C	3386	FRAME_SHIFT	-	lips-12	T13B5.6	gbrowse
chrII	1112455	CCAAT	C	5371	FRAME_SHIFT	-	lips-12	T13B5.6	gbrowse
chrII	1139578	C	A	3506.01	SPLICE_SITE_DONOR		W09B6.5	W09B6.5	gbrowse
chrII	1139700	C	CA	1878.96	FRAME_SHIFT	-/T	W09B6.5	W09B6.5	gbrowse
chrII	1140090	CT	C	2468.96	FRAME_SHIFT	-	W09B6.5	W09B6.5	gbrowse
chrII	1141019	G	A	4923.01	STOP_GAINED	Cga/Tga	W09B6.5	W09B6.5	gbrowse
chrII	1182906	G	T	34.77	STOP_GAINED	Gaa/Taa	Y50F7A.2	Y50F7A.2	gbrowse
chrII	1256802	CT	C	1456.96	FRAME_SHIFT	-	clec-119	F47F6.5	gbrowse
chrII	1260094	C	T	549	SPLICE_SITE_DONOR		F47F6.4	F47F6.4	gbrowse
chrII	1260094	C	T	549	STOP_GAINED	Caa/Taa	F47F6.9	F47F6.9	gbrowse
chrII	1260226	TC	T	220.03	FRAME_SHIFT	-	F47F6.9	F47F6.9	gbrowse
chrII	1260229	T	TC	213.03	FRAME_SHIFT	-/C	F47F6.9	F47F6.9	gbrowse
chrII	1276791	AT	A	712.96	FRAME_SHIFT	-	Y57G7A.11	Y57G7A.11	gbrowse
chrII	1278716	A	AGTATT	729.96	FRAME_SHIFT	-/GTATT	srz-63	Y57G7A.12	gbrowse
chrII	1283647	T	TG	2424.96	FRAME_SHIFT	-/C	Y57G7A.6	Y57G7A.6	gbrowse
chrII	1283650	AT	A	2321.96	FRAME_SHIFT	-	Y57G7A.6	Y57G7A.6	gbrowse
chrII	1284082	G	T	716	STOP_GAINED	taC/taA	Y57G7A.6	Y57G7A.6	gbrowse
chrII	1293263	A	C	400	START_LOST	aTg/aGg	srz-64	Y57G7A.7	gbrowse
chrII	1307115	A	G	208.03	STOP_LOST	Taa/Caa	alh-6	F56D12.1b	gbrowse
chrII	1307130	G	GAAAAAAGC	785.99	FRAME_SHIFT	-/GCTTTTTT	alh-6	F56D12.1b	gbrowse
chrII	1307136	G	A	691	STOP_GAINED	Cag/Tag	alh-6	F56D12.1b	gbrowse
chrII	1307142	CTG	C	1088.96	FRAME_SHIFT	-	alh-6	F56D12.1b	gbrowse
chrII	1307168	GT	G	1011.96	FRAME_SHIFT	-	alh-6	F56D12.1b	gbrowse
chrII	1307479	G	A	1575	STOP_GAINED	Cga/Tga	alh-6	F56D12.1c.1	gbrowse
chrII	1307479	G	A	1575	STOP_GAINED	Cga/Tga	alh-6	F56D12.1c.2	gbrowse
chrII	1307479	G	A	1575	STOP_GAINED	Cga/Tga	alh-6	F56D12.1c.3	gbrowse
chrII	1307509	G	A	1566	STOP_GAINED	Cga/Tga	alh-6	F56D12.1c.1	gbrowse
chrII	1307509	G	A	1566	STOP_GAINED	Cga/Tga	alh-6	F56D12.1c.2	gbrowse
chrII	1307509	G	A	1566	STOP_GAINED	Cga/Tga	alh-6	F56D12.1c.3	gbrowse
chrII	1322746	C	CT	2430.96	FRAME_SHIFT	-/T	vig-1	F56D12.5b	gbrowse
chrII	1378110	G	T	3959.01	STOP_GAINED	tCa/tAa	F54D12.10	F54D12.10	gbrowse
chrII	1381995	T	TA	2613.96	FRAME_SHIFT	-/T	F54D12.7	F54D12.7	gbrowse
chrII	1382255	G	GT	3929	FRAME_SHIFT	-/A	F54D12.7	F54D12.7	gbrowse
chrII	1412665	GT	G	1826.96	SPLICE_SITE_DONOR		Y51H7C.5	Y51H7C.5.1	gbrowse
chrII	1412665	GT	G	1826.96	SPLICE_SITE_DONOR		Y51H7C.5	Y51H7C.5.2	gbrowse
chrII	1529852	AATGC	A	7620	FRAME_SHIFT	-	Y51H7BR.5	Y51H7BR.5	gbrowse
chrII	1534179	GT	G	347.96	FRAME_SHIFT	-	Y51H7BR.4	Y51H7BR.4	gbrowse
chrII	1534202	G	GT	197.1	FRAME_SHIFT	-/T	Y51H7BR.4	Y51H7BR.4	gbrowse
chrII	1534220	T	TC	149.99	FRAME_SHIFT	-/C	Y51H7BR.4	Y51H7BR.4	gbrowse
chrII	1534221	G	GA	166.99	FRAME_SHIFT	-/A	Y51H7BR.4	Y51H7BR.4	gbrowse
chrII	1534232	A	T	170.03	STOP_GAINED	Aag/Tag	Y51H7BR.4	Y51H7BR.4	gbrowse
chrII	1534238	C	T	169.03	STOP_GAINED	Cag/Tag	Y51H7BR.4	Y51H7BR.4	gbrowse
chrII	1534243	GTAA	G	919.96	STOP_LOST	taa/-	Y51H7BR.4	Y51H7BR.4	gbrowse
chrII	1534669	ATTTTTTTT	A	1438.96	FRAME_SHIFT	-	Y51H7BR.3	Y51H7BR.3	gbrowse
chrII	1534679	A	AAT	535.96	FRAME_SHIFT	-/AT	Y51H7BR.3	Y51H7BR.3	gbrowse
chrII	1539887	T	C	2053	STOP_LOST	Taa/Caa	fbxb-44	K05F6.5	gbrowse
chrII	1548973	TTACA	T	580.97	FRAME_SHIFT	-	fbxb-52	K05F6.6	gbrowse
chrII	1548973	TTACA	T	580.97	SPLICE_SITE_DONOR		fbxb-52	K05F6.6	gbrowse
chrII	1549440	G	A	32.97	STOP_GAINED	Cag/Tag	fbxb-52	K05F6.6	gbrowse
chrII	1552900	C	A	921	STOP_GAINED	tCa/tAa	fbxb-51	K05F6.3	gbrowse
chrII	1574646	G	T	168.13	STOP_GAINED	tCg/tAg	K05F6.10	K05F6.10	gbrowse
chrII	1583087	ACTTTT	A	515.03	FRAME_SHIFT	-	clec-21	T07H3.4	gbrowse
chrII	1583095	GA	G	229.03	FRAME_SHIFT	-	clec-21	T07H3.4	gbrowse
chrII	1593614	G	GAAAGC	1264.96	FRAME_SHIFT	-/GCTTT	clec-20	T07H3.5	gbrowse
chrII	1593616	T	TC	568.96	FRAME_SHIFT	-/G	clec-20	T07H3.5	gbrowse
chrII	1612515	T	TGA	1856.96	FRAME_SHIFT	-/GA	btb-15	C08E3.2	gbrowse
chrII	1615531	TGA	T	1650.96	FRAME_SHIFT	-	fbxa-165	C08E3.8	gbrowse
chrII	1615535	TA	T	1510.96	FRAME_SHIFT	-	fbxa-165	C08E3.8	gbrowse
chrII	1615692	G	GTT	2459.96	FRAME_SHIFT	-/AA	fbxa-165	C08E3.8	gbrowse
chrII	1615694	AAG	A	2342.96	FRAME_SHIFT	-	fbxa-165	C08E3.8	gbrowse
chrII	1623914	T	G	835	STOP_LOST	taA/taC	fbxa-160	C08E3.12	gbrowse
chrII	1626116	G	GAA	2245.96	FRAME_SHIFT	-/AA	C08E3.14	C08E3.14	gbrowse
chrII	1626120	T	TGCAAA	3747	FRAME_SHIFT	-/GCAAA	C08E3.14	C08E3.14	gbrowse
chrII	1626178	GT	G	1116.96	FRAME_SHIFT	-	C08E3.14	C08E3.14	gbrowse
chrII	1645929	G	T	4421.01	STOP_GAINED	tgC/tgA	ZC204.17	ZC204.17	gbrowse
chrII	1646146	TC	T	3835	FRAME_SHIFT	-	ZC204.17	ZC204.17	gbrowse
chrII	1655398	ACACACATCAC	A	14150	FRAME_SHIFT	-	btb-12	ZC204.3	gbrowse
chrII	1676443	AT	A	3503	FRAME_SHIFT	-	fbxb-17	F58E1.5	gbrowse
chrII	1681718	T	TGG	5463	FRAME_SHIFT	-/GG	F58E1.4	F58E1.4	gbrowse
chrII	1681736	C	A	2941	STOP_GAINED	tCa/tAa	F58E1.4	F58E1.4	gbrowse
chrII	1681737	ACC	A	3788	FRAME_SHIFT	-	F58E1.4	F58E1.4	gbrowse
chrII	1684753	T	TTA	6730	FRAME_SHIFT	-/TA	fbxb-25	F58E1.2	gbrowse
chrII	1688899	AT	A	3027.96	FRAME_SHIFT	-	fbxb-19	F58E1.9	gbrowse
chrII	1702429	AC	A	5464	FRAME_SHIFT	-	fbxb-47	F58E1.14	gbrowse
chrII	1710311	G	GA	3091.96	FRAME_SHIFT	-/A	fbxa-184	F45C12.8	gbrowse
chrII	1714181	C	CTGCAA	9362	FRAME_SHIFT	-/TGCAA	btb-7	F45C12.12	gbrowse
chrII	1722379	TTGAGCATGTCTCGGTAGTTGGAGGAGAGAAAAGGCAGATG	T	30611	FRAME_SHIFT	-	fbxb-5	F45C12.14	gbrowse
chrII	1732474	G	T	4142.01	STOP_GAINED	Gaa/Taa	F45C12.2	F45C12.2	gbrowse
chrII	1740845	T	C	4064.01	STOP_LOST	Taa/Caa	F45C12.1	F45C12.1	gbrowse
chrII	1768205	AC	A	171.03	FRAME_SHIFT	-	math-27	F36H5.2a.1	gbrowse
chrII	1768205	AC	A	171.03	FRAME_SHIFT	-	math-27	F36H5.2a.2	gbrowse
chrII	1768205	AC	A	171.03	FRAME_SHIFT	-	math-27	F36H5.2a.3	gbrowse
chrII	1768205	AC	A	171.03	FRAME_SHIFT	-	math-27	F36H5.2a.4	gbrowse
chrII	1768205	AC	A	171.03	FRAME_SHIFT	-	math-27	F36H5.2a.5	gbrowse
chrII	1768224	T	TA	229.03	FRAME_SHIFT	-/A	math-27	F36H5.2a.1	gbrowse
chrII	1768224	T	TA	229.03	FRAME_SHIFT	-/A	math-27	F36H5.2a.2	gbrowse
chrII	1768224	T	TA	229.03	FRAME_SHIFT	-/A	math-27	F36H5.2a.3	gbrowse
chrII	1768224	T	TA	229.03	FRAME_SHIFT	-/A	math-27	F36H5.2a.4	gbrowse
chrII	1768224	T	TA	229.03	FRAME_SHIFT	-/A	math-27	F36H5.2a.5	gbrowse
chrII	1768799	G	A	971	SPLICE_SITE_DONOR		math-27	F36H5.2a.4	gbrowse
chrII	1768800	T	A	971	SPLICE_SITE_DONOR		math-27	F36H5.2a.4	gbrowse
chrII	1777197	T	A	120.26	STOP_GAINED	tTg/tAg	math-3	C08F1.4a	gbrowse
chrII	1780726	TGTATC	T	3226.07	FRAME_SHIFT	-	math-4	C08F1.5a	gbrowse
chrII	1780726	TGTATC	T	3226.07	FRAME_SHIFT	-	math-4	C08F1.5b	gbrowse
chrII	1780737	T	TAAGCC	3483	FRAME_SHIFT	-/GGCTT	math-4	C08F1.5a	gbrowse
chrII	1780737	T	TAAGCC	3483	FRAME_SHIFT	-/GGCTT	math-4	C08F1.5b	gbrowse
chrII	1781128	ACC	A	3353	FRAME_SHIFT	-	math-4	C08F1.5a	gbrowse
chrII	1781128	ACC	A	3353	FRAME_SHIFT	-	math-4	C08F1.5b	gbrowse
chrII	1781131	T	TA	2587.96	FRAME_SHIFT	-/T	math-4	C08F1.5a	gbrowse
chrII	1781131	T	TA	2587.96	FRAME_SHIFT	-/T	math-4	C08F1.5b	gbrowse
chrII	1781136	T	TA	1875.96	FRAME_SHIFT	-/T	math-4	C08F1.5a	gbrowse
chrII	1781136	T	TA	1875.96	FRAME_SHIFT	-/T	math-4	C08F1.5b	gbrowse
chrII	1781318	G	GA	490.96	FRAME_SHIFT	-/T	math-4	C08F1.5a	gbrowse
chrII	1781318	G	GA	490.96	FRAME_SHIFT	-/T	math-4	C08F1.5b	gbrowse
chrII	1781321	C	A	389	STOP_GAINED	Gaa/Taa	math-4	C08F1.5a	gbrowse
chrII	1781321	C	A	389	STOP_GAINED	Gaa/Taa	math-4	C08F1.5b	gbrowse
chrII	1781324	T	TCC	628.96	FRAME_SHIFT	-/GG	math-4	C08F1.5a	gbrowse
chrII	1781324	T	TCC	628.96	FRAME_SHIFT	-/GG	math-4	C08F1.5b	gbrowse
chrII	1781334	A	C	392	STOP_GAINED	taT/taG	math-4	C08F1.5a	gbrowse
chrII	1781334	A	C	392	STOP_GAINED	taT/taG	math-4	C08F1.5b	gbrowse
chrII	1781422	C	CAAAAA	3986	FRAME_SHIFT	-/TTTTT	math-4	C08F1.5b	gbrowse
chrII	1781428	AT	A	2408.96	FRAME_SHIFT	-	math-4	C08F1.5b	gbrowse
chrII	1783295	T	A	265	SPLICE_SITE_ACCEPTOR		C08F1.11	C08F1.11	gbrowse
chrII	1783296	T	C	275	SPLICE_SITE_ACCEPTOR		C08F1.11	C08F1.11	gbrowse
chrII	1787650	C	CG	507.96	FRAME_SHIFT	-/C	C08F1.6	C08F1.6	gbrowse
chrII	1787657	TG	T	444.96	FRAME_SHIFT	-	C08F1.6	C08F1.6	gbrowse
chrII	1787703	A	ACG	1209.96	FRAME_SHIFT	-/CG	C08F1.6	C08F1.6	gbrowse
chrII	1787706	TTC	T	869.96	FRAME_SHIFT	-	C08F1.6	C08F1.6	gbrowse
chrII	1789958	CT	C	1331.96	FRAME_SHIFT	-	fbxb-13	C08F1.3	gbrowse
chrII	1789965	A	T	1589	STOP_GAINED	Aaa/Taa	fbxb-13	C08F1.3	gbrowse
chrII	1789980	C	T	2413	STOP_GAINED	Cga/Tga	fbxb-13	C08F1.3	gbrowse
chrII	1789981	G	GA	1823.96	FRAME_SHIFT	-/A	fbxb-13	C08F1.3	gbrowse
chrII	1822654	T	A	1138	STOP_GAINED	tTg/tAg	fbxc-19	T08E11.5	gbrowse
chrII	1822995	GT	G	3759	FRAME_SHIFT	-	fbxc-19	T08E11.5	gbrowse
chrII	1847742	C	A	214.03	STOP_GAINED	Gag/Tag	fbxb-97	C52E2.6	gbrowse
chrII	1847994	C	A	98.51	STOP_GAINED	Gag/Tag	fbxb-97	C52E2.6	gbrowse
chrII	1941673	C	CA	4645	FRAME_SHIFT	-/T	math-47	ZK250.5b	gbrowse
chrII	1947588	C	A	3712.01	STOP_GAINED	Gag/Tag	math-48	ZK250.6	gbrowse
chrII	1987291	TGTTC	T	2131.96	FRAME_SHIFT	-	math-44	Y16E11A.1	gbrowse
chrII	1987344	C	T	1235	STOP_GAINED	Cga/Tga	math-44	Y16E11A.1	gbrowse
chrII	1987485	G	T	67.97	STOP_GAINED	Gag/Tag	math-44	Y16E11A.1	gbrowse
chrII	1988279	C	T	1069	STOP_GAINED	Cag/Tag	math-44	Y16E11A.1	gbrowse
chrII	1994132	TA	T	166.99	FRAME_SHIFT	-	math-21	C40D2.3	gbrowse
chrII	1994147	T	TC	250.99	FRAME_SHIFT	-/C	math-21	C40D2.3	gbrowse
chrII	1994773	TATA	T	4827	STOP_GAINED	tataaa/taa	math-21	C40D2.3	gbrowse
chrII	1995562	A	AG	4227	FRAME_SHIFT	-/G	math-21	C40D2.3	gbrowse
chrII	1995564	CT	C	4058	FRAME_SHIFT	-	math-21	C40D2.3	gbrowse
chrII	1997151	AGCGGC	A	3080.96	FRAME_SHIFT	-	math-20	C40D2.2.1	gbrowse
chrII	1997151	AGCGGC	A	3080.96	FRAME_SHIFT	-	math-20	C40D2.2.2	gbrowse
chrII	1997161	G	GAAAAA	2999.96	FRAME_SHIFT	-/AAAAA	math-20	C40D2.2.1	gbrowse
chrII	1997161	G	GAAAAA	2999.96	FRAME_SHIFT	-/AAAAA	math-20	C40D2.2.2	gbrowse
chrII	1997263	C	A	3001	SPLICE_SITE_ACCEPTOR		math-22	C46F9.1.3	gbrowse
chrII	1997264	G	C	3042	SPLICE_SITE_ACCEPTOR		math-22	C46F9.1.3	gbrowse
chrII	1998230	TG	T	873.96	FRAME_SHIFT	-	math-20	C40D2.2.1	gbrowse
chrII	1998230	TG	T	873.96	FRAME_SHIFT	-	math-20	C40D2.2.2	gbrowse
chrII	1998232	TTG	T	688.96	FRAME_SHIFT	-	math-20	C40D2.2.1	gbrowse
chrII	1998232	TTG	T	688.96	FRAME_SHIFT	-	math-20	C40D2.2.2	gbrowse
chrII	1998234	GAA	G	712.99	FRAME_SHIFT	-	math-20	C40D2.2.1	gbrowse
chrII	1998234	GAA	G	712.99	FRAME_SHIFT	-	math-20	C40D2.2.2	gbrowse
chrII	1998239	CAA	C	1292.96	FRAME_SHIFT	-	math-20	C40D2.2.1	gbrowse
chrII	1998239	CAA	C	1292.96	FRAME_SHIFT	-	math-20	C40D2.2.2	gbrowse
chrII	1999528	GT	G	315.96	SPLICE_SITE_DONOR		math-19	C40D2.1	gbrowse
chrII	1999580	AT	A	375.96	FRAME_SHIFT	-	math-19	C40D2.1	gbrowse
chrII	1999583	ATG	A	410.96	FRAME_SHIFT	-	math-19	C40D2.1	gbrowse
chrII	1999590	T	TC	587.96	FRAME_SHIFT	-/C	math-19	C40D2.1	gbrowse
chrII	1999631	ACT	A	627.96	FRAME_SHIFT	-	math-19	C40D2.1	gbrowse
chrII	1999636	T	TAC	647.96	FRAME_SHIFT	-/AC	math-19	C40D2.1	gbrowse
chrII	2010775	A	T	337	STOP_GAINED	Aaa/Taa	math-32	F59H6.4	gbrowse
chrII	2011075	A	G	3223.06	SPLICE_SITE_ACCEPTOR		math-32	F59H6.4	gbrowse
chrII	2011525	TGTCCCCAA	T	7287	FRAME_SHIFT	-	F59H6.6	F59H6.6	gbrowse
chrII	2011536	TTC	T	2399.96	FRAME_SHIFT	-	F59H6.6	F59H6.6	gbrowse
chrII	2029346	GT	G	3104.96	FRAME_SHIFT	-	bath-3	F59H6.10	gbrowse
chrII	2043539	GA	G	806.96	FRAME_SHIFT	-	btb-3	B0047.2	gbrowse
chrII	2045574	CT	C	183.1	FRAME_SHIFT	-	bath-24	B0047.3	gbrowse
chrII	2051546	C	T	5112.01	SPLICE_SITE_DONOR		F07E5.4	F07E5.4	gbrowse
chrII	2052089	G	A	5564.01	STOP_GAINED	tgG/tgA	fbxb-35	F07E5.2	gbrowse
chrII	2054392	T	A	12.04	SPLICE_SITE_ACCEPTOR		F07E5.5	F07E5.5	gbrowse
chrII	2054444	A	G	61.97	SPLICE_SITE_DONOR		F07E5.5	F07E5.5	gbrowse
chrII	2064469	G	C	274	START_LOST	atG/atC	fbxb-6	F07E5.1	gbrowse
chrII	2065308	A	AT	352.96	FRAME_SHIFT	-/T	fbxb-6	F07E5.1	gbrowse
chrII	2065309	C	CTGAAT	1659.96	FRAME_SHIFT	-/TGAAT	fbxb-6	F07E5.1	gbrowse
chrII	2065329	A	AC	779.96	FRAME_SHIFT	-/C	fbxb-6	F07E5.1	gbrowse
chrII	2065330	A	T	547	STOP_GAINED	Aaa/Taa	fbxb-6	F07E5.1	gbrowse
chrII	2065334	GA	G	1000.96	FRAME_SHIFT	-	fbxb-6	F07E5.1	gbrowse
chrII	2074450	G	T	32.97	STOP_GAINED	tCg/tAg	F07E5.8	F07E5.8	gbrowse
chrII	2075818	GA	G	307.96	FRAME_SHIFT	-	F07E5.8	F07E5.8	gbrowse
chrII	2076762	G	T	97.13	STOP_GAINED	taC/taA	F07E5.9	F07E5.9.1	gbrowse
chrII	2076762	G	T	97.13	STOP_GAINED	taC/taA	F07E5.9	F07E5.9.2	gbrowse
chrII	2076805	C	T	12.04	STOP_GAINED	tGg/tAg	F07E5.9	F07E5.9.1	gbrowse
chrII	2076805	C	T	12.04	STOP_GAINED	tGg/tAg	F07E5.9	F07E5.9.2	gbrowse
chrII	2077428	G	C	339	SPLICE_SITE_DONOR		F07E5.10	F07E5.10	gbrowse
chrII	2077628	G	A	460	SPLICE_SITE_DONOR		F07E5.10	F07E5.10	gbrowse
chrII	2096885	C	T	31.77	STOP_GAINED	Caa/Taa	T16A1.2	T16A1.2	gbrowse
chrII	2103512	A	T	134.26	SPLICE_SITE_ACCEPTOR		math-42	T16A1.1b	gbrowse
chrII	2138824	TG	T	124.23	FRAME_SHIFT	-	C40A11.4	C40A11.4	gbrowse
chrII	2138837	TCTTGGCGA	T	435.23	FRAME_SHIFT	-	C40A11.4	C40A11.4	gbrowse
chrII	2143003	T	G	1871	STOP_GAINED	tTa/tGa	C40A11.3	C40A11.3	gbrowse
chrII	2145061	A	G	1326	SPLICE_SITE_DONOR		C40A11.6	C40A11.6	gbrowse
chrII	2149524	G	GA	2191.96	FRAME_SHIFT	-/T	C40A11.7	C40A11.7	gbrowse
chrII	2163757	G	GC	2574.96	FRAME_SHIFT	-/G	C33C12.11	C33C12.11	gbrowse
chrII	2168457	G	GATTTCAAT	9854	FRAME_SHIFT	-/ATTGAAAT	fbxb-38	C33C12.5	gbrowse
chrII	2197854	T	TGC	675.96	FRAME_SHIFT	-/GC	C33C12.1	C33C12.1	gbrowse
chrII	2220015	A	AC	449.96	FRAME_SHIFT	-/G	F54A3.4	F54A3.4	gbrowse
chrII	2220216	C	T	656	STOP_GAINED	tGg/tAg	F54A3.4	F54A3.4	gbrowse
chrII	2220239	GC	G	1060.96	FRAME_SHIFT	-	F54A3.4	F54A3.4	gbrowse
chrII	2220249	G	GAA	1156.96	FRAME_SHIFT	-/TT	F54A3.4	F54A3.4	gbrowse
chrII	2220289	T	A	1256	SPLICE_SITE_ACCEPTOR		F54A3.4	F54A3.4	gbrowse
chrII	2257927	TG	T	1060.96	FRAME_SHIFT	-	K09F6.3	K09F6.3	gbrowse
chrII	2257930	C	CA	1050.96	FRAME_SHIFT	-/A	K09F6.3	K09F6.3	gbrowse
chrII	2291578	AT	A	588.96	FRAME_SHIFT	-	K09F6.7	K09F6.7	gbrowse
chrII	2291583	G	GT	636.96	FRAME_SHIFT	-/A	K09F6.7	K09F6.7	gbrowse
chrII	2300327	C	T	5361.01	SPLICE_SITE_DONOR		B0281.5	B0281.5b	gbrowse
chrII	2324960	GT	G	5260	FRAME_SHIFT	-	ZK1240.2	ZK1240.2	gbrowse
chrII	2351520	T	TCTTCC	9949	FRAME_SHIFT	-/GGAAG	F43C11.10	F43C11.10	gbrowse
chrII	2358869	T	TGC	4878	FRAME_SHIFT	-/GC	F43C11.11	F43C11.11	gbrowse
chrII	2358872	CTT	C	3620	FRAME_SHIFT	-	F43C11.11	F43C11.11	gbrowse
chrII	2365926	C	A	278	STOP_GAINED	Gag/Tag	F43C11.12	F43C11.12	gbrowse
chrII	2368214	C	T	430	STOP_GAINED	Cga/Tga	F16G10.5	F16G10.5	gbrowse
chrII	2368244	T	C	754	STOP_LOST	Taa/Caa	F16G10.5	F16G10.5	gbrowse
chrII	2379584	CTAACAAAAA	C	1765.96	STOP_LOST	ggtttttgttag/ggg	F16G10.7	F16G10.7	gbrowse
chrII	2379594	C	CG	487.96	FRAME_SHIFT	-/C	F16G10.7	F16G10.7	gbrowse
chrII	2379596	A	T	485	STOP_GAINED	taT/taA	F16G10.7	F16G10.7	gbrowse
chrII	2398127	G	GT	5928	FRAME_SHIFT	-/A	F16G10.14	F16G10.14	gbrowse
chrII	2398848	TGATCTCTCCAGGAGCC	T	3300	FRAME_SHIFT	-	F16G10.14	F16G10.14	gbrowse
chrII	2398871	CTCTCT	C	1661.96	FRAME_SHIFT	-	F16G10.14	F16G10.14	gbrowse
chrII	2407197	C	CT	4165	FRAME_SHIFT	-/A	F16G10.15	F16G10.15.1	gbrowse
chrII	2407197	C	CT	4165	FRAME_SHIFT	-/A	F16G10.15	F16G10.15.2	gbrowse
chrII	2407205	CGATATGT	C	9703	FRAME_SHIFT	-	F16G10.15	F16G10.15.1	gbrowse
chrII	2407205	CGATATGT	C	9703	FRAME_SHIFT	-	F16G10.15	F16G10.15.2	gbrowse
chrII	2411625	TC	T	852.96	FRAME_SHIFT	-	fbxa-182	F42G2.4	gbrowse
chrII	2411629	C	CG	855.96	FRAME_SHIFT	-/C	fbxa-182	F42G2.4	gbrowse
chrII	2425204	G	T	1974	STOP_GAINED	Gag/Tag	F42G2.2	F42G2.2	gbrowse
chrII	2427175	TGGTG	T	1022.96	FRAME_SHIFT	-	F42G2.6	F42G2.6	gbrowse
chrII	2427183	TCC	T	743.96	FRAME_SHIFT	-	F42G2.6	F42G2.6	gbrowse
chrII	2427217	C	CGATA	879.96	FRAME_SHIFT	-/TATC	F42G2.6	F42G2.6	gbrowse
chrII	2427220	T	TGGTAATG	958.96	FRAME_SHIFT	-/CATTACC	F42G2.6	F42G2.6	gbrowse
chrII	2427221	C	CTACT	256.23	FRAME_SHIFT	-/AGTA	F42G2.6	F42G2.6	gbrowse
chrII	2427550	CAT	C	713.96	FRAME_SHIFT	-	F42G2.6	F42G2.6	gbrowse
chrII	2427756	TCTTC	T	1287.96	FRAME_SHIFT	-	F42G2.6	F42G2.6	gbrowse
chrII	2427770	CTT	C	1583.96	FRAME_SHIFT	-	F42G2.6	F42G2.6	gbrowse
chrII	2429435	G	A	63.51	STOP_GAINED	Cag/Tag	F42G2.6	F42G2.6	gbrowse
chrII	2468352	GC	G	405.96	SPLICE_SITE_ACCEPTOR		tsr-1	F53G2.6	gbrowse
chrII	2478352	T	TGGATTTTTGAG	1133.96	SPLICE_SITE_DONOR		mnat-1	F53G2.7.2	gbrowse
chrII	2483057	C	T	230.01	STOP_GAINED	Cag/Tag	F53G2.2	F53G2.2	gbrowse
chrII	2483062	G	T	219.03	SPLICE_SITE_DONOR		F53G2.2	F53G2.2	gbrowse
chrII	2483063	T	C	211.03	SPLICE_SITE_DONOR		F53G2.2	F53G2.2	gbrowse
chrII	2483440	G	C	20.8	STOP_GAINED	tCa/tGa	F53G2.8	F53G2.8	gbrowse
chrII	2483512	ACTGTAGATGG	A	1112.97	FRAME_SHIFT	-	F53G2.8	F53G2.8	gbrowse
chrII	2483607	C	A	151.06	SPLICE_SITE_DONOR		F53G2.8	F53G2.8	gbrowse
chrII	2520972	A	C	3964.01	STOP_LOST	Taa/Gaa	bath-13	F40B1.1	gbrowse
chrII	2521892	C	T	5434.01	STOP_GAINED	tgG/tgA	bath-13	F40B1.1	gbrowse
chrII	2539707	AG	A	227.99	FRAME_SHIFT	-	K02F6.4	K02F6.4	gbrowse
chrII	2541624	AT	A	1388.96	FRAME_SHIFT	-	K02F6.4	K02F6.4	gbrowse
chrII	2549471	GA	G	2858.96	FRAME_SHIFT	-	K02F6.3	K02F6.3	gbrowse
chrII	2549505	A	ATT	2736.96	FRAME_SHIFT	-/TT	K02F6.3	K02F6.3	gbrowse
chrII	2601783	G	GA	389.96	FRAME_SHIFT	-/A	F33H12.1	F33H12.1	gbrowse
chrII	2622699	A	AAT	3138.96	FRAME_SHIFT	-/AT	D2062.5	D2062.5	gbrowse
chrII	2622772	AG	A	2366.96	FRAME_SHIFT	-	D2062.5	D2062.5	gbrowse
chrII	2622781	C	CA	1924.96	FRAME_SHIFT	-/A	D2062.5	D2062.5	gbrowse
chrII	2628116	TTTCCTGCATGCTCACGGATATTCAGC	T	20462	FRAME_SHIFT	-	sri-71	D2062.3	gbrowse
chrII	2641276	G	A	3904.01	SPLICE_SITE_DONOR		F22E5.8	F22E5.8	gbrowse
chrII	2641277	T	C	3693.01	SPLICE_SITE_DONOR		F22E5.8	F22E5.8	gbrowse
chrII	2641491	AT	A	2943.96	FRAME_SHIFT	-	F22E5.8	F22E5.8	gbrowse
chrII	2641625	C	CA	2641.96	FRAME_SHIFT	-/A	F22E5.8	F22E5.8	gbrowse
chrII	2643728	C	CT	3877	FRAME_SHIFT	-/A	F22E5.11	F22E5.11	gbrowse
chrII	2665622	G	GC	163.99	FRAME_SHIFT	-/C	F22E5.2	F22E5.2	gbrowse
chrII	2683717	C	T	2880	SPLICE_SITE_DONOR		F34D6.2	F34D6.2	gbrowse
chrII	2687823	AG	A	1229.96	FRAME_SHIFT	-	F34D6.7	F34D6.7	gbrowse
chrII	2687828	G	GA	1874.96	FRAME_SHIFT	-/A	F34D6.7	F34D6.7	gbrowse
chrII	2701619	A	AAAGTTTTGATATCTGAAGCATGTATGGGCAG	25961	FRAME_SHIFT	-/CTGCCCATACATGCTTCAGATATCAAAACTT	sri-60	Y47G7B.3	gbrowse
chrII	2747477	CA	C	2574.96	FRAME_SHIFT	-	F29A7.5	F29A7.5	gbrowse
chrII	2748717	T	A	2841	STOP_GAINED	tTa/tAa	F29A7.4	F29A7.4	gbrowse
chrII	2765256	TTGACCTG	T	11464	FRAME_SHIFT	-	fbxb-108	F08D12.6	gbrowse
chrII	2765343	T	TA	3562	FRAME_SHIFT	-/A	fbxb-108	F08D12.6	gbrowse
chrII	2770328	G	GT	3917	FRAME_SHIFT	-/A	fbxb-105	F08D12.8	gbrowse
chrII	2772720	AATTC	A	5207	FRAME_SHIFT	-	sdz-9	F08D12.10	gbrowse
chrII	2779135	G	A	4692.01	STOP_GAINED	tgG/tgA	F08D12.4	F08D12.4	gbrowse
chrII	2780453	GGT	G	4313	FRAME_SHIFT	-	F08D12.3	F08D12.3b	gbrowse
chrII	2780453	GGT	G	4313	SPLICE_SITE_DONOR		F08D12.3	F08D12.3a	gbrowse
chrII	2824185	T	C	3832.01	START_LOST	Atg/Gtg	K12H6.4	K12H6.4	gbrowse
chrII	2828967	C	CA	213.97	FRAME_SHIFT	-/T	K12H6.6	K12H6.6b	gbrowse
chrII	2835702	GGA	G	3384	FRAME_SHIFT	-	K12H6.7	K12H6.7	gbrowse
chrII	2835706	TC	T	2634.96	FRAME_SHIFT	-	K12H6.7	K12H6.7	gbrowse
chrII	2835942	A	T	4695.01	STOP_GAINED	tTa/tAa	K12H6.7	K12H6.7	gbrowse
chrII	2888576	A	G	3063	SPLICE_SITE_DONOR		Y110A2AL.13	Y110A2AL.13	gbrowse
chrII	2901027	T	TA	1124.96	FRAME_SHIFT	-/T	Y110A2AM.4	Y110A2AM.4	gbrowse
chrII	2903195	CA	C	971.96	FRAME_SHIFT	-	Y110A2AM.1	Y110A2AM.1	gbrowse
chrII	2926252	G	C	4762.01	SPLICE_SITE_ACCEPTOR		ZK355.2	ZK355.2a.1	gbrowse
chrII	2926252	G	C	4762.01	SPLICE_SITE_ACCEPTOR		ZK355.2	ZK355.2a.2	gbrowse
chrII	2930303	T	A	4939.01	STOP_GAINED	Aga/Tga	ZK355.4	ZK355.4	gbrowse
chrII	2934456	C	G	242.01	START_LOST	atG/atC	ZK355.7	ZK355.7	gbrowse
chrII	2934457	A	C	216.03	START_LOST	aTg/aGg	ZK355.7	ZK355.7	gbrowse
chrII	2947919	CTT	C	4574	FRAME_SHIFT	-	srw-79	T11F1.5	gbrowse
chrII	2957560	AC	A	4140	FRAME_SHIFT	-	T11F1.2	T11F1.2	gbrowse
chrII	3000348	C	CAACACCACGTCCCA	11148	FRAME_SHIFT	-/AACACCACGTCCCA	K08A2.1	K08A2.1.1	gbrowse
chrII	3000348	C	CAACACCACGTCCCA	11148	FRAME_SHIFT	-/AACACCACGTCCCA	K08A2.1	K08A2.1.2	gbrowse
chrII	3003478	GT	G	3114.96	FRAME_SHIFT	-	C41H7.5	C41H7.5	gbrowse
chrII	3011123	G	A	1014	SPLICE_SITE_ACCEPTOR		sdz-5	C41H7.8	gbrowse
chrII	3015097	TTTCCCCAG	T	7497	FRAME_SHIFT	-	C41H7.2	C41H7.2	gbrowse
chrII	3015097	TTTCCCCAG	T	7497	SPLICE_SITE_DONOR		C41H7.2	C41H7.2	gbrowse
chrII	3091512	TTTTG	T	5387	FRAME_SHIFT	-	srg-22	Y25C1A.10	gbrowse
chrII	3099471	G	A	4179.01	STOP_GAINED	Cag/Tag	srg-24	Y25C1A.12	gbrowse
chrII	3124417	CA	C	3193.96	FRAME_SHIFT	-	srh-71	T10D4.5	gbrowse
chrII	3150610	GA	G	1188.96	FRAME_SHIFT	-	T10D4.1	T10D4.1	gbrowse
chrII	3150614	A	AT	1177.96	FRAME_SHIFT	-/T	T10D4.1	T10D4.1	gbrowse
chrII	3185461	AAT	A	4114	FRAME_SHIFT	-	sri-78	Y27F2A.2	gbrowse
chrII	3187439	G	T	28.77	SPLICE_SITE_DONOR		Y27F2A.1	Y27F2A.1	gbrowse
chrII	3189873	CG	C	2108.96	FRAME_SHIFT	-	Y27F2A.11	Y27F2A.11	gbrowse
chrII	3194963	AG	A	3175.96	FRAME_SHIFT	-	gcy-15	ZC239.7	gbrowse
chrII	3196722	C	T	300	SPLICE_SITE_DONOR		gcy-15	ZC239.7	gbrowse
chrII	3203829	G	GA	1950.96	FRAME_SHIFT	-/A	sri-50	ZC239.19	gbrowse
chrII	3203833	AGC	A	2059.96	FRAME_SHIFT	-	sri-50	ZC239.19	gbrowse
chrII	3203837	T	TA	1687.96	FRAME_SHIFT	-/A	sri-50	ZC239.19	gbrowse
chrII	3206069	T	A	171.01	STOP_LOST	tAa/tTa	ZC239.20	ZC239.20	gbrowse
chrII	3206098	G	T	129.06	STOP_GAINED	tgC/tgA	ZC239.20	ZC239.20	gbrowse
chrII	3208427	T	A	783	STOP_GAINED	Aaa/Taa	sdz-35	ZC239.12	gbrowse
chrII	3213153	T	TA	3008.96	FRAME_SHIFT	-/A	ZC239.5	ZC239.5	gbrowse
chrII	3224256	C	A	1313	STOP_GAINED	Gaa/Taa	ZC239.15	ZC239.15	gbrowse
chrII	3250580	A	AC	222.99	FRAME_SHIFT	-/C	clec-124	C17F4.1	gbrowse
chrII	3250589	C	CCAAG	367.97	FRAME_SHIFT	-/CAAG	clec-124	C17F4.1	gbrowse
chrII	3250590	T	TA	73.73	FRAME_SHIFT	-/A	clec-124	C17F4.1	gbrowse
chrII	3250591	C	CT	81.73	FRAME_SHIFT	-/T	clec-124	C17F4.1	gbrowse
chrII	3250594	G	GAC	302.97	FRAME_SHIFT	-/AC	clec-124	C17F4.1	gbrowse
chrII	3250598	G	GCC	322.97	FRAME_SHIFT	-/CC	clec-124	C17F4.1	gbrowse
chrII	3250600	A	ACT	334.97	FRAME_SHIFT	-/CT	clec-124	C17F4.1	gbrowse
chrII	3269827	C	T	4121.01	STOP_GAINED	Caa/Taa	F02E11.7	F02E11.7a	gbrowse
chrII	3284052	G	T	2741	STOP_GAINED	taC/taA	scl-15	F02E11.5	gbrowse
chrII	3284132	TG	T	3105.96	FRAME_SHIFT	-	scl-15	F02E11.5	gbrowse
chrII	3290500	GT	G	2474.96	FRAME_SHIFT	-	F39E9.14	F39E9.14	gbrowse
chrII	3297019	TGGGCTAAAATG	T	11058	FRAME_SHIFT	-	btb-16	F39E9.2	gbrowse
chrII	3306386	A	C	4653.01	STOP_LOST	Tga/Gga	F39E9.7	F39E9.7	gbrowse
chrII	3306443	TCTCGC	T	7474	FRAME_SHIFT	-	F39E9.7	F39E9.7	gbrowse
chrII	3306831	T	A	3934.01	STOP_GAINED	Aaa/Taa	F39E9.7	F39E9.7	gbrowse
chrII	3319531	T	A	184	STOP_LOST	Taa/Aaa	F39E9.1	F39E9.1	gbrowse
chrII	3319649	G	A	54.51	START_LOST	atG/atA	F39E9.22	F39E9.22	gbrowse
chrII	3319889	TG	T	998.96	FRAME_SHIFT	-	F39E9.22	F39E9.22	gbrowse
chrII	3319892	C	CT	947.96	FRAME_SHIFT	-/T	F39E9.22	F39E9.22	gbrowse
chrII	3321874	A	G	32.97	START_LOST	aTg/aCg	Y46D2A.5	Y46D2A.5	gbrowse
chrII	3326392	TA	T	250.96	FRAME_SHIFT	-	Y46D2A.1	Y46D2A.1	gbrowse
chrII	3330433	A	AC	856.96	FRAME_SHIFT	-/C	F14D2.6	F14D2.6	gbrowse
chrII	3331808	A	T	30.77	STOP_LOST	tAa/tTa	F14D2.6	F14D2.6	gbrowse
chrII	3333244	AAGGT	A	327.03	FRAME_SHIFT	-	F14D2.17	F14D2.17	gbrowse
chrII	3333244	AAGGT	A	327.03	SPLICE_SITE_DONOR		F14D2.17	F14D2.17	gbrowse
chrII	3338657	C	T	340	START_LOST	atG/atA	F14D2.7	F14D2.7	gbrowse
chrII	3338658	A	G	307	START_LOST	aTg/aCg	F14D2.7	F14D2.7	gbrowse
chrII	3342881	T	A	31.77	STOP_GAINED	Aaa/Taa	F14D2.15	F14D2.15	gbrowse
chrII	3359380	CGAGCGCTCGGAGTT	C	764.23	FRAME_SHIFT	-	F14D2.2	F14D2.2.1	gbrowse
chrII	3359380	CGAGCGCTCGGAGTT	C	764.23	FRAME_SHIFT	-	F14D2.2	F14D2.2.2	gbrowse
chrII	3359802	A	T	670	STOP_LOST	taA/taT	F14D2.2	F14D2.2.1	gbrowse
chrII	3359802	A	T	670	STOP_LOST	taA/taT	F14D2.2	F14D2.2.2	gbrowse
chrII	3360872	A	T	280	STOP_GAINED	Aaa/Taa	bath-27	F14D2.1	gbrowse
chrII	3363770	CCATA	C	8496	FRAME_SHIFT	-	Y49F6C.6	Y49F6C.6	gbrowse
chrII	3367278	T	A	1710	STOP_GAINED	Aga/Tga	Y49F6C.7	Y49F6C.7	gbrowse
chrII	3367321	C	CA	1425.96	FRAME_SHIFT	-/T	Y49F6C.7	Y49F6C.7	gbrowse
chrII	3367340	TG	T	1994.96	FRAME_SHIFT	-	Y49F6C.7	Y49F6C.7	gbrowse
chrII	3367344	AG	A	2190.96	FRAME_SHIFT	-	Y49F6C.7	Y49F6C.7	gbrowse
chrII	3367518	GGA	G	2835.96	FRAME_SHIFT	-	Y49F6C.7	Y49F6C.7	gbrowse
chrII	3376515	CA	C	3733	FRAME_SHIFT	-	bath-10	Y49F6C.4	gbrowse
chrII	3377615	GT	G	2243.96	FRAME_SHIFT	-	bath-9	Y49F6C.3.1	gbrowse
chrII	3377615	GT	G	2243.96	FRAME_SHIFT	-	bath-9	Y49F6C.3.2	gbrowse
chrII	3377620	C	CT	3076.96	FRAME_SHIFT	-/T	bath-9	Y49F6C.3.1	gbrowse
chrII	3377620	C	CT	3076.96	FRAME_SHIFT	-/T	bath-9	Y49F6C.3.2	gbrowse
chrII	3379339	CTTGAA	C	12084	FRAME_SHIFT	-	Y49F6C.2	Y49F6C.2	gbrowse
chrII	3381138	C	CA	5664	SPLICE_SITE_ACCEPTOR		Y49F6C.1	Y49F6C.1	gbrowse
chrII	3381138	C	CA	5664	SPLICE_SITE_DONOR		Y49F6C.1	Y49F6C.1	gbrowse
chrII	3384139	TC	T	3058.96	FRAME_SHIFT	-	T06D4.2	T06D4.2	gbrowse
chrII	3384475	AT	A	2707.96	FRAME_SHIFT	-	T06D4.2	T06D4.2	gbrowse
chrII	3389794	T	TG	5992	FRAME_SHIFT	-/C	T06D4.3	T06D4.3	gbrowse
chrII	3390169	C	CTTCGGATCGGGAGCGATTTTCAAGTAA	23114	STOP_GAINED	aag/aTTACTTGAAAATCGCTCCCGATCCGAAag	T06D4.3	T06D4.3	gbrowse
chrII	3405874	GAC	G	5870	FRAME_SHIFT	-	F18A12.4	F18A12.4	gbrowse
chrII	3406721	C	CATATGCCA	9679	FRAME_SHIFT	-/ATATGCCA	F18A12.4	F18A12.4	gbrowse
chrII	3406761	T	G	3479.01	STOP_GAINED	taT/taG	F18A12.4	F18A12.4	gbrowse
chrII	3409246	G	GATGGA	8687	FRAME_SHIFT	-/ATGGA	F18A12.3	F18A12.3	gbrowse
chrII	3415090	C	CT	2855.96	FRAME_SHIFT	-/T	F18A12.2	F18A12.2	gbrowse
chrII	3441756	C	CA	3434	FRAME_SHIFT	-/A	C16C8.17	C16C8.17	gbrowse
chrII	3444793	AT	A	1597.96	FRAME_SHIFT	-	C16C8.5	C16C8.5	gbrowse
chrII	3448714	A	AC	6167	FRAME_SHIFT	-/C	C16C8.21	C16C8.21	gbrowse
chrII	3451911	G	A	5265.01	SPLICE_SITE_ACCEPTOR		C16C8.13	C16C8.13.2	gbrowse
chrII	3453229	T	TCA	5854	FRAME_SHIFT	-/CA	C16C8.12	C16C8.12.1	gbrowse
chrII	3453229	T	TCA	5854	FRAME_SHIFT	-/CA	C16C8.12	C16C8.12.2	gbrowse
chrII	3453244	G	A	4066.01	STOP_GAINED	tGg/tAg	C16C8.12	C16C8.12.1	gbrowse
chrII	3453244	G	A	4066.01	STOP_GAINED	tGg/tAg	C16C8.12	C16C8.12.2	gbrowse
chrII	3459994	A	T	4779.01	SPLICE_SITE_DONOR		C16C8.7	C16C8.7	gbrowse
chrII	3459995	C	T	4767.01	SPLICE_SITE_DONOR		C16C8.7	C16C8.7	gbrowse
chrII	3479689	C	T	5233.01	SPLICE_SITE_DONOR		Y49F6B.8	Y49F6B.8	gbrowse
chrII	3515009	C	T	4738.01	STOP_GAINED	tGg/tAg	Y49F6B.14	Y49F6B.14	gbrowse
chrII	3562922	C	CT	4425	FRAME_SHIFT	-/A	W10G11.4	W10G11.4	gbrowse
chrII	3580617	G	A	4993.01	STOP_GAINED	tgG/tgA	clec-134	W10G11.11	gbrowse
chrII	3613391	C	G	4614.01	STOP_GAINED	taC/taG	F40E12.2	F40E12.2	gbrowse
chrII	3625280	C	CA	3383	FRAME_SHIFT	-/A	M151.4	M151.4	gbrowse
chrII	3642501	T	TC	3629	FRAME_SHIFT	-/C	M151.1	M151.1	gbrowse
chrII	3652463	TG	T	3332	FRAME_SHIFT	-	F19B10.11	F19B10.11	gbrowse
chrII	3653215	AT	A	3558	FRAME_SHIFT	-	F19B10.11	F19B10.11	gbrowse
chrII	3661010	C	A	3626.01	STOP_GAINED	tCa/tAa	F19B10.4	F19B10.4	gbrowse
chrII	3683201	AC	A	665.96	FRAME_SHIFT	-	F19B10.1	F19B10.1	gbrowse
chrII	3683204	C	CA	733.96	FRAME_SHIFT	-/A	F19B10.1	F19B10.1	gbrowse
chrII	3691955	G	A	1038	SPLICE_SITE_ACCEPTOR		F40H7.3	F40H7.3	gbrowse
chrII	3692111	G	C	338	SPLICE_SITE_DONOR		F40H7.3	F40H7.3	gbrowse
chrII	3692776	TCC	T	440.96	SPLICE_SITE_ACCEPTOR		F40H7.3	F40H7.3	gbrowse
chrII	3692776	TCC	T	440.96	SPLICE_SITE_DONOR		F40H7.3	F40H7.3	gbrowse
chrII	3692779	C	G	184	SPLICE_SITE_ACCEPTOR		F40H7.3	F40H7.3	gbrowse
chrII	3692779	C	G	184	SPLICE_SITE_DONOR		F40H7.3	F40H7.3	gbrowse
chrII	3695535	G	C	3501.01	SPLICE_SITE_ACCEPTOR		F40H7.11	F40H7.11	gbrowse
chrII	3721678	C	A	1068	STOP_GAINED	tCg/tAg	C46E10.3	C46E10.3	gbrowse
chrII	3723063	CA	C	1041.96	FRAME_SHIFT	-	C46E10.3	C46E10.3	gbrowse
chrII	3723069	A	AT	1473.96	FRAME_SHIFT	-/T	C46E10.3	C46E10.3	gbrowse
chrII	3723440	AATTTTCGG	A	1068.96	FRAME_SHIFT	-	C46E10.2	C46E10.2	gbrowse
chrII	3723899	G	C	1548	STOP_LOST	taG/taC	C46E10.2	C46E10.2	gbrowse
chrII	3726685	C	CT	1048.96	FRAME_SHIFT	-/A	C46E10.8	C46E10.8	gbrowse
chrII	3729029	GC	G	789.96	FRAME_SHIFT	-	C46E10.9	C46E10.9	gbrowse
chrII	3729033	GAA	G	1115.96	FRAME_SHIFT	-	C46E10.9	C46E10.9	gbrowse
chrII	3731473	GCA	G	4410	FRAME_SHIFT	-	sdz-12	F12E12.5	gbrowse
chrII	3745561	C	T	324	SPLICE_SITE_DONOR		F12E12.12	F12E12.12	gbrowse
chrII	3745614	CTG	C	736.96	FRAME_SHIFT	-	F12E12.12	F12E12.12	gbrowse
chrII	3748211	A	C	4215.01	STOP_GAINED	tTa/tGa	fbxb-90	F12E12.10	gbrowse
chrII	3765297	A	AT	2938.96	FRAME_SHIFT	-/A	T24E12.9	T24E12.9	gbrowse
chrII	3796674	A	AC	2081.96	FRAME_SHIFT	-/C	Y8A9A.2	Y8A9A.2	gbrowse
chrII	3806964	A	G	3221.02	SPLICE_SITE_DONOR		F54D10.4	F54D10.4.2	gbrowse
chrII	3833913	A	ATTTTCGGCGGC	16492	FRAME_SHIFT	-/GCCGCCGAAAA	oac-4	C17A2.5	gbrowse
chrII	3833915	A	ATACTTGG	9687	FRAME_SHIFT	-/CCAAGTA	oac-4	C17A2.5	gbrowse
chrII	3834813	TGCATAAATGGGCATAAATGGGCCAATGAA	T	6453	FRAME_SHIFT	-	oac-4	C17A2.5	gbrowse
chrII	3863708	T	TAA	2128.96	FRAME_SHIFT	-/TT	nhr-261	C49D10.9	gbrowse
chrII	3863716	GGA	G	3123.96	FRAME_SHIFT	-	nhr-261	C49D10.9	gbrowse
chrII	3882003	A	T	155.13	STOP_GAINED	Aag/Tag	nhr-166	C49D10.2	gbrowse
chrII	3892160	C	A	3757.01	STOP_GAINED	tCa/tAa	F53C3.8	F53C3.8	gbrowse
chrII	3894875	G	GC	3897	FRAME_SHIFT	-/C	F53C3.7	F53C3.7	gbrowse
chrII	3895063	G	A	3829.01	SPLICE_SITE_ACCEPTOR		F53C3.7	F53C3.7	gbrowse
chrII	3902017	TAATCGATA	T	13313	FRAME_SHIFT	-	F53C3.4	F53C3.4	gbrowse
chrII	3993795	T	A	2256	STOP_GAINED	tTa/tAa	Y14H12A.1	Y14H12A.1	gbrowse
chrII	4057634	GA	G	4082	FRAME_SHIFT	-	W06A11.4	W06A11.4	gbrowse
chrII	4069747	GCTCAGGCT	G	7954	FRAME_SHIFT	-	W06A11.1	W06A11.1	gbrowse
chrII	4069759	AGGCTC	A	4795	FRAME_SHIFT	-	W06A11.1	W06A11.1	gbrowse
chrII	4069773	A	G	3514.01	STOP_LOST	tAg/tGg	W06A11.1	W06A11.1	gbrowse
chrII	4112723	C	CA	2490.96	FRAME_SHIFT	-/A	T08H4.2	T08H4.2	gbrowse
chrII	4173418	TCA	T	6053	FRAME_SHIFT	-	R03H10.6	R03H10.6	gbrowse
chrII	4221767	G	A	4998.01	SPLICE_SITE_DONOR		F31D5.1	F31D5.1	gbrowse
chrII	4374550	C	A	3922.01	SPLICE_SITE_DONOR		ntl-2	B0286.4c.4	gbrowse
chrII	4374550	C	A	3922.01	SPLICE_SITE_DONOR		ntl-2	B0286.4c.8	gbrowse
chrII	4596578	AT	A	2604.96	FRAME_SHIFT	-	ipla-1	M03A1.6a	gbrowse
chrII	4797210	G	A	5973.01	SPLICE_SITE_DONOR		C33F10.14	C33F10.14.1	gbrowse
chrII	4836625	CT	C	4371	FRAME_SHIFT	-	C33F10.12	C33F10.12	gbrowse
chrII	4837527	GA	G	5383	FRAME_SHIFT	-	C33F10.12	C33F10.12	gbrowse
chrII	4860164	G	A	579	STOP_GAINED	Caa/Taa	nspd-5	F11G11.8	gbrowse
chrII	4931300	G	T	5101.01	STOP_GAINED	Gaa/Taa	ZK546.7	ZK546.7	gbrowse
chrII	4944910	TC	T	3375	FRAME_SHIFT	-	ZK546.14	ZK546.14b.1	gbrowse
chrII	4944910	TC	T	3375	FRAME_SHIFT	-	ZK546.14	ZK546.14b.2	gbrowse
chrII	4944910	TC	T	3375	FRAME_SHIFT	-	ZK546.14	ZK546.14a.1	gbrowse
chrII	4944917	T	TA	3345	FRAME_SHIFT	-/T	ZK546.14	ZK546.14b.1	gbrowse
chrII	4944917	T	TA	3345	FRAME_SHIFT	-/T	ZK546.14	ZK546.14b.2	gbrowse
chrII	4944917	T	TA	3345	FRAME_SHIFT	-/T	ZK546.14	ZK546.14a.1	gbrowse
chrII	5006745	A	AG	3095.96	FRAME_SHIFT	-/G	F59A6.4	F59A6.4	gbrowse
chrII	5078775	T	TG	4287	FRAME_SHIFT	-/C	dsh-2	C27A2.6	gbrowse
chrII	5078781	G	GC	4468	FRAME_SHIFT	-/G	dsh-2	C27A2.6	gbrowse
chrII	5103404	GA	G	2887.96	FRAME_SHIFT	-	C04G6.11	C04G6.11	gbrowse
chrII	5166095	A	AC	90.23	FRAME_SHIFT	-/G	srb-3	C27D6.8	gbrowse
chrII	5230109	T	G	4423.01	STOP_GAINED	taT/taG	EGAP2.2	EGAP2.2	gbrowse
chrII	5230483	C	T	3984.01	STOP_GAINED	Caa/Taa	EGAP2.2	EGAP2.2	gbrowse
chrII	5436914	C	T	4564.01	START_LOST	atG/atA	dct-5	F07F6.5	gbrowse
chrII	5495146	G	GGAGAACCAGC	9907	FRAME_SHIFT	-/GAGAACCAGC	F12A10.2	F12A10.2	gbrowse
chrII	5731095	A	AT	2769.96	FRAME_SHIFT	-/T	C18A3.11	C18A3.11	gbrowse
chrII	5774395	CTG	C	7178	FRAME_SHIFT	-	F10C1.1	F10C1.1	gbrowse
chrII	5814484	T	A	30.77	STOP_GAINED	Aaa/Taa	ZK1248.7	ZK1248.7	gbrowse
chrII	6084917	A	AG	1837.96	FRAME_SHIFT	-/C	ptc-2	F21H12.4	gbrowse
chrII	6113300	C	CA	4465	FRAME_SHIFT	-/T	C29H12.5	C29H12.5	gbrowse
chrII	6333933	A	AT	1789.96	FRAME_SHIFT	-/A	C32D5.6	C32D5.6	gbrowse
chrII	6535295	AT	A	3216.93	FRAME_SHIFT	-	abcx-1	C56E6.1	gbrowse
chrII	6750731	T	TG	6563	FRAME_SHIFT	-/C	F41G3.20	F41G3.20	gbrowse
chrII	6759258	TC	T	4334	FRAME_SHIFT	-	F41G3.2	F41G3.2	gbrowse
chrII	6759926	A	AT	5769	FRAME_SHIFT	-/T	F41G3.2	F41G3.2	gbrowse
chrII	6760481	A	AT	3073.96	FRAME_SHIFT	-/T	F41G3.2	F41G3.2	gbrowse
chrII	6958094	T	G	5630.01	STOP_LOST	tAg/tCg	tra-2	C15F1.3b	gbrowse
chrII	6976997	AT	A	2735.96	FRAME_SHIFT	-	C15F1.8	C15F1.8	gbrowse
chrII	7042871	CA	C	3622	FRAME_SHIFT	-	ZK1127.6	ZK1127.6.1	gbrowse
chrII	7042871	CA	C	3622	FRAME_SHIFT	-	ZK1127.6	ZK1127.6.2	gbrowse
chrII	7052530	ACGGTAACAGT	A	9588	FRAME_SHIFT	-	ZK1127.12	ZK1127.12.1	gbrowse
chrII	7052530	ACGGTAACAGT	A	9588	FRAME_SHIFT	-	ZK1127.12	ZK1127.12.2	gbrowse
chrII	7083194	CAAGAACTGTGCATCAATGGCGA	C	16845	FRAME_SHIFT	-	T02G5.4	T02G5.4	gbrowse
chrII	7124005	C	CG	736.96	FRAME_SHIFT	-/G	F10E7.2	F10E7.2	gbrowse
chrII	7127672	C	CTA	1435.96	FRAME_SHIFT	-/TA	F10E7.1	F10E7.1	gbrowse
chrII	7127676	C	CG	1330.96	FRAME_SHIFT	-/G	F10E7.1	F10E7.1	gbrowse
chrII	7276829	G	GC	4013	FRAME_SHIFT	-/C	C30G12.3	C30G12.3	gbrowse
chrII	7318978	G	T	3449.01	STOP_GAINED	Gaa/Taa	F21D12.2	F21D12.2	gbrowse
chrII	7436321	AG	A	6126	SPLICE_SITE_ACCEPTOR		K02A2.4	K02A2.4	gbrowse
chrII	7521418	A	AT	3820	FRAME_SHIFT	-/A	C28F5.4	C28F5.4	gbrowse
chrII	7688225	T	C	5146.01	SPLICE_SITE_DONOR		F18A1.1	F18A1.1	gbrowse
chrII	7698901	C	CG	5018	FRAME_SHIFT	-/C	B0495.6	B0495.6	gbrowse
chrII	7698907	G	GC	4512	FRAME_SHIFT	-/G	B0495.6	B0495.6	gbrowse
chrII	7712123	GA	G	2661.96	FRAME_SHIFT	-	cpna-5	B0495.10b	gbrowse
chrII	7754524	GC	G	5497	FRAME_SHIFT	-	B0228.6	B0228.6	gbrowse
chrII	7876632	T	C	5326.01	SPLICE_SITE_ACCEPTOR		T01H3.2	T01H3.2.2	gbrowse
chrII	8159773	T	TAATTAAATTTTA	17147	STOP_GAINED	-/AATTAAATTTTA	pch-2	F10B5.5	gbrowse
chrII	8366667	A	AAATTATCTC	13833	SPLICE_SITE_DONOR		amt-3	M195.3	gbrowse
chrII	8419691	TA	T	2463.96	FRAME_SHIFT	-	F14E5.1	F14E5.1	gbrowse
chrII	8865121	C	A	3926.01	START_LOST	atG/atT	npr-20	T07D4.1	gbrowse
chrII	9091143	T	G	4142.01	STOP_LOST	taA/taC	C07H4.1	C07H4.1	gbrowse
chrII	9225029	A	C	4067.01	STOP_LOST	taA/taC	ZK1067.3	ZK1067.3	gbrowse
chrII	9448314	G	T	291	STOP_GAINED	Gaa/Taa	R09D1.5	R09D1.5	gbrowse
chrII	9448318	T	TC	385.96	FRAME_SHIFT	-/C	R09D1.5	R09D1.5	gbrowse
chrII	9448322	TTC	T	467.96	FRAME_SHIFT	-	R09D1.5	R09D1.5	gbrowse
chrII	9448358	G	GTC	292.03	FRAME_SHIFT	-/TC	R09D1.5	R09D1.5	gbrowse
chrII	9547333	TTTTAA	T	10037	SPLICE_SITE_DONOR		AH6.9	AH6.9	gbrowse
chrII	9699397	G	A	5108.01	SPLICE_SITE_DONOR		Y53C12A.8	Y53C12A.8	gbrowse
chrII	9737422	G	T	4586.01	STOP_GAINED	Gaa/Taa	mab-3	Y53C12B.5b	gbrowse
chrII	9839904	T	A	5362.01	STOP_GAINED	Aaa/Taa	rnh-1.2	ZK938.7	gbrowse
chrII	9918721	A	AAT	6619	FRAME_SHIFT	-/AT	pho-10	C05C10.1	gbrowse
chrII	10312434	C	T	25.78	STOP_GAINED	Cag/Tag	ZK970.7	ZK970.7	gbrowse
chrII	10312732	T	A	126.26	STOP_GAINED	taT/taA	ZK970.7	ZK970.7	gbrowse
chrII	10362106	AC	A	5435	FRAME_SHIFT	-	C07E3.4	C07E3.4	gbrowse
chrII	10442288	G	GA	2735.96	FRAME_SHIFT	-/A	E04D5.4	E04D5.4a	gbrowse
chrII	10442288	G	GA	2735.96	FRAME_SHIFT	-/A	E04D5.4	E04D5.4b	gbrowse
chrII	10569316	G	GTTTTACAATTATAT	16359	FRAME_SHIFT	-/TTTTACAATTATAT	C06A1.2	C06A1.2	gbrowse
chrII	10613035	C	CA	2015.96	FRAME_SHIFT	-/A	C14A4.12	C14A4.12a	gbrowse
chrII	10613035	C	CA	2015.96	FRAME_SHIFT	-/A	C14A4.12	C14A4.12b	gbrowse
chrII	10626333	C	CA	1902.96	FRAME_SHIFT	-/A	cutl-9	M28.1	gbrowse
chrII	10635409	G	A	5290.01	STOP_GAINED	tgG/tgA	M28.2	M28.2	gbrowse
chrII	10915033	A	AT	6305	FRAME_SHIFT	-/T	F44F4.15	F44F4.15	gbrowse
chrII	10915071	TAGAAGAA	T	13579	FRAME_SHIFT	-	F44F4.15	F44F4.15	gbrowse
chrII	10934746	AG	A	2954.96	FRAME_SHIFT	-	R03D7.2	R03D7.2	gbrowse
chrII	10934950	CGACTGTG	C	4540	FRAME_SHIFT	-	R03D7.2	R03D7.2	gbrowse
chrII	10935029	T	TG	1983.96	FRAME_SHIFT	-/C	R03D7.2	R03D7.2	gbrowse
chrII	11174863	G	GA	2955.96	FRAME_SHIFT	-/T	F37H8.2	F37H8.2	gbrowse
chrII	11519430	GA	G	4623	FRAME_SHIFT	-	B0334.10	B0334.10	gbrowse
chrII	11557091	A	AT	2900.96	FRAME_SHIFT	-/T	F54D5.17	F54D5.17	gbrowse
chrII	11765009	ATGGCATATAG	A	14997	FRAME_SHIFT	-	F44E5.3	F44E5.3	gbrowse
chrII	11773936	T	A	5307.01	STOP_GAINED	tTg/tAg	F44E5.2	F44E5.2	gbrowse
chrII	11882693	T	TCAAGCTCCGTCATACAGCTAAA	21566	FRAME_SHIFT	-/CAAGCTCCGTCATACAGCTAAA	ZK930.5	ZK930.5	gbrowse
chrII	12070148	T	C	3371.01	STOP_LOST	Tag/Cag	Y17G7B.22	Y17G7B.22.1	gbrowse
chrII	12070148	T	C	3371.01	STOP_LOST	Tag/Cag	Y17G7B.22	Y17G7B.22.2	gbrowse
chrII	12070149	A	T	3684.01	STOP_LOST	tAg/tTg	Y17G7B.22	Y17G7B.22.1	gbrowse
chrII	12070149	A	T	3684.01	STOP_LOST	tAg/tTg	Y17G7B.22	Y17G7B.22.2	gbrowse
chrII	12151704	GT	G	2618.96	FRAME_SHIFT	-	Y57A10A.3	Y57A10A.3	gbrowse
chrII	12305497	A	AT	3198.96	FRAME_SHIFT	-/A	C50E10.2	C50E10.2	gbrowse
chrII	12377269	A	T	2294	STOP_GAINED	tTa/tAa	Y57A10B.2	Y57A10B.2	gbrowse
chrII	12414839	C	T	4216.01	START_LOST	atG/atA	Y57A10C.11	Y57A10C.11	gbrowse
chrII	12460363	T	C	4882.01	STOP_LOST	Taa/Caa	tag-281	F15A4.11	gbrowse
chrII	12460365	A	T	5106.01	STOP_LOST	taA/taT	tag-281	F15A4.11	gbrowse
chrII	12477667	TCA	T	7487	FRAME_SHIFT	-	F15A4.8	F15A4.8a	gbrowse
chrII	12477667	TCA	T	7487	FRAME_SHIFT	-	F15A4.8	F15A4.8b	gbrowse
chrII	12477667	TCA	T	7487	FRAME_SHIFT	-	F15A4.8	F15A4.8c	gbrowse
chrII	12522553	C	T	4110.01	STOP_GAINED	Cga/Tga	T21B4.17	T21B4.17	gbrowse
chrII	12522748	G	T	4122.01	STOP_GAINED	Gag/Tag	T21B4.17	T21B4.17	gbrowse
chrII	12523080	C	T	5281.01	STOP_GAINED	Caa/Taa	T21B4.17	T21B4.17	gbrowse
chrII	12523443	GT	G	4285	SPLICE_SITE_DONOR		T21B4.17	T21B4.17	gbrowse
chrII	12538167	TCA	T	4940	FRAME_SHIFT	-	F49C5.3	F49C5.3	gbrowse
chrII	12546151	CT	C	3505	FRAME_SHIFT	-	F49C5.5	F49C5.5	gbrowse
chrII	12546697	A	AGTAATAG	12870	FRAME_SHIFT	-/GTAATAG	F49C5.10	F49C5.10	gbrowse
chrII	12546699	G	T	3797.01	START_LOST	atG/atT	F49C5.10	F49C5.10	gbrowse
chrII	12547157	A	AT	5610	FRAME_SHIFT	-/T	F49C5.10	F49C5.10	gbrowse
chrII	12556445	G	C	4333.01	SPLICE_SITE_ACCEPTOR		F49C5.11	F49C5.11a	gbrowse
chrII	12556445	G	C	4333.01	SPLICE_SITE_ACCEPTOR		F49C5.11	F49C5.11b	gbrowse
chrII	12570248	A	AG	1911.96	FRAME_SHIFT	-/C	Y38E10A.1	Y38E10A.1	gbrowse
chrII	12570255	AG	A	2629.96	FRAME_SHIFT	-	Y38E10A.1	Y38E10A.1	gbrowse
chrII	12570268	AT	A	2109.96	FRAME_SHIFT	-	Y38E10A.1	Y38E10A.1	gbrowse
chrII	12570272	T	TA	2456.96	FRAME_SHIFT	-/T	Y38E10A.1	Y38E10A.1	gbrowse
chrII	12573302	GA	G	5922	FRAME_SHIFT	-	Y38E10A.2	Y38E10A.2	gbrowse
chrII	12607639	G	GA	4861	FRAME_SHIFT	-/A	Y38E10A.8	Y38E10A.8	gbrowse
chrII	12630255	T	A	1983	STOP_GAINED	taT/taA	Y38E10A.28	Y38E10A.28	gbrowse
chrII	12630302	T	TCAATA	4784	FRAME_SHIFT	-/CAATA	Y38E10A.28	Y38E10A.28	gbrowse
chrII	12630304	T	TC	1896.96	FRAME_SHIFT	-/C	Y38E10A.28	Y38E10A.28	gbrowse
chrII	12668777	CA	C	2354.96	FRAME_SHIFT	-	rgs-4	Y38E10A.21	gbrowse
chrII	12668789	T	TG	2676.96	FRAME_SHIFT	-/G	rgs-4	Y38E10A.21	gbrowse
chrII	12677322	T	TG	3400	FRAME_SHIFT	-/C	Y38E10A.23	Y38E10A.23	gbrowse
chrII	12718824	GT	G	2599.96	SPLICE_SITE_DONOR		tbc-17	Y46G5A.1a.1	gbrowse
chrII	12783214	T	G	3287.01	SPLICE_SITE_ACCEPTOR		Y46G5A.15	Y46G5A.15	gbrowse
chrII	12783401	T	TA	5905	FRAME_SHIFT	-/T	Y46G5A.15	Y46G5A.15	gbrowse
chrII	12785248	CT	C	1129.96	FRAME_SHIFT	-	Y46G5A.15	Y46G5A.15	gbrowse
chrII	12785255	G	GC	1237.96	FRAME_SHIFT	-/G	Y46G5A.15	Y46G5A.15	gbrowse
chrII	12787767	A	C	3338.01	SPLICE_SITE_ACCEPTOR		cpt-1	Y46G5A.17.1	gbrowse
chrII	12810722	GAGT	G	6321	STOP_LOST	gagtag/gag	Y46G5A.19	Y46G5A.19a.1	gbrowse
chrII	12810722	GAGT	G	6321	STOP_LOST	gagtag/gag	Y46G5A.19	Y46G5A.19a.2	gbrowse
chrII	12810722	GAGT	G	6321	STOP_LOST	gagtag/gag	Y46G5A.19	Y46G5A.19b	gbrowse
chrII	12811112	AG	A	1846.96	FRAME_SHIFT	-	Y46G5A.20	Y46G5A.20	gbrowse
chrII	12811119	GTTTCCTCGTCA	G	8201	FRAME_SHIFT	-	Y46G5A.20	Y46G5A.20	gbrowse
chrII	12811716	A	AG	1614.96	FRAME_SHIFT	-/G	Y46G5A.20	Y46G5A.20	gbrowse
chrII	12811726	T	C	1742	STOP_LOST	Tag/Cag	Y46G5A.20	Y46G5A.20	gbrowse
chrII	12833153	C	G	3299.01	SPLICE_SITE_ACCEPTOR		Y46G5A.25	Y46G5A.25	gbrowse
chrII	12890260	GA	G	752.96	FRAME_SHIFT	-	F35C5.3	F35C5.3	gbrowse
chrII	12890271	C	CT	1167.96	FRAME_SHIFT	-/T	F35C5.3	F35C5.3	gbrowse
chrII	12890336	A	G	1534	SPLICE_SITE_ACCEPTOR		F35C5.3	F35C5.3	gbrowse
chrII	12895728	A	AC	4916	FRAME_SHIFT	-/C	clec-63	F35C5.6.1	gbrowse
chrII	12895728	A	AC	4916	FRAME_SHIFT	-/C	clec-63	F35C5.6.2	gbrowse
chrII	12895732	GA	G	5179	FRAME_SHIFT	-	clec-63	F35C5.6.1	gbrowse
chrII	12895732	GA	G	5179	FRAME_SHIFT	-	clec-63	F35C5.6.2	gbrowse
chrII	12899655	T	C	5263.01	SPLICE_SITE_DONOR		clec-64	F35C5.7	gbrowse
chrII	13073613	T	TC	4223	FRAME_SHIFT	-/C	F42G4.5	F42G4.5a	gbrowse
chrII	13129982	G	T	5705.01	STOP_GAINED	Gag/Tag	F29C12.6	F29C12.6	gbrowse
chrII	13151747	C	CCCAG	6581	FRAME_SHIFT	-/CTGG	F32A11.3	F32A11.3	gbrowse
chrII	13151748	T	TTGTGGTGA	11546	FRAME_SHIFT	-/TCACCACA	F32A11.3	F32A11.3	gbrowse
chrII	13155719	C	A	27.77	SPLICE_SITE_ACCEPTOR		hpr-17	F32A11.2	gbrowse
chrII	13155720	T	A	27.77	SPLICE_SITE_ACCEPTOR		hpr-17	F32A11.2	gbrowse
chrII	13184613	G	T	4587.01	SPLICE_SITE_DONOR		W09H1.3	W09H1.3	gbrowse
chrII	13247514	GA	G	438.96	FRAME_SHIFT	-	F15D4.5	F15D4.5	gbrowse
chrII	13247557	G	T	1324	STOP_GAINED	Gga/Tga	F15D4.5	F15D4.5	gbrowse
chrII	13342215	TTTCGGAGACCTAAAAAAGCTTGAACTTTTG	T	18056	SPLICE_SITE_ACCEPTOR		Y48C3A.11	Y48C3A.11.1	gbrowse
chrII	13397333	GGTGTGTGT	G	7144	SPLICE_SITE_DONOR		Y48C3A.14	Y48C3A.14	gbrowse
chrII	13472956	AATTTTACAGGAGCACAC	A	14132	FRAME_SHIFT	-	E01G4.5	E01G4.5	gbrowse
chrII	13472956	AATTTTACAGGAGCACAC	A	14132	SPLICE_SITE_ACCEPTOR		E01G4.5	E01G4.5	gbrowse
chrII	13495721	AT	A	2918.96	FRAME_SHIFT	-	drr-1	F45H10.4	gbrowse
chrII	13573748	A	G	89.51	SPLICE_SITE_DONOR		Y48E1B.5	Y48E1B.5	gbrowse
chrII	13574512	A	ACT	1369.96	SPLICE_SITE_DONOR		Y48E1B.5	Y48E1B.5	gbrowse
chrII	13574688	G	GC	1322.96	FRAME_SHIFT	-/G	Y48E1B.5	Y48E1B.5	gbrowse
chrII	13574690	G	GCT	1615.96	FRAME_SHIFT	-/AG	Y48E1B.5	Y48E1B.5	gbrowse
chrII	13601413	T	A	23.78	STOP_GAINED	tgT/tgA	csp-1	Y48E1B.13a	gbrowse
chrII	13628632	G	A	3646.01	STOP_GAINED	Cag/Tag	gst-17	F37B1.6	gbrowse
chrII	13630695	C	T	3997.01	STOP_GAINED	tgG/tgA	gst-18	F37B1.7	gbrowse
chrII	13767195	GCCAATTGCAGTTAAGTTTCAATGTTCCAGTGATTCACTTTCAGGCAAGGTTACT	G	8466	FRAME_SHIFT	-	arrd-12	R06B9.2	gbrowse
chrII	13767195	GCCAATTGCAGTTAAGTTTCAATGTTCCAGTGATTCACTTTCAGGCAAGGTTACT	G	8466	SPLICE_SITE_ACCEPTOR		arrd-12	R06B9.2	gbrowse
chrII	13781343	CAAAAATGCGGTTGACGGTGAG	C	4672	SPLICE_SITE_DONOR		C01B9.5	C01B9.5	gbrowse
chrII	13858598	GA	G	2088.96	SPLICE_SITE_ACCEPTOR		Y51H1A.1	Y51H1A.1c.2	gbrowse
chrII	13898559	A	AT	2440.96	FRAME_SHIFT	-/A	W02B8.1	W02B8.1	gbrowse
chrII	13921653	GGCTTGCA	G	11235	SPLICE_SITE_ACCEPTOR		mltn-4	W02B8.4	gbrowse
chrII	13923388	T	C	5506.01	SPLICE_SITE_DONOR		mltn-4	W02B8.4	gbrowse
chrII	13979584	G	A	4198.01	STOP_GAINED	Cag/Tag	sre-48	Y39G8B.3	gbrowse
chrII	14016884	A	AT	2751.96	FRAME_SHIFT	-/A	cyp-37A1	F01D5.9	gbrowse
chrII	14090001	T	A	3203	STOP_LOST	tAg/tTg	col-87	Y39G8C.4	gbrowse
chrII	14095536	A	T	4179.01	STOP_LOST	Tga/Aga	Y39G8C.2	Y39G8C.2	gbrowse
chrII	14096232	GGT	G	3309	FRAME_SHIFT	-	Y39G8C.2	Y39G8C.2	gbrowse
chrII	14130532	C	CGGGGGAGG	1742.96	FRAME_SHIFT	-/CCTCCCCC	K09E4.2	K09E4.2.1	gbrowse
chrII	14130532	C	CGGGGGAGG	1742.96	FRAME_SHIFT	-/CCTCCCCC	K09E4.2	K09E4.2.2	gbrowse
chrII	14136194	TGCTAA	T	7049	FRAME_SHIFT	-	cacn-1	W03H9.4	gbrowse
chrII	14143496	C	CTTTCCGCATAT	10267	FRAME_SHIFT	-/ATATGCGGAAA	W03H9.2	W03H9.2	gbrowse
chrII	14149965	T	TTC	6444	FRAME_SHIFT	-/GA	W03H9.1	W03H9.1	gbrowse
chrII	14256846	C	CTT	2246.96	FRAME_SHIFT	-/AA	Y54G11A.1	Y54G11A.1	gbrowse
chrII	14515281	A	AGG	473.96	FRAME_SHIFT	-/CC	K10H10.9	K10H10.9	gbrowse
chrII	14785292	TC	T	4269	FRAME_SHIFT	-	Y54E2A.9	Y54E2A.9	gbrowse
chrII	14805994	A	T	4379.01	STOP_GAINED	Aga/Tga	srt-11	W01D2.4	gbrowse
chrII	14806610	C	G	27.77	STOP_GAINED	taC/taG	srt-11	W01D2.4	gbrowse
chrII	15002520	CG	C	2825.96	FRAME_SHIFT	-	Y53F4B.10	Y53F4B.10	gbrowse
chrII	15126909	TG	T	4253	FRAME_SHIFT	-	Y53F4B.24	Y53F4B.24	gbrowse
chrII	15176723	TCAGCGGC	T	17172	FRAME_SHIFT	-	Y53F4B.36	Y53F4B.36	gbrowse
chrII	15230443	C	T	3923.01	STOP_GAINED	Cga/Tga	spsb-2	Y46E12BL.3	gbrowse
chrIII	14713	G	GT	3571	FRAME_SHIFT	-/A	nhr-80	H10E21.3b	gbrowse
chrIII	37670	C	T	6115.01	STOP_GAINED	tgG/tgA	W05G11.4	W05G11.4	gbrowse
chrIII	175774	G	T	5680.01	STOP_GAINED	tCa/tAa	clec-148	F40G9.10	gbrowse
chrIII	832197	TGGCAC	T	11989	FRAME_SHIFT	-	ceeh-1	K02F3.6	gbrowse
chrIII	878468	ACC	A	5544	FRAME_SHIFT	-	T24C4.5	T24C4.5	gbrowse
chrIII	934082	A	AAC	391.96	FRAME_SHIFT	-/GT	fbxa-55	T12B5.6b	gbrowse
chrIII	934088	AG	A	291.97	FRAME_SHIFT	-	fbxa-55	T12B5.6b	gbrowse
chrIII	934092	AC	A	256.97	FRAME_SHIFT	-	fbxa-55	T12B5.6b	gbrowse
chrIII	940970	TAC	T	685.5	FRAME_SHIFT	-	fbxa-59	T12B5.8	gbrowse
chrIII	941478	T	TCC	150.1	FRAME_SHIFT	-/GG	fbxa-59	T12B5.8	gbrowse
chrIII	941480	AC	A	70.42	FRAME_SHIFT	-	fbxa-59	T12B5.8	gbrowse
chrIII	941488	AT	A	118.1	FRAME_SHIFT	-	fbxa-59	T12B5.8	gbrowse
chrIII	954905	C	A	976	STOP_GAINED	tCa/tAa	T12B5.14	T12B5.14	gbrowse
chrIII	954931	C	CTATATTGATCTA	2999.96	STOP_GAINED	cta/cTATATTGATCTAta	T12B5.14	T12B5.14	gbrowse
chrIII	956599	T	C	1203	SPLICE_SITE_DONOR		fbxa-54	T12B5.2	gbrowse
chrIII	966657	CA	C	405.96	FRAME_SHIFT	-	R06B10.1	R06B10.1	gbrowse
chrIII	968900	C	CCAACG	1412.96	FRAME_SHIFT	-/CGTTG	R06B10.1	R06B10.1	gbrowse
chrIII	968902	AGG	A	362.98	FRAME_SHIFT	-	R06B10.1	R06B10.1	gbrowse
chrIII	968924	T	A	866	STOP_GAINED	Aaa/Taa	R06B10.1	R06B10.1	gbrowse
chrIII	969354	T	TA	1099.96	FRAME_SHIFT	-/T	R06B10.1	R06B10.1	gbrowse
chrIII	969356	AG	A	1073.96	FRAME_SHIFT	-	R06B10.1	R06B10.1	gbrowse
chrIII	969489	A	T	365	SPLICE_SITE_DONOR		R06B10.1	R06B10.1	gbrowse
chrIII	977248	C	CG	550.96	FRAME_SHIFT	-/C	R06B10.2	R06B10.2	gbrowse
chrIII	977252	CT	C	504.96	FRAME_SHIFT	-	R06B10.2	R06B10.2	gbrowse
chrIII	977292	G	T	626	STOP_GAINED	tCg/tAg	R06B10.2	R06B10.2	gbrowse
chrIII	977314	G	GC	600.96	FRAME_SHIFT	-/G	R06B10.2	R06B10.2	gbrowse
chrIII	977315	T	TTA	712.96	FRAME_SHIFT	-/TA	R06B10.2	R06B10.2	gbrowse
chrIII	1009510	A	T	31.77	STOP_GAINED	Aag/Tag	Y34F4.6	Y34F4.6	gbrowse
chrIII	1010646	AC	A	1124.96	FRAME_SHIFT	-	Y34F4.2	Y34F4.2a	gbrowse
chrIII	1010646	AC	A	1124.96	FRAME_SHIFT	-	Y34F4.2	Y34F4.2b	gbrowse
chrIII	1010653	G	GTACT	1932.96	FRAME_SHIFT	-/TACT	Y34F4.2	Y34F4.2a	gbrowse
chrIII	1010653	G	GTACT	1932.96	FRAME_SHIFT	-/TACT	Y34F4.2	Y34F4.2b	gbrowse
chrIII	1010767	C	A	322	STOP_GAINED	tCg/tAg	Y34F4.2	Y34F4.2b	gbrowse
chrIII	1010767	C	A	322	STOP_GAINED	tCg/tAg	Y34F4.2	Y34F4.2a	gbrowse
chrIII	1058097	GA	G	3228.29	FRAME_SHIFT	-	BE0003N10.3	BE0003N10.3	gbrowse
chrIII	1079906	A	AGCGG	7181	FRAME_SHIFT	-/CCGC	rab-18	Y92C3B.3a	gbrowse
chrIII	1084788	AAT	A	2433.96	FRAME_SHIFT	-	par-2	F58B6.3a	gbrowse
chrIII	1084825	G	GA	2406.96	FRAME_SHIFT	-/A	par-2	F58B6.3a	gbrowse
chrIII	1139075	A	AT	2251.96	FRAME_SHIFT	-/T	Y71D11A.3	Y71D11A.3b	gbrowse
chrIII	1201990	AT	A	1888.96	FRAME_SHIFT	-	Y119D3B.16	Y119D3B.16	gbrowse
chrIII	1215154	TTA	T	2061.96	FRAME_SHIFT	-	Y119D3B.21	Y119D3B.21	gbrowse
chrIII	1215157	GA	G	1445.96	FRAME_SHIFT	-	Y119D3B.21	Y119D3B.21	gbrowse
chrIII	1241706	GATTTTTCA	G	12537	FRAME_SHIFT	-	fbxa-61	Y119D3B.8	gbrowse
chrIII	1296149	A	G	876	SPLICE_SITE_ACCEPTOR		fbxa-35	Y119D3A.3	gbrowse
chrIII	1296343	A	AT	745.96	FRAME_SHIFT	-/T	fbxa-35	Y119D3A.3	gbrowse
chrIII	1296346	TA	T	757.96	FRAME_SHIFT	-	fbxa-35	Y119D3A.3	gbrowse
chrIII	1306960	C	CT	1283.96	FRAME_SHIFT	-/A	fbxa-79	Y82E9BL.13	gbrowse
chrIII	1306963	TC	T	1203.96	FRAME_SHIFT	-	fbxa-79	Y82E9BL.13	gbrowse
chrIII	1311222	A	G	2174	STOP_LOST	Taa/Caa	fbxa-20	Y82E9BL.16	gbrowse
chrIII	1343805	T	TGG	4813	FRAME_SHIFT	-/GG	fbxa-27	Y82E9BL.17	gbrowse
chrIII	1343806	A	AC	3080.96	FRAME_SHIFT	-/C	fbxa-27	Y82E9BL.17	gbrowse
chrIII	1346990	A	AGG	237.1	FRAME_SHIFT	-/CC	Y82E9BL.5	Y82E9BL.5	gbrowse
chrIII	1349985	G	T	1105	STOP_GAINED	tCa/tAa	Y82E9BL.3	Y82E9BL.3	gbrowse
chrIII	1362242	T	TAG	1841.96	FRAME_SHIFT	-/AG	Y82E9BR.7	Y82E9BR.7	gbrowse
chrIII	1362247	A	AG	1455.96	FRAME_SHIFT	-/G	Y82E9BR.7	Y82E9BR.7	gbrowse
chrIII	1362581	T	TG	1148.96	FRAME_SHIFT	-/G	Y82E9BR.7	Y82E9BR.7	gbrowse
chrIII	1362585	TCC	T	1314.96	FRAME_SHIFT	-	Y82E9BR.7	Y82E9BR.7	gbrowse
chrIII	1362589	G	GT	1091.96	FRAME_SHIFT	-/T	Y82E9BR.7	Y82E9BR.7	gbrowse
chrIII	1376965	ACT	A	1548.96	FRAME_SHIFT	-	Y82E9BR.11	Y82E9BR.11	gbrowse
chrIII	1377564	TA	T	854.96	FRAME_SHIFT	-	Y82E9BR.11	Y82E9BR.11	gbrowse
chrIII	1377568	T	TA	692.96	FRAME_SHIFT	-/T	Y82E9BR.11	Y82E9BR.11	gbrowse
chrIII	1379566	G	A	23.78	STOP_GAINED	Caa/Taa	fbxa-138	Y82E9BR.12	gbrowse
chrIII	1637344	TA	T	2596.96	FRAME_SHIFT	-	Y22D7AL.4	Y22D7AL.4	gbrowse
chrIII	1643176	C	T	23.78	STOP_GAINED	Caa/Taa	Y22D7AL.2	Y22D7AL.2	gbrowse
chrIII	1676688	C	T	1357	SPLICE_SITE_DONOR		Y22D7AR.6	Y22D7AR.6.1	gbrowse
chrIII	1687085	TCCTCCAGATCCTTGTAGTCTGGC	T	10306	FRAME_SHIFT	-	Y22D7AR.7	Y22D7AR.7	gbrowse
chrIII	1688159	A	AAACTCTC	12532	FRAME_SHIFT	-/GAGAGTT	Y22D7AR.14	Y22D7AR.14	gbrowse
chrIII	1711232	GATACTGTC	G	17027	FRAME_SHIFT	-	Y22D7AR.2	Y22D7AR.2	gbrowse
chrIII	1712925	T	A	5037.01	STOP_LOST	Tga/Aga	Y22D7AR.2	Y22D7AR.2	gbrowse
chrIII	1858775	C	CAA	3955	FRAME_SHIFT	-/AA	hlh-33	Y39A3CR.6	gbrowse
chrIII	1893433	TCTGGGGAG	T	12319	FRAME_SHIFT	-	B0524.5	B0524.5	gbrowse
chrIII	1963901	C	T	5035.01	SPLICE_SITE_ACCEPTOR		R155.2	R155.2	gbrowse
chrIII	1973677	T	A	3416.01	STOP_GAINED	Aaa/Taa	R155.3	R155.3	gbrowse
chrIII	1979698	TA	T	4492	FRAME_SHIFT	-	R155.4	R155.4	gbrowse
chrIII	1980360	A	AACAT	8787	FRAME_SHIFT	-/ACAT	R155.4	R155.4	gbrowse
chrIII	1985202	CA	C	2090.96	FRAME_SHIFT	-	Y39A3B.3	Y39A3B.3	gbrowse
chrIII	2073589	T	TTCCAA	4891	FRAME_SHIFT	-/TTGGA	Y39A3A.4	Y39A3A.4	gbrowse
chrIII	2219436	T	TC	3764	FRAME_SHIFT	-/G	fbxa-8	C39B5.8	gbrowse
chrIII	2235790	C	T	4964.01	STOP_GAINED	Caa/Taa	C39B5.2	C39B5.2.1	gbrowse
chrIII	2235790	C	T	4964.01	STOP_GAINED	Caa/Taa	C39B5.2	C39B5.2.2	gbrowse
chrIII	2235790	C	T	4964.01	STOP_GAINED	Caa/Taa	C39B5.2	C39B5.2.3	gbrowse
chrIII	2253914	A	AT	4473	FRAME_SHIFT	-/T	fbxa-73	T20H9.4	gbrowse
chrIII	2257251	ATTGATTTCTTTTGGTTTTTCGAATCATCTAGAATTTTCAAGCACGATTTCATTTAT	A	6766	FRAME_SHIFT	-	fbxa-71	T20H9.3	gbrowse
chrIII	2266473	G	C	4986.01	SPLICE_SITE_ACCEPTOR		Y54F10BM.6	Y54F10BM.6	gbrowse
chrIII	2277112	C	CA	2748.96	FRAME_SHIFT	-/A	fbxa-39	Y54F10BM.4	gbrowse
chrIII	2369690	T	TTCTCATCC	8894	FRAME_SHIFT	-/GGATGAGA	H04J21.1	H04J21.1	gbrowse
chrIII	2370166	CG	C	240.99	FRAME_SHIFT	-	H04J21.1	H04J21.1	gbrowse
chrIII	2371695	TCACGTATAGTAGCAA	T	2398.96	SPLICE_SITE_DONOR		H04J21.1	H04J21.1	gbrowse
chrIII	2371926	T	TC	2542.96	SPLICE_SITE_ACCEPTOR		H04J21.1	H04J21.1	gbrowse
chrIII	2390336	CT	C	2268.96	FRAME_SHIFT	-	H14E04.4	H14E04.4	gbrowse
chrIII	2390377	A	T	2768	STOP_GAINED	tTa/tAa	H14E04.4	H14E04.4	gbrowse
chrIII	2391257	C	A	3533.01	SPLICE_SITE_DONOR		H14E04.4	H14E04.4	gbrowse
chrIII	2579981	A	AT	2300.96	FRAME_SHIFT	-/T	Y71H2B.8	Y71H2B.8	gbrowse
chrIII	2605428	GA	G	4713	FRAME_SHIFT	-	Y71H2B.11	Y71H2B.11	gbrowse
chrIII	2757557	A	AAAG	2295.96	SPLICE_SITE_DONOR		pho-9	Y71H2AM.16	gbrowse
chrIII	2757597	CT	C	361.09	FRAME_SHIFT	-	pho-9	Y71H2AM.16	gbrowse
chrIII	2757615	C	CTG	941.96	FRAME_SHIFT	-/CA	pho-9	Y71H2AM.16	gbrowse
chrIII	2757618	TCA	T	698.96	FRAME_SHIFT	-	pho-9	Y71H2AM.16	gbrowse
chrIII	2757623	T	TA	403.96	FRAME_SHIFT	-/T	pho-9	Y71H2AM.16	gbrowse
chrIII	2757630	GT	G	645.96	FRAME_SHIFT	-	pho-9	Y71H2AM.16	gbrowse
chrIII	2757702	G	A	254	STOP_GAINED	Caa/Taa	pho-9	Y71H2AM.16	gbrowse
chrIII	2783904	A	T	4503.01	SPLICE_SITE_DONOR		Y71H2AM.20	Y71H2AM.20b	gbrowse
chrIII	2788651	TTC	T	4309	FRAME_SHIFT	-	Y71H2AM.24	Y71H2AM.24	gbrowse
chrIII	2788669	C	CAA	2648.96	FRAME_SHIFT	-/AA	Y71H2AM.24	Y71H2AM.24	gbrowse
chrIII	2851024	G	GA	1992.96	FRAME_SHIFT	-/T	F56F11.5	F56F11.5	gbrowse
chrIII	2851721	A	T	5217.01	STOP_GAINED	tTa/tAa	F56F11.5	F56F11.5	gbrowse
chrIII	2967595	C	CA	3596	FRAME_SHIFT	-/T	H05C05.3	H05C05.3	gbrowse
chrIII	3055086	C	CT	3033.96	FRAME_SHIFT	-/T	H06I04.5	H06I04.5	gbrowse
chrIII	3109917	G	GA	3959	FRAME_SHIFT	-/T	Y53G8B.3	Y53G8B.3	gbrowse
chrIII	3230480	T	TA	3715	FRAME_SHIFT	-/A	H09G03.1	H09G03.1	gbrowse
chrIII	3259323	C	G	4934.01	STOP_LOST	tGa/tCa	Y53G8AM.6	Y53G8AM.6	gbrowse
chrIII	3271828	C	CCT	2325.96	FRAME_SHIFT	-/CT	Y53G8AM.2	Y53G8AM.2	gbrowse
chrIII	3271995	TACCG	T	3360	FRAME_SHIFT	-	Y53G8AM.2	Y53G8AM.2	gbrowse
chrIII	3453971	A	G	4494.01	START_LOST	aTg/aCg	K01A11.3	K01A11.3	gbrowse
chrIII	3540355	CT	C	3149.96	FRAME_SHIFT	-	ben-1	C54C6.2	gbrowse
chrIII	4149519	CA	C	5703	FRAME_SHIFT	-	wht-3	C16C10.12	gbrowse
chrIII	4149578	C	T	4203.01	STOP_GAINED	tGg/tAg	wht-3	C16C10.12	gbrowse
chrIII	4262233	GACTGAATTTCAAAA	G	15949	FRAME_SHIFT	-	T08A11.1	T08A11.1	gbrowse
chrIII	4262438	G	GT	2557.96	FRAME_SHIFT	-/A	T08A11.1	T08A11.1	gbrowse
chrIII	4424816	T	A	4680.01	STOP_GAINED	Aaa/Taa	C28A5.6	C28A5.6	gbrowse
chrIII	4583445	T	C	5918.01	SPLICE_SITE_DONOR		F35G12.12	F35G12.12.1	gbrowse
chrIII	4628544	T	TG	5473	FRAME_SHIFT	-/G	clec-151	F10F2.7	gbrowse
chrIII	4869107	GA	G	5713	FRAME_SHIFT	-	C35D10.3	C35D10.3	gbrowse
chrIII	5017349	T	TC	4674	FRAME_SHIFT	-/G	larp-1	R144.7b	gbrowse
chrIII	5075110	CGTGTT	C	10827	FRAME_SHIFT	-	C45G9.1	C45G9.1	gbrowse
chrIII	5105941	A	AG	3757	FRAME_SHIFT	-/G	F54D8.6	F54D8.6	gbrowse
chrIII	5595882	A	AG	5340	FRAME_SHIFT	-/G	ced-6	F56D2.7	gbrowse
chrIII	5797392	T	TTGTTTTGTTGTCC	4890	SPLICE_SITE_DONOR		polq-1	W03A3.2	gbrowse
chrIII	5797394	C	A	1062	SPLICE_SITE_DONOR		polq-1	W03A3.2	gbrowse
chrIII	5797397	G	GTTGT	2685.96	FRAME_SHIFT	-/ACAA	polq-1	W03A3.2	gbrowse
chrIII	5882833	AT	A	3341	FRAME_SHIFT	-	F01F1.14	F01F1.14	gbrowse
chrIII	5953902	A	AG	4631	FRAME_SHIFT	-/C	psf-1	F25B5.7c	gbrowse
chrIII	5953902	A	AG	4631	FRAME_SHIFT	-/C	psf-1	F25B5.7a	gbrowse
chrIII	5953908	TG	T	4070	FRAME_SHIFT	-	psf-1	F25B5.7c	gbrowse
chrIII	5953908	TG	T	4070	FRAME_SHIFT	-	psf-1	F25B5.7a	gbrowse
chrIII	5985688	AAGAGAGAGAG	A	1304.96	FRAME_SHIFT	-	T04C9.3	T04C9.3	gbrowse
chrIII	6283815	GT	G	4107	FRAME_SHIFT	-	F47D12.5	F47D12.5	gbrowse
chrIII	6542783	C	A	5473.01	SPLICE_SITE_ACCEPTOR		C09E7.9	C09E7.9	gbrowse
chrIII	6990367	A	AG	5906	SPLICE_SITE_DONOR		prk-1	C06E8.3c	gbrowse
chrIII	7075900	G	GC	2163.96	FRAME_SHIFT	-/G	ZK418.6	ZK418.6	gbrowse
chrIII	7080692	GAA	G	3474	FRAME_SHIFT	-	ZK418.7	ZK418.7	gbrowse
chrIII	7171900	A	G	355	SPLICE_SITE_ACCEPTOR		srb-8	F37C12.15	gbrowse
chrIII	7178356	A	AGTTATTTTAG	7308	FRAME_SHIFT	-/GTTATTTTAG	srb-7	F37C12.17	gbrowse
chrIII	7310343	GA	G	2510.96	FRAME_SHIFT	-	F56C9.6	F56C9.6a	gbrowse
chrIII	7310343	GA	G	2510.96	FRAME_SHIFT	-	F56C9.6	F56C9.6b	gbrowse
chrIII	7310343	GA	G	2510.96	FRAME_SHIFT	-	F56C9.6	F56C9.6c	gbrowse
chrIII	7310346	G	GCC	3279	FRAME_SHIFT	-/GG	F56C9.6	F56C9.6a	gbrowse
chrIII	7310346	G	GCC	3279	FRAME_SHIFT	-/GG	F56C9.6	F56C9.6b	gbrowse
chrIII	7310346	G	GCC	3279	FRAME_SHIFT	-/GG	F56C9.6	F56C9.6c	gbrowse
chrIII	7310350	GA	G	2564.96	FRAME_SHIFT	-	F56C9.6	F56C9.6a	gbrowse
chrIII	7310350	GA	G	2564.96	FRAME_SHIFT	-	F56C9.6	F56C9.6b	gbrowse
chrIII	7310350	GA	G	2564.96	FRAME_SHIFT	-	F56C9.6	F56C9.6c	gbrowse
chrIII	7368657	C	T	3108	STOP_GAINED	Cga/Tga	T20B12.4	T20B12.4	gbrowse
chrIII	7465927	G	A	4202.01	SPLICE_SITE_DONOR		fum-1	H14A12.2b.5	gbrowse
chrIII	7608534	G	GC	5201	FRAME_SHIFT	-/G	T04A6.4	T04A6.4	gbrowse
chrIII	7647221	G	GCAGA	4671	FRAME_SHIFT	-/TCTG	ZK783.3	ZK783.3	gbrowse
chrIII	7649150	C	CAGCAGCAGGCCCCCGATGT	6818	FRAME_SHIFT	-/AGCAGCAGGCCCCCGATGT	ZK783.6	ZK783.6	gbrowse
chrIII	7895759	A	C	5336.01	STOP_LOST	Tag/Gag	ZK688.10	ZK688.10	gbrowse
chrIII	8394160	G	GT	2924.96	FRAME_SHIFT	-/A	ZK353.5	ZK353.5	gbrowse
chrIII	8616024	G	GTGGT	8582	FRAME_SHIFT	-/ACCA	C06E1.11	C06E1.11	gbrowse
chrIII	8650763	C	CG	6100	FRAME_SHIFT	-/G	flp-23	F22B7.2	gbrowse
chrIII	8706600	G	GAC	6279	SPLICE_SITE_ACCEPTOR		B0303.11	B0303.11	gbrowse
chrIII	8793257	G	A	4053.01	SPLICE_SITE_ACCEPTOR		zfp-1	F54F2.2b	gbrowse
chrIII	9101179	C	T	3274.01	START_LOST	atG/atA	ZK507.1	ZK507.1	gbrowse
chrIII	9544395	CTAGCATGCTAATGA	C	21712	FRAME_SHIFT	-	ZK1098.9	ZK1098.9	gbrowse
chrIII	9602328	C	G	5582.01	SPLICE_SITE_DONOR		F58A4.12	F58A4.12	gbrowse
chrIII	9835616	C	CGA	7568	FRAME_SHIFT	-/GA	K11H3.8	K11H3.8b	gbrowse
chrIII	10030896	T	TG	4545	FRAME_SHIFT	-/C	M04D8.4	M04D8.4	gbrowse
chrIII	10063769	C	CCACTTCCCAA	14145	FRAME_SHIFT	-/CACTTCCCAA	ekl-6	T16G12.5	gbrowse
chrIII	10083650	A	AG	5990	FRAME_SHIFT	-/G	T16H12.1	T16H12.1a	gbrowse
chrIII	10084831	T	TC	3954	FRAME_SHIFT	-/C	T16H12.1	T16H12.1b	gbrowse
chrIII	10084831	T	TC	3954	FRAME_SHIFT	-/C	T16H12.1	T16H12.1a	gbrowse
chrIII	10530012	AC	A	4272	FRAME_SHIFT	-	unc-49	T21C12.1a	gbrowse
chrIII	11479846	A	AG	1005.96	FRAME_SHIFT	-/C	Y66A7A.3	Y66A7A.3	gbrowse
chrIII	11573546	A	T	264.01	SPLICE_SITE_DONOR		Y66D12A.9	Y66D12A.9.1	gbrowse
chrIII	11641575	AT	A	3784	FRAME_SHIFT	-	Y41C4A.17	Y41C4A.17	gbrowse
chrIII	11649662	G	A	4701.01	STOP_GAINED	tgG/tgA	Y41C4A.1	Y41C4A.1	gbrowse
chrIII	11683013	C	CAA	2078.96	FRAME_SHIFT	-/AA	crh-1	Y41C4A.4g	gbrowse
chrIII	11732672	A	C	4742.01	STOP_LOST	tAg/tCg	Y41C4A.21	Y41C4A.21	gbrowse
chrIII	12103264	G	GT	6783	FRAME_SHIFT	-/A	Y75B8A.3	Y75B8A.3	gbrowse
chrIII	12170714	TGA	T	1782.96	FRAME_SHIFT	-	Y75B8A.8	Y75B8A.8	gbrowse
chrIII	12352055	GGT	G	1533.96	SPLICE_SITE_DONOR		Y75B8A.31	Y75B8A.31	gbrowse
chrIII	12359529	AC	A	849.96	FRAME_SHIFT	-	Y75B8A.34	Y75B8A.34	gbrowse
chrIII	12359537	C	CT	1034.96	FRAME_SHIFT	-/T	Y75B8A.34	Y75B8A.34	gbrowse
chrIII	12360950	C	CCA	223.1	FRAME_SHIFT	-/CA	Y75B8A.34	Y75B8A.34	gbrowse
chrIII	12360952	T	TG	166.1	FRAME_SHIFT	-/G	Y75B8A.34	Y75B8A.34	gbrowse
chrIII	12367271	ATTT	A	1366.96	FRAME_SHIFT	-	Y75B8A.33	Y75B8A.33	gbrowse
chrIII	12368055	ATTG	A	1329.96	START_LOST	atg/-	his-72	Y49E10.6.1	gbrowse
chrIII	12368055	ATTG	A	1329.96	START_LOST	atg/-	his-72	Y49E10.6.2	gbrowse
chrIII	12386988	A	AGG	3034.96	FRAME_SHIFT	-/GG	Y49E10.30	Y49E10.30	gbrowse
chrIII	12413953	C	CTG	3205.96	SPLICE_SITE_ACCEPTOR		tat-1	Y49E10.11a	gbrowse
chrIII	12494649	TGA	T	6760	FRAME_SHIFT	-	Y111B2A.1	Y111B2A.1	gbrowse
chrIII	12494654	TC	T	4631	FRAME_SHIFT	-	Y111B2A.1	Y111B2A.1	gbrowse
chrIII	12559871	TA	T	4069	FRAME_SHIFT	-	Y111B2A.9	Y111B2A.9b	gbrowse
chrIII	12559871	TA	T	4069	FRAME_SHIFT	-	Y111B2A.9	Y111B2A.9a	gbrowse
chrIII	12559878	C	CAA	3393	FRAME_SHIFT	-/TT	Y111B2A.9	Y111B2A.9b	gbrowse
chrIII	12559878	C	CAA	3393	FRAME_SHIFT	-/TT	Y111B2A.9	Y111B2A.9a	gbrowse
chrIII	12746605	G	GA	2727.96	FRAME_SHIFT	-/A	Y111B2A.21	Y111B2A.21	gbrowse
chrIII	12875523	ATAATTTATT	A	15875	STOP_LOST	taa/-	Y37D8A.10	Y37D8A.10	gbrowse
chrIII	13010940	G	T	4754.01	STOP_GAINED	Gga/Tga	snf-7	ZK1010.9	gbrowse
chrIII	13026022	G	T	4853.01	STOP_GAINED	Gga/Tga	cyp-13A12	F14F7.3	gbrowse
chrIII	13134601	G	T	4617.01	STOP_GAINED	tCa/tAa	bre-2	Y39E4B.9a.1	gbrowse
chrIII	13134601	G	T	4617.01	STOP_GAINED	tCa/tAa	bre-2	Y39E4B.9a.2	gbrowse
chrIII	13134601	G	T	4617.01	STOP_GAINED	tCa/tAa	bre-2	Y39E4B.9a.3	gbrowse
chrIV	253728	ATCGT	A	6309	FRAME_SHIFT	-	R02D3.7	R02D3.7	gbrowse
chrIV	458216	CCCAGT	C	9477	FRAME_SHIFT	-	M04G7.2	M04G7.2	gbrowse
chrIV	528533	TGATTCGAA	T	10816	FRAME_SHIFT	-	W03G1.8	W03G1.8	gbrowse
chrIV	803837	G	GT	2829.96	FRAME_SHIFT	-/T	Y55F3BL.1	Y55F3BL.1	gbrowse
chrIV	1087005	C	CATT	3882	START_LOST	atg/aAATtg	csn-4	Y55F3AM.15.1	gbrowse
chrIV	1087005	C	CATT	3882	START_LOST	atg/aAATtg	csn-4	Y55F3AM.15.2	gbrowse
chrIV	1125170	AG	A	3066.96	FRAME_SHIFT	-	C44B12.5	C44B12.5	gbrowse
chrIV	1227265	TAG	T	7770	FRAME_SHIFT	-	W09G12.8	W09G12.8	gbrowse
chrIV	1232428	TAGATC	T	3605	FRAME_SHIFT	-	W09G12.6	W09G12.6	gbrowse
chrIV	1232811	A	T	3025	STOP_LOST	tAg/tTg	W09G12.6	W09G12.6	gbrowse
chrIV	1242697	C	A	30.77	STOP_GAINED	Gga/Tga	F38A1.15	F38A1.15	gbrowse
chrIV	1289403	A	G	3893.01	SPLICE_SITE_ACCEPTOR		plst-1	Y104H12BR.1	gbrowse
chrIV	1313455	A	AAATGCGTTTTTATC	17243	FRAME_SHIFT	-/AATGCGTTTTTATC	F53H1.4	F53H1.4b.1	gbrowse
chrIV	1313455	A	AAATGCGTTTTTATC	17243	FRAME_SHIFT	-/AATGCGTTTTTATC	F53H1.4	F53H1.4b.2	gbrowse
chrIV	1313455	A	AAATGCGTTTTTATC	17243	FRAME_SHIFT	-/AATGCGTTTTTATC	F53H1.4	F53H1.4c.1	gbrowse
chrIV	1313455	A	AAATGCGTTTTTATC	17243	FRAME_SHIFT	-/AATGCGTTTTTATC	F53H1.4	F53H1.4c.2	gbrowse
chrIV	1313467	G	GA	4194	FRAME_SHIFT	-/A	F53H1.4	F53H1.4b.1	gbrowse
chrIV	1313467	G	GA	4194	FRAME_SHIFT	-/A	F53H1.4	F53H1.4b.2	gbrowse
chrIV	1313467	G	GA	4194	FRAME_SHIFT	-/A	F53H1.4	F53H1.4c.1	gbrowse
chrIV	1313467	G	GA	4194	FRAME_SHIFT	-/A	F53H1.4	F53H1.4c.2	gbrowse
chrIV	1324151	C	CA	2266.96	FRAME_SHIFT	-/A	F53H1.4	F53H1.4a	gbrowse
chrIV	1335312	GTACAGTACCCCGCTACC	G	15871	SPLICE_SITE_DONOR		F53H1.3	F53H1.3.1	gbrowse
chrIV	1565642	G	A	4157.01	STOP_GAINED	tgG/tgA	Y41D4B.15	Y41D4B.15	gbrowse
chrIV	1617533	CAT	C	5086	FRAME_SHIFT	-	nhr-287	Y41D4B.20	gbrowse
chrIV	1623649	GAT	G	3494	FRAME_SHIFT	-	nhr-92	Y41D4B.8	gbrowse
chrIV	1632067	AT	A	3210.97	FRAME_SHIFT	-	Y41D4B.26	Y41D4B.26	gbrowse
chrIV	1632069	CCGCCA	C	6649	FRAME_SHIFT	-	Y41D4B.26	Y41D4B.26	gbrowse
chrIV	1803436	CTGAAAT	C	9272	SPLICE_SITE_ACCEPTOR		Y38C1BA.1	Y38C1BA.1	gbrowse
chrIV	1847142	A	AT	3068.96	FRAME_SHIFT	-/T	K07A9.4	K07A9.4	gbrowse
chrIV	2410910	TC	T	302.97	FRAME_SHIFT	-	Y38F2AR.12	Y38F2AR.12a	gbrowse
chrIV	5409615	C	CG	5916	FRAME_SHIFT	-/C	ZK616.8	ZK616.8	gbrowse
chrIV	7592875	TC	T	272.97	FRAME_SHIFT	-	tag-80	Y2C2A.1	gbrowse
chrIV	7727547	A	AG	2560.96	FRAME_SHIFT	-/G	C50F7.5	C50F7.5	gbrowse
chrIV	8271549	AT	A	5064	FRAME_SHIFT	-	K07H8.5	K07H8.5	gbrowse
chrIV	10234796	A	AT	5825	FRAME_SHIFT	-/A	ech-9	F01G10.3	gbrowse
chrIV	10234799	T	A	5053.01	SPLICE_SITE_ACCEPTOR		ech-9	F01G10.3	gbrowse
chrIV	11751869	T	A	4795.01	STOP_GAINED	taT/taA	T12A7.7	T12A7.7	gbrowse
chrIV	14150505	T	G	6226.01	STOP_LOST	tAa/tCa	oac-38	H12I19.5a	gbrowse
chrIV	14166756	C	T	4835.01	SPLICE_SITE_DONOR		R05A10.6	R05A10.6	gbrowse
chrIV	14169406	A	AT	4388	FRAME_SHIFT	-/T	R05A10.5	R05A10.5	gbrowse
chrIV	14237467	G	A	6150.01	SPLICE_SITE_DONOR		Y64G10A.1	Y64G10A.1	gbrowse
chrIV	14329141	AT	A	3477	FRAME_SHIFT	-	Y67A10A.3	Y67A10A.3	gbrowse
chrIV	14419768	CAG	C	3509	FRAME_SHIFT	-	F55B11.7	F55B11.7	gbrowse
chrIV	14425405	A	AAATCG	2964.96	FRAME_SHIFT	-/AATCG	F55B11.3	F55B11.3	gbrowse
chrIV	14425407	T	TGGAAAAGGAAA	4879	FRAME_SHIFT	-/GGAAAAGGAAA	F55B11.3	F55B11.3	gbrowse
chrIV	14425411	AC	A	1275.96	FRAME_SHIFT	-	F55B11.3	F55B11.3	gbrowse
chrIV	14549269	G	T	421	STOP_GAINED	taC/taA	T27E7.9	T27E7.9	gbrowse
chrIV	14694039	T	TA	4967	FRAME_SHIFT	-/T	haf-8	Y57G11C.1	gbrowse
chrIV	14756009	C	A	6337.01	SPLICE_SITE_ACCEPTOR		Y57G11C.7	Y57G11C.7	gbrowse
chrIV	14783390	T	TA	3134.96	FRAME_SHIFT	-/T	Y57G11C.45	Y57G11C.45a	gbrowse
chrIV	14840823	C	A	107.51	STOP_GAINED	Gaa/Taa	Y57G11C.18	Y57G11C.18	gbrowse
chrIV	14842960	G	A	5632.01	STOP_GAINED	Cag/Tag	Y57G11C.18	Y57G11C.18	gbrowse
chrIV	14844237	GT	G	5002	FRAME_SHIFT	-	Y57G11C.20	Y57G11C.20	gbrowse
chrIV	15120609	CT	C	3872	FRAME_SHIFT	-	clec-189	M199.6	gbrowse
chrIV	15124332	GGT	G	6320	FRAME_SHIFT	-	M199.7	M199.7	gbrowse
chrIV	15130399	C	CT	452.96	FRAME_SHIFT	-/A	col-135	M199.5	gbrowse
chrIV	15130404	CA	C	423.96	FRAME_SHIFT	-	col-135	M199.5	gbrowse
chrIV	15197188	C	CA	2997.96	FRAME_SHIFT	-/T	sra-30	Y40H7A.6	gbrowse
chrIV	15443014	G	A	25.78	STOP_GAINED	Caa/Taa	Y73F8A.23	Y73F8A.23	gbrowse
chrIV	15471274	TAA	T	4844	FRAME_SHIFT	-	Y73F8A.25	Y73F8A.25c	gbrowse
chrIV	15476849	C	CAGA	8593	SPLICE_SITE_ACCEPTOR		Y73F8A.26	Y73F8A.26	gbrowse
chrIV	15524805	C	A	4762.01	SPLICE_SITE_ACCEPTOR		tag-349	Y73F8A.34a.1	gbrowse
chrIV	15616951	A	G	4277.01	SPLICE_SITE_DONOR		Y105C5A.8	Y105C5A.8a	gbrowse
chrIV	15710770	G	GC	3590	FRAME_SHIFT	-/C	Y105C5A.15	Y105C5A.15a	gbrowse
chrIV	15873068	GT	G	2955.96	SPLICE_SITE_DONOR		gcy-25	Y105C5B.2	gbrowse
chrIV	16184284	AT	A	3365	FRAME_SHIFT	-	Y105C5B.1413	Y105C5B.1413	gbrowse
chrIV	16236470	T	TTA	9028	FRAME_SHIFT	-/TA	H25K10.6	H25K10.6	gbrowse
chrIV	16279774	C	A	4237.01	STOP_GAINED	Gga/Tga	clec-191	F38C2.6	gbrowse
chrIV	16279837	C	CA	3760	FRAME_SHIFT	-/T	clec-191	F38C2.6	gbrowse
chrIV	16280406	AT	A	6160	FRAME_SHIFT	-	clec-191	F38C2.6	gbrowse
chrIV	16292849	C	CT	6079	SPLICE_SITE_ACCEPTOR		Y7A9C.5	Y7A9C.5	gbrowse
chrIV	16324012	G	GT	3026.96	FRAME_SHIFT	-/T	srz-104	K03D3.11	gbrowse
chrIV	16330039	T	G	5010.01	STOP_GAINED	tTa/tGa	srz-74	K03D3.1	gbrowse
chrIV	16332570	T	A	220.06	STOP_GAINED	taT/taA	K03D3.14	K03D3.14	gbrowse
chrIV	16332572	T	A	146.26	STOP_GAINED	tTg/tAg	K03D3.14	K03D3.14	gbrowse
chrIV	16334010	G	T	5279.01	SPLICE_SITE_ACCEPTOR		srz-71	C35D6.10	gbrowse
chrIV	16630891	G	C	1328	START_LOST	atG/atC	fipr-27	Y51H4A.32	gbrowse
chrIV	16826484	A	AGG	6267	FRAME_SHIFT	-/CC	Y116A8A.6	Y116A8A.6	gbrowse
chrIV	16826486	ACT	A	4506	FRAME_SHIFT	-	Y116A8A.6	Y116A8A.6	gbrowse
chrIV	16832852	G	A	6341.01	SPLICE_SITE_ACCEPTOR		clec-194	Y116A8A.8	gbrowse
chrIV	16900756	C	CA	3967	FRAME_SHIFT	-/T	Y116A8C.1	Y116A8C.1	gbrowse
chrIV	16900946	AAAAT	A	1089.96	FRAME_SHIFT	-	Y116A8C.1	Y116A8C.1	gbrowse
chrIV	16900951	CG	C	603.96	FRAME_SHIFT	-	Y116A8C.1	Y116A8C.1	gbrowse
chrIV	17228770	G	GC	6074	FRAME_SHIFT	-/G	Y116A8B.5	Y116A8B.5	gbrowse
chrIV	17302763	A	G	4906.01	SPLICE_SITE_DONOR		T28F3.7	T28F3.7	gbrowse
chrIV	17364544	T	G	5808.01	STOP_LOST	Tga/Gga	clec-202	C30H6.4	gbrowse
chrV	448333	GGT	G	2310.41	FRAME_SHIFT	-	srh-35	M02H5.11	gbrowse
chrV	2146102	GCAGAT	G	11719	FRAME_SHIFT	-	str-52	C45H4.12	gbrowse
chrV	2153751	G	GA	4661	FRAME_SHIFT	-/A	srbc-23	C45H4.9	gbrowse
chrV	2153755	T	G	5054.01	STOP_GAINED	tTa/tGa	srbc-23	C45H4.9	gbrowse
chrV	3587028	A	AAGGATCCTTC	16750	FRAME_SHIFT	-/AGGATCCTTC	T22F3.2	T22F3.2a	gbrowse
chrV	3587028	A	AAGGATCCTTC	16750	FRAME_SHIFT	-/AGGATCCTTC	T22F3.2	T22F3.2b	gbrowse
chrV	3750651	G	GT	2097.96	FRAME_SHIFT	-/A	Y39H10A.6	Y39H10A.6	gbrowse
chrV	3956124	ATTGG	A	11101	FRAME_SHIFT	-	cyp-34A5	B0213.10	gbrowse
chrV	6177089	T	TC	1580.96	FRAME_SHIFT	-/G	ttn-1	W06H8.8d	gbrowse
chrV	6177089	T	TC	1580.96	FRAME_SHIFT	-/G	ttn-1	W06H8.8e.1	gbrowse
chrV	6177089	T	TC	1580.96	FRAME_SHIFT	-/G	ttn-1	W06H8.8e.2	gbrowse
chrV	6177089	T	TC	1580.96	FRAME_SHIFT	-/G	ttn-1	W06H8.8f	gbrowse
chrV	6177089	T	TC	1580.96	FRAME_SHIFT	-/G	ttn-1	W06H8.8g	gbrowse
chrV	10548755	TG	T	2395.96	FRAME_SHIFT	-	srd-34	F32G8.1	gbrowse
chrV	13150209	AG	A	3747	FRAME_SHIFT	-	B0365.7	B0365.7	gbrowse
chrV	14023056	TA	T	6831	FRAME_SHIFT	-	T08G5.15	T08G5.15	gbrowse
chrV	14938750	A	AC	6360	FRAME_SHIFT	-/C	C30G7.2	C30G7.2	gbrowse
chrV	15440060	A	AC	4143	SPLICE_SITE_ACCEPTOR		T26H5.6	T26H5.6	gbrowse
chrV	17490852	C	CT	3742	FRAME_SHIFT	-/A	K03D7.8	K03D7.8	gbrowse
chrV	18268391	CA	C	5732	FRAME_SHIFT	-	fbxa-213	Y37H2C.3	gbrowse
chrV	18268412	G	A	5386.01	STOP_GAINED	Cag/Tag	fbxa-213	Y37H2C.3	gbrowse
chrV	18298943	G	T	4784.01	STOP_GAINED	Gag/Tag	Y51A2A.5	Y51A2A.5	gbrowse
chrV	18321339	CAAA	C	8544	SPLICE_SITE_DONOR		B0462.2	B0462.2	gbrowse
chrV	18323196	C	A	4319.01	SPLICE_SITE_ACCEPTOR		B0462.5	B0462.5	gbrowse
chrV	18328685	C	CA	6362	FRAME_SHIFT	-/A	B0462.1	B0462.1	gbrowse
chrV	18355787	G	GGA	7153	FRAME_SHIFT	-/TC	C08E8.2	C08E8.2	gbrowse
chrV	18391980	T	C	6032.01	STOP_LOST	tAg/tGg	Y51A2B.6	Y51A2B.6	gbrowse
chrV	18440135	TA	T	877.96	FRAME_SHIFT	-	ZK262.8	ZK262.8	gbrowse
chrV	18510330	GGC	G	1325.96	FRAME_SHIFT	-	Y51A2D.1	Y51A2D.1	gbrowse
chrV	18510335	TA	T	718.96	FRAME_SHIFT	-	Y51A2D.1	Y51A2D.1	gbrowse
chrV	18510338	ATT	A	1209.96	FRAME_SHIFT	-	Y51A2D.1	Y51A2D.1	gbrowse
chrV	18510345	GC	G	2088.96	FRAME_SHIFT	-	Y51A2D.1	Y51A2D.1	gbrowse
chrV	18716038	ATCTATAGGTCATAGGTCATATAGGTCACATAGGTCATAGG	A	21317	FRAME_SHIFT	-	Y17D7C.2	Y17D7C.2	gbrowse
chrV	18747912	TTATTA	T	8065	STOP_LOST	taa/-	clec-252	F11D11.7	gbrowse
chrV	18752135	A	C	216.03	SPLICE_SITE_DONOR		clec-253	F11D11.11	gbrowse
chrV	18752142	T	A	12.04	STOP_GAINED	Aga/Tga	clec-253	F11D11.11	gbrowse
chrV	18772492	G	T	44.97	STOP_GAINED	Gag/Tag	clec-256	Y17D7B.6	gbrowse
chrV	18786556	A	AAATAGAGCAG	9456	FRAME_SHIFT	-/CTGCTCTATT	Y17D7B.3	Y17D7B.3	gbrowse
chrV	18815758	CA	C	6436	FRAME_SHIFT	-	C54E10.1	C54E10.1	gbrowse
chrV	18816809	AATGGTAAAACAAATTT	A	16490	SPLICE_SITE_DONOR		C54E10.1	C54E10.1	gbrowse
chrV	18944846	G	T	6114.01	STOP_GAINED	Gaa/Taa	Y80D3A.8	Y80D3A.8	gbrowse
chrV	18946730	C	T	5712.01	STOP_GAINED	Cag/Tag	Y80D3A.8	Y80D3A.8	gbrowse
chrV	19008027	C	CA	2502.96	FRAME_SHIFT	-/T	Y39B6A.32	Y39B6A.32	gbrowse
chrV	19069503	C	T	6012.01	STOP_GAINED	tgG/tgA	Y39B6A.18	Y39B6A.18	gbrowse
chrV	19101078	A	AT	2204.96	FRAME_SHIFT	-/A	Y39B6A.16	Y39B6A.16	gbrowse
chrV	19293604	T	A	4961.01	STOP_LOST	tAa/tTa	F55C9.6	F55C9.6	gbrowse
chrV	19298159	A	ATTATTTTT	12659	FRAME_SHIFT	-/TTATTTTT	fbxb-60	F55C9.7	gbrowse
chrV	19298161	TG	T	3220.05	FRAME_SHIFT	-	fbxb-60	F55C9.7	gbrowse
chrV	19298720	A	T	6957.01	STOP_LOST	taA/taT	fbxb-60	F55C9.7	gbrowse
chrV	19303048	C	CACAGTTTAA	7891	STOP_GAINED	tgt/tgTTAAACTGTt	fbxb-63	F55C9.13	gbrowse
chrV	19303206	T	TG	1577.96	FRAME_SHIFT	-/C	fbxb-63	F55C9.13	gbrowse
chrV	19303207	C	CTG	1985.96	FRAME_SHIFT	-/CA	fbxb-63	F55C9.13	gbrowse
chrV	19303491	G	T	836	STOP_GAINED	tCg/tAg	fbxb-63	F55C9.13	gbrowse
chrV	19303503	TG	T	690.96	FRAME_SHIFT	-	fbxb-63	F55C9.13	gbrowse
chrV	19303507	C	CG	763.96	FRAME_SHIFT	-/C	fbxb-63	F55C9.13	gbrowse
chrV	19304530	G	A	5818.01	STOP_GAINED	tgG/tgA	fbxb-61	F55C9.10	gbrowse
chrV	19304561	G	T	5752.01	STOP_GAINED	Gaa/Taa	fbxb-61	F55C9.10	gbrowse
chrV	19307553	A	G	4758.01	START_LOST	aTg/aCg	F55C9.11	F55C9.11	gbrowse
chrV	19310625	T	G	5366.01	STOP_LOST	tgA/tgC	C43D7.8	C43D7.8	gbrowse
chrV	19385182	G	T	789	STOP_GAINED	taC/taA	Y43F8A.5	Y43F8A.5	gbrowse
chrV	19395693	C	CT	968.96	FRAME_SHIFT	-/T	C25F9.8	C25F9.8	gbrowse
chrV	19395696	GT	G	716.96	FRAME_SHIFT	-	C25F9.8	C25F9.8	gbrowse
chrV	19396129	GGT	G	1879.96	SPLICE_SITE_DONOR		C25F9.8	C25F9.8	gbrowse
chrV	19396449	A	C	335	STOP_LOST	taA/taC	C25F9.8	C25F9.8	gbrowse
chrV	19431218	C	T	124.4	SPLICE_SITE_DONOR		srw-85	C25F9.1b	gbrowse
chrV	19436571	T	C	1836	START_LOST	aTg/aCg	C25F9.14	C25F9.14	gbrowse
chrV	19439070	G	T	56.97	STOP_GAINED	taC/taA	M04C3.1	M04C3.1a	gbrowse
chrV	19439070	G	T	56.97	STOP_GAINED	taC/taA	M04C3.1	M04C3.1b	gbrowse
chrV	19443350	A	AT	2379.96	FRAME_SHIFT	-/A	M04C3.1	M04C3.1a	gbrowse
chrV	19443350	A	AT	2379.96	FRAME_SHIFT	-/A	M04C3.1	M04C3.1b	gbrowse
chrV	19443352	AG	A	1793.96	FRAME_SHIFT	-	M04C3.1	M04C3.1a	gbrowse
chrV	19443352	AG	A	1793.96	FRAME_SHIFT	-	M04C3.1	M04C3.1b	gbrowse
chrV	19450456	T	A	724	SPLICE_SITE_DONOR		M04C3.4	M04C3.4	gbrowse
chrV	19461010	G	A	65.51	STOP_GAINED	Cga/Tga	Y43F8B.15	Y43F8B.15	gbrowse
chrV	19480283	G	T	201.06	STOP_GAINED	Gag/Tag	Y43F8B.9	Y43F8B.9	gbrowse
chrV	19492240	T	A	12.04	STOP_GAINED	tTg/tAg	Y43F8B.6	Y43F8B.6	gbrowse
chrV	19549035	C	T	5607.01	SPLICE_SITE_DONOR		Y43F8B.20	Y43F8B.20	gbrowse
chrV	19710526	A	C	301	SPLICE_SITE_DONOR		Y43F8C.15	Y43F8C.15	gbrowse
chrV	19716992	G	GGCATCACCTTT	4394	FRAME_SHIFT	-/GCATCACCTTT	Y43F8C.17	Y43F8C.17	gbrowse
chrV	19738475	GAGACTTGGAA	G	9690	FRAME_SHIFT	-	fbxa-131	W04E12.1	gbrowse
chrV	19858594	G	GT	1875.96	FRAME_SHIFT	-/T	Y116F11B.8	Y116F11B.8	gbrowse
chrV	19858599	T	TCGGAGGAAGAC	4615	FRAME_SHIFT	-/CGGAGGAAGAC	Y116F11B.8	Y116F11B.8	gbrowse
chrV	19858698	T	TG	2833.96	FRAME_SHIFT	-/G	Y116F11B.8	Y116F11B.8	gbrowse
chrV	19858700	TA	T	2437.96	FRAME_SHIFT	-	Y116F11B.8	Y116F11B.8	gbrowse
chrV	19878621	TCAGAGATTGCAGAG	T	18879	FRAME_SHIFT	-	Y116F11B.11	Y116F11B.11	gbrowse
chrV	19885744	GA	G	2756.96	FRAME_SHIFT	-	Y116F11B.13	Y116F11B.13	gbrowse
chrV	19885766	A	AGATCCTG	5869	FRAME_SHIFT	-/GATCCTG	Y116F11B.13	Y116F11B.13	gbrowse
chrV	19985646	T	C	5065.01	SPLICE_SITE_ACCEPTOR		Y60A3A.31	Y60A3A.31	gbrowse
chrV	19991402	G	A	35.77	STOP_GAINED	Caa/Taa	Y60A3A.25	Y60A3A.25	gbrowse
chrV	20154788	A	T	468	STOP_GAINED	Aga/Tga	F19B2.7	F19B2.7	gbrowse
chrV	20158674	TA	T	4452	FRAME_SHIFT	-	F19B2.6	F19B2.6	gbrowse
chrV	20158676	TA	T	3701	FRAME_SHIFT	-	F19B2.6	F19B2.6	gbrowse
chrV	20161286	GA	G	5707	FRAME_SHIFT	-	F19B2.6	F19B2.6	gbrowse
chrV	20163314	A	AT	4238	FRAME_SHIFT	-/A	F19B2.5	F19B2.5.1	gbrowse
chrV	20163314	A	AT	4238	FRAME_SHIFT	-/A	F19B2.5	F19B2.5.2	gbrowse
chrV	20196294	T	TCA	5973	FRAME_SHIFT	-/CA	Y113G7B.28	Y113G7B.28	gbrowse
chrV	20203731	T	A	421	STOP_GAINED	tgT/tgA	fbxa-113	Y113G7B.6	gbrowse
chrV	20203934	C	CG	327.96	FRAME_SHIFT	-/G	fbxa-113	Y113G7B.6	gbrowse
chrV	20203935	C	CGA	464.96	FRAME_SHIFT	-/GA	fbxa-113	Y113G7B.6	gbrowse
chrV	20204293	A	T	144.13	STOP_GAINED	Aaa/Taa	fbxa-113	Y113G7B.6	gbrowse
chrV	20205132	C	T	335	SPLICE_SITE_ACCEPTOR		fbxb-59	Y113G7B.8	gbrowse
chrV	20213977	C	CTAAT	876.96	FRAME_SHIFT	-/ATTA	Y113G7B.11	Y113G7B.11	gbrowse
chrV	20233524	C	T	4043.01	SPLICE_SITE_DONOR		Y113G7B.15	Y113G7B.15	gbrowse
chrV	20233811	A	AT	110.23	FRAME_SHIFT	-/A	Y113G7B.15	Y113G7B.15	gbrowse
chrV	20264307	C	CA	2414.96	FRAME_SHIFT	-/T	mdt-17	Y113G7B.18.1	gbrowse
chrV	20264307	C	CA	2414.96	FRAME_SHIFT	-/T	mdt-17	Y113G7B.18.2	gbrowse
chrV	20264307	C	CA	2414.96	FRAME_SHIFT	-/T	mdt-17	Y113G7B.18.3	gbrowse
chrV	20264307	C	CA	2414.96	FRAME_SHIFT	-/T	mdt-17	Y113G7B.18.4	gbrowse
chrV	20264321	GT	G	3392	FRAME_SHIFT	-	mdt-17	Y113G7B.18.1	gbrowse
chrV	20264321	GT	G	3392	FRAME_SHIFT	-	mdt-17	Y113G7B.18.2	gbrowse
chrV	20264321	GT	G	3392	FRAME_SHIFT	-	mdt-17	Y113G7B.18.3	gbrowse
chrV	20264321	GT	G	3392	FRAME_SHIFT	-	mdt-17	Y113G7B.18.4	gbrowse
chrV	20320543	CTT	C	7951	FRAME_SHIFT	-	Y113G7C.1	Y113G7C.1	gbrowse
chrV	20469907	C	CGAGGTAAATACCG	13610	FRAME_SHIFT	-/CGGTATTTACCTC	B0250.8	B0250.8	gbrowse
chrV	20501796	GT	G	4324	FRAME_SHIFT	-	srw-65	Y38H6C.2	gbrowse
chrV	20691584	C	A	3835.01	SPLICE_SITE_DONOR		F53F8.4	F53F8.4.1	gbrowse
chrV	20691584	C	A	3835.01	SPLICE_SITE_DONOR		F53F8.4	F53F8.4.2	gbrowse
chrV	20897339	C	A	5038.01	SPLICE_SITE_DONOR		unc-80	F25C8.3d	gbrowse
chrX	5690	G	GT	3850	FRAME_SHIFT	-/T	CE7X_3.1	CE7X_3.1	gbrowse
chrX	5703	A	AT	4745	FRAME_SHIFT	-/T	CE7X_3.1	CE7X_3.1	gbrowse
chrX	187821	GA	G	3005.96	FRAME_SHIFT	-	T08D2.7	T08D2.7	gbrowse
chrX	187828	A	ATT	3623	FRAME_SHIFT	-/TT	T08D2.7	T08D2.7	gbrowse
chrX	1202974	T	TG	4088	FRAME_SHIFT	-/C	T13G4.6	T13G4.6	gbrowse
chrX	1615116	GC	G	3576	FRAME_SHIFT	-	H11E01.3	H11E01.3	gbrowse
chrX	1615124	TC	T	4205	FRAME_SHIFT	-	H11E01.3	H11E01.3	gbrowse
chrX	1615134	TC	T	3953	FRAME_SHIFT	-	H11E01.3	H11E01.3	gbrowse
chrX	2165877	T	TG	6489	FRAME_SHIFT	-/G	F48B9.3	F48B9.3	gbrowse
chrX	4025157	C	CT	5571	FRAME_SHIFT	-/T	acr-10	R02E12.8	gbrowse
chrX	4662792	GA	G	880.96	FRAME_SHIFT	-	F16H11.2	F16H11.2	gbrowse
chrX	4914715	A	AT	5931	FRAME_SHIFT	-/A	ifa-4	K05B2.3.1	gbrowse
chrX	4914715	A	AT	5931	FRAME_SHIFT	-/A	ifa-4	K05B2.3.2	gbrowse
chrX	5877817	A	AT	4052	FRAME_SHIFT	-/T	F49E10.4	F49E10.4b	gbrowse
chrX	5877817	A	AT	4052	FRAME_SHIFT	-/T	F49E10.4	F49E10.4a	gbrowse
chrX	6183509	T	G	4422.01	STOP_GAINED	taT/taG	T13C5.2	T13C5.2	gbrowse
chrX	6357745	CCCATCCAT	C	2384.96	FRAME_SHIFT	-	C03B1.10	C03B1.10	gbrowse
chrX	6374843	T	TC	6988	FRAME_SHIFT	-/C	C03B1.1	C03B1.1	gbrowse
chrX	6467520	G	GCA	6087	FRAME_SHIFT	-/TG	C15B12.3	C15B12.3	gbrowse
chrX	6467523	C	G	4447.01	START_LOST	atG/atC	C15B12.3	C15B12.3	gbrowse
chrX	6470458	T	A	4615.01	STOP_GAINED	Aga/Tga	C15B12.4	C15B12.4	gbrowse
chrX	6817177	AT	A	2851.96	SPLICE_SITE_DONOR		atg-2	M03A8.2	gbrowse
chrX	6881249	A	G	4784.01	STOP_LOST	Tag/Cag	F41C6.6	F41C6.6	gbrowse
chrX	7260331	AT	A	3118.96	FRAME_SHIFT	-	lact-1	F46H5.8	gbrowse
chrX	7344003	G	A	6168.01	START_LOST	atG/atA	C07D8.5	C07D8.5	gbrowse
chrX	7390643	C	A	7101.01	STOP_GAINED	tgC/tgA	C10A4.6	C10A4.6	gbrowse
chrX	7391075	C	T	5546.01	STOP_GAINED	Caa/Taa	C10A4.6	C10A4.6	gbrowse
chrX	7392180	A	T	4421.01	STOP_GAINED	Aaa/Taa	C10A4.6	C10A4.6	gbrowse
chrX	7416422	GA	G	3116.96	FRAME_SHIFT	-	C10A4.1	C10A4.1	gbrowse
chrX	7417230	A	T	5351.01	STOP_GAINED	Aga/Tga	C10A4.1	C10A4.1	gbrowse
chrX	7417439	G	A	6044.01	STOP_GAINED	tgG/tgA	C10A4.1	C10A4.1	gbrowse
chrX	7757070	G	A	3676.01	STOP_GAINED	Cag/Tag	C47C12.4	C47C12.4	gbrowse
chrX	7758103	T	C	1629	START_LOST	Atg/Gtg	C47C12.4	C47C12.4	gbrowse
chrX	7804540	G	GT	4526	FRAME_SHIFT	-/T	R03G5.3	R03G5.3	gbrowse
chrX	8033815	G	GC	4422	FRAME_SHIFT	-/G	C18A11.6	C18A11.6	gbrowse
chrX	8229889	T	TAGCC	4288	FRAME_SHIFT	-/GGCT	K02A6.3	K02A6.3a	gbrowse
chrX	8336105	C	CT	3565	FRAME_SHIFT	-/A	F55E10.5	F55E10.5	gbrowse
chrX	8372513	A	G	5630.01	SPLICE_SITE_ACCEPTOR		F40B5.3	F40B5.3	gbrowse
chrX	8372534	G	A	6194.01	STOP_GAINED	tGg/tAg	F40B5.3	F40B5.3	gbrowse
chrX	8941350	TGATC	T	11021	FRAME_SHIFT	-	trk-1	D1073.1a	gbrowse
chrX	8941350	TGATC	T	11021	FRAME_SHIFT	-	trk-1	D1073.1b	gbrowse
chrX	9021504	C	T	5596.01	STOP_GAINED	tgG/tgA	T25B6.5	T25B6.5	gbrowse
chrX	9040952	A	AGTGAGTGAGCTTTTTAAAACAGG	30855	FRAME_SHIFT	-/GTGAGTGAGCTTTTTAAAACAGG	T25B6.1	T25B6.1	gbrowse
chrX	9077271	C	A	4699.01	STOP_GAINED	taC/taA	F47E1.1	F47E1.1	gbrowse
chrX	9084010	G	GA	4661	FRAME_SHIFT	-/A	F47E1.5	F47E1.5	gbrowse
chrX	9255639	T	A	5410.01	STOP_GAINED	tTa/tAa	pes-8	F18G5.2	gbrowse
chrX	9384359	A	T	3336.01	STOP_GAINED	Aaa/Taa	pkc-2	E01H11.1c	gbrowse
chrX	9394051	TA	T	6593	FRAME_SHIFT	-	C23F12.3	C23F12.3	gbrowse
chrX	9454548	C	CA	4584	FRAME_SHIFT	-/A	ZK899.3	ZK899.3	gbrowse
chrX	10060573	A	AT	3955	FRAME_SHIFT	-/T	ZC373.3	ZC373.3a	gbrowse
chrX	10414853	C	CT	2441.96	FRAME_SHIFT	-/T	acr-8	ZC504.2	gbrowse
chrX	10497183	C	A	6029.01	STOP_GAINED	tCg/tAg	C33D3.5	C33D3.5	gbrowse
chrX	10658187	AT	A	3506	FRAME_SHIFT	-	F11A1.2	F11A1.2	gbrowse
chrX	11085254	AAGTAC	A	10004	FRAME_SHIFT	-	W04G3.7	W04G3.7	gbrowse
chrX	11398533	A	T	6639.01	SPLICE_SITE_ACCEPTOR		slo-2	F08B12.3c	gbrowse
chrX	12636498	CCTGGATAT	C	8669	FRAME_SHIFT	-	col-182	R09A8.4	gbrowse
chrX	12701761	TG	T	4512	FRAME_SHIFT	-	nhr-214	T07C5.3a	gbrowse
chrX	12701761	TG	T	4512	FRAME_SHIFT	-	nhr-214	T07C5.3b	gbrowse
chrX	13404246	T	TA	4670	FRAME_SHIFT	-/A	F02C12.1	F02C12.1	gbrowse
chrX	13789055	GT	G	6027	FRAME_SHIFT	-	F55F3.4	F55F3.4	gbrowse
chrX	13979173	A	G	3732.01	STOP_LOST	Taa/Caa	arrd-24	F48F7.7	gbrowse
chrX	13989604	C	CA	2519.96	FRAME_SHIFT	-/A	C31E10.4	C31E10.4	gbrowse
chrX	14090844	CCCTGACACGGCATTTTTCAAATTTTACAGTACATACAAAAAACGATTCATTTCTACATT	C	8974	FRAME_SHIFT	-	dsl-4	F16B12.2	gbrowse
chrX	14142214	AAG	A	2473.96	FRAME_SHIFT	-	F28H6.2	F28H6.2.1	gbrowse
chrX	14142219	AC	A	1989.96	FRAME_SHIFT	-	F28H6.2	F28H6.2.1	gbrowse
chrX	14142232	GTAAGTT	G	5867	SPLICE_SITE_DONOR		F28H6.2	F28H6.2.1	gbrowse
chrX	14181263	CG	C	5489	FRAME_SHIFT	-	C37E2.3	C37E2.3	gbrowse
chrX	14181265	AC	A	5902	FRAME_SHIFT	-	C37E2.3	C37E2.3	gbrowse
chrX	14216423	TC	T	2051.96	FRAME_SHIFT	-	K06G5.1	K06G5.1a.1	gbrowse
chrX	14216423	TC	T	2051.96	FRAME_SHIFT	-	K06G5.1	K06G5.1a.2	gbrowse
chrX	14216423	TC	T	2051.96	FRAME_SHIFT	-	K06G5.1	K06G5.1a.3	gbrowse
chrX	14216423	TC	T	2051.96	FRAME_SHIFT	-	K06G5.1	K06G5.1b.1	gbrowse
chrX	14216423	TC	T	2051.96	FRAME_SHIFT	-	K06G5.1	K06G5.1b.2	gbrowse
chrX	14216431	CAA	C	3169.96	FRAME_SHIFT	-	K06G5.1	K06G5.1a.1	gbrowse
chrX	14216431	CAA	C	3169.96	FRAME_SHIFT	-	K06G5.1	K06G5.1a.2	gbrowse
chrX	14216431	CAA	C	3169.96	FRAME_SHIFT	-	K06G5.1	K06G5.1a.3	gbrowse
chrX	14216431	CAA	C	3169.96	FRAME_SHIFT	-	K06G5.1	K06G5.1b.1	gbrowse
chrX	14216431	CAA	C	3169.96	FRAME_SHIFT	-	K06G5.1	K06G5.1b.2	gbrowse
chrX	14220819	C	T	2088	SPLICE_SITE_DONOR		K06G5.3	K06G5.3	gbrowse
chrX	14279188	GA	G	4191	FRAME_SHIFT	-	E02H4.2	E02H4.2	gbrowse
chrX	14442617	G	T	179.13	STOP_GAINED	Gga/Tga	F23D12.3	F23D12.3	gbrowse
chrX	14442655	G	A	5018.01	STOP_GAINED	tgG/tgA	F23D12.3	F23D12.3	gbrowse
chrX	14467260	C	CAGTCAGCCGTCAT	18604	FRAME_SHIFT	-/AGTCAGCCGTCAT	M163.7	M163.7	gbrowse
chrX	14614986	G	GC	5488	FRAME_SHIFT	-/C	rbc-1	F54E4.1	gbrowse
chrX	14722109	AT	A	3865	FRAME_SHIFT	-	F33C8.2	F33C8.2	gbrowse
chrX	14766624	TG	T	5059	FRAME_SHIFT	-	Y16B4A.2	Y16B4A.2	gbrowse
chrX	14766634	TG	T	4994	FRAME_SHIFT	-	Y16B4A.2	Y16B4A.2	gbrowse
chrX	14766665	CG	C	3822	FRAME_SHIFT	-	Y16B4A.2	Y16B4A.2	gbrowse
chrX	14852472	A	AATACATAT	15043	FRAME_SHIFT	-/ATACATAT	tag-324	C27C12.5	gbrowse
chrX	14951129	A	AT	5338	FRAME_SHIFT	-/A	pag-3	F45B8.4	gbrowse
chrX	14977834	G	A	4989.01	SPLICE_SITE_ACCEPTOR		F20D1.3	F20D1.3.1	gbrowse
chrX	14978232	C	T	4460.01	SPLICE_SITE_DONOR		F20D1.3	F20D1.3.1	gbrowse
chrX	15434836	AT	A	5595	FRAME_SHIFT	-	flp-32	R03A10.2	gbrowse
chrX	15858605	A	T	5309.01	SPLICE_SITE_DONOR		F53H4.6	F53H4.6	gbrowse
chrX	16395573	TG	T	6079	FRAME_SHIFT	-	F01G12.1	F01G12.1	gbrowse
chrX	16395654	GTT	G	4002	FRAME_SHIFT	-	F01G12.1	F01G12.1	gbrowse
chrX	16406148	AGT	A	2565.97	FRAME_SHIFT	-	tbc-4	T24D11.1	gbrowse
chrX	16439160	AT	A	3005.96	FRAME_SHIFT	-	F38E9.6	F38E9.6	gbrowse
chrX	16452485	T	A	314	STOP_LOST	Tga/Aga	F38E9.4	F38E9.4	gbrowse
chrX	16463694	T	G	5944.01	SPLICE_SITE_DONOR		nas-39	F38E9.2	gbrowse
chrX	16811885	C	CA	2551.96	FRAME_SHIFT	-/T	cas-1	F41G4.2a	gbrowse
chrX	16894845	TG	T	4238	FRAME_SHIFT	-	F39F10.2	F39F10.2	gbrowse
chrX	17015608	G	A	4326.01	STOP_GAINED	tgG/tgA	F35B3.1	F35B3.1	gbrowse
chrX	17099748	CT	C	4379	FRAME_SHIFT	-	sdz-2	C08A9.7	gbrowse
chrX	17106985	A	ATGGCGGAC	7578	FRAME_SHIFT	-/GTCCGCCA	C08A9.9	C08A9.9.1	gbrowse
chrX	17106985	A	ATGGCGGAC	7578	FRAME_SHIFT	-/GTCCGCCA	C08A9.9	C08A9.9.2	gbrowse
chrX	17259840	AG	A	1523.96	FRAME_SHIFT	-	Y40C7B.1	Y40C7B.1	gbrowse
chrX	17524089	AG	A	2106.96	FRAME_SHIFT	-	nhr-1	R09G11.2d	gbrowse
chrX	17714514	T	TACACACAC	12628	FRAME_SHIFT	-/ACACACAC	6R55.2	6R55.2	gbrowse
chrX	17714558	C	CT	3660	FRAME_SHIFT	-/T	6R55.2	6R55.2	gbrowse
chrM	8177	G	A	6428.01	STOP_GAINED	tgG/tgA	MTCE.26	MTCE.26	gbrowse
chrM	10146	G	A	6003.01	STOP_GAINED	tgG/tgA	MTCE.31	MTCE.31	gbrowse
chrM	12005	A	G	5557.01	STOP_LOST	tgA/tgG	MTCE.35	MTCE.35	gbrowse
chrM	12056	A	G	5527.01	STOP_LOST	tgA/tgG	MTCE.35	MTCE.35	gbrowse

## Sheet: RC301
Supplementary Data 1-d			High polymorphism sites comparing RC301 with N2
Chromosome	Physical position	Reference	Alteration	Quality	Effect	A.A change	Gene	Transcript	Gbrowse
chrI	6313	G	T	3678.01	STOP_GAINED	taC/taA	Y74C9A.3	Y74C9A.3.1	gbrowse
chrI	6313	G	T	3678.01	STOP_GAINED	taC/taA	Y74C9A.3	Y74C9A.3.2	gbrowse
chrI	60201	CG	C	2866.96	FRAME_SHIFT	-	Y48G1C.5	Y48G1C.5	gbrowse
chrI	106360	G	GTT	2665.96	FRAME_SHIFT	-/AA	Y48G1C.8	Y48G1C.8	gbrowse
chrI	221154	G	GC	1611.96	FRAME_SHIFT	-/G	Y48G1BL.6	Y48G1BL.6	gbrowse
chrI	238911	CGGGGGGGGGGGGG	C	2621.96	FRAME_SHIFT	-	Y48G1BM.7	Y48G1BM.7	gbrowse
chrI	238954	A	T	816	STOP_GAINED	tTg/tAg	Y48G1BM.7	Y48G1BM.7	gbrowse
chrI	487555	A	ATT	3410	FRAME_SHIFT	-/AA	W04C9.6	W04C9.6	gbrowse
chrI	1034501	GT	G	2306.96	SPLICE_SITE_DONOR		Y34D9A.3	Y34D9A.3	gbrowse
chrI	1378861	TTA	T	4788	FRAME_SHIFT	-	Y92H12BL.2	Y92H12BL.2	gbrowse
chrI	1379090	T	A	3437.01	STOP_GAINED	tTa/tAa	Y92H12BL.2	Y92H12BL.2	gbrowse
chrI	1382295	CA	C	1291.96	FRAME_SHIFT	-	Y92H12BL.4	Y92H12BL.4	gbrowse
chrI	1382514	C	CA	1946.96	FRAME_SHIFT	-/T	Y92H12BL.4	Y92H12BL.4	gbrowse
chrI	1441717	G	GTTTT	3221.92	FRAME_SHIFT	-/AAAA	F37F2.2	F37F2.2.1	gbrowse
chrI	1499089	GGC	G	5270	FRAME_SHIFT	-	Y92H12A.5	Y92H12A.5	gbrowse
chrI	1499093	CAT	C	3895	FRAME_SHIFT	-	Y92H12A.5	Y92H12A.5	gbrowse
chrI	1499098	TCCACACATCCA	T	12666	FRAME_SHIFT	-	Y92H12A.5	Y92H12A.5	gbrowse
chrI	1640835	AT	A	2882.96	FRAME_SHIFT	-	Y73E7A.8	Y73E7A.8	gbrowse
chrI	1670188	G	GA	2186.96	FRAME_SHIFT	-/T	Y71G12B.23	Y71G12B.23b	gbrowse
chrI	3155333	C	A	3356.01	STOP_GAINED	tgC/tgA	K09H9.1	K09H9.1	gbrowse
chrI	4665002	T	G	72.97	STOP_GAINED	tTa/tGa	B0041.1	B0041.1	gbrowse
chrI	6008497	C	A	4502.01	SPLICE_SITE_DONOR		C06A5.8	C06A5.8a	gbrowse
chrI	6066249	T	TGATCTCCAATTACAATCAAAA	16778	STOP_GAINED	-/TTTTGATTGTAATTGGAGATC	C27A12.9	C27A12.9	gbrowse
chrI	6719634	AT	A	3575	FRAME_SHIFT	-	W02D3.4	W02D3.4.1	gbrowse
chrI	6719634	AT	A	3575	FRAME_SHIFT	-	W02D3.4	W02D3.4.2	gbrowse
chrI	6801828	G	GCT	4729	SPLICE_SITE_ACCEPTOR		E02D9.1	E02D9.1b.2	gbrowse
chrI	7698542	GTA	G	3820	SPLICE_SITE_DONOR		T23G11.10	T23G11.10	gbrowse
chrI	10113279	TG	T	5444	FRAME_SHIFT	-	Y106G6D.3	Y106G6D.3	gbrowse
chrI	10324049	TCTCAAGGGCA	T	13923	FRAME_SHIFT	-	dlc-6	Y106G6G.3	gbrowse
chrI	10435160	G	A	2709	SPLICE_SITE_DONOR		pab-1	Y106G6H.2b.2	gbrowse
chrI	10862756	GCA	G	6235	FRAME_SHIFT	-	Y37F4.5	Y37F4.5.1	gbrowse
chrI	10862756	GCA	G	6235	FRAME_SHIFT	-	Y37F4.5	Y37F4.5.2	gbrowse
chrI	10915055	GAT	G	4353	FRAME_SHIFT	-	F49D11.4	F49D11.4	gbrowse
chrI	11016378	C	A	2409	STOP_GAINED	taC/taA	clec-92	Y52B11A.5	gbrowse
chrI	11090117	ACTTCTTCTT	A	6358	FRAME_SHIFT	-	hmr-1	W02B9.1c	gbrowse
chrI	11090117	ACTTCTTCTT	A	6358	SPLICE_SITE_DONOR		hmr-1	W02B9.1c	gbrowse
chrI	11145676	G	GGACT	8144	FRAME_SHIFT	-/GACT	ZK39.9	ZK39.9	gbrowse
chrI	11145687	T	TG	4816	FRAME_SHIFT	-/G	ZK39.9	ZK39.9	gbrowse
chrI	11147770	GA	G	2185.96	FRAME_SHIFT	-	clec-94	ZK39.3	gbrowse
chrI	11154316	A	T	2279	STOP_GAINED	taT/taA	clec-98	ZK39.7	gbrowse
chrI	11492469	T	TC	3208.96	FRAME_SHIFT	-/G	K08C9.10	K08C9.10	gbrowse
chrI	11520480	A	ATG	4610	FRAME_SHIFT	-/CA	F32B4.5	F32B4.5	gbrowse
chrI	11559521	TCCGC	T	6324	FRAME_SHIFT	-	col-66	F15D3.3	gbrowse
chrI	13101699	CA	C	4326	FRAME_SHIFT	-	Y26D4A.21	Y26D4A.21	gbrowse
chrI	13617731	A	AT	3033.96	FRAME_SHIFT	-/A	agef-1	Y6B3A.1c	gbrowse
chrI	14349945	A	AC	3469	SPLICE_SITE_DONOR		Y105E8A.2	Y105E8A.2	gbrowse
chrII	392967	C	CA	1633.96	FRAME_SHIFT	-/T	C03H5.6	C03H5.6	gbrowse
chrII	595621	AGCGGCCGC	A	8603	FRAME_SHIFT	-	nhl-3	W04H10.3b.1	gbrowse
chrII	595621	AGCGGCCGC	A	8603	FRAME_SHIFT	-	nhl-3	W04H10.3b.2	gbrowse
chrII	595621	AGCGGCCGC	A	8603	FRAME_SHIFT	-	nhl-3	W04H10.3b.3	gbrowse
chrII	595621	AGCGGCCGC	A	8603	FRAME_SHIFT	-	nhl-3	W04H10.3a	gbrowse
chrII	595621	AGCGGCCGC	A	8603	SPLICE_SITE_ACCEPTOR		nhl-3	W04H10.3a	gbrowse
chrII	1256737	C	G	309	STOP_GAINED	taC/taG	clec-119	F47F6.5	gbrowse
chrII	1256738	T	TA	159.99	FRAME_SHIFT	-/A	clec-119	F47F6.5	gbrowse
chrII	1278716	A	AGTATT	4234	FRAME_SHIFT	-/GTATT	srz-63	Y57G7A.12	gbrowse
chrII	1322746	C	CT	2472.96	FRAME_SHIFT	-/T	vig-1	F56D12.5b	gbrowse
chrII	1382255	G	GT	2304.96	FRAME_SHIFT	-/A	F54D12.7	F54D12.7	gbrowse
chrII	1393941	G	GATGATGT	9641	FRAME_SHIFT	-/ACATCAT	F54D12.11	F54D12.11	gbrowse
chrII	1400035	T	C	3939.01	STOP_LOST	Tga/Cga	F54D12.2	F54D12.2	gbrowse
chrII	1442549	A	G	786	SPLICE_SITE_DONOR		Y51H7C.12	Y51H7C.12	gbrowse
chrII	1442550	C	G	792	SPLICE_SITE_DONOR		Y51H7C.12	Y51H7C.12	gbrowse
chrII	1444413	GT	G	2937.96	FRAME_SHIFT	-	Y51H7C.12	Y51H7C.12	gbrowse
chrII	1485513	AT	A	2182.96	FRAME_SHIFT	-	lips-14	H17B01.3	gbrowse
chrII	1529852	AATGC	A	4944	FRAME_SHIFT	-	Y51H7BR.5	Y51H7BR.5	gbrowse
chrII	1529876	TTC	T	3107.96	FRAME_SHIFT	-	Y51H7BR.5	Y51H7BR.5	gbrowse
chrII	1534179	GT	G	359.96	FRAME_SHIFT	-	Y51H7BR.4	Y51H7BR.4	gbrowse
chrII	1534202	G	GT	197.1	FRAME_SHIFT	-/T	Y51H7BR.4	Y51H7BR.4	gbrowse
chrII	1534217	T	TCG	225.1	FRAME_SHIFT	-/CG	Y51H7BR.4	Y51H7BR.4	gbrowse
chrII	1534232	A	T	93.51	STOP_GAINED	Aag/Tag	Y51H7BR.4	Y51H7BR.4	gbrowse
chrII	1534238	C	T	92.51	STOP_GAINED	Cag/Tag	Y51H7BR.4	Y51H7BR.4	gbrowse
chrII	1534243	GTAA	G	681.96	STOP_LOST	taa/-	Y51H7BR.4	Y51H7BR.4	gbrowse
chrII	1534603	C	T	184	STOP_GAINED	Caa/Taa	Y51H7BR.3	Y51H7BR.3	gbrowse
chrII	1537209	AC	A	549.96	FRAME_SHIFT	-	fbxb-43	Y51H7BR.2	gbrowse
chrII	1537212	G	GA	472.96	FRAME_SHIFT	-/A	fbxb-43	Y51H7BR.2	gbrowse
chrII	1537213	G	A	554	STOP_GAINED	tgG/tgA	fbxb-43	Y51H7BR.2	gbrowse
chrII	1537274	C	T	962	STOP_GAINED	Caa/Taa	fbxb-43	Y51H7BR.2	gbrowse
chrII	1547067	T	TA	1002.96	FRAME_SHIFT	-/T	fbxb-52	K05F6.6	gbrowse
chrII	1547070	C	CATTA	1362.96	FRAME_SHIFT	-/TAAT	fbxb-52	K05F6.6	gbrowse
chrII	1547087	C	CAATA	461.99	FRAME_SHIFT	-/TATT	fbxb-52	K05F6.6	gbrowse
chrII	1547488	G	A	668	STOP_GAINED	Caa/Taa	fbxb-52	K05F6.6	gbrowse
chrII	1547507	C	G	790	SPLICE_SITE_ACCEPTOR		fbxb-52	K05F6.6	gbrowse
chrII	1547638	T	A	231.03	STOP_GAINED	Aga/Tga	fbxb-52	K05F6.6	gbrowse
chrII	1547738	A	AT	281.99	FRAME_SHIFT	-/A	fbxb-52	K05F6.6	gbrowse
chrII	1569250	G	T	294	STOP_GAINED	Gag/Tag	fbxb-49	K05F6.1	gbrowse
chrII	1573018	AG	A	251.05	FRAME_SHIFT	-	fbxb-49	K05F6.1	gbrowse
chrII	1574646	G	T	23.78	STOP_GAINED	tCg/tAg	K05F6.10	K05F6.10	gbrowse
chrII	1586635	TA	T	1231.96	FRAME_SHIFT	-	T07H3.8	T07H3.8	gbrowse
chrII	1595234	A	T	22.79	STOP_GAINED	tTa/tAa	clec-20	T07H3.5	gbrowse
chrII	1595243	A	T	648	START_LOST	aTg/aAg	clec-20	T07H3.5	gbrowse
chrII	1606837	A	G	12.04	SPLICE_SITE_DONOR		fbxa-161	C08E3.4	gbrowse
chrII	1608267	G	GA	1165.96	FRAME_SHIFT	-/T	fbxa-162	C08E3.5	gbrowse
chrII	1608391	AG	A	980.96	FRAME_SHIFT	-	fbxa-162	C08E3.5	gbrowse
chrII	1611370	AT	A	2211.96	FRAME_SHIFT	-	btb-15	C08E3.2	gbrowse
chrII	1612331	TA	T	3079.96	FRAME_SHIFT	-	btb-15	C08E3.2	gbrowse
chrII	1613990	TCGCG	T	1906.96	FRAME_SHIFT	-	fbxa-164	C08E3.7	gbrowse
chrII	1613995	TA	T	916.96	FRAME_SHIFT	-	fbxa-164	C08E3.7	gbrowse
chrII	1613998	AGCAG	A	2115.96	FRAME_SHIFT	-	fbxa-164	C08E3.7	gbrowse
chrII	1623914	T	G	842	STOP_LOST	taA/taC	fbxa-160	C08E3.12	gbrowse
chrII	1624332	A	T	472	STOP_GAINED	taT/taA	fbxa-160	C08E3.12	gbrowse
chrII	1624417	C	T	543	STOP_GAINED	tGg/tAg	fbxa-160	C08E3.12	gbrowse
chrII	1624490	TG	T	542.96	FRAME_SHIFT	-	fbxa-160	C08E3.12	gbrowse
chrII	1624500	T	TGC	861.96	FRAME_SHIFT	-/GC	fbxa-160	C08E3.12	gbrowse
chrII	1624504	GT	G	501.96	FRAME_SHIFT	-	fbxa-160	C08E3.12	gbrowse
chrII	1626116	G	GAA	1608.96	FRAME_SHIFT	-/AA	C08E3.14	C08E3.14	gbrowse
chrII	1626120	T	TGCAAA	2454.96	FRAME_SHIFT	-/GCAAA	C08E3.14	C08E3.14	gbrowse
chrII	1652976	T	TC	198.16	FRAME_SHIFT	-/G	fbxb-15	ZC204.7	gbrowse
chrII	1652978	A	AAT	276.97	FRAME_SHIFT	-/AT	fbxb-15	ZC204.7	gbrowse
chrII	1653032	TCG	T	624.96	FRAME_SHIFT	-	fbxb-15	ZC204.7	gbrowse
chrII	1653037	T	TCC	697.96	FRAME_SHIFT	-/GG	fbxb-15	ZC204.7	gbrowse
chrII	1676642	G	A	2859	STOP_GAINED	tGg/tAg	fbxb-17	F58E1.5	gbrowse
chrII	1681718	T	TGG	2425.96	FRAME_SHIFT	-/GG	F58E1.4	F58E1.4	gbrowse
chrII	1681736	C	A	1193	STOP_GAINED	tCa/tAa	F58E1.4	F58E1.4	gbrowse
chrII	1681737	ACC	A	1451.96	FRAME_SHIFT	-	F58E1.4	F58E1.4	gbrowse
chrII	1702429	AC	A	3906	FRAME_SHIFT	-	fbxb-47	F58E1.14	gbrowse
chrII	1710311	G	GA	2333.96	FRAME_SHIFT	-/A	fbxa-184	F45C12.8	gbrowse
chrII	1714181	C	CTGCAA	5035	FRAME_SHIFT	-/TGCAA	btb-7	F45C12.12	gbrowse
chrII	1740845	T	C	3103	STOP_LOST	Taa/Caa	F45C12.1	F45C12.1	gbrowse
chrII	1750629	C	A	66.97	STOP_GAINED	Gag/Tag	F36H5.8	F36H5.8	gbrowse
chrII	1758481	C	CT	571.96	FRAME_SHIFT	-/T	fbxb-53	F36H5.5	gbrowse
chrII	1758489	G	GTATA	981.96	FRAME_SHIFT	-/TATA	fbxb-53	F36H5.5	gbrowse
chrII	1758498	T	TA	398.96	FRAME_SHIFT	-/A	fbxb-53	F36H5.5	gbrowse
chrII	1800166	C	T	32.97	STOP_GAINED	Caa/Taa	math-2	C08F1.1	gbrowse
chrII	1844197	T	TA	2539.96	FRAME_SHIFT	-/A	C52E2.4	C52E2.4	gbrowse
chrII	1844199	GT	G	1800.96	FRAME_SHIFT	-	C52E2.4	C52E2.4	gbrowse
chrII	1845024	C	CA	153.03	FRAME_SHIFT	-/A	C52E2.4	C52E2.4	gbrowse
chrII	1845028	C	CCCTGG	440.03	FRAME_SHIFT	-/CCTGG	C52E2.4	C52E2.4	gbrowse
chrII	1846186	TTGA	T	453.97	STOP_LOST	tga/-	C52E2.4	C52E2.4	gbrowse
chrII	1856399	A	G	12.04	SPLICE_SITE_DONOR		C52E2.8	C52E2.8	gbrowse
chrII	1887949	GA	G	68.23	FRAME_SHIFT	-	math-8	C16C4.13	gbrowse
chrII	1937283	C	A	87.51	STOP_GAINED	Gag/Tag	math-47	ZK250.5a.1	gbrowse
chrII	1937283	C	A	87.51	STOP_GAINED	Gag/Tag	math-47	ZK250.5a.2	gbrowse
chrII	1937283	C	A	87.51	STOP_GAINED	Gag/Tag	math-47	ZK250.5b	gbrowse
chrII	1937619	AATTG	A	1139.96	FRAME_SHIFT	-	math-47	ZK250.5a.1	gbrowse
chrII	1937619	AATTG	A	1139.96	FRAME_SHIFT	-	math-47	ZK250.5a.2	gbrowse
chrII	1937619	AATTG	A	1139.96	FRAME_SHIFT	-	math-47	ZK250.5b	gbrowse
chrII	1937625	AAG	A	812.96	FRAME_SHIFT	-	math-47	ZK250.5a.1	gbrowse
chrII	1937625	AAG	A	812.96	FRAME_SHIFT	-	math-47	ZK250.5a.2	gbrowse
chrII	1937625	AAG	A	812.96	FRAME_SHIFT	-	math-47	ZK250.5b	gbrowse
chrII	1937856	GACTCT	G	3608	FRAME_SHIFT	-	math-47	ZK250.5a.1	gbrowse
chrII	1937856	GACTCT	G	3608	FRAME_SHIFT	-	math-47	ZK250.5a.2	gbrowse
chrII	1937856	GACTCT	G	3608	FRAME_SHIFT	-	math-47	ZK250.5b	gbrowse
chrII	1937867	TCTAGATGAGC	T	5513	FRAME_SHIFT	-	math-47	ZK250.5a.1	gbrowse
chrII	1937867	TCTAGATGAGC	T	5513	FRAME_SHIFT	-	math-47	ZK250.5a.2	gbrowse
chrII	1937867	TCTAGATGAGC	T	5513	FRAME_SHIFT	-	math-47	ZK250.5b	gbrowse
chrII	1938277	G	GTT	3050.96	FRAME_SHIFT	-/AA	math-47	ZK250.5a.1	gbrowse
chrII	1938277	G	GTT	3050.96	FRAME_SHIFT	-/AA	math-47	ZK250.5a.2	gbrowse
chrII	1938277	G	GTT	3050.96	FRAME_SHIFT	-/AA	math-47	ZK250.5b	gbrowse
chrII	1938282	G	GCACC	2776.96	FRAME_SHIFT	-/GGTG	math-47	ZK250.5a.1	gbrowse
chrII	1938282	G	GCACC	2776.96	FRAME_SHIFT	-/GGTG	math-47	ZK250.5a.2	gbrowse
chrII	1938282	G	GCACC	2776.96	FRAME_SHIFT	-/GGTG	math-47	ZK250.5b	gbrowse
chrII	1938290	G	GCGGCT	4201	FRAME_SHIFT	-/AGCCG	math-47	ZK250.5a.1	gbrowse
chrII	1938290	G	GCGGCT	4201	FRAME_SHIFT	-/AGCCG	math-47	ZK250.5a.2	gbrowse
chrII	1938290	G	GCGGCT	4201	FRAME_SHIFT	-/AGCCG	math-47	ZK250.5b	gbrowse
chrII	1938292	GCA	G	2348.96	FRAME_SHIFT	-	math-47	ZK250.5a.1	gbrowse
chrII	1938292	GCA	G	2348.96	FRAME_SHIFT	-	math-47	ZK250.5a.2	gbrowse
chrII	1938292	GCA	G	2348.96	FRAME_SHIFT	-	math-47	ZK250.5b	gbrowse
chrII	1941673	C	CA	2503.96	FRAME_SHIFT	-/T	math-47	ZK250.5b	gbrowse
chrII	1955387	CG	C	1411.96	FRAME_SHIFT	-	math-49	ZK250.7	gbrowse
chrII	1955391	T	TC	1062.96	FRAME_SHIFT	-/G	math-49	ZK250.7	gbrowse
chrII	1957262	G	T	194.03	STOP_GAINED	tCg/tAg	math-50	ZK250.8	gbrowse
chrII	1990305	C	A	200.06	STOP_GAINED	taC/taA	math-44	Y16E11A.1	gbrowse
chrII	1994773	TATA	T	3795	STOP_GAINED	tataaa/taa	math-21	C40D2.3	gbrowse
chrII	1994833	AGTTG	A	4832	FRAME_SHIFT	-	math-21	C40D2.3	gbrowse
chrII	1995432	C	CA	876.96	FRAME_SHIFT	-/A	math-21	C40D2.3	gbrowse
chrII	1995435	T	TATATA	2451.96	FRAME_SHIFT	-/ATATA	math-21	C40D2.3	gbrowse
chrII	1997151	AGCGGC	A	881.96	FRAME_SHIFT	-	math-20	C40D2.2.1	gbrowse
chrII	1997151	AGCGGC	A	881.96	FRAME_SHIFT	-	math-20	C40D2.2.2	gbrowse
chrII	1998277	C	CA	193.99	FRAME_SHIFT	-/A	math-20	C40D2.2.1	gbrowse
chrII	1998277	C	CA	193.99	FRAME_SHIFT	-/A	math-20	C40D2.2.2	gbrowse
chrII	1998279	TAAGC	T	457.99	FRAME_SHIFT	-	math-20	C40D2.2.1	gbrowse
chrII	1998279	TAAGC	T	457.99	FRAME_SHIFT	-	math-20	C40D2.2.2	gbrowse
chrII	1998438	T	A	818	STOP_GAINED	taT/taA	math-20	C40D2.2.1	gbrowse
chrII	1998438	T	A	818	STOP_GAINED	taT/taA	math-20	C40D2.2.2	gbrowse
chrII	1999580	AT	A	303.96	FRAME_SHIFT	-	math-19	C40D2.1	gbrowse
chrII	1999582	TA	T	166.16	FRAME_SHIFT	-	math-19	C40D2.1	gbrowse
chrII	1999631	ACT	A	521.96	FRAME_SHIFT	-	math-19	C40D2.1	gbrowse
chrII	1999636	T	TAC	557.96	FRAME_SHIFT	-/AC	math-19	C40D2.1	gbrowse
chrII	2011522	CATTGTCCCCA	C	7332	FRAME_SHIFT	-	F59H6.6	F59H6.6	gbrowse
chrII	2026540	T	TG	152.99	FRAME_SHIFT	-/C	bath-21	F59H6.8	gbrowse
chrII	2026545	GC	G	236.99	FRAME_SHIFT	-	bath-21	F59H6.8	gbrowse
chrII	2031405	A	ACAT	343.07	SPLICE_SITE_DONOR		bath-5	F59H6.11	gbrowse
chrII	2031502	G	GT	485.96	FRAME_SHIFT	-/A	bath-5	F59H6.11	gbrowse
chrII	2031506	TTC	T	393.98	FRAME_SHIFT	-	bath-5	F59H6.11	gbrowse
chrII	2031518	T	TC	289.98	FRAME_SHIFT	-/G	bath-5	F59H6.11	gbrowse
chrII	2040712	CA	C	3999	FRAME_SHIFT	-	bath-20	B0047.1a	gbrowse
chrII	2040712	CA	C	3999	FRAME_SHIFT	-	bath-20	B0047.1b	gbrowse
chrII	2043539	GA	G	77.23	FRAME_SHIFT	-	btb-3	B0047.2	gbrowse
chrII	2045574	CT	C	260.99	FRAME_SHIFT	-	bath-24	B0047.3	gbrowse
chrII	2051546	C	T	3488.01	SPLICE_SITE_DONOR		F07E5.4	F07E5.4	gbrowse
chrII	2051841	A	C	3898.01	SPLICE_SITE_ACCEPTOR		fbxb-35	F07E5.2	gbrowse
chrII	2064469	G	C	490	START_LOST	atG/atC	fbxb-6	F07E5.1	gbrowse
chrII	2065329	A	AC	204.03	FRAME_SHIFT	-/C	fbxb-6	F07E5.1	gbrowse
chrII	2065330	A	T	155.06	STOP_GAINED	Aaa/Taa	fbxb-6	F07E5.1	gbrowse
chrII	2065334	GA	G	415.96	FRAME_SHIFT	-	fbxb-6	F07E5.1	gbrowse
chrII	2074450	G	T	12.04	STOP_GAINED	tCg/tAg	F07E5.8	F07E5.8	gbrowse
chrII	2075818	GA	G	308.96	FRAME_SHIFT	-	F07E5.8	F07E5.8	gbrowse
chrII	2076805	C	T	12.04	STOP_GAINED	tGg/tAg	F07E5.9	F07E5.9.1	gbrowse
chrII	2076805	C	T	12.04	STOP_GAINED	tGg/tAg	F07E5.9	F07E5.9.2	gbrowse
chrII	2077428	G	C	219	SPLICE_SITE_DONOR		F07E5.10	F07E5.10	gbrowse
chrII	2077628	G	A	84.26	SPLICE_SITE_DONOR		F07E5.10	F07E5.10	gbrowse
chrII	2096885	C	T	21.79	STOP_GAINED	Caa/Taa	T16A1.2	T16A1.2	gbrowse
chrII	2098026	T	A	23.78	STOP_GAINED	tTa/tAa	T16A1.2	T16A1.2	gbrowse
chrII	2109426	C	T	32.97	SPLICE_SITE_ACCEPTOR		R52.5	R52.5	gbrowse
chrII	2110020	CAT	C	358.98	FRAME_SHIFT	-	R52.5	R52.5	gbrowse
chrII	2131721	C	CTTCT	1631.96	FRAME_SHIFT	-/TTCT	sdz-28	R52.1	gbrowse
chrII	2132264	T	A	416	STOP_LOST	Taa/Aaa	sdz-28	R52.1	gbrowse
chrII	2138918	AT	A	339.97	FRAME_SHIFT	-	C40A11.4	C40A11.4	gbrowse
chrII	2138924	A	AG	220.97	FRAME_SHIFT	-/G	C40A11.4	C40A11.4	gbrowse
chrII	2143003	T	G	1756	STOP_GAINED	tTa/tGa	C40A11.3	C40A11.3	gbrowse
chrII	2145061	A	G	695.21	SPLICE_SITE_DONOR		C40A11.6	C40A11.6	gbrowse
chrII	2163757	G	GC	1273.96	FRAME_SHIFT	-/G	C33C12.11	C33C12.11	gbrowse
chrII	2220015	A	AC	410.96	FRAME_SHIFT	-/G	F54A3.4	F54A3.4	gbrowse
chrII	2220188	T	TG	571.96	FRAME_SHIFT	-/C	F54A3.4	F54A3.4	gbrowse
chrII	2220216	C	T	1049	STOP_GAINED	tGg/tAg	F54A3.4	F54A3.4	gbrowse
chrII	2220239	GC	G	1329.96	FRAME_SHIFT	-	F54A3.4	F54A3.4	gbrowse
chrII	2220249	G	GAA	1462.96	FRAME_SHIFT	-/TT	F54A3.4	F54A3.4	gbrowse
chrII	2220289	T	A	1261	SPLICE_SITE_ACCEPTOR		F54A3.4	F54A3.4	gbrowse
chrII	2229332	A	ACTC	170.23	STOP_GAINED	tct/tGAGct	F54A3.6	F54A3.6	gbrowse
chrII	2256476	G	T	54.51	STOP_GAINED	Gaa/Taa	K09F6.3	K09F6.3	gbrowse
chrII	2256497	G	T	54.51	STOP_GAINED	Gag/Tag	K09F6.3	K09F6.3	gbrowse
chrII	2257930	C	CA	425.93	FRAME_SHIFT	-/A	K09F6.3	K09F6.3	gbrowse
chrII	2258243	C	T	1635	STOP_GAINED	Cga/Tga	K09F6.3	K09F6.3	gbrowse
chrII	2264605	C	A	1179	STOP_GAINED	Gag/Tag	K09F6.4	K09F6.4	gbrowse
chrII	2264608	A	AT	1767.96	FRAME_SHIFT	-/A	K09F6.4	K09F6.4	gbrowse
chrII	2264610	TG	T	958.96	FRAME_SHIFT	-	K09F6.4	K09F6.4	gbrowse
chrII	2264612	GA	G	924.96	FRAME_SHIFT	-	K09F6.4	K09F6.4	gbrowse
chrII	2291578	AT	A	1179.96	FRAME_SHIFT	-	K09F6.7	K09F6.7	gbrowse
chrII	2291583	G	GT	1277.96	FRAME_SHIFT	-/A	K09F6.7	K09F6.7	gbrowse
chrII	2300327	C	T	3205.99	SPLICE_SITE_DONOR		B0281.5	B0281.5b	gbrowse
chrII	2331445	T	TG	442.96	FRAME_SHIFT	-/G	ZK1240.1	ZK1240.1	gbrowse
chrII	2331450	CT	C	427.96	FRAME_SHIFT	-	ZK1240.1	ZK1240.1	gbrowse
chrII	2331472	G	A	393	STOP_GAINED	tGg/tAg	ZK1240.1	ZK1240.1	gbrowse
chrII	2338183	TGC	T	666.96	FRAME_SHIFT	-	F43C11.9	F43C11.9	gbrowse
chrII	2338186	ATCCT	A	879.96	FRAME_SHIFT	-	F43C11.9	F43C11.9	gbrowse
chrII	2342258	G	A	84.51	STOP_GAINED	tGg/tAg	F43C11.6	F43C11.6	gbrowse
chrII	2379584	C	G	42.97	STOP_LOST	taG/taC	F16G10.7	F16G10.7	gbrowse
chrII	2379596	A	T	65.51	STOP_GAINED	taT/taA	F16G10.7	F16G10.7	gbrowse
chrII	2398127	G	GT	4039	FRAME_SHIFT	-/A	F16G10.14	F16G10.14	gbrowse
chrII	2411625	TC	T	924.96	FRAME_SHIFT	-	fbxa-182	F42G2.4	gbrowse
chrII	2411629	C	CG	913.96	FRAME_SHIFT	-/C	fbxa-182	F42G2.4	gbrowse
chrII	2416508	C	T	3171	SPLICE_SITE_DONOR		F42G2.5	F42G2.5	gbrowse
chrII	2416511	AAAGCCATTTTGTCT	A	14173	FRAME_SHIFT	-	F42G2.5	F42G2.5	gbrowse
chrII	2419983	C	T	445	STOP_GAINED	Caa/Taa	fbxc-20	F42G2.3	gbrowse
chrII	2424662	G	GA	715.96	FRAME_SHIFT	-/A	F42G2.2	F42G2.2	gbrowse
chrII	2424666	TG	T	524.96	FRAME_SHIFT	-	F42G2.2	F42G2.2	gbrowse
chrII	2425204	G	T	818	STOP_GAINED	Gag/Tag	F42G2.2	F42G2.2	gbrowse
chrII	2427175	TGGTG	T	1766.96	FRAME_SHIFT	-	F42G2.6	F42G2.6	gbrowse
chrII	2427183	TCC	T	1315.96	FRAME_SHIFT	-	F42G2.6	F42G2.6	gbrowse
chrII	2427217	C	CGATA	1672.96	FRAME_SHIFT	-/TATC	F42G2.6	F42G2.6	gbrowse
chrII	2427220	T	TGGTAATG	2024.96	FRAME_SHIFT	-/CATTACC	F42G2.6	F42G2.6	gbrowse
chrII	2427221	C	CTACT	731.96	FRAME_SHIFT	-/AGTA	F42G2.6	F42G2.6	gbrowse
chrII	2427550	CAT	C	273.96	FRAME_SHIFT	-	F42G2.6	F42G2.6	gbrowse
chrII	2427756	TCTTC	T	543.96	FRAME_SHIFT	-	F42G2.6	F42G2.6	gbrowse
chrII	2427770	CTT	C	800.96	FRAME_SHIFT	-	F42G2.6	F42G2.6	gbrowse
chrII	2429922	AG	A	442.96	FRAME_SHIFT	-	F42G2.6	F42G2.6	gbrowse
chrII	2429927	G	GA	461.96	FRAME_SHIFT	-/T	F42G2.6	F42G2.6	gbrowse
chrII	2472843	CA	C	1199.96	FRAME_SHIFT	-	tsr-1	F53G2.6	gbrowse
chrII	2570060	GGT	G	571.96	SPLICE_SITE_DONOR		F09D1.1	F09D1.1	gbrowse
chrII	2640453	T	TA	3059.96	FRAME_SHIFT	-/A	F22E5.8	F22E5.8	gbrowse
chrII	2641276	G	A	3053	SPLICE_SITE_DONOR		F22E5.8	F22E5.8	gbrowse
chrII	2641277	T	C	2908	SPLICE_SITE_DONOR		F22E5.8	F22E5.8	gbrowse
chrII	2641491	AT	A	2810.96	FRAME_SHIFT	-	F22E5.8	F22E5.8	gbrowse
chrII	2641625	C	CA	2629.96	FRAME_SHIFT	-/A	F22E5.8	F22E5.8	gbrowse
chrII	2643728	C	CT	3049.96	FRAME_SHIFT	-/A	F22E5.11	F22E5.11	gbrowse
chrII	2646725	C	A	2905	SPLICE_SITE_DONOR		F22E5.12	F22E5.12	gbrowse
chrII	2700290	A	C	3655.01	STOP_GAINED	taT/taG	sri-61	F34D6.6	gbrowse
chrII	2701619	A	AAAGTTTTGATATCTGAAGCATGTATGGGCAG	15749	FRAME_SHIFT	-/CTGCCCATACATGCTTCAGATATCAAAACTT	sri-60	Y47G7B.3	gbrowse
chrII	2765256	TTGACCTG	T	10032	FRAME_SHIFT	-	fbxb-108	F08D12.6	gbrowse
chrII	2765343	T	TA	2668.96	FRAME_SHIFT	-/A	fbxb-108	F08D12.6	gbrowse
chrII	2779135	G	A	3338.01	STOP_GAINED	tgG/tgA	F08D12.4	F08D12.4	gbrowse
chrII	2780453	GGT	G	3713	FRAME_SHIFT	-	F08D12.3	F08D12.3b	gbrowse
chrII	2780453	GGT	G	3713	SPLICE_SITE_DONOR		F08D12.3	F08D12.3a	gbrowse
chrII	2780652	A	T	2970	STOP_LOST	tAa/tTa	F08D12.3	F08D12.3b	gbrowse
chrII	2782730	AGTTG	A	6855	FRAME_SHIFT	-	F08D12.2	F08D12.2	gbrowse
chrII	2825849	T	TCG	3453	FRAME_SHIFT	-/CG	K12H6.5	K12H6.5	gbrowse
chrII	2828967	C	CA	555.96	FRAME_SHIFT	-/T	K12H6.6	K12H6.6b	gbrowse
chrII	2828969	T	TTC	471.96	FRAME_SHIFT	-/GA	K12H6.6	K12H6.6b	gbrowse
chrII	2828973	G	GTA	526.96	FRAME_SHIFT	-/TA	K12H6.6	K12H6.6b	gbrowse
chrII	2835676	CTT	C	4037	FRAME_SHIFT	-	K12H6.7	K12H6.7	gbrowse
chrII	2835702	GGA	G	3402	FRAME_SHIFT	-	K12H6.7	K12H6.7	gbrowse
chrII	2835706	TC	T	2757.96	FRAME_SHIFT	-	K12H6.7	K12H6.7	gbrowse
chrII	2835761	C	T	2752	STOP_GAINED	tgG/tgA	K12H6.7	K12H6.7	gbrowse
chrII	2835942	A	T	3673.01	STOP_GAINED	tTa/tAa	K12H6.7	K12H6.7	gbrowse
chrII	2835963	GT	G	2488.96	FRAME_SHIFT	-	K12H6.7	K12H6.7	gbrowse
chrII	2888576	A	G	1996	SPLICE_SITE_DONOR		Y110A2AL.13	Y110A2AL.13	gbrowse
chrII	2901027	T	TA	1109.96	FRAME_SHIFT	-/T	Y110A2AM.4	Y110A2AM.4	gbrowse
chrII	2903195	CA	C	1112.96	FRAME_SHIFT	-	Y110A2AM.1	Y110A2AM.1	gbrowse
chrII	2926252	G	C	3108	SPLICE_SITE_ACCEPTOR		ZK355.2	ZK355.2a.1	gbrowse
chrII	2926252	G	C	3108	SPLICE_SITE_ACCEPTOR		ZK355.2	ZK355.2a.2	gbrowse
chrII	2930303	T	A	3474.01	STOP_GAINED	Aga/Tga	ZK355.4	ZK355.4	gbrowse
chrII	2934456	C	G	91.51	START_LOST	atG/atC	ZK355.7	ZK355.7	gbrowse
chrII	2934457	A	C	93.51	START_LOST	aTg/aGg	ZK355.7	ZK355.7	gbrowse
chrII	2947919	CTT	C	3472	FRAME_SHIFT	-	srw-79	T11F1.5	gbrowse
chrII	2957560	AC	A	3856	FRAME_SHIFT	-	T11F1.2	T11F1.2	gbrowse
chrII	3000348	C	CAACACCACGTCCCA	8559	FRAME_SHIFT	-/AACACCACGTCCCA	K08A2.1	K08A2.1.1	gbrowse
chrII	3000348	C	CAACACCACGTCCCA	8559	FRAME_SHIFT	-/AACACCACGTCCCA	K08A2.1	K08A2.1.2	gbrowse
chrII	3003478	GT	G	2940.96	FRAME_SHIFT	-	C41H7.5	C41H7.5	gbrowse
chrII	3011123	G	A	892	SPLICE_SITE_ACCEPTOR		sdz-5	C41H7.8	gbrowse
chrII	3015097	TTTCCCCAG	T	5364	FRAME_SHIFT	-	C41H7.2	C41H7.2	gbrowse
chrII	3015097	TTTCCCCAG	T	5364	SPLICE_SITE_DONOR		C41H7.2	C41H7.2	gbrowse
chrII	3091512	TTTTG	T	5760	FRAME_SHIFT	-	srg-22	Y25C1A.10	gbrowse
chrII	3099471	G	A	3179	STOP_GAINED	Cag/Tag	srg-24	Y25C1A.12	gbrowse
chrII	3124417	CA	C	3098.96	FRAME_SHIFT	-	srh-71	T10D4.5	gbrowse
chrII	3150610	GA	G	512.96	FRAME_SHIFT	-	T10D4.1	T10D4.1	gbrowse
chrII	3150614	A	AT	489.96	FRAME_SHIFT	-/T	T10D4.1	T10D4.1	gbrowse
chrII	3150811	G	A	186.01	SPLICE_SITE_ACCEPTOR		T10D4.1	T10D4.1	gbrowse
chrII	3150814	T	A	130.06	STOP_GAINED	tTg/tAg	T10D4.1	T10D4.1	gbrowse
chrII	3150815	G	GC	223.03	FRAME_SHIFT	-/C	T10D4.1	T10D4.1	gbrowse
chrII	3150817	CT	C	205.03	FRAME_SHIFT	-	T10D4.1	T10D4.1	gbrowse
chrII	3185461	AAT	A	3793	FRAME_SHIFT	-	sri-78	Y27F2A.2	gbrowse
chrII	3194963	AG	A	1324.96	FRAME_SHIFT	-	gcy-15	ZC239.7	gbrowse
chrII	3196722	C	T	691	SPLICE_SITE_DONOR		gcy-15	ZC239.7	gbrowse
chrII	3202182	C	CA	672.96	FRAME_SHIFT	-/T	sri-53	ZC239.10	gbrowse
chrII	3203829	G	GA	1655.96	FRAME_SHIFT	-/A	sri-50	ZC239.19	gbrowse
chrII	3203833	AGC	A	1832.96	FRAME_SHIFT	-	sri-50	ZC239.19	gbrowse
chrII	3203837	T	TA	1536.96	FRAME_SHIFT	-/A	sri-50	ZC239.19	gbrowse
chrII	3206069	T	A	63.51	STOP_LOST	tAa/tTa	ZC239.20	ZC239.20	gbrowse
chrII	3206098	G	T	23.78	STOP_GAINED	tgC/tgA	ZC239.20	ZC239.20	gbrowse
chrII	3206456	G	GTT	180.1	FRAME_SHIFT	-/AA	ZC239.20	ZC239.20	gbrowse
chrII	3206460	GT	G	126.1	FRAME_SHIFT	-	ZC239.20	ZC239.20	gbrowse
chrII	3213153	T	TA	2067.96	FRAME_SHIFT	-/A	ZC239.5	ZC239.5	gbrowse
chrII	3224256	C	A	1283	STOP_GAINED	Gaa/Taa	ZC239.15	ZC239.15	gbrowse
chrII	3250580	A	AC	290.96	FRAME_SHIFT	-/C	clec-124	C17F4.1	gbrowse
chrII	3250589	C	CCAAG	533.96	FRAME_SHIFT	-/CAAG	clec-124	C17F4.1	gbrowse
chrII	3250594	G	GAC	379.96	FRAME_SHIFT	-/AC	clec-124	C17F4.1	gbrowse
chrII	3250598	G	GCC	402.96	FRAME_SHIFT	-/CC	clec-124	C17F4.1	gbrowse
chrII	3250600	A	ACT	452.96	FRAME_SHIFT	-/CT	clec-124	C17F4.1	gbrowse
chrII	3269827	C	T	2054	STOP_GAINED	Caa/Taa	F02E11.7	F02E11.7a	gbrowse
chrII	3284052	G	T	2714	STOP_GAINED	taC/taA	scl-15	F02E11.5	gbrowse
chrII	3284132	TG	T	2660.96	FRAME_SHIFT	-	scl-15	F02E11.5	gbrowse
chrII	3290500	GT	G	2139.96	FRAME_SHIFT	-	F39E9.14	F39E9.14	gbrowse
chrII	3297019	TGGGCTAAAATG	T	7156	FRAME_SHIFT	-	btb-16	F39E9.2	gbrowse
chrII	3306386	A	C	3112	STOP_LOST	Tga/Gga	F39E9.7	F39E9.7	gbrowse
chrII	3306443	TCTCGC	T	7289	FRAME_SHIFT	-	F39E9.7	F39E9.7	gbrowse
chrII	3306831	T	A	3370.01	STOP_GAINED	Aaa/Taa	F39E9.7	F39E9.7	gbrowse
chrII	3319468	T	TC	236.98	FRAME_SHIFT	-/C	F39E9.1	F39E9.1	gbrowse
chrII	3319531	T	A	324	STOP_LOST	Taa/Aaa	F39E9.1	F39E9.1	gbrowse
chrII	3319889	TG	T	222.03	FRAME_SHIFT	-	F39E9.22	F39E9.22	gbrowse
chrII	3319892	C	CT	219.03	FRAME_SHIFT	-/T	F39E9.22	F39E9.22	gbrowse
chrII	3321874	A	G	12.04	START_LOST	aTg/aCg	Y46D2A.5	Y46D2A.5	gbrowse
chrII	3321913	A	T	32.97	STOP_LOST	Taa/Aaa	Y46D2A.2	Y46D2A.2	gbrowse
chrII	3326392	TA	T	146.03	FRAME_SHIFT	-	Y46D2A.1	Y46D2A.1	gbrowse
chrII	3330433	A	AC	575.96	FRAME_SHIFT	-/C	F14D2.6	F14D2.6	gbrowse
chrII	3331287	AAG	A	276.03	FRAME_SHIFT	-	F14D2.6	F14D2.6	gbrowse
chrII	3331296	T	TG	189.03	FRAME_SHIFT	-/G	F14D2.6	F14D2.6	gbrowse
chrII	3331298	C	CT	192.03	FRAME_SHIFT	-/T	F14D2.6	F14D2.6	gbrowse
chrII	3331808	A	T	113.26	STOP_LOST	tAa/tTa	F14D2.6	F14D2.6	gbrowse
chrII	3338657	C	T	441	START_LOST	atG/atA	F14D2.7	F14D2.7	gbrowse
chrII	3338658	A	G	427	START_LOST	aTg/aCg	F14D2.7	F14D2.7	gbrowse
chrII	3359380	CGAGCGCTCGGAGTT	C	770.23	FRAME_SHIFT	-	F14D2.2	F14D2.2.1	gbrowse
chrII	3359380	CGAGCGCTCGGAGTT	C	770.23	FRAME_SHIFT	-	F14D2.2	F14D2.2.2	gbrowse
chrII	3359802	A	T	109.26	STOP_LOST	taA/taT	F14D2.2	F14D2.2.1	gbrowse
chrII	3359802	A	T	109.26	STOP_LOST	taA/taT	F14D2.2	F14D2.2.2	gbrowse
chrII	3360872	A	T	311	STOP_GAINED	Aaa/Taa	bath-27	F14D2.1	gbrowse
chrII	3363770	CCATA	C	6036	FRAME_SHIFT	-	Y49F6C.6	Y49F6C.6	gbrowse
chrII	3367278	T	A	1322	STOP_GAINED	Aga/Tga	Y49F6C.7	Y49F6C.7	gbrowse
chrII	3367321	C	CA	584.96	FRAME_SHIFT	-/T	Y49F6C.7	Y49F6C.7	gbrowse
chrII	3367340	TG	T	914.96	FRAME_SHIFT	-	Y49F6C.7	Y49F6C.7	gbrowse
chrII	3367344	AG	A	945.96	FRAME_SHIFT	-	Y49F6C.7	Y49F6C.7	gbrowse
chrII	3367518	GGA	G	1336.96	FRAME_SHIFT	-	Y49F6C.7	Y49F6C.7	gbrowse
chrII	3376515	CA	C	3128.96	FRAME_SHIFT	-	bath-10	Y49F6C.4	gbrowse
chrII	3377615	GT	G	2139.96	FRAME_SHIFT	-	bath-9	Y49F6C.3.1	gbrowse
chrII	3377615	GT	G	2139.96	FRAME_SHIFT	-	bath-9	Y49F6C.3.2	gbrowse
chrII	3377620	C	CT	3047.96	FRAME_SHIFT	-/T	bath-9	Y49F6C.3.1	gbrowse
chrII	3377620	C	CT	3047.96	FRAME_SHIFT	-/T	bath-9	Y49F6C.3.2	gbrowse
chrII	3379339	CTTGAA	C	7035	FRAME_SHIFT	-	Y49F6C.2	Y49F6C.2	gbrowse
chrII	3381138	C	CA	3615	SPLICE_SITE_ACCEPTOR		Y49F6C.1	Y49F6C.1	gbrowse
chrII	3381138	C	CA	3615	SPLICE_SITE_DONOR		Y49F6C.1	Y49F6C.1	gbrowse
chrII	3384139	TC	T	2854.96	FRAME_SHIFT	-	T06D4.2	T06D4.2	gbrowse
chrII	3384475	AT	A	2743.96	FRAME_SHIFT	-	T06D4.2	T06D4.2	gbrowse
chrII	3389794	T	TG	3720	FRAME_SHIFT	-/C	T06D4.3	T06D4.3	gbrowse
chrII	3390169	C	CTTCGGATCGGGAGCGATTTTCAAGTAA	17339	STOP_GAINED	aag/aTTACTTGAAAATCGCTCCCGATCCGAAag	T06D4.3	T06D4.3	gbrowse
chrII	3405874	GAC	G	5301	FRAME_SHIFT	-	F18A12.4	F18A12.4	gbrowse
chrII	3406721	C	CATATGCCA	9240	FRAME_SHIFT	-/ATATGCCA	F18A12.4	F18A12.4	gbrowse
chrII	3406761	T	G	3599.01	STOP_GAINED	taT/taG	F18A12.4	F18A12.4	gbrowse
chrII	3409246	G	GATGGA	8729	FRAME_SHIFT	-/ATGGA	F18A12.3	F18A12.3	gbrowse
chrII	3415090	C	CT	2467.96	FRAME_SHIFT	-/T	F18A12.2	F18A12.2	gbrowse
chrII	3441756	C	CA	2486.96	FRAME_SHIFT	-/A	C16C8.17	C16C8.17	gbrowse
chrII	3444793	AT	A	968.96	FRAME_SHIFT	-	C16C8.5	C16C8.5	gbrowse
chrII	3448714	A	AC	4170	FRAME_SHIFT	-/C	C16C8.21	C16C8.21	gbrowse
chrII	3451911	G	A	3787.01	SPLICE_SITE_ACCEPTOR		C16C8.13	C16C8.13.2	gbrowse
chrII	3453229	T	TCA	4549	FRAME_SHIFT	-/CA	C16C8.12	C16C8.12.1	gbrowse
chrII	3453229	T	TCA	4549	FRAME_SHIFT	-/CA	C16C8.12	C16C8.12.2	gbrowse
chrII	3453244	G	A	2778	STOP_GAINED	tGg/tAg	C16C8.12	C16C8.12.1	gbrowse
chrII	3453244	G	A	2778	STOP_GAINED	tGg/tAg	C16C8.12	C16C8.12.2	gbrowse
chrII	3459994	A	T	3648.01	SPLICE_SITE_DONOR		C16C8.7	C16C8.7	gbrowse
chrII	3459995	C	T	3562.01	SPLICE_SITE_DONOR		C16C8.7	C16C8.7	gbrowse
chrII	3479689	C	T	3917.01	SPLICE_SITE_DONOR		Y49F6B.8	Y49F6B.8	gbrowse
chrII	3515009	C	T	3773.01	STOP_GAINED	tGg/tAg	Y49F6B.14	Y49F6B.14	gbrowse
chrII	3562922	C	CT	4608	FRAME_SHIFT	-/A	W10G11.4	W10G11.4	gbrowse
chrII	3580617	G	A	3791.01	STOP_GAINED	tgG/tgA	clec-134	W10G11.11	gbrowse
chrII	3613391	C	G	2933	STOP_GAINED	taC/taG	F40E12.2	F40E12.2	gbrowse
chrII	3625280	C	CA	2990.96	FRAME_SHIFT	-/A	M151.4	M151.4	gbrowse
chrII	3642501	T	TC	3173.96	FRAME_SHIFT	-/C	M151.1	M151.1	gbrowse
chrII	3652463	TG	T	2464.96	FRAME_SHIFT	-	F19B10.11	F19B10.11	gbrowse
chrII	3653215	AT	A	2292.96	FRAME_SHIFT	-	F19B10.11	F19B10.11	gbrowse
chrII	3661010	C	A	3395.01	STOP_GAINED	tCa/tAa	F19B10.4	F19B10.4	gbrowse
chrII	3691955	G	A	177.06	SPLICE_SITE_ACCEPTOR		F40H7.3	F40H7.3	gbrowse
chrII	3692111	G	C	827	SPLICE_SITE_DONOR		F40H7.3	F40H7.3	gbrowse
chrII	3692776	TCC	T	218.1	SPLICE_SITE_ACCEPTOR		F40H7.3	F40H7.3	gbrowse
chrII	3692776	TCC	T	218.1	SPLICE_SITE_DONOR		F40H7.3	F40H7.3	gbrowse
chrII	3692779	C	G	97.13	SPLICE_SITE_ACCEPTOR		F40H7.3	F40H7.3	gbrowse
chrII	3692779	C	G	97.13	SPLICE_SITE_DONOR		F40H7.3	F40H7.3	gbrowse
chrII	3695535	G	C	2344	SPLICE_SITE_ACCEPTOR		F40H7.11	F40H7.11	gbrowse
chrII	3721678	C	A	2066	STOP_GAINED	tCg/tAg	C46E10.3	C46E10.3	gbrowse
chrII	3723063	CA	C	856.96	FRAME_SHIFT	-	C46E10.3	C46E10.3	gbrowse
chrII	3723069	A	AT	1113.96	FRAME_SHIFT	-/T	C46E10.3	C46E10.3	gbrowse
chrII	3723440	AATTTTCGG	A	470.23	FRAME_SHIFT	-	C46E10.2	C46E10.2	gbrowse
chrII	3723571	TTA	T	476.96	FRAME_SHIFT	-	C46E10.2	C46E10.2	gbrowse
chrII	3723576	C	CT	288.98	FRAME_SHIFT	-/T	C46E10.2	C46E10.2	gbrowse
chrII	3723581	A	AAT	366.98	SPLICE_SITE_DONOR		C46E10.2	C46E10.2	gbrowse
chrII	3723582	G	A	199.01	SPLICE_SITE_DONOR		C46E10.2	C46E10.2	gbrowse
chrII	3723899	G	C	1146	STOP_LOST	taG/taC	C46E10.2	C46E10.2	gbrowse
chrII	3726685	C	CT	966.96	FRAME_SHIFT	-/A	C46E10.8	C46E10.8	gbrowse
chrII	3729029	GC	G	985.96	FRAME_SHIFT	-	C46E10.9	C46E10.9	gbrowse
chrII	3729033	GAA	G	1447.96	FRAME_SHIFT	-	C46E10.9	C46E10.9	gbrowse
chrII	3731473	GCA	G	4119	FRAME_SHIFT	-	sdz-12	F12E12.5	gbrowse
chrII	3745561	C	T	532	SPLICE_SITE_DONOR		F12E12.12	F12E12.12	gbrowse
chrII	3745614	CTG	C	817.96	FRAME_SHIFT	-	F12E12.12	F12E12.12	gbrowse
chrII	3748211	A	C	2524	STOP_GAINED	tTa/tGa	fbxb-90	F12E12.10	gbrowse
chrII	3765297	A	AT	1689.96	FRAME_SHIFT	-/A	T24E12.9	T24E12.9	gbrowse
chrII	3796674	A	AC	1971.96	FRAME_SHIFT	-/C	Y8A9A.2	Y8A9A.2	gbrowse
chrII	3806964	A	G	2381	SPLICE_SITE_DONOR		F54D10.4	F54D10.4.2	gbrowse
chrII	3833913	A	ATTTTCGGCGGC	12867	FRAME_SHIFT	-/GCCGCCGAAAA	oac-4	C17A2.5	gbrowse
chrII	3833915	A	ATACTTGG	8190	FRAME_SHIFT	-/CCAAGTA	oac-4	C17A2.5	gbrowse
chrII	3863708	T	TAA	2066.96	FRAME_SHIFT	-/TT	nhr-261	C49D10.9	gbrowse
chrII	3863716	GGA	G	2901.96	FRAME_SHIFT	-	nhr-261	C49D10.9	gbrowse
chrII	3882003	A	T	56.97	STOP_GAINED	Aag/Tag	nhr-166	C49D10.2	gbrowse
chrII	3892160	C	A	2612	STOP_GAINED	tCa/tAa	F53C3.8	F53C3.8	gbrowse
chrII	3894875	G	GC	3233.06	FRAME_SHIFT	-/C	F53C3.7	F53C3.7	gbrowse
chrII	3895063	G	A	3467.01	SPLICE_SITE_ACCEPTOR		F53C3.7	F53C3.7	gbrowse
chrII	3902017	TAATCGATA	T	11743	FRAME_SHIFT	-	F53C3.4	F53C3.4	gbrowse
chrII	3993795	T	A	2094	STOP_GAINED	tTa/tAa	Y14H12A.1	Y14H12A.1	gbrowse
chrII	4057634	GA	G	2857.96	FRAME_SHIFT	-	W06A11.4	W06A11.4	gbrowse
chrII	4069747	GCTCAGGCT	G	7560	FRAME_SHIFT	-	W06A11.1	W06A11.1	gbrowse
chrII	4069759	AGGCTC	A	4589	FRAME_SHIFT	-	W06A11.1	W06A11.1	gbrowse
chrII	4069773	A	G	3436.01	STOP_LOST	tAg/tGg	W06A11.1	W06A11.1	gbrowse
chrII	4112723	C	CA	1744.96	FRAME_SHIFT	-/A	T08H4.2	T08H4.2	gbrowse
chrII	4173418	TCA	T	3718	FRAME_SHIFT	-	R03H10.6	R03H10.6	gbrowse
chrII	4213225	G	T	3628.01	STOP_GAINED	Gaa/Taa	F31D5.6	F31D5.6	gbrowse
chrII	4221767	G	A	3412.01	SPLICE_SITE_DONOR		F31D5.1	F31D5.1	gbrowse
chrII	4374550	C	A	3515.01	SPLICE_SITE_DONOR		ntl-2	B0286.4c.4	gbrowse
chrII	4374550	C	A	3515.01	SPLICE_SITE_DONOR		ntl-2	B0286.4c.8	gbrowse
chrII	4596578	AT	A	1876.96	FRAME_SHIFT	-	ipla-1	M03A1.6a	gbrowse
chrII	4797210	G	A	4565.01	SPLICE_SITE_DONOR		C33F10.14	C33F10.14.1	gbrowse
chrII	4836625	CT	C	4838	FRAME_SHIFT	-	C33F10.12	C33F10.12	gbrowse
chrII	4837527	GA	G	3763	FRAME_SHIFT	-	C33F10.12	C33F10.12	gbrowse
chrII	4860164	G	A	127.26	STOP_GAINED	Caa/Taa	nspd-5	F11G11.8	gbrowse
chrII	4931300	G	T	3589.01	STOP_GAINED	Gaa/Taa	ZK546.7	ZK546.7	gbrowse
chrII	4944910	TC	T	3225.28	FRAME_SHIFT	-	ZK546.14	ZK546.14b.1	gbrowse
chrII	4944910	TC	T	3225.28	FRAME_SHIFT	-	ZK546.14	ZK546.14b.2	gbrowse
chrII	4944910	TC	T	3225.28	FRAME_SHIFT	-	ZK546.14	ZK546.14a.1	gbrowse
chrII	4944917	T	TA	3312	FRAME_SHIFT	-/T	ZK546.14	ZK546.14b.1	gbrowse
chrII	4944917	T	TA	3312	FRAME_SHIFT	-/T	ZK546.14	ZK546.14b.2	gbrowse
chrII	4944917	T	TA	3312	FRAME_SHIFT	-/T	ZK546.14	ZK546.14a.1	gbrowse
chrII	5006745	A	AG	3522	FRAME_SHIFT	-/G	F59A6.4	F59A6.4	gbrowse
chrII	5078775	T	TG	3297	FRAME_SHIFT	-/C	dsh-2	C27A2.6	gbrowse
chrII	5078781	G	GC	3166.96	FRAME_SHIFT	-/G	dsh-2	C27A2.6	gbrowse
chrII	5103404	GA	G	1396.96	FRAME_SHIFT	-	C04G6.11	C04G6.11	gbrowse
chrII	5230109	T	G	3470.01	STOP_GAINED	taT/taG	EGAP2.2	EGAP2.2	gbrowse
chrII	5230483	C	T	2533	STOP_GAINED	Caa/Taa	EGAP2.2	EGAP2.2	gbrowse
chrII	5436914	C	T	3082	START_LOST	atG/atA	dct-5	F07F6.5	gbrowse
chrII	5495146	G	GGAGAACCAGC	7471	FRAME_SHIFT	-/GAGAACCAGC	F12A10.2	F12A10.2	gbrowse
chrII	5731095	A	AT	2512.96	FRAME_SHIFT	-/T	C18A3.11	C18A3.11	gbrowse
chrII	5774395	CTG	C	4931	FRAME_SHIFT	-	F10C1.1	F10C1.1	gbrowse
chrII	5864904	C	T	214.03	STOP_GAINED	Caa/Taa	tag-234	F55C12.7.1	gbrowse
chrII	5864904	C	T	214.03	STOP_GAINED	Caa/Taa	tag-234	F55C12.7.2	gbrowse
chrII	5864904	C	T	214.03	STOP_GAINED	Caa/Taa	tag-234	F55C12.7.3	gbrowse
chrII	6084917	A	AG	1353.96	FRAME_SHIFT	-/C	ptc-2	F21H12.4	gbrowse
chrII	6113300	C	CA	3298	FRAME_SHIFT	-/T	C29H12.5	C29H12.5	gbrowse
chrII	6333933	A	AT	1172.96	FRAME_SHIFT	-/A	C32D5.6	C32D5.6	gbrowse
chrII	6535295	AT	A	1987.96	FRAME_SHIFT	-	abcx-1	C56E6.1	gbrowse
chrII	6750731	T	TG	4238	FRAME_SHIFT	-/C	F41G3.20	F41G3.20	gbrowse
chrII	6759258	TC	T	2193.96	FRAME_SHIFT	-	F41G3.2	F41G3.2	gbrowse
chrII	6759926	A	AT	4407	FRAME_SHIFT	-/T	F41G3.2	F41G3.2	gbrowse
chrII	6760481	A	AT	1869.96	FRAME_SHIFT	-/T	F41G3.2	F41G3.2	gbrowse
chrII	6958094	T	G	3405.01	STOP_LOST	tAg/tCg	tra-2	C15F1.3b	gbrowse
chrII	6976997	AT	A	1700.96	FRAME_SHIFT	-	C15F1.8	C15F1.8	gbrowse
chrII	7042871	CA	C	2771.96	FRAME_SHIFT	-	ZK1127.6	ZK1127.6.1	gbrowse
chrII	7042871	CA	C	2771.96	FRAME_SHIFT	-	ZK1127.6	ZK1127.6.2	gbrowse
chrII	7052530	ACGGTAACAGT	A	9350	FRAME_SHIFT	-	ZK1127.12	ZK1127.12.1	gbrowse
chrII	7052530	ACGGTAACAGT	A	9350	FRAME_SHIFT	-	ZK1127.12	ZK1127.12.2	gbrowse
chrII	7083194	CAAGAACTGTGCATCAATGGCGA	C	17077	FRAME_SHIFT	-	T02G5.4	T02G5.4	gbrowse
chrII	7124005	C	CG	995.96	FRAME_SHIFT	-/G	F10E7.2	F10E7.2	gbrowse
chrII	7127672	C	CTA	761.96	FRAME_SHIFT	-/TA	F10E7.1	F10E7.1	gbrowse
chrII	7127676	C	CG	617.96	FRAME_SHIFT	-/G	F10E7.1	F10E7.1	gbrowse
chrII	7276829	G	GC	3339	FRAME_SHIFT	-/C	C30G12.3	C30G12.3	gbrowse
chrII	7318978	G	T	3119	STOP_GAINED	Gaa/Taa	F21D12.2	F21D12.2	gbrowse
chrII	7436321	AG	A	5318	SPLICE_SITE_ACCEPTOR		K02A2.4	K02A2.4	gbrowse
chrII	7521418	A	AT	2771.96	FRAME_SHIFT	-/A	C28F5.4	C28F5.4	gbrowse
chrII	7688225	T	C	3512.01	SPLICE_SITE_DONOR		F18A1.1	F18A1.1	gbrowse
chrII	7698901	C	CG	4145	FRAME_SHIFT	-/C	B0495.6	B0495.6	gbrowse
chrII	7698907	G	GC	3625	FRAME_SHIFT	-/G	B0495.6	B0495.6	gbrowse
chrII	7712123	GA	G	2062.96	FRAME_SHIFT	-	cpna-5	B0495.10b	gbrowse
chrII	7754524	GC	G	3594	FRAME_SHIFT	-	B0228.6	B0228.6	gbrowse
chrII	7876632	T	C	2644	SPLICE_SITE_ACCEPTOR		T01H3.2	T01H3.2.2	gbrowse
chrII	8159773	T	TAATTAAATTTTA	10426	STOP_GAINED	-/AATTAAATTTTA	pch-2	F10B5.5	gbrowse
chrII	8366667	A	AAATTATCTC	9691	SPLICE_SITE_DONOR		amt-3	M195.3	gbrowse
chrII	8419691	TA	T	1483.96	FRAME_SHIFT	-	F14E5.1	F14E5.1	gbrowse
chrII	8865121	C	A	2704	START_LOST	atG/atT	npr-20	T07D4.1	gbrowse
chrII	9091143	T	G	3588.01	STOP_LOST	taA/taC	C07H4.1	C07H4.1	gbrowse
chrII	9225029	A	C	3329.01	STOP_LOST	taA/taC	ZK1067.3	ZK1067.3	gbrowse
chrII	9448314	G	T	132.26	STOP_GAINED	Gaa/Taa	R09D1.5	R09D1.5	gbrowse
chrII	9448318	T	TC	155.23	FRAME_SHIFT	-/C	R09D1.5	R09D1.5	gbrowse
chrII	9448322	TTC	T	199.23	FRAME_SHIFT	-	R09D1.5	R09D1.5	gbrowse
chrII	9547333	TTTTAA	T	7623	SPLICE_SITE_DONOR		AH6.9	AH6.9	gbrowse
chrII	9699397	G	A	4135.01	SPLICE_SITE_DONOR		Y53C12A.8	Y53C12A.8	gbrowse
chrII	9737422	G	T	3683.01	STOP_GAINED	Gaa/Taa	mab-3	Y53C12B.5b	gbrowse
chrII	9839904	T	A	4044.01	STOP_GAINED	Aaa/Taa	rnh-1.2	ZK938.7	gbrowse
chrII	9918721	A	AAT	5047	FRAME_SHIFT	-/AT	pho-10	C05C10.1	gbrowse
chrII	10362106	AC	A	3780	FRAME_SHIFT	-	C07E3.4	C07E3.4	gbrowse
chrII	10442288	G	GA	2243.96	FRAME_SHIFT	-/A	E04D5.4	E04D5.4a	gbrowse
chrII	10442288	G	GA	2243.96	FRAME_SHIFT	-/A	E04D5.4	E04D5.4b	gbrowse
chrII	10569316	G	GTTTTACAATTATAT	13024	FRAME_SHIFT	-/TTTTACAATTATAT	C06A1.2	C06A1.2	gbrowse
chrII	10613035	C	CA	1859.96	FRAME_SHIFT	-/A	C14A4.12	C14A4.12a	gbrowse
chrII	10613035	C	CA	1859.96	FRAME_SHIFT	-/A	C14A4.12	C14A4.12b	gbrowse
chrII	10626333	C	CA	1317.96	FRAME_SHIFT	-/A	cutl-9	M28.1	gbrowse
chrII	10635409	G	A	2932	STOP_GAINED	tgG/tgA	M28.2	M28.2	gbrowse
chrII	10915033	A	AT	4379	FRAME_SHIFT	-/T	F44F4.15	F44F4.15	gbrowse
chrII	10915071	TAGAAGAA	T	12493	FRAME_SHIFT	-	F44F4.15	F44F4.15	gbrowse
chrII	10934746	AG	A	1863.96	FRAME_SHIFT	-	R03D7.2	R03D7.2	gbrowse
chrII	10934950	CGACTGTG	C	5056	FRAME_SHIFT	-	R03D7.2	R03D7.2	gbrowse
chrII	10935029	T	TG	1785.96	FRAME_SHIFT	-/C	R03D7.2	R03D7.2	gbrowse
chrII	11174863	G	GA	2554.96	FRAME_SHIFT	-/T	F37H8.2	F37H8.2	gbrowse
chrII	11519430	GA	G	2563.96	FRAME_SHIFT	-	B0334.10	B0334.10	gbrowse
chrII	11557091	A	AT	1937.96	FRAME_SHIFT	-/T	F54D5.17	F54D5.17	gbrowse
chrII	11765009	ATGGCATATAG	A	12052	FRAME_SHIFT	-	F44E5.3	F44E5.3	gbrowse
chrII	11773936	T	A	3330.01	STOP_GAINED	tTg/tAg	F44E5.2	F44E5.2	gbrowse
chrII	11882693	T	TCAAGCTCCGTCATACAGCTAAA	19295	FRAME_SHIFT	-/CAAGCTCCGTCATACAGCTAAA	ZK930.5	ZK930.5	gbrowse
chrII	12070148	T	C	2944	STOP_LOST	Tag/Cag	Y17G7B.22	Y17G7B.22.1	gbrowse
chrII	12070148	T	C	2944	STOP_LOST	Tag/Cag	Y17G7B.22	Y17G7B.22.2	gbrowse
chrII	12070149	A	T	3152	STOP_LOST	tAg/tTg	Y17G7B.22	Y17G7B.22.1	gbrowse
chrII	12070149	A	T	3152	STOP_LOST	tAg/tTg	Y17G7B.22	Y17G7B.22.2	gbrowse
chrII	12151704	GT	G	2008.96	FRAME_SHIFT	-	Y57A10A.3	Y57A10A.3	gbrowse
chrII	12305497	A	AT	2054.96	FRAME_SHIFT	-/A	C50E10.2	C50E10.2	gbrowse
chrII	12377269	A	T	2541	STOP_GAINED	tTa/tAa	Y57A10B.2	Y57A10B.2	gbrowse
chrII	12401826	A	ATT	3064.96	FRAME_SHIFT	-/AA	sre-29	F57G9.4	gbrowse
chrII	12477550	C	T	2897	STOP_GAINED	tGg/tAg	F15A4.8	F15A4.8a	gbrowse
chrII	12477550	C	T	2897	STOP_GAINED	tGg/tAg	F15A4.8	F15A4.8b	gbrowse
chrII	12477550	C	T	2897	STOP_GAINED	tGg/tAg	F15A4.8	F15A4.8c	gbrowse
chrII	12479855	AG	A	3360	FRAME_SHIFT	-	arrd-9	F15A4.9	gbrowse
chrII	12523443	GT	G	3640	SPLICE_SITE_DONOR		T21B4.17	T21B4.17	gbrowse
chrII	12529380	CA	C	1199.96	FRAME_SHIFT	-	srx-119	F49C5.1	gbrowse
chrII	12529384	T	TG	1220.96	FRAME_SHIFT	-/G	srx-119	F49C5.1	gbrowse
chrII	12537095	CCGCGGGAT	C	6416	FRAME_SHIFT	-	F49C5.3	F49C5.3	gbrowse
chrII	12607639	G	GA	3022.96	FRAME_SHIFT	-/A	Y38E10A.8	Y38E10A.8	gbrowse
chrII	12610829	C	CA	1690.96	FRAME_SHIFT	-/T	lips-16	Y38E10A.10	gbrowse
chrII	12610832	CA	C	1281.96	FRAME_SHIFT	-	lips-16	Y38E10A.10	gbrowse
chrII	12610857	T	G	1052	SPLICE_SITE_ACCEPTOR		lips-16	Y38E10A.10	gbrowse
chrII	12668789	T	TG	2708.96	FRAME_SHIFT	-/G	rgs-4	Y38E10A.21	gbrowse
chrII	12677322	T	TG	3065.96	FRAME_SHIFT	-/C	Y38E10A.23	Y38E10A.23	gbrowse
chrII	12783382	G	GTT	4727	FRAME_SHIFT	-/AA	Y46G5A.15	Y46G5A.15	gbrowse
chrII	12787767	A	T	3233.06	SPLICE_SITE_ACCEPTOR		cpt-1	Y46G5A.17.1	gbrowse
chrII	13073616	C	CT	5207	FRAME_SHIFT	-/T	F42G4.5	F42G4.5a	gbrowse
chrII	13124127	G	A	3191	SPLICE_SITE_DONOR		bath-45	F29C12.5	gbrowse
chrII	13184403	G	T	2853	STOP_GAINED	Gga/Tga	W09H1.3	W09H1.3	gbrowse
chrII	13397333	GGTGTGTGT	G	8696	SPLICE_SITE_DONOR		Y48C3A.14	Y48C3A.14	gbrowse
chrII	13472956	AATTTTACAGGAGCACAC	A	11729	FRAME_SHIFT	-	E01G4.5	E01G4.5	gbrowse
chrII	13472956	AATTTTACAGGAGCACAC	A	11729	SPLICE_SITE_ACCEPTOR		E01G4.5	E01G4.5	gbrowse
chrII	13495721	AT	A	2003.96	FRAME_SHIFT	-	drr-1	F45H10.4	gbrowse
chrII	13573748	A	G	857	SPLICE_SITE_DONOR		Y48E1B.5	Y48E1B.5	gbrowse
chrII	13573780	T	TG	269.96	FRAME_SHIFT	-/C	Y48E1B.5	Y48E1B.5	gbrowse
chrII	13574512	A	ACT	920.96	SPLICE_SITE_DONOR		Y48E1B.5	Y48E1B.5	gbrowse
chrII	13574688	G	GC	1234.96	FRAME_SHIFT	-/G	Y48E1B.5	Y48E1B.5	gbrowse
chrII	13574690	G	GCT	1521.96	FRAME_SHIFT	-/AG	Y48E1B.5	Y48E1B.5	gbrowse
chrII	13601413	T	A	100.51	STOP_GAINED	tgT/tgA	csp-1	Y48E1B.13a	gbrowse
chrII	13628632	G	A	3323.01	STOP_GAINED	Cag/Tag	gst-17	F37B1.6	gbrowse
chrII	13630695	C	T	3428.01	STOP_GAINED	tgG/tgA	gst-18	F37B1.7	gbrowse
chrII	13767195	GCCAATTGCAGTTAAGTTTCAATGTTCCAGTGATTCACTTTCAGGCAAGGTTACT	G	5444	FRAME_SHIFT	-	arrd-12	R06B9.2	gbrowse
chrII	13767195	GCCAATTGCAGTTAAGTTTCAATGTTCCAGTGATTCACTTTCAGGCAAGGTTACT	G	5444	SPLICE_SITE_ACCEPTOR		arrd-12	R06B9.2	gbrowse
chrII	13781343	CAAAAATGCGGTTGACGGTGAG	C	1377.1	SPLICE_SITE_DONOR		C01B9.5	C01B9.5	gbrowse
chrII	13858598	GA	G	1616.96	SPLICE_SITE_ACCEPTOR		Y51H1A.1	Y51H1A.1c.2	gbrowse
chrII	13898559	A	AT	2116.96	FRAME_SHIFT	-/A	W02B8.1	W02B8.1	gbrowse
chrII	13921653	GGCTTGCA	G	10103	SPLICE_SITE_ACCEPTOR		mltn-4	W02B8.4	gbrowse
chrII	13923388	T	C	3680.01	SPLICE_SITE_DONOR		mltn-4	W02B8.4	gbrowse
chrII	13979584	G	A	3421.01	STOP_GAINED	Cag/Tag	sre-48	Y39G8B.3	gbrowse
chrII	14016884	A	AT	1572.96	FRAME_SHIFT	-/A	cyp-37A1	F01D5.9	gbrowse
chrII	14090001	T	A	2121	STOP_LOST	tAg/tTg	col-87	Y39G8C.4	gbrowse
chrII	14095536	A	T	3736.01	STOP_LOST	Tga/Aga	Y39G8C.2	Y39G8C.2	gbrowse
chrII	14096232	GGT	G	2640.96	FRAME_SHIFT	-	Y39G8C.2	Y39G8C.2	gbrowse
chrII	14130532	C	CGGGGGAGG	1624.96	FRAME_SHIFT	-/CCTCCCCC	K09E4.2	K09E4.2.1	gbrowse
chrII	14130532	C	CGGGGGAGG	1624.96	FRAME_SHIFT	-/CCTCCCCC	K09E4.2	K09E4.2.2	gbrowse
chrII	14136194	TGCTAA	T	5002	FRAME_SHIFT	-	cacn-1	W03H9.4	gbrowse
chrII	14143496	C	CTTTCCGCATAT	8126	FRAME_SHIFT	-/ATATGCGGAAA	W03H9.2	W03H9.2	gbrowse
chrII	14149965	T	TTC	4006	FRAME_SHIFT	-/GA	W03H9.1	W03H9.1	gbrowse
chrII	14256846	C	CTT	1508.96	FRAME_SHIFT	-/AA	Y54G11A.1	Y54G11A.1	gbrowse
chrII	14515281	A	AGG	753.96	FRAME_SHIFT	-/CC	K10H10.9	K10H10.9	gbrowse
chrII	14785292	TC	T	3184.96	FRAME_SHIFT	-	Y54E2A.9	Y54E2A.9	gbrowse
chrII	14805994	A	T	3076	STOP_GAINED	Aga/Tga	srt-11	W01D2.4	gbrowse
chrII	14806610	C	G	87.51	STOP_GAINED	taC/taG	srt-11	W01D2.4	gbrowse
chrII	15002520	CG	C	2322.96	FRAME_SHIFT	-	Y53F4B.10	Y53F4B.10	gbrowse
chrII	15126909	TG	T	3952	FRAME_SHIFT	-	Y53F4B.24	Y53F4B.24	gbrowse
chrII	15176723	TCAGCGGC	T	10706	FRAME_SHIFT	-	Y53F4B.36	Y53F4B.36	gbrowse
chrII	15230443	C	T	3570.01	STOP_GAINED	Cga/Tga	spsb-2	Y46E12BL.3	gbrowse
chrIII	11914	A	AT	899.96	FRAME_SHIFT	-/T	H10E21.2	H10E21.2.1	gbrowse
chrIII	11914	A	AT	899.96	FRAME_SHIFT	-/T	H10E21.2	H10E21.2.2	gbrowse
chrIII	14706	TTTTACAG	T	487.1	FRAME_SHIFT	-	nhr-80	H10E21.3b	gbrowse
chrIII	14733	A	T	121.13	STOP_GAINED	taT/taA	nhr-80	H10E21.3b	gbrowse
chrIII	15721	T	C	664	START_LOST	aTg/aCg	H10E21.1	H10E21.1b	gbrowse
chrIII	15791	AT	A	1529.96	FRAME_SHIFT	-	H10E21.1	H10E21.1b	gbrowse
chrIII	21483	AGG	A	1165.96	FRAME_SHIFT	-	H10E21.5	H10E21.5	gbrowse
chrIII	21486	AG	A	730.96	FRAME_SHIFT	-	H10E21.5	H10E21.5	gbrowse
chrIII	63315	G	GA	604.96	FRAME_SHIFT	-/T	W05G11.6	W05G11.6d.1	gbrowse
chrIII	63315	G	GA	604.96	FRAME_SHIFT	-/T	W05G11.6	W05G11.6d.2	gbrowse
chrIII	63315	G	GA	604.96	FRAME_SHIFT	-/T	W05G11.6	W05G11.6d.3	gbrowse
chrIII	63324	GGGAAA	G	1597.96	FRAME_SHIFT	-	W05G11.6	W05G11.6d.1	gbrowse
chrIII	63324	GGGAAA	G	1597.96	FRAME_SHIFT	-	W05G11.6	W05G11.6d.2	gbrowse
chrIII	63324	GGGAAA	G	1597.96	FRAME_SHIFT	-	W05G11.6	W05G11.6d.3	gbrowse
chrIII	84404	AT	A	303.97	FRAME_SHIFT	-	F54C4.3	F54C4.3b	gbrowse
chrIII	84412	G	GC	347.97	FRAME_SHIFT	-/G	F54C4.3	F54C4.3b	gbrowse
chrIII	84420	C	G	242	SPLICE_SITE_ACCEPTOR		F54C4.3	F54C4.3b	gbrowse
chrIII	87101	AC	A	126.23	FRAME_SHIFT	-	F54C4.4	F54C4.4	gbrowse
chrIII	87111	C	CGGTGTAGTGG	618.1	FRAME_SHIFT	-/CCACTACACC	F54C4.4	F54C4.4	gbrowse
chrIII	107082	C	T	199.03	STOP_GAINED	tGg/tAg	fbxa-57	C29F9.10	gbrowse
chrIII	107086	G	GAC	361.99	FRAME_SHIFT	-/GT	fbxa-57	C29F9.10	gbrowse
chrIII	107089	C	A	190.03	STOP_GAINED	Gaa/Taa	fbxa-57	C29F9.10	gbrowse
chrIII	107090	T	TC	268.99	FRAME_SHIFT	-/G	fbxa-57	C29F9.10	gbrowse
chrIII	107115	TC	T	582.96	FRAME_SHIFT	-	fbxa-57	C29F9.10	gbrowse
chrIII	107119	C	CT	426.96	FRAME_SHIFT	-/A	fbxa-57	C29F9.10	gbrowse
chrIII	107450	C	A	1837	START_LOST	atG/atT	fbxa-57	C29F9.10	gbrowse
chrIII	109478	GA	G	575.96	FRAME_SHIFT	-	fbxa-58	C29F9.11	gbrowse
chrIII	109484	G	GT	519.96	FRAME_SHIFT	-/A	fbxa-58	C29F9.11	gbrowse
chrIII	109491	T	A	557	STOP_GAINED	Aaa/Taa	fbxa-58	C29F9.11	gbrowse
chrIII	109928	AAT	A	1123.96	FRAME_SHIFT	-	fbxa-58	C29F9.11	gbrowse
chrIII	124000	CGTTAG	C	1113.96	FRAME_SHIFT	-	C29F9.4	C29F9.4	gbrowse
chrIII	124009	AATTACAG	A	1375.96	FRAME_SHIFT	-	C29F9.4	C29F9.4	gbrowse
chrIII	124400	TA	T	583.96	FRAME_SHIFT	-	C29F9.4	C29F9.4	gbrowse
chrIII	125685	G	A	12.04	SPLICE_SITE_DONOR		C29F9.3	C29F9.3c	gbrowse
chrIII	140442	TG	T	72.16	FRAME_SHIFT	-	fbxb-81	T17A3.3	gbrowse
chrIII	140444	TACCAATACGCATTA	T	758.03	FRAME_SHIFT	-	fbxb-81	T17A3.3	gbrowse
chrIII	140920	A	AT	342.97	FRAME_SHIFT	-/A	fbxb-81	T17A3.3	gbrowse
chrIII	147192	TGG	T	195.23	FRAME_SHIFT	-	ver-2	T17A3.8	gbrowse
chrIII	147196	TG	T	147.23	FRAME_SHIFT	-	ver-2	T17A3.8	gbrowse
chrIII	147199	T	TA	91.23	FRAME_SHIFT	-/T	ver-2	T17A3.8	gbrowse
chrIII	147207	TA	T	143.23	FRAME_SHIFT	-	ver-2	T17A3.8	gbrowse
chrIII	148089	C	A	12.04	SPLICE_SITE_DONOR		ver-2	T17A3.8	gbrowse
chrIII	148696	C	T	187.03	SPLICE_SITE_ACCEPTOR		ver-2	T17A3.8	gbrowse
chrIII	148789	A	AT	236.96	SPLICE_SITE_DONOR		ver-2	T17A3.8	gbrowse
chrIII	148790	C	T	360	SPLICE_SITE_DONOR		ver-2	T17A3.8	gbrowse
chrIII	149164	A	T	122.26	STOP_GAINED	taT/taA	ver-2	T17A3.8	gbrowse
chrIII	163512	C	T	180.03	STOP_GAINED	Caa/Taa	ver-1	T17A3.1	gbrowse
chrIII	166083	GCTCTCCCC	G	446.23	FRAME_SHIFT	-	F40G9.7	F40G9.7.1	gbrowse
chrIII	166083	GCTCTCCCC	G	446.23	FRAME_SHIFT	-	F40G9.7	F40G9.7.2	gbrowse
chrIII	166093	GC	G	129.23	FRAME_SHIFT	-	F40G9.7	F40G9.7.1	gbrowse
chrIII	166093	GC	G	129.23	FRAME_SHIFT	-	F40G9.7	F40G9.7.2	gbrowse
chrIII	167473	C	A	154.06	STOP_GAINED	Gaa/Taa	F40G9.18	F40G9.18	gbrowse
chrIII	167567	A	T	989	SPLICE_SITE_DONOR		F40G9.18	F40G9.18	gbrowse
chrIII	177629	GCC	G	487.96	FRAME_SHIFT	-	F40G9.14	F40G9.14	gbrowse
chrIII	177637	T	A	318	STOP_GAINED	Aag/Tag	F40G9.14	F40G9.14	gbrowse
chrIII	177639	C	CCA	457.96	FRAME_SHIFT	-/TG	F40G9.14	F40G9.14	gbrowse
chrIII	177788	C	CG	569.96	FRAME_SHIFT	-/C	F40G9.14	F40G9.14	gbrowse
chrIII	243018	C	T	396	STOP_GAINED	Cag/Tag	Y50D7A.4	Y50D7A.4.1	gbrowse
chrIII	243018	C	T	396	STOP_GAINED	Cag/Tag	Y50D7A.4	Y50D7A.4.2	gbrowse
chrIII	261305	C	T	1138	STOP_GAINED	Cag/Tag	Y50D7A.3	Y50D7A.3a	gbrowse
chrIII	264359	TC	T	109.23	FRAME_SHIFT	-	Y50D7A.3	Y50D7A.3a	gbrowse
chrIII	264386	T	TC	148.03	FRAME_SHIFT	-/C	Y50D7A.3	Y50D7A.3a	gbrowse
chrIII	266545	G	GC	1042.96	FRAME_SHIFT	-/C	Y50D7A.11	Y50D7A.11	gbrowse
chrIII	266546	G	GAA	1095.96	FRAME_SHIFT	-/AA	Y50D7A.11	Y50D7A.11	gbrowse
chrIII	266584	G	GA	628.96	FRAME_SHIFT	-/A	Y50D7A.11	Y50D7A.11	gbrowse
chrIII	266590	T	G	651	STOP_LOST	Tga/Gga	Y50D7A.11	Y50D7A.11	gbrowse
chrIII	268501	TC	T	74.23	FRAME_SHIFT	-	Y50D7A.2	Y50D7A.2	gbrowse
chrIII	268520	TG	T	123.23	FRAME_SHIFT	-	Y50D7A.2	Y50D7A.2	gbrowse
chrIII	268522	TC	T	109.23	FRAME_SHIFT	-	Y50D7A.2	Y50D7A.2	gbrowse
chrIII	268532	C	T	293	STOP_GAINED	Cag/Tag	Y50D7A.2	Y50D7A.2	gbrowse
chrIII	293903	TAG	T	194.23	FRAME_SHIFT	-	Y50D7A.13	Y50D7A.13	gbrowse
chrIII	293908	T	TC	156.23	FRAME_SHIFT	-/G	Y50D7A.13	Y50D7A.13	gbrowse
chrIII	294496	G	GACACC	1807.96	FRAME_SHIFT	-/GGTGT	Y50D7A.13	Y50D7A.13	gbrowse
chrIII	294497	G	GT	794.96	FRAME_SHIFT	-/A	Y50D7A.13	Y50D7A.13	gbrowse
chrIII	299782	C	CG	450.96	FRAME_SHIFT	-/G	Y50D7A.1	Y50D7A.1	gbrowse
chrIII	299786	CT	C	354.96	FRAME_SHIFT	-	Y50D7A.1	Y50D7A.1	gbrowse
chrIII	305817	T	A	1214	STOP_GAINED	taT/taA	Y50D7A.1	Y50D7A.1	gbrowse
chrIII	378163	C	CA	2234.96	FRAME_SHIFT	-/T	gsto-3	K10F12.4a	gbrowse
chrIII	430721	C	T	3625.01	STOP_GAINED	Cga/Tga	Y55B1BR.3	Y55B1BR.3	gbrowse
chrIII	878468	ACC	A	2962.96	FRAME_SHIFT	-	T24C4.5	T24C4.5	gbrowse
chrIII	933910	A	ATCATTGTAC	3366	STOP_GAINED	-/GTACAATGA	fbxa-55	T12B5.6b	gbrowse
chrIII	934211	TCG	T	1971.96	FRAME_SHIFT	-	fbxa-55	T12B5.6b	gbrowse
chrIII	937584	T	A	32.97	STOP_GAINED	Aag/Tag	fbxa-56	T12B5.7	gbrowse
chrIII	941383	AG	A	704.96	FRAME_SHIFT	-	fbxa-59	T12B5.8	gbrowse
chrIII	941387	C	CG	549.96	FRAME_SHIFT	-/C	fbxa-59	T12B5.8	gbrowse
chrIII	944894	G	GA	709.96	FRAME_SHIFT	-/T	fbxa-60	T12B5.10	gbrowse
chrIII	944901	G	T	1137	STOP_GAINED	taC/taA	fbxa-60	T12B5.10	gbrowse
chrIII	944904	TG	T	1337.96	FRAME_SHIFT	-	fbxa-60	T12B5.10	gbrowse
chrIII	945068	T	A	2884	STOP_GAINED	Aga/Tga	fbxa-60	T12B5.10	gbrowse
chrIII	949444	C	A	12.04	STOP_GAINED	Gaa/Taa	fbxa-67	T12B5.11	gbrowse
chrIII	950146	TG	T	477.96	FRAME_SHIFT	-	fbxa-67	T12B5.11	gbrowse
chrIII	950153	T	TG	436.96	FRAME_SHIFT	-/C	fbxa-67	T12B5.11	gbrowse
chrIII	953427	G	A	101.51	STOP_GAINED	tGg/tAg	fbxa-10	T12B5.3	gbrowse
chrIII	963213	AT	A	577.96	FRAME_SHIFT	-	fbxa-51	T12B5.1	gbrowse
chrIII	963221	G	GA	433.96	FRAME_SHIFT	-/A	fbxa-51	T12B5.1	gbrowse
chrIII	963222	A	AT	170.97	FRAME_SHIFT	-/T	fbxa-51	T12B5.1	gbrowse
chrIII	967803	C	A	12.04	STOP_GAINED	Gag/Tag	R06B10.1	R06B10.1	gbrowse
chrIII	968900	C	CCAACG	2272.96	FRAME_SHIFT	-/CGTTG	R06B10.1	R06B10.1	gbrowse
chrIII	968902	AGG	A	1134.96	FRAME_SHIFT	-	R06B10.1	R06B10.1	gbrowse
chrIII	968924	T	A	1149	STOP_GAINED	Aaa/Taa	R06B10.1	R06B10.1	gbrowse
chrIII	969489	A	T	500	SPLICE_SITE_DONOR		R06B10.1	R06B10.1	gbrowse
chrIII	970717	G	GA	398.96	FRAME_SHIFT	-/T	R06B10.1	R06B10.1	gbrowse
chrIII	973454	TG	T	124.23	FRAME_SHIFT	-	R06B10.2	R06B10.2	gbrowse
chrIII	973459	T	TA	151.23	FRAME_SHIFT	-/T	R06B10.2	R06B10.2	gbrowse
chrIII	977979	A	C	3284.01	STOP_GAINED	tTa/tGa	R06B10.2	R06B10.2	gbrowse
chrIII	1009510	A	T	6327.01	STOP_GAINED	Aag/Tag	Y34F4.6	Y34F4.6	gbrowse
chrIII	1026614	C	A	68.97	SPLICE_SITE_DONOR		Y34F4.5	Y34F4.5	gbrowse
chrIII	1058197	C	G	32.97	SPLICE_SITE_ACCEPTOR		BE0003N10.3	BE0003N10.3	gbrowse
chrIII	1081476	TC	T	118.13	FRAME_SHIFT	-	par-2	F58B6.3a	gbrowse
chrIII	1081476	TC	T	118.13	FRAME_SHIFT	-	par-2	F58B6.3b	gbrowse
chrIII	1081478	TGC	T	191.17	FRAME_SHIFT	-	par-2	F58B6.3a	gbrowse
chrIII	1081478	TGC	T	191.17	FRAME_SHIFT	-	par-2	F58B6.3b	gbrowse
chrIII	1085959	TC	T	379.96	FRAME_SHIFT	-	par-2	F58B6.3a	gbrowse
chrIII	1085982	G	GT	385.96	FRAME_SHIFT	-/T	par-2	F58B6.3a	gbrowse
chrIII	1085991	CG	C	361.96	FRAME_SHIFT	-	par-2	F58B6.3a	gbrowse
chrIII	1085999	T	TA	398.96	FRAME_SHIFT	-/A	par-2	F58B6.3a	gbrowse
chrIII	1086001	CT	C	358.96	FRAME_SHIFT	-	par-2	F58B6.3a	gbrowse
chrIII	1086103	GC	G	494.96	FRAME_SHIFT	-	par-2	F58B6.3a	gbrowse
chrIII	1086142	ACC	A	1347.96	FRAME_SHIFT	-	par-2	F58B6.3a	gbrowse
chrIII	1086529	G	GAGGTGGAA	2077.96	FRAME_SHIFT	-/AGGTGGAA	par-2	F58B6.3a	gbrowse
chrIII	1087894	GT	G	324.96	FRAME_SHIFT	-	par-2	F58B6.3b	gbrowse
chrIII	1087897	ACCACC	A	793.96	FRAME_SHIFT	-	par-2	F58B6.3b	gbrowse
chrIII	1104941	GA	G	2022.96	FRAME_SHIFT	-	inft-1	F58B6.2	gbrowse
chrIII	1104980	C	CGA	2990.96	FRAME_SHIFT	-/GA	inft-1	F58B6.2	gbrowse
chrIII	1104989	A	AAT	1787.96	FRAME_SHIFT	-/AT	inft-1	F58B6.2	gbrowse
chrIII	1105025	A	AT	1825.96	FRAME_SHIFT	-/T	inft-1	F58B6.2	gbrowse
chrIII	1139075	A	AT	1875.96	FRAME_SHIFT	-/T	Y71D11A.3	Y71D11A.3b	gbrowse
chrIII	1201990	AT	A	1595.96	FRAME_SHIFT	-	Y119D3B.16	Y119D3B.16	gbrowse
chrIII	1208510	A	T	3035	STOP_GAINED	Aag/Tag	Y119D3B.11	Y119D3B.11.1	gbrowse
chrIII	1208510	A	T	3035	STOP_GAINED	Aag/Tag	Y119D3B.11	Y119D3B.11.2	gbrowse
chrIII	1247628	T	G	635	STOP_LOST	tgA/tgC	fbxa-76	Y119D3B.22	gbrowse
chrIII	1247636	T	TG	851.96	FRAME_SHIFT	-/C	fbxa-76	Y119D3B.22	gbrowse
chrIII	1247985	G	T	2776	STOP_GAINED	tCa/tAa	fbxa-76	Y119D3B.22	gbrowse
chrIII	1267396	T	A	411	STOP_LOST	tAa/tTa	fbxa-32	ZC47.6	gbrowse
chrIII	1269791	A	T	54.97	STOP_GAINED	tTa/tAa	fbxa-31	ZC47.5	gbrowse
chrIII	1269993	ACAAT	A	1835.96	FRAME_SHIFT	-	fbxa-31	ZC47.5	gbrowse
chrIII	1270004	A	AATGG	1982.96	FRAME_SHIFT	-/CCAT	fbxa-31	ZC47.5	gbrowse
chrIII	1286431	A	AT	1328.96	FRAME_SHIFT	-/T	fbxa-37	ZC47.14	gbrowse
chrIII	1286434	TA	T	1380.96	FRAME_SHIFT	-	fbxa-37	ZC47.14	gbrowse
chrIII	1306960	C	CT	1370.96	FRAME_SHIFT	-/A	fbxa-79	Y82E9BL.13	gbrowse
chrIII	1306963	TC	T	1256.96	FRAME_SHIFT	-	fbxa-79	Y82E9BL.13	gbrowse
chrIII	1311222	A	G	1166	STOP_LOST	Taa/Caa	fbxa-20	Y82E9BL.16	gbrowse
chrIII	1343805	T	TGG	2731.96	FRAME_SHIFT	-/GG	fbxa-27	Y82E9BL.17	gbrowse
chrIII	1343806	A	AC	1836.96	FRAME_SHIFT	-/C	fbxa-27	Y82E9BL.17	gbrowse
chrIII	1352827	C	T	4113.01	SPLICE_SITE_DONOR		Y82E9BL.2	Y82E9BL.2	gbrowse
chrIII	1362458	A	AT	380.96	FRAME_SHIFT	-/T	Y82E9BR.7	Y82E9BR.7	gbrowse
chrIII	1362460	TC	T	336.97	FRAME_SHIFT	-	Y82E9BR.7	Y82E9BR.7	gbrowse
chrIII	1376965	ACT	A	1075.96	FRAME_SHIFT	-	Y82E9BR.11	Y82E9BR.11	gbrowse
chrIII	1377565	A	C	67.97	STOP_GAINED	tTa/tGa	Y82E9BR.11	Y82E9BR.11	gbrowse
chrIII	1379205	T	TTTATAG	714.98	STOP_GAINED	-/CTATAA	fbxa-138	Y82E9BR.12	gbrowse
chrIII	1379566	G	A	33.77	STOP_GAINED	Caa/Taa	fbxa-138	Y82E9BR.12	gbrowse
chrIII	1412721	TG	T	622.96	FRAME_SHIFT	-	Y82E9BR.14	Y82E9BR.14b	gbrowse
chrIII	1412752	TG	T	263.96	FRAME_SHIFT	-	Y82E9BR.14	Y82E9BR.14b	gbrowse
chrIII	1421788	T	TTG	659.96	FRAME_SHIFT	-/CA	Y82E9BR.16	Y82E9BR.16a.1	gbrowse
chrIII	1421788	T	TTG	659.96	FRAME_SHIFT	-/CA	Y82E9BR.16	Y82E9BR.16a.2	gbrowse
chrIII	1421796	T	TA	549.96	FRAME_SHIFT	-/T	Y82E9BR.16	Y82E9BR.16a.1	gbrowse
chrIII	1421796	T	TA	549.96	FRAME_SHIFT	-/T	Y82E9BR.16	Y82E9BR.16a.2	gbrowse
chrIII	1421801	AG	A	443.96	FRAME_SHIFT	-	Y82E9BR.16	Y82E9BR.16a.1	gbrowse
chrIII	1421801	AG	A	443.96	FRAME_SHIFT	-	Y82E9BR.16	Y82E9BR.16a.2	gbrowse
chrIII	1421816	A	ATG	465.96	FRAME_SHIFT	-/CA	Y82E9BR.16	Y82E9BR.16a.1	gbrowse
chrIII	1421816	A	ATG	465.96	FRAME_SHIFT	-/CA	Y82E9BR.16	Y82E9BR.16a.2	gbrowse
chrIII	1421831	A	ACG	437.97	FRAME_SHIFT	-/CG	Y82E9BR.16	Y82E9BR.16a.1	gbrowse
chrIII	1421831	A	ACG	437.97	FRAME_SHIFT	-/CG	Y82E9BR.16	Y82E9BR.16a.2	gbrowse
chrIII	1461873	TTGCGTAAGTTGAA	T	3921	SPLICE_SITE_DONOR		Y82E9BR.1	Y82E9BR.1	gbrowse
chrIII	1498033	A	AT	1322.96	FRAME_SHIFT	-/T	M01G5.1	M01G5.1	gbrowse
chrIII	1633793	G	GGCGC	1953.96	FRAME_SHIFT	-/GCGC	Y22D7AL.11	Y22D7AL.11	gbrowse
chrIII	1637344	T	TA	1997.96	FRAME_SHIFT	-/A	Y22D7AL.4	Y22D7AL.4	gbrowse
chrIII	1688159	A	AAACTCTC	8621	FRAME_SHIFT	-/GAGAGTT	Y22D7AR.14	Y22D7AR.14	gbrowse
chrIII	1694999	GAACTTGTA	G	7288	FRAME_SHIFT	-	srd-64	Y22D7AR.8	gbrowse
chrIII	1712925	T	A	4155.01	STOP_LOST	Tga/Aga	Y22D7AR.2	Y22D7AR.2	gbrowse
chrIII	1858775	C	CAA	3973	FRAME_SHIFT	-/AA	hlh-33	Y39A3CR.6	gbrowse
chrIII	1874046	CGA	C	1436.96	FRAME_SHIFT	-	Y39A3CR.3	Y39A3CR.3	gbrowse
chrIII	1874056	TA	T	889.96	FRAME_SHIFT	-	Y39A3CR.3	Y39A3CR.3	gbrowse
chrIII	1880378	G	C	64.97	STOP_LOST	tGa/tCa	smi-1	Y39A3CR.1b	gbrowse
chrIII	1889040	GA	G	3158.96	FRAME_SHIFT	-	B0524.3	B0524.3	gbrowse
chrIII	1974411	G	T	3766.01	STOP_GAINED	tCa/tAa	R155.3	R155.3	gbrowse
chrIII	1979706	AT	A	3498	FRAME_SHIFT	-	R155.4	R155.4	gbrowse
chrIII	1980294	AG	A	2306.96	FRAME_SHIFT	-	R155.4	R155.4	gbrowse
chrIII	1980360	A	AACAT	5017	FRAME_SHIFT	-/ACAT	R155.4	R155.4	gbrowse
chrIII	2063726	GT	G	2170.96	SPLICE_SITE_DONOR		Y39A3A.7	Y39A3A.7	gbrowse
chrIII	2073589	T	TTCCAA	4026	FRAME_SHIFT	-/TTGGA	Y39A3A.4	Y39A3A.4	gbrowse
chrIII	2219436	T	TC	2844.96	FRAME_SHIFT	-/G	fbxa-8	C39B5.8	gbrowse
chrIII	2235750	T	TATTAAAAAAA	12718	FRAME_SHIFT	-/ATTAAAAAAA	C39B5.2	C39B5.2.1	gbrowse
chrIII	2235750	T	TATTAAAAAAA	12718	FRAME_SHIFT	-/ATTAAAAAAA	C39B5.2	C39B5.2.2	gbrowse
chrIII	2235750	T	TATTAAAAAAA	12718	FRAME_SHIFT	-/ATTAAAAAAA	C39B5.2	C39B5.2.3	gbrowse
chrIII	2236053	T	A	4062.01	STOP_GAINED	taT/taA	C39B5.2	C39B5.2.1	gbrowse
chrIII	2236053	T	A	4062.01	STOP_GAINED	taT/taA	C39B5.2	C39B5.2.2	gbrowse
chrIII	2236053	T	A	4062.01	STOP_GAINED	taT/taA	C39B5.2	C39B5.2.3	gbrowse
chrIII	2236074	TA	T	3376	FRAME_SHIFT	-	C39B5.2	C39B5.2.1	gbrowse
chrIII	2236074	TA	T	3376	FRAME_SHIFT	-	C39B5.2	C39B5.2.2	gbrowse
chrIII	2236074	TA	T	3376	FRAME_SHIFT	-	C39B5.2	C39B5.2.3	gbrowse
chrIII	2253914	A	AT	3784	FRAME_SHIFT	-/T	fbxa-73	T20H9.4	gbrowse
chrIII	2254534	G	T	4264.01	SPLICE_SITE_DONOR		fbxa-73	T20H9.4	gbrowse
chrIII	2263515	AGACAT	A	6770	FRAME_SHIFT	-	Y54F10BM.6	Y54F10BM.6	gbrowse
chrIII	2277112	C	CA	2076.96	FRAME_SHIFT	-/A	fbxa-39	Y54F10BM.4	gbrowse
chrIII	2301611	AAACGTCCG	A	10929	FRAME_SHIFT	-	Y54F10BM.9	Y54F10BM.9	gbrowse
chrIII	2361095	AT	A	1843.96	FRAME_SHIFT	-	gip-1	H04J21.3b	gbrowse
chrIII	2361115	T	TC	3051.96	FRAME_SHIFT	-/C	gip-1	H04J21.3b	gbrowse
chrIII	2369161	TTATG	T	4806	FRAME_SHIFT	-	H04J21.1	H04J21.1	gbrowse
chrIII	2369171	A	AT	2640.96	FRAME_SHIFT	-/A	H04J21.1	H04J21.1	gbrowse
chrIII	2369690	T	TTCTCATCC	6647	FRAME_SHIFT	-/GGATGAGA	H04J21.1	H04J21.1	gbrowse
chrIII	2370166	CG	C	567.96	FRAME_SHIFT	-	H04J21.1	H04J21.1	gbrowse
chrIII	2371695	TCACGTATAGTAGCAA	T	805.23	SPLICE_SITE_DONOR		H04J21.1	H04J21.1	gbrowse
chrIII	2371926	T	TC	849.96	SPLICE_SITE_ACCEPTOR		H04J21.1	H04J21.1	gbrowse
chrIII	2457517	CAA	C	4129	FRAME_SHIFT	-	E02H9.4	E02H9.4.1	gbrowse
chrIII	2457517	CAA	C	4129	FRAME_SHIFT	-	E02H9.4	E02H9.4.2	gbrowse
chrIII	2465652	CA	C	1906.96	FRAME_SHIFT	-	E02H9.2	E02H9.2	gbrowse
chrIII	2580026	AT	A	2089.96	FRAME_SHIFT	-	Y71H2B.8	Y71H2B.8	gbrowse
chrIII	2788651	TTC	T	1394.96	FRAME_SHIFT	-	Y71H2AM.24	Y71H2AM.24	gbrowse
chrIII	2788669	C	CAA	1474.96	FRAME_SHIFT	-/AA	Y71H2AM.24	Y71H2AM.24	gbrowse
chrIII	2851024	G	GA	2093.96	FRAME_SHIFT	-/T	F56F11.5	F56F11.5	gbrowse
chrIII	2967595	C	CA	1971.96	FRAME_SHIFT	-/T	H05C05.3	H05C05.3	gbrowse
chrIII	3055086	C	CT	3092.96	FRAME_SHIFT	-/T	H06I04.5	H06I04.5	gbrowse
chrIII	3226345	G	A	3723.01	START_LOST	atG/atA	H09G03.1	H09G03.1	gbrowse
chrIII	3252998	GT	G	3898	FRAME_SHIFT	-	Y53G8AL.3	Y53G8AL.3	gbrowse
chrIII	3259323	C	G	2642	STOP_LOST	tGa/tCa	Y53G8AM.6	Y53G8AM.6	gbrowse
chrIII	3271939	A	AAGAGAGAGAG	832.96	FRAME_SHIFT	-/AGAGAGAGAG	Y53G8AM.2	Y53G8AM.2	gbrowse
chrIII	3333184	C	A	3379.01	STOP_GAINED	tCa/tAa	Y53G8AR.1	Y53G8AR.1	gbrowse
chrIII	3453971	A	G	4174.01	START_LOST	aTg/aCg	K01A11.3	K01A11.3	gbrowse
chrIII	4090267	T	A	3543.01	STOP_LOST	tAa/tTa	C03C10.5	C03C10.5	gbrowse
chrIII	4628544	T	TG	4163	FRAME_SHIFT	-/G	clec-151	F10F2.7	gbrowse
chrIII	4855753	CCGCCGACGCCTTGT	C	15655	FRAME_SHIFT	-	C35D10.8	C35D10.8	gbrowse
chrIII	4869107	GA	G	4192	FRAME_SHIFT	-	C35D10.3	C35D10.3	gbrowse
chrIII	5017349	T	TC	3693	FRAME_SHIFT	-/G	larp-1	R144.7b	gbrowse
chrIII	5105941	A	AG	3216.93	FRAME_SHIFT	-/G	F54D8.6	F54D8.6	gbrowse
chrIII	5411910	G	A	3555.01	SPLICE_SITE_DONOR		W03A5.1	W03A5.1	gbrowse
chrIII	5595882	A	AG	4499	FRAME_SHIFT	-/G	ced-6	F56D2.7	gbrowse
chrIII	5797392	T	TTGTTTTGTTGTCC	3098.96	SPLICE_SITE_DONOR		polq-1	W03A3.2	gbrowse
chrIII	5797394	C	A	661	SPLICE_SITE_DONOR		polq-1	W03A3.2	gbrowse
chrIII	5797397	G	GTTGT	1710.96	FRAME_SHIFT	-/ACAA	polq-1	W03A3.2	gbrowse
chrIII	5882833	AT	A	2433.96	FRAME_SHIFT	-	F01F1.14	F01F1.14	gbrowse
chrIII	5953902	A	AG	4184	FRAME_SHIFT	-/C	psf-1	F25B5.7c	gbrowse
chrIII	5953902	A	AG	4184	FRAME_SHIFT	-/C	psf-1	F25B5.7a	gbrowse
chrIII	5953908	TG	T	3793	FRAME_SHIFT	-	psf-1	F25B5.7c	gbrowse
chrIII	5953908	TG	T	3793	FRAME_SHIFT	-	psf-1	F25B5.7a	gbrowse
chrIII	6494391	TA	T	1959.96	SPLICE_SITE_DONOR		F23F12.11	F23F12.11	gbrowse
chrIII	6507570	T	G	3883.01	STOP_LOST	Taa/Gaa	F23F12.3	F23F12.3	gbrowse
chrIII	6819160	A	G	3828.01	SPLICE_SITE_DONOR		F28F5.6	F28F5.6	gbrowse
chrIII	6990367	A	AG	2971.96	SPLICE_SITE_DONOR		prk-1	C06E8.3c	gbrowse
chrIII	7075121	GAGCTT	G	6761	FRAME_SHIFT	-	ZK418.6	ZK418.6	gbrowse
chrIII	7075900	G	GC	2509.96	FRAME_SHIFT	-/G	ZK418.6	ZK418.6	gbrowse
chrIII	7080692	GA	G	1648.96	FRAME_SHIFT	-	ZK418.7	ZK418.7	gbrowse
chrIII	7171900	A	G	1141	SPLICE_SITE_ACCEPTOR		srb-8	F37C12.15	gbrowse
chrIII	7178356	A	AGTTATTTTAG	4040	FRAME_SHIFT	-/GTTATTTTAG	srb-7	F37C12.17	gbrowse
chrIII	7308567	T	TC	3496	FRAME_SHIFT	-/G	acbp-4	F56C9.5	gbrowse
chrIII	7310343	GA	G	2158.96	FRAME_SHIFT	-	F56C9.6	F56C9.6a	gbrowse
chrIII	7310343	GA	G	2158.96	FRAME_SHIFT	-	F56C9.6	F56C9.6b	gbrowse
chrIII	7310343	GA	G	2158.96	FRAME_SHIFT	-	F56C9.6	F56C9.6c	gbrowse
chrIII	7310346	G	GCC	2803.96	FRAME_SHIFT	-/GG	F56C9.6	F56C9.6a	gbrowse
chrIII	7310346	G	GCC	2803.96	FRAME_SHIFT	-/GG	F56C9.6	F56C9.6b	gbrowse
chrIII	7310346	G	GCC	2803.96	FRAME_SHIFT	-/GG	F56C9.6	F56C9.6c	gbrowse
chrIII	7310350	GA	G	2261.96	FRAME_SHIFT	-	F56C9.6	F56C9.6a	gbrowse
chrIII	7310350	GA	G	2261.96	FRAME_SHIFT	-	F56C9.6	F56C9.6b	gbrowse
chrIII	7310350	GA	G	2261.96	FRAME_SHIFT	-	F56C9.6	F56C9.6c	gbrowse
chrIII	7368657	C	T	2140	STOP_GAINED	Cga/Tga	T20B12.4	T20B12.4	gbrowse
chrIII	7608534	G	GC	3634	FRAME_SHIFT	-/G	T04A6.4	T04A6.4	gbrowse
chrIII	7647221	G	GCAGA	3061.96	FRAME_SHIFT	-/TCTG	ZK783.3	ZK783.3	gbrowse
chrIII	7649150	C	CAGCAGCAGGCCCCCGATGT	8415	FRAME_SHIFT	-/AGCAGCAGGCCCCCGATGT	ZK783.6	ZK783.6	gbrowse
chrIII	7895759	A	C	4164.01	STOP_LOST	Tag/Gag	ZK688.10	ZK688.10	gbrowse
chrIII	8222933	G	A	1193	SPLICE_SITE_DONOR		C30A5.4	C30A5.4	gbrowse
chrIII	8394160	G	GT	2765.96	FRAME_SHIFT	-/A	ZK353.5	ZK353.5	gbrowse
chrIII	8616024	G	GTGGT	6256	FRAME_SHIFT	-/ACCA	C06E1.11	C06E1.11	gbrowse
chrIII	8617470	T	TAATGTGATGGA	9305	FRAME_SHIFT	-/TCCATCACATT	C13G5.2	C13G5.2	gbrowse
chrIII	8650763	C	CG	4381	FRAME_SHIFT	-/G	flp-23	F22B7.2	gbrowse
chrIII	8706600	G	GAC	4994	SPLICE_SITE_ACCEPTOR		B0303.11	B0303.11	gbrowse
chrIII	8793257	G	A	3732.01	SPLICE_SITE_ACCEPTOR		zfp-1	F54F2.2b	gbrowse
chrIII	8920602	G	A	3156	SPLICE_SITE_ACCEPTOR		ZK637.15	ZK637.15	gbrowse
chrIII	8973572	T	TA	2553.96	FRAME_SHIFT	-/A	R08D7.4	R08D7.4a.1	gbrowse
chrIII	8973572	T	TA	2553.96	FRAME_SHIFT	-/A	R08D7.4	R08D7.4a.2	gbrowse
chrIII	9101179	C	T	2988	START_LOST	atG/atA	ZK507.1	ZK507.1	gbrowse
chrIII	9452911	T	A	3939.01	STOP_GAINED	Aaa/Taa	F54C8.7	F54C8.7a	gbrowse
chrIII	9573328	C	CTT	4316	SPLICE_SITE_ACCEPTOR		ced-7	C48B4.4d	gbrowse
chrIII	9835616	C	CGA	4429	FRAME_SHIFT	-/GA	K11H3.8	K11H3.8b	gbrowse
chrIII	9868870	C	T	4070.01	SPLICE_SITE_DONOR		ZK757.1	ZK757.1	gbrowse
chrIII	9899035	AC	A	2745.96	FRAME_SHIFT	-	cyld-1	F40F12.5	gbrowse
chrIII	9899037	GAT	G	3424	FRAME_SHIFT	-	cyld-1	F40F12.5	gbrowse
chrIII	9941312	T	A	543	SPLICE_SITE_ACCEPTOR		K03H1.9	K03H1.9	gbrowse
chrIII	10008316	AT	A	3174.96	FRAME_SHIFT	-	fbxa-155	C05B5.6	gbrowse
chrIII	10009426	G	GA	139.23	FRAME_SHIFT	-/T	fbxa-155	C05B5.6	gbrowse
chrIII	10030896	T	TG	3409	FRAME_SHIFT	-/C	M04D8.4	M04D8.4	gbrowse
chrIII	10063769	C	CCACTTCCCAA	10705	FRAME_SHIFT	-/CACTTCCCAA	ekl-6	T16G12.5	gbrowse
chrIII	10083650	A	AG	3611	FRAME_SHIFT	-/G	T16H12.1	T16H12.1a	gbrowse
chrIII	10084831	T	TC	3939	FRAME_SHIFT	-/C	T16H12.1	T16H12.1b	gbrowse
chrIII	10084831	T	TC	3939	FRAME_SHIFT	-/C	T16H12.1	T16H12.1a	gbrowse
chrIII	10306034	A	AT	2119.96	FRAME_SHIFT	-/A	T07A5.1	T07A5.1	gbrowse
chrIII	10498127	AT	A	3555	FRAME_SHIFT	-	F43D9.1	F43D9.1	gbrowse
chrIII	10498133	G	GC	4078	FRAME_SHIFT	-/C	F43D9.1	F43D9.1	gbrowse
chrIII	10530012	AC	A	3942	FRAME_SHIFT	-	unc-49	T21C12.1a	gbrowse
chrIII	10693672	G	GA	2053.96	FRAME_SHIFT	-/T	Y39A1A.18	Y39A1A.18	gbrowse
chrIII	11223893	G	GTTGACAA	5772	FRAME_SHIFT	-/TTGTCAA	Y47D3A.13	Y47D3A.13	gbrowse
chrIII	11479846	A	AGGGGG	194.23	FRAME_SHIFT	-/CCCCC	Y66A7A.3	Y66A7A.3	gbrowse
chrIII	11479936	TTCGAAAATGAAATTATTGCCTACAGTACCCTTAAAGGCGCATA	T	9293	SPLICE_SITE_DONOR		Y66A7A.3	Y66A7A.3	gbrowse
chrIII	11488067	GA	G	2132.96	FRAME_SHIFT	-	nars-2	Y66D12A.23.1	gbrowse
chrIII	11488067	GA	G	2132.96	FRAME_SHIFT	-	nars-2	Y66D12A.23.2	gbrowse
chrIII	11488185	A	AT	3157.96	FRAME_SHIFT	-/A	nars-2	Y66D12A.23.1	gbrowse
chrIII	11488185	A	AT	3157.96	FRAME_SHIFT	-/A	nars-2	Y66D12A.23.2	gbrowse
chrIII	11503085	GAA	G	2674.96	FRAME_SHIFT	-	Y66D12A.21	Y66D12A.21	gbrowse
chrIII	11503119	T	A	3043	SPLICE_SITE_ACCEPTOR		Y66D12A.21	Y66D12A.21	gbrowse
chrIII	11546565	AATAATGTT	A	5394	FRAME_SHIFT	-	Y66D12A.14	Y66D12A.14	gbrowse
chrIII	11573546	A	T	187.06	SPLICE_SITE_DONOR		Y66D12A.9	Y66D12A.9.1	gbrowse
chrIII	11608547	CG	C	4485	FRAME_SHIFT	-	Y66D12A.1	Y66D12A.1	gbrowse
chrIII	11641575	A	AT	3230.05	FRAME_SHIFT	-/T	Y41C4A.17	Y41C4A.17	gbrowse
chrIII	11732672	A	C	3846.01	STOP_LOST	tAg/tCg	Y41C4A.21	Y41C4A.21	gbrowse
chrIII	12103264	G	GT	4982	FRAME_SHIFT	-/A	Y75B8A.3	Y75B8A.3	gbrowse
chrIV	2913758	C	A	3381.01	STOP_GAINED	Gaa/Taa	Y54G2A.21	Y54G2A.21.1	gbrowse
chrIV	2913758	C	A	3381.01	STOP_GAINED	Gaa/Taa	Y54G2A.21	Y54G2A.21.2	gbrowse
chrIV	5409615	C	CG	4433	FRAME_SHIFT	-/C	ZK616.8	ZK616.8	gbrowse
chrIV	7592875	TC	T	511.96	FRAME_SHIFT	-	tag-80	Y2C2A.1	gbrowse
chrIV	7727547	A	AG	2571.96	FRAME_SHIFT	-/G	C50F7.5	C50F7.5	gbrowse
chrIV	8271549	AT	A	3365	FRAME_SHIFT	-	K07H8.5	K07H8.5	gbrowse
chrIV	10891864	TG	T	4770	FRAME_SHIFT	-	F13E9.14	F13E9.14	gbrowse
chrIV	15476849	C	CAGA	5489	SPLICE_SITE_ACCEPTOR		Y73F8A.26	Y73F8A.26	gbrowse
chrIV	15710770	G	GC	3594	FRAME_SHIFT	-/C	Y105C5A.15	Y105C5A.15a	gbrowse
chrIV	17228770	G	GC	6351	FRAME_SHIFT	-/G	Y116A8B.5	Y116A8B.5	gbrowse
chrV	3166900	AG	A	5110	FRAME_SHIFT	-	C36C5.4	C36C5.4	gbrowse
chrV	3587028	A	AAGGATCCTTC	13696	FRAME_SHIFT	-/AGGATCCTTC	T22F3.2	T22F3.2a	gbrowse
chrV	3587028	A	AAGGATCCTTC	13696	FRAME_SHIFT	-/AGGATCCTTC	T22F3.2	T22F3.2b	gbrowse
chrV	3750651	G	GT	1704.96	FRAME_SHIFT	-/A	Y39H10A.6	Y39H10A.6	gbrowse
chrV	6177089	T	TC	438.96	FRAME_SHIFT	-/G	ttn-1	W06H8.8d	gbrowse
chrV	6177089	T	TC	438.96	FRAME_SHIFT	-/G	ttn-1	W06H8.8e.1	gbrowse
chrV	6177089	T	TC	438.96	FRAME_SHIFT	-/G	ttn-1	W06H8.8e.2	gbrowse
chrV	6177089	T	TC	438.96	FRAME_SHIFT	-/G	ttn-1	W06H8.8f	gbrowse
chrV	6177089	T	TC	438.96	FRAME_SHIFT	-/G	ttn-1	W06H8.8g	gbrowse
chrV	10548755	TG	T	2126.96	FRAME_SHIFT	-	srd-34	F32G8.1	gbrowse
chrV	13150209	AG	A	2548.96	FRAME_SHIFT	-	B0365.7	B0365.7	gbrowse
chrV	14023056	TA	T	4435	FRAME_SHIFT	-	T08G5.15	T08G5.15	gbrowse
chrV	14938750	A	AC	4798	FRAME_SHIFT	-/C	C30G7.2	C30G7.2	gbrowse
chrV	15440060	A	AC	3692	SPLICE_SITE_ACCEPTOR		T26H5.6	T26H5.6	gbrowse
chrV	17895694	G	GT	1489.96	FRAME_SHIFT	-/A	fbxa-156	C06H5.1.1	gbrowse
chrV	17895694	G	GT	1489.96	FRAME_SHIFT	-/A	fbxa-156	C06H5.1.2	gbrowse
chrV	17895701	GA	G	730.96	FRAME_SHIFT	-	fbxa-156	C06H5.1.1	gbrowse
chrV	17895701	GA	G	730.96	FRAME_SHIFT	-	fbxa-156	C06H5.1.2	gbrowse
chrV	17895871	G	T	154.13	STOP_GAINED	tCa/tAa	fbxa-156	C06H5.1.1	gbrowse
chrV	17895871	G	T	154.13	STOP_GAINED	tCa/tAa	fbxa-156	C06H5.1.2	gbrowse
chrV	17895884	AG	A	212.1	FRAME_SHIFT	-	fbxa-156	C06H5.1.1	gbrowse
chrV	17895884	AG	A	212.1	FRAME_SHIFT	-	fbxa-156	C06H5.1.2	gbrowse
chrV	17895887	C	CT	206.1	FRAME_SHIFT	-/A	fbxa-156	C06H5.1.1	gbrowse
chrV	17895887	C	CT	206.1	FRAME_SHIFT	-/A	fbxa-156	C06H5.1.2	gbrowse
chrV	17901731	ACGCTC	A	4443	FRAME_SHIFT	-	fbxa-157	C06H5.2	gbrowse
chrV	17901737	AC	A	1917.96	FRAME_SHIFT	-	fbxa-157	C06H5.2	gbrowse
chrV	17974137	C	G	1569	SPLICE_SITE_DONOR		snx-6	Y59A8B.22d	gbrowse
chrV	18028949	TC	T	2211.96	FRAME_SHIFT	-	Y59A8B.6	Y59A8B.6.1	gbrowse
chrV	18028949	TC	T	2211.96	FRAME_SHIFT	-	Y59A8B.6	Y59A8B.6.2	gbrowse
chrV	18028952	ATC	A	3339	FRAME_SHIFT	-	Y59A8B.6	Y59A8B.6.1	gbrowse
chrV	18028952	ATC	A	3339	FRAME_SHIFT	-	Y59A8B.6	Y59A8B.6.2	gbrowse
chrV	18131806	C	A	4409.01	STOP_GAINED	Gaa/Taa	Y37H2A.7	Y37H2A.7	gbrowse
chrV	18142534	TAC	T	5603	FRAME_SHIFT	-	Y37H2A.11	Y37H2A.11	gbrowse
chrV	18148697	T	TCTGAAAG	5722	FRAME_SHIFT	-/CTGAAAG	C14A6.3	C14A6.3	gbrowse
chrV	18162351	G	GT	2791.96	FRAME_SHIFT	-/A	C14A6.12	C14A6.12	gbrowse
chrV	18164615	ACCTTCTTACTCGGGTCCCCTCGTTCCTTTG	A	14089	FRAME_SHIFT	-	C14A6.5	C14A6.5	gbrowse
chrV	18164615	ACCTTCTTACTCGGGTCCCCTCGTTCCTTTG	A	14089	SPLICE_SITE_DONOR		C14A6.5	C14A6.5	gbrowse
chrV	18171475	GGTGGTTC	G	5382	FRAME_SHIFT	-	C14A6.8	C14A6.8	gbrowse
chrV	18176794	C	T	3079	STOP_GAINED	tgG/tgA	C31G12.4	C31G12.4	gbrowse
chrV	18180006	AACGC	A	7743	FRAME_SHIFT	-	C31G12.1	C31G12.1	gbrowse
chrV	18236314	C	A	44.97	STOP_GAINED	Gga/Tga	R10E8.3	R10E8.3	gbrowse
chrV	18236338	T	TCGTCAA	516.1	STOP_GAINED	ggg/ggTTGACGg	R10E8.3	R10E8.3	gbrowse
chrV	18254006	CT	C	4469	FRAME_SHIFT	-	R10E8.2	R10E8.2	gbrowse
chrV	18355787	G	GGA	5904	FRAME_SHIFT	-/TC	C08E8.2	C08E8.2	gbrowse
chrV	19465828	AT	A	5617	FRAME_SHIFT	-	Y43F8B.23	Y43F8B.23	gbrowse
chrV	19710526	A	C	1346	SPLICE_SITE_DONOR		Y43F8C.15	Y43F8C.15	gbrowse
chrV	19716376	G	T	2303	STOP_GAINED	Gag/Tag	Y43F8C.17	Y43F8C.17	gbrowse
chrV	19716524	G	T	1128	STOP_GAINED	Gaa/Taa	Y43F8C.17	Y43F8C.17	gbrowse
chrV	19716556	CG	C	252.96	FRAME_SHIFT	-	Y43F8C.17	Y43F8C.17	gbrowse
chrV	19716577	T	G	698	STOP_GAINED	taT/taG	Y43F8C.17	Y43F8C.17	gbrowse
chrV	19716992	G	GGCATCACCTTT	6854	FRAME_SHIFT	-/GCATCACCTTT	Y43F8C.17	Y43F8C.17	gbrowse
chrV	19738474	G	T	4953.01	STOP_GAINED	Gga/Tga	fbxa-131	W04E12.1	gbrowse
chrV	19777219	A	T	27.77	STOP_LOST	Tga/Aga	fbxa-194	M162.11	gbrowse
chrV	19777589	G	T	3190	STOP_GAINED	tCa/tAa	fbxa-194	M162.11	gbrowse
chrV	19800927	G	A	4129.01	SPLICE_SITE_DONOR		Y116F11B.2	Y116F11B.2	gbrowse
chrV	19858594	G	GT	1478.96	FRAME_SHIFT	-/T	Y116F11B.8	Y116F11B.8	gbrowse
chrV	19858599	T	TCGGAGGAAGAC	5018	FRAME_SHIFT	-/CGGAGGAAGAC	Y116F11B.8	Y116F11B.8	gbrowse
chrV	19858698	T	TG	1135.96	FRAME_SHIFT	-/G	Y116F11B.8	Y116F11B.8	gbrowse
chrV	19858700	TA	T	978.96	FRAME_SHIFT	-	Y116F11B.8	Y116F11B.8	gbrowse
chrV	19860490	A	T	391	STOP_GAINED	Aaa/Taa	Y116F11B.8	Y116F11B.8	gbrowse
chrV	19878441	ATCTG	A	6121	FRAME_SHIFT	-	Y116F11B.11	Y116F11B.11	gbrowse
chrV	19878621	TCAGAGATTGCAGAG	T	14970	FRAME_SHIFT	-	Y116F11B.11	Y116F11B.11	gbrowse
chrV	19885766	A	AGATCCTG	5492	FRAME_SHIFT	-/GATCCTG	Y116F11B.13	Y116F11B.13	gbrowse
chrV	19919888	T	TAG	949.96	FRAME_SHIFT	-/AG	Y60A3A.19	Y60A3A.19a	gbrowse
chrV	19919888	T	TAG	949.96	FRAME_SHIFT	-/AG	Y60A3A.19	Y60A3A.19b	gbrowse
chrV	19924389	TTCTGAAGA	T	7360	FRAME_SHIFT	-	skr-4	Y60A3A.18	gbrowse
chrV	20142612	G	T	467	SPLICE_SITE_DONOR		Y113G7A.17	Y113G7A.17	gbrowse
chrV	20161093	G	T	234.03	SPLICE_SITE_ACCEPTOR		F19B2.6	F19B2.6	gbrowse
chrV	20191063	C	A	3369.01	STOP_GAINED	Gag/Tag	fbxa-115	Y113G7B.3	gbrowse
chrV	20201873	TC	T	6032	FRAME_SHIFT	-	fbxa-114	Y113G7B.7	gbrowse
chrV	20203731	T	A	132.13	STOP_GAINED	tgT/tgA	fbxa-113	Y113G7B.6	gbrowse
chrV	20230611	GC	G	883.96	FRAME_SHIFT	-	Y113G7B.15	Y113G7B.15	gbrowse
chrV	20389751	TTTCA	T	3923	FRAME_SHIFT	-	F53H2.1	F53H2.1	gbrowse
chrV	20389758	AAAAAATGCAATGTTTCACTATATGCTCGC	A	17283	FRAME_SHIFT	-	F53H2.1	F53H2.1	gbrowse
chrV	20409217	CAG	C	2709.96	FRAME_SHIFT	-	F53H2.3	F53H2.3a	gbrowse
chrV	20599282	CT	C	2978.96	FRAME_SHIFT	-	F46B3.2	F46B3.2	gbrowse
chrX	5690	G	GT	4335	FRAME_SHIFT	-/T	CE7X_3.1	CE7X_3.1	gbrowse
chrX	5703	A	AT	4885	FRAME_SHIFT	-/T	CE7X_3.1	CE7X_3.1	gbrowse
chrX	1202974	T	TG	2968.96	FRAME_SHIFT	-/C	T13G4.6	T13G4.6	gbrowse
chrX	1615116	GC	G	2910.96	FRAME_SHIFT	-	H11E01.3	H11E01.3	gbrowse
chrX	1615124	TC	T	3460	FRAME_SHIFT	-	H11E01.3	H11E01.3	gbrowse
chrX	1615134	TC	T	3954	FRAME_SHIFT	-	H11E01.3	H11E01.3	gbrowse
chrX	2165877	T	TG	4970	FRAME_SHIFT	-/G	F48B9.3	F48B9.3	gbrowse
chrX	4025157	C	CT	4398	FRAME_SHIFT	-/T	acr-10	R02E12.8	gbrowse
chrX	4620231	A	AG	67.23	FRAME_SHIFT	-/C	pqn-65	T13H2.4a	gbrowse
chrX	4620231	A	AG	67.23	FRAME_SHIFT	-/C	pqn-65	T13H2.4b	gbrowse
chrX	4662792	GA	G	492.96	FRAME_SHIFT	-	F16H11.2	F16H11.2	gbrowse
chrX	4914715	A	AT	4724	FRAME_SHIFT	-/A	ifa-4	K05B2.3.1	gbrowse
chrX	4914715	A	AT	4724	FRAME_SHIFT	-/A	ifa-4	K05B2.3.2	gbrowse
chrX	5877817	A	AT	2602.96	FRAME_SHIFT	-/T	F49E10.4	F49E10.4b	gbrowse
chrX	5877817	A	AT	2602.96	FRAME_SHIFT	-/T	F49E10.4	F49E10.4a	gbrowse
chrX	6183509	T	G	3064	STOP_GAINED	taT/taG	T13C5.2	T13C5.2	gbrowse
chrX	6357745	CCCATCCAT	C	2313.96	FRAME_SHIFT	-	C03B1.10	C03B1.10	gbrowse
chrX	6374843	T	TC	4705	FRAME_SHIFT	-/C	C03B1.1	C03B1.1	gbrowse
chrX	6467520	G	GCA	5009	FRAME_SHIFT	-/TG	C15B12.3	C15B12.3	gbrowse
chrX	6467523	C	G	3648.01	START_LOST	atG/atC	C15B12.3	C15B12.3	gbrowse
chrX	6470458	T	A	4343.01	STOP_GAINED	Aga/Tga	C15B12.4	C15B12.4	gbrowse
chrX	6817177	AT	A	2202.96	SPLICE_SITE_DONOR		atg-2	M03A8.2	gbrowse
chrX	6881249	A	G	2564	STOP_LOST	Tag/Cag	F41C6.6	F41C6.6	gbrowse
chrX	7260331	AT	A	2722.96	FRAME_SHIFT	-	lact-1	F46H5.8	gbrowse
chrX	7344003	G	A	3690.01	START_LOST	atG/atA	C07D8.5	C07D8.5	gbrowse
chrX	7344349	C	A	71.97	STOP_GAINED	taC/taA	C07D8.5	C07D8.5	gbrowse
chrX	7390643	C	A	4855.01	STOP_GAINED	tgC/tgA	C10A4.6	C10A4.6	gbrowse
chrX	7391075	C	T	4577.01	STOP_GAINED	Caa/Taa	C10A4.6	C10A4.6	gbrowse
chrX	7392180	A	T	4048.01	STOP_GAINED	Aaa/Taa	C10A4.6	C10A4.6	gbrowse
chrX	7416422	GA	G	2454.96	FRAME_SHIFT	-	C10A4.1	C10A4.1	gbrowse
chrX	7417230	A	T	4048.01	STOP_GAINED	Aga/Tga	C10A4.1	C10A4.1	gbrowse
chrX	7417439	G	A	4047.01	STOP_GAINED	tgG/tgA	C10A4.1	C10A4.1	gbrowse
chrX	7757070	G	A	2880	STOP_GAINED	Cag/Tag	C47C12.4	C47C12.4	gbrowse
chrX	7758103	T	C	1428	START_LOST	Atg/Gtg	C47C12.4	C47C12.4	gbrowse
chrX	7804540	G	GT	2887.96	FRAME_SHIFT	-/T	R03G5.3	R03G5.3	gbrowse
chrX	8033815	G	GC	3700	FRAME_SHIFT	-/G	C18A11.6	C18A11.6	gbrowse
chrX	8229889	T	TAGCC	5279	FRAME_SHIFT	-/GGCT	K02A6.3	K02A6.3a	gbrowse
chrX	8336105	C	CT	2149.96	FRAME_SHIFT	-/A	F55E10.5	F55E10.5	gbrowse
chrX	8372513	A	G	4117.01	SPLICE_SITE_ACCEPTOR		F40B5.3	F40B5.3	gbrowse
chrX	8372534	G	A	4186.01	STOP_GAINED	tGg/tAg	F40B5.3	F40B5.3	gbrowse
chrX	8941350	TGATC	T	7153	FRAME_SHIFT	-	trk-1	D1073.1a	gbrowse
chrX	8941350	TGATC	T	7153	FRAME_SHIFT	-	trk-1	D1073.1b	gbrowse
chrX	9040952	A	AGTGAGTGAGCTTTTTAAAACAGG	21061	FRAME_SHIFT	-/GTGAGTGAGCTTTTTAAAACAGG	T25B6.1	T25B6.1	gbrowse
chrX	9077271	C	A	3065	STOP_GAINED	taC/taA	F47E1.1	F47E1.1	gbrowse
chrX	9084010	G	GA	3744	FRAME_SHIFT	-/A	F47E1.5	F47E1.5	gbrowse
chrX	9255639	T	A	3099	STOP_GAINED	tTa/tAa	pes-8	F18G5.2	gbrowse
chrX	9384359	A	T	2267	STOP_GAINED	Aaa/Taa	pkc-2	E01H11.1c	gbrowse
chrX	9394051	TA	T	5440	FRAME_SHIFT	-	C23F12.3	C23F12.3	gbrowse
chrX	9454548	C	CA	3449	FRAME_SHIFT	-/A	ZK899.3	ZK899.3	gbrowse
chrX	10060573	A	AT	3512	FRAME_SHIFT	-/T	ZC373.3	ZC373.3a	gbrowse
chrX	10414853	C	CT	2123.96	FRAME_SHIFT	-/T	acr-8	ZC504.2	gbrowse
chrX	10497183	C	A	4365.01	STOP_GAINED	tCg/tAg	C33D3.5	C33D3.5	gbrowse
chrX	10658187	AT	A	2757.96	FRAME_SHIFT	-	F11A1.2	F11A1.2	gbrowse
chrX	11085254	AAGTAC	A	7868	FRAME_SHIFT	-	W04G3.7	W04G3.7	gbrowse
chrX	11398533	A	T	4063.01	SPLICE_SITE_ACCEPTOR		slo-2	F08B12.3c	gbrowse
chrX	11691940	TCAGGAAAGCAACGA	T	2921.96	FRAME_SHIFT	-	C44C10.5	C44C10.5	gbrowse
chrX	11691940	TCAGGAAAGCAACGA	T	2921.96	SPLICE_SITE_ACCEPTOR		C44C10.5	C44C10.5	gbrowse
chrX	11691955	TGCTGAAACAGTTAAGATGCATC	T	4779	FRAME_SHIFT	-	C44C10.5	C44C10.5	gbrowse
chrX	12636498	CCTGGATAT	C	7196	FRAME_SHIFT	-	col-182	R09A8.4	gbrowse
chrX	12701761	TG	T	3386	FRAME_SHIFT	-	nhr-214	T07C5.3a	gbrowse
chrX	12701761	TG	T	3386	FRAME_SHIFT	-	nhr-214	T07C5.3b	gbrowse
chrX	13102891	T	TCAGAA	8763	FRAME_SHIFT	-/TTCTG	R03G8.4	R03G8.4	gbrowse
chrX	13268587	C	T	4027.01	STOP_GAINED	tgG/tgA	cyp-14A2	K09A11.3	gbrowse
chrX	13404246	T	TA	3377	FRAME_SHIFT	-/A	F02C12.1	F02C12.1	gbrowse
chrX	13406798	TAA	T	2658.96	FRAME_SHIFT	-	cyp-13B1	F02C12.5a	gbrowse
chrX	13461162	C	CT	2262.96	FRAME_SHIFT	-/A	F02D10.3	F02D10.3	gbrowse
chrX	13463483	G	T	3800.01	STOP_GAINED	tCa/tAa	F02D10.2	F02D10.2	gbrowse
chrX	13517587	A	T	3840.01	STOP_GAINED	tTa/tAa	cdk-4	F18H3.5b	gbrowse
chrX	13522655	GAA	G	3632	FRAME_SHIFT	-	pab-2	F18H3.3b	gbrowse
chrX	14524885	G	GT	2644.96	FRAME_SHIFT	-/A	nspc-17	D1025.8	gbrowse
chrX	14524890	TA	T	3512	FRAME_SHIFT	-	nspc-17	D1025.8	gbrowse
chrX	14526078	CA	C	2130.96	FRAME_SHIFT	-	D1025.11	D1025.11	gbrowse
chrX	14526157	AATGCGCAC	A	4202	FRAME_SHIFT	-	D1025.11	D1025.11	gbrowse
chrX	14528838	CT	C	155.23	FRAME_SHIFT	-	nspc-19	D1025.9	gbrowse
chrX	14541178	AT	A	4529	FRAME_SHIFT	-	fbxa-81	T24C2.4	gbrowse
chrX	14614986	G	GC	3564	FRAME_SHIFT	-/C	rbc-1	F54E4.1	gbrowse
chrX	14657937	T	TAA	3858	FRAME_SHIFT	-/AA	syg-2	C26G2.1	gbrowse
chrX	14723365	T	A	2189	STOP_LOST	Taa/Aaa	F33C8.2	F33C8.2	gbrowse
chrX	14743601	T	TA	2880.96	FRAME_SHIFT	-/T	C05G5.7	C05G5.7	gbrowse
chrX	14743602	T	A	4792.01	STOP_LOST	tAa/tTa	C05G5.7	C05G5.7	gbrowse
chrX	14766624	TG	T	4002	FRAME_SHIFT	-	Y16B4A.2	Y16B4A.2	gbrowse
chrX	14766634	TG	T	4060	FRAME_SHIFT	-	Y16B4A.2	Y16B4A.2	gbrowse
chrX	14766665	CG	C	3404	FRAME_SHIFT	-	Y16B4A.2	Y16B4A.2	gbrowse
chrX	14852472	A	AATACATAT	8800	FRAME_SHIFT	-/ATACATAT	tag-324	C27C12.5	gbrowse
chrX	14951129	A	AT	3426	FRAME_SHIFT	-/A	pag-3	F45B8.4	gbrowse
chrX	14964840	AAACGGT	A	7793	FRAME_SHIFT	-	rgs-11	F45B8.1	gbrowse
chrX	14964840	AAACGGT	A	7793	SPLICE_SITE_DONOR		rgs-11	F45B8.1	gbrowse
chrX	14978232	C	T	4032.01	SPLICE_SITE_DONOR		F20D1.3	F20D1.3.1	gbrowse
chrX	14982734	T	C	2840	START_LOST	Atg/Gtg	plp-2	F20D1.4	gbrowse
chrX	15077010	G	GTGTCACTGGCGCAGTCAC	18648	STOP_GAINED	cca/ccGTGACTGCGCCAGTGACAa	H40L08.2	H40L08.2b	gbrowse
chrX	15077010	G	GTGTCACTGGCGCAGTCAC	18648	STOP_GAINED	cca/ccGTGACTGCGCCAGTGACAa	H40L08.2	H40L08.2a	gbrowse
chrX	15434836	AT	A	4548	FRAME_SHIFT	-	flp-32	R03A10.2	gbrowse
chrX	15722775	G	A	4711.01	SPLICE_SITE_ACCEPTOR		ZK662.5	ZK662.5	gbrowse
chrX	15747347	G	GCGTTCTC	9819	FRAME_SHIFT	-/CGTTCTC	srxa-9	ZK678.4	gbrowse
chrX	15747348	AC	A	3204.96	FRAME_SHIFT	-	srxa-9	ZK678.4	gbrowse
chrX	15782223	G	GA	3205.96	FRAME_SHIFT	-/T	Y7A5A.3	Y7A5A.3	gbrowse
chrX	15822439	G	A	3496.01	STOP_GAINED	tGg/tAg	Y7A5A.8	Y7A5A.8	gbrowse
chrX	15822450	A	T	3700.01	STOP_GAINED	Aaa/Taa	Y7A5A.8	Y7A5A.8	gbrowse
chrX	15822454	G	GT	2575.96	FRAME_SHIFT	-/T	Y7A5A.8	Y7A5A.8	gbrowse
chrX	15825041	C	CA	2382.96	FRAME_SHIFT	-/A	Y7A5A.8	Y7A5A.8	gbrowse
chrX	15826891	G	C	3160	SPLICE_SITE_DONOR		Y7A5A.9	Y7A5A.9	gbrowse
chrX	15986237	C	T	3828.01	STOP_GAINED	Caa/Taa	C09G1.3	C09G1.3	gbrowse
chrX	16283944	TAAAA	T	3838	FRAME_SHIFT	-	F52E10.3	F52E10.3	gbrowse
chrX	16283952	A	T	2674	STOP_GAINED	Aaa/Taa	F52E10.3	F52E10.3	gbrowse
chrX	16302239	G	T	4180.01	SPLICE_SITE_DONOR		twk-21	T01B4.1	gbrowse
chrX	16406148	AGTGT	A	3347	FRAME_SHIFT	-	tbc-4	T24D11.1	gbrowse
chrX	16452485	T	A	340	STOP_LOST	Tga/Aga	F38E9.4	F38E9.4	gbrowse
chrX	16463694	T	G	3228.29	SPLICE_SITE_DONOR		nas-39	F38E9.2	gbrowse
chrX	16505679	C	T	3689.01	STOP_GAINED	Cag/Tag	T25D1.3	T25D1.3	gbrowse
chrX	16661087	TCCCC	T	318.03	FRAME_SHIFT	-	F43B10.1	F43B10.1	gbrowse
chrX	16751791	T	A	3020	STOP_LOST	taA/taT	C10E2.5	C10E2.5	gbrowse
chrX	16811885	CA	C	2339.96	FRAME_SHIFT	-	cas-1	F41G4.2a	gbrowse
chrX	16946411	G	A	3953.01	STOP_GAINED	Cga/Tga	F52G3.3	F52G3.3	gbrowse
chrX	17044697	C	CGA	2950.96	FRAME_SHIFT	-/TC	C30G4.2	C30G4.2	gbrowse
chrX	17099557	T	G	4521.01	SPLICE_SITE_ACCEPTOR		sdz-2	C08A9.7	gbrowse
chrX	17103780	TCC	T	5948	FRAME_SHIFT	-	C08A9.8	C08A9.8	gbrowse
chrX	17104374	G	A	2116	STOP_GAINED	Caa/Taa	C08A9.8	C08A9.8	gbrowse
chrX	17104796	A	T	3863.01	START_LOST	aTg/aAg	C08A9.8	C08A9.8	gbrowse
chrX	17276505	T	TACAGGAA	7148	FRAME_SHIFT	-/ACAGGAA	C33E10.5	C33E10.5	gbrowse
chrX	17696471	C	T	2302	STOP_GAINED	Caa/Taa	cgt-2	F20B4.6	gbrowse
chrM	12248	G	A	6592.01	STOP_GAINED	tgG/tgA	MTCE.35	MTCE.35	gbrowse

## Sheet: CB4854
Supplementary Data 1-e			High polymorphism sites comparing CB4854 with N2
Chromosome	Physical position	Reference	Alteration	Quality	Effect	A.A change	Gene	Transcript	Gbrowse
chrI	6313	G	T	4333.01	STOP_GAINED	taC/taA	Y74C9A.3	Y74C9A.3.1	gbrowse
chrI	6313	G	T	4333.01	STOP_GAINED	taC/taA	Y74C9A.3	Y74C9A.3.2	gbrowse
chrI	60201	CG	C	3986	FRAME_SHIFT	-	Y48G1C.5	Y48G1C.5	gbrowse
chrI	106360	G	GTT	3704	FRAME_SHIFT	-/AA	Y48G1C.8	Y48G1C.8	gbrowse
chrI	220554	T	A	96.51	STOP_GAINED	Aaa/Taa	Y48G1BL.5	Y48G1BL.5	gbrowse
chrI	221154	G	GC	1298.96	FRAME_SHIFT	-/G	Y48G1BL.6	Y48G1BL.6	gbrowse
chrI	234214	GTGGTGCA	G	2715.96	FRAME_SHIFT	-	Y48G1BM.6	Y48G1BM.6	gbrowse
chrI	238696	A	AG	103.23	FRAME_SHIFT	-/C	Y48G1BM.7	Y48G1BM.7	gbrowse
chrI	238911	CGGGGGGGGGGGGG	C	3941	FRAME_SHIFT	-	Y48G1BM.7	Y48G1BM.7	gbrowse
chrI	238954	A	T	1333	STOP_GAINED	tTg/tAg	Y48G1BM.7	Y48G1BM.7	gbrowse
chrI	487555	A	ATT	3198.96	FRAME_SHIFT	-/AA	W04C9.6	W04C9.6	gbrowse
chrI	947277	ACC	A	1093.96	FRAME_SHIFT	-	nas-30	Y95B8A.1	gbrowse
chrI	947580	AAT	A	3575	FRAME_SHIFT	-	nas-30	Y95B8A.1	gbrowse
chrI	1382514	C	CA	2727.96	FRAME_SHIFT	-/T	Y92H12BL.4	Y92H12BL.4	gbrowse
chrI	1441689	C	CT	3180.96	FRAME_SHIFT	-/A	F37F2.2	F37F2.2.1	gbrowse
chrI	1499089	GGC	G	5148	FRAME_SHIFT	-	Y92H12A.5	Y92H12A.5	gbrowse
chrI	1499093	CAT	C	3669	FRAME_SHIFT	-	Y92H12A.5	Y92H12A.5	gbrowse
chrI	1499098	TCCACACATCCA	T	11959	FRAME_SHIFT	-	Y92H12A.5	Y92H12A.5	gbrowse
chrI	1792462	G	GT	3966	FRAME_SHIFT	-/T	Y71G12B.7	Y71G12B.7	gbrowse
chrI	1792647	TA	T	6128	FRAME_SHIFT	-	Y71G12B.7	Y71G12B.7	gbrowse
chrI	1804706	T	TG	4170	FRAME_SHIFT	-/G	Y71G12B.5	Y71G12B.5	gbrowse
chrI	1832005	G	GC	4119	FRAME_SHIFT	-/C	Y71G12B.28	Y71G12B.28	gbrowse
chrI	1851867	AGTTCCAGGAAT	A	10209	FRAME_SHIFT	-	M01D7.9	M01D7.9	gbrowse
chrI	1852234	T	A	2461	STOP_GAINED	Aga/Tga	M01D7.9	M01D7.9	gbrowse
chrI	1852235	GT	G	2726.96	FRAME_SHIFT	-	M01D7.9	M01D7.9	gbrowse
chrI	1852238	A	ATTT	3939	STOP_GAINED	tct/tAAAct	M01D7.9	M01D7.9	gbrowse
chrI	2042018	A	AT	3215.99	FRAME_SHIFT	-/A	Y20F4.4	Y20F4.4	gbrowse
chrI	2066974	G	GGT	3456	SPLICE_SITE_DONOR		arl-13	Y37E3.5a	gbrowse
chrI	2205325	G	GT	1604.96	FRAME_SHIFT	-/T	afd-1	W03F11.6c	gbrowse
chrI	2226683	G	GA	1802.96	FRAME_SHIFT	-/T	gcy-17	W03F11.2	gbrowse
chrI	2331575	G	T	1345	STOP_GAINED	tCg/tAg	Y39G10AR.16	Y39G10AR.16	gbrowse
chrI	2439635	CA	C	4916	FRAME_SHIFT	-	F23C8.3	F23C8.3	gbrowse
chrI	2550167	T	G	2555	STOP_GAINED	taT/taG	Y23H5B.2	Y23H5B.2	gbrowse
chrI	2550198	T	G	2386	STOP_LOST	Tga/Gga	Y23H5B.2	Y23H5B.2	gbrowse
chrI	2560050	A	T	5371.01	STOP_GAINED	Aaa/Taa	C55C2.4	C55C2.4	gbrowse
chrI	2600037	G	T	4281.01	SPLICE_SITE_DONOR		K07A3.3	K07A3.3a	gbrowse
chrI	2600037	G	T	4281.01	SPLICE_SITE_DONOR		K07A3.3	K07A3.3b	gbrowse
chrI	2634560	A	G	3790.01	STOP_LOST	tAg/tGg	Y23H5A.8	Y23H5A.8	gbrowse
chrI	2638680	A	AT	3061.96	FRAME_SHIFT	-/T	F40E3.3	F40E3.3	gbrowse
chrI	2639057	CA	C	4942	SPLICE_SITE_ACCEPTOR		F40E3.3	F40E3.3	gbrowse
chrI	2700427	A	AG	3744	FRAME_SHIFT	-/G	F32B5.1	F32B5.1	gbrowse
chrI	2789492	A	G	4149.01	SPLICE_SITE_DONOR		W03D8.1	W03D8.1	gbrowse
chrI	2796620	GT	G	4624	FRAME_SHIFT	-	W03D8.7	W03D8.7	gbrowse
chrI	2863932	G	GTTTT	3991	FRAME_SHIFT	-/TTTT	Y71F9AL.11	Y71F9AL.11	gbrowse
chrI	2864034	CTCTCTCTCTCTCTCTCTCTCTCTCTCTC	C	3513	FRAME_SHIFT	-	Y71F9AL.11	Y71F9AL.11	gbrowse
chrI	2864330	TTTTGC	T	6384	FRAME_SHIFT	-	Y71F9AL.11	Y71F9AL.11	gbrowse
chrI	2903889	GT	G	2242.96	SPLICE_SITE_DONOR		Y71F9AL.4	Y71F9AL.4	gbrowse
chrI	6066249	T	TGATCTCCAATTACAATCAAAA	24766	STOP_GAINED	-/TTTTGATTGTAATTGGAGATC	C27A12.9	C27A12.9	gbrowse
chrI	6801828	G	GCT	5955	SPLICE_SITE_ACCEPTOR		E02D9.1	E02D9.1b.2	gbrowse
chrI	6951672	T	C	6160.01	SPLICE_SITE_DONOR		pcbd-1	T10B11.1	gbrowse
chrI	7785529	C	A	29.77	SPLICE_SITE_ACCEPTOR		D2005.1	D2005.1	gbrowse
chrI	10113279	TG	T	5298	FRAME_SHIFT	-	Y106G6D.3	Y106G6D.3	gbrowse
chrI	11124047	ATGATGTAC	A	13525	FRAME_SHIFT	-	Y52B11B.1	Y52B11B.1	gbrowse
chrI	11145687	T	TG	4310	FRAME_SHIFT	-/G	ZK39.9	ZK39.9	gbrowse
chrI	12917185	AG	A	5414	FRAME_SHIFT	-	fkb-8	Y18D10A.25	gbrowse
chrI	12961358	G	GT	3288	FRAME_SHIFT	-/A	fbxa-140	C47B2.1	gbrowse
chrI	12961547	G	GA	4329	FRAME_SHIFT	-/T	fbxa-140	C47B2.1	gbrowse
chrI	12962255	CA	C	3524	FRAME_SHIFT	-	fbxa-140	C47B2.1	gbrowse
chrI	12962289	T	TA	3912	FRAME_SHIFT	-/T	fbxa-140	C47B2.1	gbrowse
chrI	12982022	GC	G	3380	FRAME_SHIFT	-	selb-1	C47B2.7a	gbrowse
chrI	12982022	GC	G	3380	FRAME_SHIFT	-	selb-1	C47B2.7b	gbrowse
chrI	12982028	T	TA	3778	FRAME_SHIFT	-/A	selb-1	C47B2.7a	gbrowse
chrI	12982028	T	TA	3778	FRAME_SHIFT	-/A	selb-1	C47B2.7b	gbrowse
chrI	12982178	AGGT	A	4789	FRAME_SHIFT	-	selb-1	C47B2.7a	gbrowse
chrI	12982178	AGGT	A	4789	FRAME_SHIFT	-	selb-1	C47B2.7b	gbrowse
chrI	12982178	AGGT	A	4789	SPLICE_SITE_DONOR		C47B2.9	C47B2.9.2	gbrowse
chrI	12982178	AGGT	A	4789	SPLICE_SITE_DONOR		selb-1	C47B2.7b	gbrowse
chrI	13067635	AG	A	2666.96	FRAME_SHIFT	-	Y26D4A.2	Y26D4A.2	gbrowse
chrI	13067638	C	CA	2795.96	FRAME_SHIFT	-/A	Y26D4A.2	Y26D4A.2	gbrowse
chrI	13108231	GTT	G	1812.96	FRAME_SHIFT	-	C17H1.14	C17H1.14	gbrowse
chrI	13108234	AG	A	1385.96	FRAME_SHIFT	-	C17H1.14	C17H1.14	gbrowse
chrI	13108433	CT	C	2270.96	FRAME_SHIFT	-	C17H1.14	C17H1.14	gbrowse
chrI	13108439	T	TC	2435.96	FRAME_SHIFT	-/G	C17H1.14	C17H1.14	gbrowse
chrI	13143733	C	T	1430	STOP_GAINED	Cag/Tag	F22G12.7	F22G12.7	gbrowse
chrI	13145089	C	A	304	STOP_GAINED	tCa/tAa	F22G12.7	F22G12.7	gbrowse
chrI	13145581	TG	T	1687.96	FRAME_SHIFT	-	F22G12.7	F22G12.7	gbrowse
chrI	13166362	G	GT	2650.96	FRAME_SHIFT	-/T	F22G12.5	F22G12.5	gbrowse
chrI	13186160	C	T	5789.01	STOP_GAINED	Caa/Taa	F17B5.1	F17B5.1a	gbrowse
chrI	13204203	GATATGCTTTA	G	18253	FRAME_SHIFT	-	F17B5.6	F17B5.6	gbrowse
chrI	13209125	A	T	5855.01	STOP_GAINED	Aaa/Taa	ZK1225.2	ZK1225.2	gbrowse
chrI	13214164	T	A	6149.01	STOP_GAINED	Aga/Tga	ZK1225.4	ZK1225.4	gbrowse
chrI	13215424	G	T	4644.01	STOP_GAINED	taC/taA	ZK1225.4	ZK1225.4	gbrowse
chrI	13225374	G	GT	1656.96	SPLICE_SITE_DONOR		ZK1225.7	ZK1225.7	gbrowse
chrI	13252325	G	T	71.97	SPLICE_SITE_DONOR		F44F1.1	F44F1.1	gbrowse
chrI	13256337	G	GAA	4125	FRAME_SHIFT	-/AA	F44F1.3	F44F1.3	gbrowse
chrI	13256342	C	CTA	2593.96	FRAME_SHIFT	-/TA	F44F1.3	F44F1.3	gbrowse
chrI	13256355	GT	G	2096.96	FRAME_SHIFT	-	F44F1.3	F44F1.3	gbrowse
chrI	13300236	TCC	T	6299	FRAME_SHIFT	-	sepa-1	M01E5.6	gbrowse
chrI	13536961	T	TAAATTTTTTTGCATGTTAG	15679	FRAME_SHIFT	-/AAATTTTTTTGCATGTTAG	Y87G2A.2	Y87G2A.2	gbrowse
chrI	13576304	T	TTTCGCATAAAA	14831	FRAME_SHIFT	-/TTCGCATAAAA	gpi-1	Y87G2A.8b	gbrowse
chrI	13617681	C	A	6311.01	SPLICE_SITE_DONOR		agef-1	Y6B3A.1c	gbrowse
chrI	13617731	A	AT	4003	FRAME_SHIFT	-/A	agef-1	Y6B3A.1c	gbrowse
chrI	13750421	C	CTA	5552	SPLICE_SITE_ACCEPTOR		Y6B3B.9	Y6B3B.9	gbrowse
chrI	13795390	G	A	4074.01	SPLICE_SITE_DONOR		Y37H9A.4	Y37H9A.4	gbrowse
chrI	13840877	A	ACGGGAGG	10921	FRAME_SHIFT	-/CGGGAGG	W04A8.2	W04A8.2	gbrowse
chrI	13853683	C	T	5016.01	STOP_GAINED	Caa/Taa	W04A8.9	W04A8.9	gbrowse
chrI	13927099	G	GGGAAGATCGAACTCAAC	20508	FRAME_SHIFT	-/GTTGAGTTCGATCTTCC	Y71A12B.24	Y71A12B.24	gbrowse
chrI	13993640	T	C	5084.01	SPLICE_SITE_DONOR		Y71A12B.15	Y71A12B.15	gbrowse
chrI	14255706	C	A	3609.01	STOP_GAINED	tCa/tAa	K04H8.3	K04H8.3	gbrowse
chrI	14288042	TA	T	6170	FRAME_SHIFT	-	fbxa-103	F09C3.4	gbrowse
chrI	14349945	A	AC	5194	SPLICE_SITE_DONOR		Y105E8A.2	Y105E8A.2	gbrowse
chrI	14418206	GA	G	2079.96	FRAME_SHIFT	-	Y105E8A.10	Y105E8A.10a	gbrowse
chrI	14469692	GT	G	3363	SPLICE_SITE_DONOR		ekl-4	Y105E8A.17b	gbrowse
chrI	14498106	G	A	3544.01	STOP_GAINED	Cag/Tag	Y105E8A.28	Y105E8A.28	gbrowse
chrI	14585409	A	AGGTTTAGC	13176	FRAME_SHIFT	-/GCTAAACC	Y105E8A.29	Y105E8A.29	gbrowse
chrI	14585429	G	GAA	3748	FRAME_SHIFT	-/TT	Y105E8A.29	Y105E8A.29	gbrowse
chrI	14634094	GCTT	G	4557	SPLICE_SITE_ACCEPTOR		exoc-8	Y105E8B.2a	gbrowse
chrI	14725514	AAG	A	4149	FRAME_SHIFT	-	K05C4.10	K05C4.10	gbrowse
chrI	14726119	G	GA	4557	FRAME_SHIFT	-/A	K05C4.10	K05C4.10	gbrowse
chrI	14775256	TAC	T	7201	FRAME_SHIFT	-	F39B2.5	F39B2.5.1	gbrowse
chrI	14775256	TAC	T	7201	FRAME_SHIFT	-	F39B2.5	F39B2.5.2	gbrowse
chrI	14984208	AT	A	4115	FRAME_SHIFT	-	tag-4	ZK337.4	gbrowse
chrI	14984234	C	CA	4057	FRAME_SHIFT	-/A	tag-4	ZK337.4	gbrowse
chrII	392967	C	CA	3004.96	FRAME_SHIFT	-/T	C03H5.6	C03H5.6	gbrowse
chrII	565921	GAA	G	199.98	FRAME_SHIFT	-	W08F4.5	W08F4.5	gbrowse
chrII	595621	AGCGGCCGC	A	8241	FRAME_SHIFT	-	nhl-3	W04H10.3b.1	gbrowse
chrII	595621	AGCGGCCGC	A	8241	FRAME_SHIFT	-	nhl-3	W04H10.3b.2	gbrowse
chrII	595621	AGCGGCCGC	A	8241	FRAME_SHIFT	-	nhl-3	W04H10.3b.3	gbrowse
chrII	595621	AGCGGCCGC	A	8241	FRAME_SHIFT	-	nhl-3	W04H10.3a	gbrowse
chrII	595621	AGCGGCCGC	A	8241	SPLICE_SITE_ACCEPTOR		nhl-3	W04H10.3a	gbrowse
chrII	797967	A	G	4417.01	SPLICE_SITE_DONOR		F46F5.2	F46F5.2	gbrowse
chrII	821619	C	A	153.13	START_LOST	atG/atT	F46F5.8	F46F5.8	gbrowse
chrII	821620	A	T	63.97	START_LOST	aTg/aAg	F46F5.8	F46F5.8	gbrowse
chrII	1848048	G	GC	3726	FRAME_SHIFT	-/G	fbxb-97	C52E2.6	gbrowse
chrII	2472843	CA	C	2215.96	FRAME_SHIFT	-	tsr-1	F53G2.6	gbrowse
chrII	2492145	ACT	A	4390	FRAME_SHIFT	-	F53G2.1	F53G2.1	gbrowse
chrII	2520972	A	C	3663.01	STOP_LOST	Taa/Gaa	bath-13	F40B1.1	gbrowse
chrII	2548826	G	T	5301.01	STOP_GAINED	Gga/Tga	K02F6.3	K02F6.3	gbrowse
chrII	2622699	A	AAT	3167.96	FRAME_SHIFT	-/AT	D2062.5	D2062.5	gbrowse
chrII	2622750	T	TAA	2617.96	FRAME_SHIFT	-/AA	D2062.5	D2062.5	gbrowse
chrII	2622753	GA	G	1967.96	FRAME_SHIFT	-	D2062.5	D2062.5	gbrowse
chrII	2622772	AG	A	1536.96	FRAME_SHIFT	-	D2062.5	D2062.5	gbrowse
chrII	2622781	C	CA	1118.96	FRAME_SHIFT	-/A	D2062.5	D2062.5	gbrowse
chrII	2623979	CA	C	319.97	FRAME_SHIFT	-	D2062.4	D2062.4a	gbrowse
chrII	2629722	C	T	97.51	STOP_GAINED	Cag/Tag	sri-37	D2062.2	gbrowse
chrII	2641260	GATAA	G	4217	FRAME_SHIFT	-	F22E5.8	F22E5.8	gbrowse
chrII	2642883	T	G	3806.01	STOP_GAINED	taT/taG	F22E5.7	F22E5.7	gbrowse
chrII	2648479	C	A	1015	START_LOST	atG/atT	F22E5.13	F22E5.13.1	gbrowse
chrII	2648479	C	A	1015	START_LOST	atG/atT	F22E5.13	F22E5.13.2	gbrowse
chrII	2665622	G	GC	134	FRAME_SHIFT	-/C	F22E5.2	F22E5.2	gbrowse
chrII	2665919	TGTCCCACC	T	4582	FRAME_SHIFT	-	F22E5.2	F22E5.2	gbrowse
chrII	3000348	C	CAACACCACGTCCCA	15906	FRAME_SHIFT	-/AACACCACGTCCCA	K08A2.1	K08A2.1.1	gbrowse
chrII	3000348	C	CAACACCACGTCCCA	15906	FRAME_SHIFT	-/AACACCACGTCCCA	K08A2.1	K08A2.1.2	gbrowse
chrII	3107982	ACT	A	3810	FRAME_SHIFT	-	clec-122	Y25C1A.3	gbrowse
chrII	3149239	AC	A	3872	FRAME_SHIFT	-	T10D4.11	T10D4.11	gbrowse
chrII	3151388	TTGTGATGACTACCAATGAGTTCAACGTGGAG	T	25467	FRAME_SHIFT	-	T10D4.14	T10D4.14	gbrowse
chrII	3151787	T	C	94.51	START_LOST	Atg/Gtg	T10D4.14	T10D4.14	gbrowse
chrII	3189511	T	TC	1991.96	FRAME_SHIFT	-/C	Y27F2A.11	Y27F2A.11	gbrowse
chrII	3200245	TC	T	208.99	FRAME_SHIFT	-	sri-48	ZC239.9	gbrowse
chrII	3200250	A	AC	263.99	FRAME_SHIFT	-/G	sri-48	ZC239.9	gbrowse
chrII	3202182	C	CA	731.96	FRAME_SHIFT	-/T	sri-53	ZC239.10	gbrowse
chrII	3203829	G	GA	3398	FRAME_SHIFT	-/A	sri-50	ZC239.19	gbrowse
chrII	3203833	AGC	A	3618	FRAME_SHIFT	-	sri-50	ZC239.19	gbrowse
chrII	3203837	T	TA	2967.96	FRAME_SHIFT	-/A	sri-50	ZC239.19	gbrowse
chrII	3206069	T	A	150.03	STOP_LOST	tAa/tTa	ZC239.20	ZC239.20	gbrowse
chrII	3206098	G	T	65.51	STOP_GAINED	tgC/tgA	ZC239.20	ZC239.20	gbrowse
chrII	3206456	G	GTT	134.23	FRAME_SHIFT	-/AA	ZC239.20	ZC239.20	gbrowse
chrII	3206460	GT	G	123.23	FRAME_SHIFT	-	ZC239.20	ZC239.20	gbrowse
chrII	3220728	GC	G	348.96	FRAME_SHIFT	-	ZC239.22	ZC239.22	gbrowse
chrII	3220736	A	AT	340.96	FRAME_SHIFT	-/A	ZC239.22	ZC239.22	gbrowse
chrII	3225852	T	TA	455.96	FRAME_SHIFT	-/T	ZC239.17	ZC239.17	gbrowse
chrII	3225856	G	GTAC	420.99	STOP_GAINED	aaa/aaGTAa	ZC239.17	ZC239.17	gbrowse
chrII	3285597	GGAAATTGGTCGAGCTTGAGAACGAAAATTTTCTCT	G	23933	FRAME_SHIFT	-	F39E9.4	F39E9.4	gbrowse
chrII	3286993	G	GCTT	2763.96	STOP_GAINED	gag/gCTTag	F39E9.4	F39E9.4	gbrowse
chrII	3287001	T	G	1353	STOP_GAINED	taT/taG	F39E9.4	F39E9.4	gbrowse
chrII	3287655	A	ATG	1639.96	FRAME_SHIFT	-/TG	sri-63	F39E9.3	gbrowse
chrII	3287658	CTT	C	1194.96	FRAME_SHIFT	-	sri-63	F39E9.3	gbrowse
chrII	3296275	T	TC	2569.96	SPLICE_SITE_ACCEPTOR		btb-17	F39E9.11	gbrowse
chrII	3297019	TGGGCTAAAATG	T	10368	FRAME_SHIFT	-	btb-16	F39E9.2	gbrowse
chrII	3306386	A	C	3993.01	STOP_LOST	Tga/Gga	F39E9.7	F39E9.7	gbrowse
chrII	3306443	TCTCGC	T	8129	FRAME_SHIFT	-	F39E9.7	F39E9.7	gbrowse
chrII	3306831	T	A	4469.01	STOP_GAINED	Aaa/Taa	F39E9.7	F39E9.7	gbrowse
chrII	3319468	T	TC	411.96	FRAME_SHIFT	-/C	F39E9.1	F39E9.1	gbrowse
chrII	3319531	T	A	217	STOP_LOST	Taa/Aaa	F39E9.1	F39E9.1	gbrowse
chrII	3319889	TG	T	349.97	FRAME_SHIFT	-	F39E9.22	F39E9.22	gbrowse
chrII	3319892	C	CT	306.98	FRAME_SHIFT	-/T	F39E9.22	F39E9.22	gbrowse
chrII	3330433	A	AC	359.96	FRAME_SHIFT	-/C	F14D2.6	F14D2.6	gbrowse
chrII	3331287	AAG	A	562.96	FRAME_SHIFT	-	F14D2.6	F14D2.6	gbrowse
chrII	3331296	T	TG	401.96	FRAME_SHIFT	-/G	F14D2.6	F14D2.6	gbrowse
chrII	3331298	C	CT	407.96	FRAME_SHIFT	-/T	F14D2.6	F14D2.6	gbrowse
chrII	3331808	A	T	421	STOP_LOST	tAa/tTa	F14D2.6	F14D2.6	gbrowse
chrII	3333244	AAGGT	A	1527.96	FRAME_SHIFT	-	F14D2.17	F14D2.17	gbrowse
chrII	3333244	AAGGT	A	1527.96	SPLICE_SITE_DONOR		F14D2.17	F14D2.17	gbrowse
chrII	3334185	C	T	496	STOP_GAINED	Caa/Taa	F14D2.17	F14D2.17	gbrowse
chrII	3347578	T	A	4026.01	STOP_LOST	tAg/tTg	F14D2.8	F14D2.8.1	gbrowse
chrII	3347578	T	A	4026.01	STOP_LOST	tAg/tTg	F14D2.8	F14D2.8.2	gbrowse
chrII	3347578	T	A	4026.01	STOP_LOST	tAg/tTg	F14D2.8	F14D2.8.3	gbrowse
chrII	3349338	ATTCATATCATATTCATTT	A	19452	FRAME_SHIFT	-	F14D2.8	F14D2.8.2	gbrowse
chrII	3349338	ATTCATATCATATTCATTT	A	19452	FRAME_SHIFT	-	F14D2.8	F14D2.8.3	gbrowse
chrII	3349338	ATTCATATCATATTCATTT	A	19452	START_LOST	atgaat/-	F14D2.8	F14D2.8.1	gbrowse
chrII	3363770	CCATA	C	6280	FRAME_SHIFT	-	Y49F6C.6	Y49F6C.6	gbrowse
chrII	3367530	C	CTAACTA	12152	STOP_GAINED	tta/ttTAGTTAa	Y49F6C.7	Y49F6C.7	gbrowse
chrII	3367879	C	T	5345.01	SPLICE_SITE_DONOR		Y49F6C.7	Y49F6C.7	gbrowse
chrII	3378737	G	A	98.51	SPLICE_SITE_ACCEPTOR		bath-9	Y49F6C.3.1	gbrowse
chrII	3382222	T	A	1259	STOP_GAINED	tgT/tgA	T06D4.1	T06D4.1a	gbrowse
chrII	3382427	G	T	1595	SPLICE_SITE_DONOR		T06D4.1	T06D4.1b.2	gbrowse
chrII	3386035	A	AGTCTGTT	3140.96	FRAME_SHIFT	-/AACAGAC	T06D4.2	T06D4.2	gbrowse
chrII	3386087	GGGCGGGAGGGGGGGAA	G	3866	FRAME_SHIFT	-	T06D4.2	T06D4.2	gbrowse
chrII	3388453	CA	C	3418	FRAME_SHIFT	-	T06D4.3	T06D4.3	gbrowse
chrII	3389794	T	TG	6600	FRAME_SHIFT	-/C	T06D4.3	T06D4.3	gbrowse
chrII	3390170	T	TTCGGATCGGGAGCGATTTTCAAGTAAA	27224	STOP_GAINED	-/TTTACTTGAAAATCGCTCCCGATCCGA	T06D4.3	T06D4.3	gbrowse
chrII	3390254	TA	T	2275.96	FRAME_SHIFT	-	T06D4.3	T06D4.3	gbrowse
chrII	3399879	T	TTTGA	7017	FRAME_SHIFT	-/TCAA	F18A12.6	F18A12.6	gbrowse
chrII	3399942	A	T	4497.01	STOP_GAINED	tTg/tAg	F18A12.6	F18A12.6	gbrowse
chrII	3400257	TCATCATAGTTATCGTATTGATCTATCAGACATTGAGCTCGTTTCCCATATTCA	T	19922	FRAME_SHIFT	-	F18A12.6	F18A12.6	gbrowse
chrII	3401865	A	AG	4538	FRAME_SHIFT	-/C	F18A12.6	F18A12.6	gbrowse
chrII	3406721	C	CATATGCCA	12278	FRAME_SHIFT	-/ATATGCCA	F18A12.4	F18A12.4	gbrowse
chrII	3406761	T	G	5712.01	STOP_GAINED	taT/taG	F18A12.4	F18A12.4	gbrowse
chrII	3406780	G	T	5668.01	STOP_GAINED	Gaa/Taa	F18A12.4	F18A12.4	gbrowse
chrII	3406789	T	C	5939.01	STOP_LOST	Taa/Caa	F18A12.4	F18A12.4	gbrowse
chrII	3409246	G	GATGGA	8700	FRAME_SHIFT	-/ATGGA	F18A12.3	F18A12.3	gbrowse
chrII	3413385	C	G	62.97	SPLICE_SITE_ACCEPTOR		F18A12.7	F18A12.7	gbrowse
chrII	3414036	T	A	27.77	STOP_GAINED	Aaa/Taa	F18A12.7	F18A12.7	gbrowse
chrII	3414039	T	A	129.26	STOP_GAINED	Aga/Tga	F18A12.7	F18A12.7	gbrowse
chrII	3415090	C	CT	3499	FRAME_SHIFT	-/T	F18A12.2	F18A12.2	gbrowse
chrII	3441756	C	CA	3920	FRAME_SHIFT	-/A	C16C8.17	C16C8.17	gbrowse
chrII	3448714	A	AC	7295	FRAME_SHIFT	-/C	C16C8.21	C16C8.21	gbrowse
chrII	3451911	G	A	5244.01	SPLICE_SITE_ACCEPTOR		C16C8.13	C16C8.13.2	gbrowse
chrII	3453229	T	TCA	3914	FRAME_SHIFT	-/CA	C16C8.12	C16C8.12.1	gbrowse
chrII	3453229	T	TCA	3914	FRAME_SHIFT	-/CA	C16C8.12	C16C8.12.2	gbrowse
chrII	3491181	AATGTCTGT	A	7950	FRAME_SHIFT	-	fbxb-112	Y49F6B.3	gbrowse
chrII	3492511	A	AT	4216	FRAME_SHIFT	-/T	fbxb-112	Y49F6B.3	gbrowse
chrII	3562922	C	CT	4965	FRAME_SHIFT	-/A	W10G11.4	W10G11.4	gbrowse
chrII	3574944	ATCGGCTGCCAT	A	17073	FRAME_SHIFT	-	clec-131	W10G11.7	gbrowse
chrII	3580617	G	A	4679.01	STOP_GAINED	tgG/tgA	clec-134	W10G11.11	gbrowse
chrII	3613733	C	T	5381.01	STOP_GAINED	Caa/Taa	F40E12.2	F40E12.2	gbrowse
chrII	3653678	A	C	4176.01	SPLICE_SITE_ACCEPTOR		F19B10.11	F19B10.11	gbrowse
chrII	3689539	CT	C	554.96	FRAME_SHIFT	-	srx-101	F40H7.4	gbrowse
chrII	3689546	A	AG	895.96	FRAME_SHIFT	-/C	srx-101	F40H7.4	gbrowse
chrII	3691955	G	A	12.04	SPLICE_SITE_ACCEPTOR		F40H7.3	F40H7.3	gbrowse
chrII	3692111	G	C	1097	SPLICE_SITE_DONOR		F40H7.3	F40H7.3	gbrowse
chrII	3692776	TCC	T	360.98	SPLICE_SITE_ACCEPTOR		F40H7.3	F40H7.3	gbrowse
chrII	3692776	TCC	T	360.98	SPLICE_SITE_DONOR		F40H7.3	F40H7.3	gbrowse
chrII	3692779	C	G	162.01	SPLICE_SITE_ACCEPTOR		F40H7.3	F40H7.3	gbrowse
chrII	3692779	C	G	162.01	SPLICE_SITE_DONOR		F40H7.3	F40H7.3	gbrowse
chrII	3693962	A	T	4694.01	STOP_GAINED	tgT/tgA	srx-102	F40H7.5	gbrowse
chrII	3695535	G	C	2969	SPLICE_SITE_ACCEPTOR		F40H7.11	F40H7.11	gbrowse
chrII	3721678	C	A	1884	STOP_GAINED	tCg/tAg	C46E10.3	C46E10.3	gbrowse
chrII	3723063	CA	C	1007.96	FRAME_SHIFT	-	C46E10.3	C46E10.3	gbrowse
chrII	3723069	A	AT	1260.96	FRAME_SHIFT	-/T	C46E10.3	C46E10.3	gbrowse
chrII	3723571	TTA	T	856.96	FRAME_SHIFT	-	C46E10.2	C46E10.2	gbrowse
chrII	3723576	C	CT	551.96	FRAME_SHIFT	-/T	C46E10.2	C46E10.2	gbrowse
chrII	3723581	A	AAT	691.96	SPLICE_SITE_DONOR		C46E10.2	C46E10.2	gbrowse
chrII	3723582	G	A	420	SPLICE_SITE_DONOR		C46E10.2	C46E10.2	gbrowse
chrII	3723899	G	C	1684	STOP_LOST	taG/taC	C46E10.2	C46E10.2	gbrowse
chrII	3726685	C	CT	1642.96	FRAME_SHIFT	-/A	C46E10.8	C46E10.8	gbrowse
chrII	3729029	GC	G	921.96	FRAME_SHIFT	-	C46E10.9	C46E10.9	gbrowse
chrII	3729033	GAA	G	1333.96	FRAME_SHIFT	-	C46E10.9	C46E10.9	gbrowse
chrII	3731473	GCA	G	4637	FRAME_SHIFT	-	sdz-12	F12E12.5	gbrowse
chrII	3745220	CG	C	1928.96	FRAME_SHIFT	-	F12E12.12	F12E12.12	gbrowse
chrII	3745223	G	T	1726	STOP_GAINED	taC/taA	F12E12.12	F12E12.12	gbrowse
chrII	3745561	C	T	366	SPLICE_SITE_DONOR		F12E12.12	F12E12.12	gbrowse
chrII	3745614	CTG	C	444.96	FRAME_SHIFT	-	F12E12.12	F12E12.12	gbrowse
chrII	3748211	A	C	2823	STOP_GAINED	tTa/tGa	fbxb-90	F12E12.10	gbrowse
chrII	3759737	TG	T	7234	FRAME_SHIFT	-	T24E12.12	T24E12.12	gbrowse
chrII	3768019	GA	G	2851.96	FRAME_SHIFT	-	T24E12.9	T24E12.9	gbrowse
chrII	3771465	G	GA	2313.96	FRAME_SHIFT	-/T	T24E12.10	T24E12.10	gbrowse
chrII	3796674	A	AC	1846.96	FRAME_SHIFT	-/C	Y8A9A.2	Y8A9A.2	gbrowse
chrII	3830537	GA	G	3360	FRAME_SHIFT	-	F54D10.9	F54D10.9	gbrowse
chrII	3833911	G	GC	2589.96	FRAME_SHIFT	-/G	oac-4	C17A2.5	gbrowse
chrII	3833912	A	ATTTTCGGC	5693	FRAME_SHIFT	-/GCCGAAAA	oac-4	C17A2.5	gbrowse
chrII	3863708	T	TAA	3613	FRAME_SHIFT	-/TT	nhr-261	C49D10.9	gbrowse
chrII	3863716	GGA	G	4950	FRAME_SHIFT	-	nhr-261	C49D10.9	gbrowse
chrII	3864138	A	T	35.77	STOP_GAINED	taT/taA	nhr-261	C49D10.9	gbrowse
chrII	3882003	A	T	489	STOP_GAINED	Aag/Tag	nhr-166	C49D10.2	gbrowse
chrII	3892160	C	A	3842.01	STOP_GAINED	tCa/tAa	F53C3.8	F53C3.8	gbrowse
chrII	3894875	G	GC	3829	FRAME_SHIFT	-/C	F53C3.7	F53C3.7	gbrowse
chrII	3895063	G	A	4716.01	SPLICE_SITE_ACCEPTOR		F53C3.7	F53C3.7	gbrowse
chrII	3895376	TTCCGAAAATATGGGTTTTGTTGCAACTTGGGA	T	15412	FRAME_SHIFT	-	F53C3.7	F53C3.7	gbrowse
chrII	3902017	TAATCGATA	T	12336	FRAME_SHIFT	-	F53C3.4	F53C3.4	gbrowse
chrII	3993795	T	A	3013	STOP_GAINED	tTa/tAa	Y14H12A.1	Y14H12A.1	gbrowse
chrII	4057634	GA	G	4008	FRAME_SHIFT	-	W06A11.4	W06A11.4	gbrowse
chrII	4069747	GCTCAGGCT	G	7981	FRAME_SHIFT	-	W06A11.1	W06A11.1	gbrowse
chrII	4069759	AGGCTC	A	4842	FRAME_SHIFT	-	W06A11.1	W06A11.1	gbrowse
chrII	4069773	A	G	3800.01	STOP_LOST	tAg/tGg	W06A11.1	W06A11.1	gbrowse
chrII	4112723	C	CA	1897.96	FRAME_SHIFT	-/A	T08H4.2	T08H4.2	gbrowse
chrII	4173418	TCA	T	6323	FRAME_SHIFT	-	R03H10.6	R03H10.6	gbrowse
chrII	4221767	G	A	4685.01	SPLICE_SITE_DONOR		F31D5.1	F31D5.1	gbrowse
chrII	4322250	T	A	5321.01	SPLICE_SITE_DONOR		Y52E8A.1	Y52E8A.1	gbrowse
chrII	4374550	C	A	3646.01	SPLICE_SITE_DONOR		ntl-2	B0286.4c.4	gbrowse
chrII	4374550	C	A	3646.01	SPLICE_SITE_DONOR		ntl-2	B0286.4c.8	gbrowse
chrII	4797210	G	A	4731.01	SPLICE_SITE_DONOR		C33F10.14	C33F10.14.1	gbrowse
chrII	4836625	CT	C	4598	FRAME_SHIFT	-	C33F10.12	C33F10.12	gbrowse
chrII	4837527	GA	G	4466	FRAME_SHIFT	-	C33F10.12	C33F10.12	gbrowse
chrII	4860164	G	A	233.76	STOP_GAINED	Caa/Taa	nspd-5	F11G11.8	gbrowse
chrII	4931300	G	T	4487.01	STOP_GAINED	Gaa/Taa	ZK546.7	ZK546.7	gbrowse
chrII	4944910	TC	T	3292	FRAME_SHIFT	-	ZK546.14	ZK546.14b.1	gbrowse
chrII	4944910	TC	T	3292	FRAME_SHIFT	-	ZK546.14	ZK546.14b.2	gbrowse
chrII	4944910	TC	T	3292	FRAME_SHIFT	-	ZK546.14	ZK546.14a.1	gbrowse
chrII	4944917	T	TA	3195.96	FRAME_SHIFT	-/T	ZK546.14	ZK546.14b.1	gbrowse
chrII	4944917	T	TA	3195.96	FRAME_SHIFT	-/T	ZK546.14	ZK546.14b.2	gbrowse
chrII	4944917	T	TA	3195.96	FRAME_SHIFT	-/T	ZK546.14	ZK546.14a.1	gbrowse
chrII	5006745	A	AG	3128.96	FRAME_SHIFT	-/G	F59A6.4	F59A6.4	gbrowse
chrII	5078775	T	TG	3501	FRAME_SHIFT	-/C	dsh-2	C27A2.6	gbrowse
chrII	5078781	G	GC	3510	FRAME_SHIFT	-/G	dsh-2	C27A2.6	gbrowse
chrII	5103404	GA	G	2626.96	FRAME_SHIFT	-	C04G6.11	C04G6.11	gbrowse
chrII	5166095	A	AC	207.99	FRAME_SHIFT	-/G	srb-3	C27D6.8	gbrowse
chrII	5230109	T	G	4888.01	STOP_GAINED	taT/taG	EGAP2.2	EGAP2.2	gbrowse
chrII	5436914	C	T	4780.01	START_LOST	atG/atA	dct-5	F07F6.5	gbrowse
chrII	5495146	G	GGAGAACCAGC	7674	FRAME_SHIFT	-/GAGAACCAGC	F12A10.2	F12A10.2	gbrowse
chrII	5550352	G	T	163.13	STOP_GAINED	Gaa/Taa	C17C3.6	C17C3.6	gbrowse
chrII	5731095	A	AT	3548	FRAME_SHIFT	-/T	C18A3.11	C18A3.11	gbrowse
chrII	5843110	C	T	5513.01	STOP_GAINED	Caa/Taa	ZK1248.1	ZK1248.1	gbrowse
chrII	6084917	A	AG	2277.96	FRAME_SHIFT	-/C	ptc-2	F21H12.4	gbrowse
chrII	6113300	C	CA	4802	FRAME_SHIFT	-/T	C29H12.5	C29H12.5	gbrowse
chrII	6535295	AT	A	3043.96	FRAME_SHIFT	-	abcx-1	C56E6.1	gbrowse
chrII	6662658	A	G	4503.01	SPLICE_SITE_ACCEPTOR		T19D12.2	T19D12.2c.1	gbrowse
chrII	6750731	T	TG	5967	FRAME_SHIFT	-/C	F41G3.20	F41G3.20	gbrowse
chrII	6759258	TC	T	4469	FRAME_SHIFT	-	F41G3.2	F41G3.2	gbrowse
chrII	6759926	A	AT	5471	FRAME_SHIFT	-/T	F41G3.2	F41G3.2	gbrowse
chrII	6760481	A	AT	2942.96	FRAME_SHIFT	-/T	F41G3.2	F41G3.2	gbrowse
chrII	6870795	A	AT	2708.96	FRAME_SHIFT	-/A	clhm-1	C44B7.4	gbrowse
chrII	6944311	AAG	A	6230	FRAME_SHIFT	-	F22D3.2	F22D3.2a.1	gbrowse
chrII	6944311	AAG	A	6230	FRAME_SHIFT	-	F22D3.2	F22D3.2a.2	gbrowse
chrII	6958094	T	G	4872.01	STOP_LOST	tAg/tCg	tra-2	C15F1.3b	gbrowse
chrII	6976997	AT	A	2640.96	FRAME_SHIFT	-	C15F1.8	C15F1.8	gbrowse
chrII	7042871	CA	C	3107.96	FRAME_SHIFT	-	ZK1127.6	ZK1127.6.1	gbrowse
chrII	7042871	CA	C	3107.96	FRAME_SHIFT	-	ZK1127.6	ZK1127.6.2	gbrowse
chrII	7052530	ACGGTAACAGT	A	11810	FRAME_SHIFT	-	ZK1127.12	ZK1127.12.1	gbrowse
chrII	7052530	ACGGTAACAGT	A	11810	FRAME_SHIFT	-	ZK1127.12	ZK1127.12.2	gbrowse
chrII	7083194	CAAGAACTGTGCATCAATGGCGA	C	20087	FRAME_SHIFT	-	T02G5.4	T02G5.4	gbrowse
chrII	7124005	C	CG	1018.96	FRAME_SHIFT	-/G	F10E7.2	F10E7.2	gbrowse
chrII	7127672	C	CTA	1714.96	FRAME_SHIFT	-/TA	F10E7.1	F10E7.1	gbrowse
chrII	7127676	C	CG	1396.96	FRAME_SHIFT	-/G	F10E7.1	F10E7.1	gbrowse
chrII	7276829	G	GC	4963	FRAME_SHIFT	-/C	C30G12.3	C30G12.3	gbrowse
chrII	7318978	G	T	4278.01	STOP_GAINED	Gaa/Taa	F21D12.2	F21D12.2	gbrowse
chrII	7521418	A	AT	4099	FRAME_SHIFT	-/A	C28F5.4	C28F5.4	gbrowse
chrII	7526382	G	A	5027.01	SPLICE_SITE_ACCEPTOR		rnh-1.1	ZK1290.6	gbrowse
chrII	7541272	G	T	5374.01	STOP_GAINED	Gga/Tga	nfi-1	ZK1290.4b.1	gbrowse
chrII	7541272	G	T	5374.01	STOP_GAINED	Gga/Tga	nfi-1	ZK1290.4b.2	gbrowse
chrII	7541272	G	T	5374.01	STOP_GAINED	Gga/Tga	nfi-1	ZK1290.4a	gbrowse
chrII	7541272	G	T	5374.01	STOP_GAINED	Gga/Tga	nfi-1	ZK1290.4c	gbrowse
chrII	7688225	T	C	4687.01	SPLICE_SITE_DONOR		F18A1.1	F18A1.1	gbrowse
chrII	7697417	G	GC	6568	FRAME_SHIFT	-/G	B0495.5	B0495.5.1	gbrowse
chrII	7697417	G	GC	6568	FRAME_SHIFT	-/G	B0495.5	B0495.5.2	gbrowse
chrII	7697419	TC	T	5939	FRAME_SHIFT	-	B0495.5	B0495.5.1	gbrowse
chrII	7697419	TC	T	5939	FRAME_SHIFT	-	B0495.5	B0495.5.2	gbrowse
chrII	7698901	C	CG	4702	FRAME_SHIFT	-/C	B0495.6	B0495.6	gbrowse
chrII	7698907	G	GC	4075	FRAME_SHIFT	-/G	B0495.6	B0495.6	gbrowse
chrII	7754524	GC	G	5211	FRAME_SHIFT	-	B0228.6	B0228.6	gbrowse
chrII	7876632	T	C	4576.01	SPLICE_SITE_ACCEPTOR		T01H3.2	T01H3.2.2	gbrowse
chrII	8159773	T	TAATTAAATTTTA	16618	STOP_GAINED	-/AATTAAATTTTA	pch-2	F10B5.5	gbrowse
chrII	8366667	A	AAATTATCTC	15411	SPLICE_SITE_DONOR		amt-3	M195.3	gbrowse
chrII	8392145	C	T	5039.01	STOP_GAINED	Cag/Tag	F49E12.10	F49E12.10	gbrowse
chrII	9091143	T	G	4249.01	STOP_LOST	taA/taC	C07H4.1	C07H4.1	gbrowse
chrII	9404561	CCA	C	5769	FRAME_SHIFT	-	Y51B9A.5	Y51B9A.5	gbrowse
chrII	9475136	GTTTGATA	G	9168	FRAME_SHIFT	-	T19H5.2	T19H5.2	gbrowse
chrII	9530737	G	T	60.97	SPLICE_SITE_DONOR		AH6.13	AH6.13	gbrowse
chrII	9530738	T	C	27.77	SPLICE_SITE_DONOR		AH6.13	AH6.13	gbrowse
chrII	9547333	TTTTAA	T	11616	SPLICE_SITE_DONOR		AH6.9	AH6.9	gbrowse
chrII	9699397	G	A	5576.01	SPLICE_SITE_DONOR		Y53C12A.8	Y53C12A.8	gbrowse
chrII	9737422	G	T	4186.01	STOP_GAINED	Gaa/Taa	mab-3	Y53C12B.5b	gbrowse
chrII	9847788	CAT	C	6153	FRAME_SHIFT	-	old-2	ZK938.5	gbrowse
chrII	9905825	C	A	5143.01	SPLICE_SITE_ACCEPTOR		F26C11.3	F26C11.3f	gbrowse
chrII	10187825	TAG	T	5986	FRAME_SHIFT	-	srd-2	R05H5.1	gbrowse
chrII	10244894	A	G	5347.01	SPLICE_SITE_DONOR		T01E8.5	T01E8.5.2	gbrowse
chrII	10352212	CACGAT	C	10625	FRAME_SHIFT	-	C07E3.8	C07E3.8	gbrowse
chrII	10569316	G	GTTTTACAATTATAT	16860	FRAME_SHIFT	-/TTTTACAATTATAT	C06A1.2	C06A1.2	gbrowse
chrII	10915033	A	AT	4574	FRAME_SHIFT	-/T	F44F4.15	F44F4.15	gbrowse
chrII	10915071	TAGAAGAA	T	11976	FRAME_SHIFT	-	F44F4.15	F44F4.15	gbrowse
chrII	10935029	T	TG	1513.96	FRAME_SHIFT	-/C	R03D7.2	R03D7.2	gbrowse
chrII	11174863	G	GA	3861	FRAME_SHIFT	-/T	F37H8.2	F37H8.2	gbrowse
chrII	11428890	CA	C	4580	FRAME_SHIFT	-	C05D12.3	C05D12.3a	gbrowse
chrII	11428890	CA	C	4580	FRAME_SHIFT	-	C05D12.3	C05D12.3c.1	gbrowse
chrII	11428890	CA	C	4580	FRAME_SHIFT	-	C05D12.3	C05D12.3c.2	gbrowse
chrII	11519430	GA	G	3524	FRAME_SHIFT	-	B0334.10	B0334.10	gbrowse
chrII	11682230	G	GA	3502	FRAME_SHIFT	-/A	C47D12.4	C47D12.4	gbrowse
chrII	11882693	T	TCAAGCTCCGTCATACAGCTAAA	26270	FRAME_SHIFT	-/CAAGCTCCGTCATACAGCTAAA	ZK930.5	ZK930.5	gbrowse
chrII	11885714	TGA	T	5750	FRAME_SHIFT	-	ZK930.6	ZK930.6	gbrowse
chrII	11885726	T	TA	4201	FRAME_SHIFT	-/A	ZK930.6	ZK930.6	gbrowse
chrII	11914610	A	G	3906.01	SPLICE_SITE_ACCEPTOR		ZK930.7	ZK930.7	gbrowse
chrII	12070148	T	C	4604.01	STOP_LOST	Tag/Cag	Y17G7B.22	Y17G7B.22.1	gbrowse
chrII	12070148	T	C	4604.01	STOP_LOST	Tag/Cag	Y17G7B.22	Y17G7B.22.2	gbrowse
chrII	12070149	A	T	4840.01	STOP_LOST	tAg/tTg	Y17G7B.22	Y17G7B.22.1	gbrowse
chrII	12070149	A	T	4840.01	STOP_LOST	tAg/tTg	Y17G7B.22	Y17G7B.22.2	gbrowse
chrII	12134880	TG	T	4044	FRAME_SHIFT	-	Y57A10A.1	Y57A10A.1	gbrowse
chrII	12151704	GTT	G	4399	FRAME_SHIFT	-	Y57A10A.3	Y57A10A.3	gbrowse
chrII	12305497	A	AT	3159.96	FRAME_SHIFT	-/A	C50E10.2	C50E10.2	gbrowse
chrII	12377269	A	T	3751.01	STOP_GAINED	tTa/tAa	Y57A10B.2	Y57A10B.2	gbrowse
chrII	12401826	A	ATT	3840	FRAME_SHIFT	-/AA	sre-29	F57G9.4	gbrowse
chrII	12477550	C	T	3625.01	STOP_GAINED	tGg/tAg	F15A4.8	F15A4.8a	gbrowse
chrII	12477550	C	T	3625.01	STOP_GAINED	tGg/tAg	F15A4.8	F15A4.8b	gbrowse
chrII	12477550	C	T	3625.01	STOP_GAINED	tGg/tAg	F15A4.8	F15A4.8c	gbrowse
chrII	12479855	AG	A	4364	FRAME_SHIFT	-	arrd-9	F15A4.9	gbrowse
chrII	12483947	T	A	35.77	STOP_GAINED	taT/taA	fbxb-102	F15A4.13	gbrowse
chrII	12523443	GT	G	2993.96	SPLICE_SITE_DONOR		T21B4.17	T21B4.17	gbrowse
chrII	12529380	CA	C	2376.96	FRAME_SHIFT	-	srx-119	F49C5.1	gbrowse
chrII	12529384	T	TG	2376.96	FRAME_SHIFT	-/G	srx-119	F49C5.1	gbrowse
chrII	12537095	CCGCGGGAT	C	5157	FRAME_SHIFT	-	F49C5.3	F49C5.3	gbrowse
chrII	12607639	G	GA	5059	FRAME_SHIFT	-/A	Y38E10A.8	Y38E10A.8	gbrowse
chrII	12610829	C	CA	1528.96	FRAME_SHIFT	-/T	lips-16	Y38E10A.10	gbrowse
chrII	12610832	CA	C	1136.96	FRAME_SHIFT	-	lips-16	Y38E10A.10	gbrowse
chrII	12610857	T	G	1093	SPLICE_SITE_ACCEPTOR		lips-16	Y38E10A.10	gbrowse
chrII	12630255	T	A	2777	STOP_GAINED	taT/taA	Y38E10A.28	Y38E10A.28	gbrowse
chrII	12630302	T	TCAATA	3720	FRAME_SHIFT	-/CAATA	Y38E10A.28	Y38E10A.28	gbrowse
chrII	12630304	T	TC	1296.96	FRAME_SHIFT	-/C	Y38E10A.28	Y38E10A.28	gbrowse
chrII	12668777	CA	C	1658.96	FRAME_SHIFT	-	rgs-4	Y38E10A.21	gbrowse
chrII	12668789	T	TG	1958.96	FRAME_SHIFT	-/G	rgs-4	Y38E10A.21	gbrowse
chrII	12677322	T	TG	5660	FRAME_SHIFT	-/C	Y38E10A.23	Y38E10A.23	gbrowse
chrII	12718824	GT	G	2354.96	SPLICE_SITE_DONOR		tbc-17	Y46G5A.1a.1	gbrowse
chrII	12783214	T	G	3857.01	SPLICE_SITE_ACCEPTOR		Y46G5A.15	Y46G5A.15	gbrowse
chrII	12783401	T	TA	5846	FRAME_SHIFT	-/T	Y46G5A.15	Y46G5A.15	gbrowse
chrII	12785248	CT	C	1569.96	FRAME_SHIFT	-	Y46G5A.15	Y46G5A.15	gbrowse
chrII	12785255	G	GC	1616.96	FRAME_SHIFT	-/G	Y46G5A.15	Y46G5A.15	gbrowse
chrII	12787767	A	C	3204.99	SPLICE_SITE_ACCEPTOR		cpt-1	Y46G5A.17.1	gbrowse
chrII	12810722	GAGT	G	4016	STOP_LOST	gagtag/gag	Y46G5A.19	Y46G5A.19a.1	gbrowse
chrII	12810722	GAGT	G	4016	STOP_LOST	gagtag/gag	Y46G5A.19	Y46G5A.19a.2	gbrowse
chrII	12810722	GAGT	G	4016	STOP_LOST	gagtag/gag	Y46G5A.19	Y46G5A.19b	gbrowse
chrII	12811112	AG	A	2101.96	FRAME_SHIFT	-	Y46G5A.20	Y46G5A.20	gbrowse
chrII	12811119	GTTTCCTCGTCA	G	9853	FRAME_SHIFT	-	Y46G5A.20	Y46G5A.20	gbrowse
chrII	12811716	A	AG	1046.96	FRAME_SHIFT	-/G	Y46G5A.20	Y46G5A.20	gbrowse
chrII	12811726	T	C	747	STOP_LOST	Tag/Cag	Y46G5A.20	Y46G5A.20	gbrowse
chrII	12831191	ACT	A	6358	FRAME_SHIFT	-	bcmo-1	Y46G5A.24	gbrowse
chrII	12833153	C	G	5025.01	SPLICE_SITE_ACCEPTOR		Y46G5A.25	Y46G5A.25	gbrowse
chrII	12890260	GA	G	1746.96	FRAME_SHIFT	-	F35C5.3	F35C5.3	gbrowse
chrII	12890271	C	CT	2655.96	FRAME_SHIFT	-/T	F35C5.3	F35C5.3	gbrowse
chrII	12890336	A	G	1941	SPLICE_SITE_ACCEPTOR		F35C5.3	F35C5.3	gbrowse
chrII	12895728	A	AC	3353	FRAME_SHIFT	-/C	clec-63	F35C5.6.1	gbrowse
chrII	12895728	A	AC	3353	FRAME_SHIFT	-/C	clec-63	F35C5.6.2	gbrowse
chrII	12895732	GA	G	3330	FRAME_SHIFT	-	clec-63	F35C5.6.1	gbrowse
chrII	12895732	GA	G	3330	FRAME_SHIFT	-	clec-63	F35C5.6.2	gbrowse
chrII	12899655	T	C	4488.01	SPLICE_SITE_DONOR		clec-64	F35C5.7	gbrowse
chrII	13073613	T	TC	4778	FRAME_SHIFT	-/C	F42G4.5	F42G4.5a	gbrowse
chrII	13129982	G	T	4907.01	STOP_GAINED	Gag/Tag	F29C12.6	F29C12.6	gbrowse
chrII	13151747	C	CCCAG	5308	FRAME_SHIFT	-/CTGG	F32A11.3	F32A11.3	gbrowse
chrII	13151748	T	TTGTGGTGA	9549	FRAME_SHIFT	-/TCACCACA	F32A11.3	F32A11.3	gbrowse
chrII	13184613	G	T	3376.01	SPLICE_SITE_DONOR		W09H1.3	W09H1.3	gbrowse
chrII	13260571	G	T	5992.01	SPLICE_SITE_DONOR		Y48C3A.1	Y48C3A.1	gbrowse
chrII	13339810	T	TAG	1599.96	FRAME_SHIFT	-/AG	Y48C3A.10	Y48C3A.10.1	gbrowse
chrII	13339810	T	TAG	1599.96	FRAME_SHIFT	-/AG	Y48C3A.10	Y48C3A.10.2	gbrowse
chrII	13397333	GGTGTGTGT	G	9782	SPLICE_SITE_DONOR		Y48C3A.14	Y48C3A.14	gbrowse
chrII	13410046	G	GCCCCC	775.96	FRAME_SHIFT	-/CCCCC	efl-2	Y48C3A.17a	gbrowse
chrII	13410046	G	GCCCCC	775.96	FRAME_SHIFT	-/CCCCC	efl-2	Y48C3A.17c	gbrowse
chrII	13410214	T	A	1825.21	STOP_LOST	Taa/Aaa	efl-2	Y48C3A.17c	gbrowse
chrII	13573748	A	G	1832	SPLICE_SITE_DONOR		Y48E1B.5	Y48E1B.5	gbrowse
chrII	13573788	C	T	1070	STOP_GAINED	tgG/tgA	Y48E1B.5	Y48E1B.5	gbrowse
chrII	13574688	G	GC	1572.96	FRAME_SHIFT	-/G	Y48E1B.5	Y48E1B.5	gbrowse
chrII	13574690	G	GCT	1867.96	FRAME_SHIFT	-/AG	Y48E1B.5	Y48E1B.5	gbrowse
chrII	13628632	G	A	4542.01	STOP_GAINED	Cag/Tag	gst-17	F37B1.6	gbrowse
chrII	13736864	A	T	33.77	STOP_LOST	taA/taT	R06B9.5	R06B9.5	gbrowse
chrII	13767114	T	TA	3523	FRAME_SHIFT	-/A	arrd-12	R06B9.2	gbrowse
chrII	13858598	GA	G	2031.96	SPLICE_SITE_ACCEPTOR		Y51H1A.1	Y51H1A.1c.2	gbrowse
chrII	13898522	GA	G	2543.96	FRAME_SHIFT	-	W02B8.1	W02B8.1	gbrowse
chrII	13898559	A	AT	2890.96	FRAME_SHIFT	-/A	W02B8.1	W02B8.1	gbrowse
chrII	13921653	GGCTTGCA	G	12191	SPLICE_SITE_ACCEPTOR		mltn-4	W02B8.4	gbrowse
chrII	13970634	C	T	4727.01	STOP_GAINED	tgG/tgA	Y39G8B.1	Y39G8B.1b	gbrowse
chrII	14130532	C	CGGGG	1034.96	FRAME_SHIFT	-/CCCC	K09E4.2	K09E4.2.1	gbrowse
chrII	14130532	C	CGGGG	1034.96	FRAME_SHIFT	-/CCCC	K09E4.2	K09E4.2.2	gbrowse
chrII	14143496	C	CTTTCCGCATAT	8815	FRAME_SHIFT	-/ATATGCGGAAA	W03H9.2	W03H9.2	gbrowse
chrII	14149965	T	TTC	4727	FRAME_SHIFT	-/GA	W03H9.1	W03H9.1	gbrowse
chrII	14256294	TG	T	2488.49	FRAME_SHIFT	-	Y54G11A.1	Y54G11A.1	gbrowse
chrII	14256296	AGATTTTTTGGG	A	10243	FRAME_SHIFT	-	Y54G11A.1	Y54G11A.1	gbrowse
chrII	14256393	AT	A	2211.96	FRAME_SHIFT	-	Y54G11A.1	Y54G11A.1	gbrowse
chrII	14256794	T	TCGAGGCATTTTA	11846	STOP_GAINED	-/TAAAATGCCTCG	Y54G11A.1	Y54G11A.1	gbrowse
chrII	14392342	T	TA	5209	FRAME_SHIFT	-/A	nurf-1	F26H11.2a	gbrowse
chrII	14392342	T	TA	5209	FRAME_SHIFT	-/A	nurf-1	F26H11.2b	gbrowse
chrII	14392342	T	TA	5209	FRAME_SHIFT	-/A	nurf-1	F26H11.2c	gbrowse
chrII	14515281	AG	A	1700.96	FRAME_SHIFT	-	K10H10.9	K10H10.9	gbrowse
chrII	14538677	G	A	4232.01	SPLICE_SITE_ACCEPTOR		C04H5.7	C04H5.7a	gbrowse
chrII	14538677	G	A	4232.01	SPLICE_SITE_ACCEPTOR		C04H5.7	C04H5.7b	gbrowse
chrII	15036817	C	CT	2200.96	FRAME_SHIFT	-/T	Y53F4B.13	Y53F4B.13	gbrowse
chrII	15054428	C	CA	561.96	FRAME_SHIFT	-/T	Y53F4B.16	Y53F4B.16	gbrowse
chrII	15055615	G	A	1658	STOP_GAINED	Cag/Tag	Y53F4B.16	Y53F4B.16	gbrowse
chrII	15174622	A	AT	4801	FRAME_SHIFT	-/A	gst-31	Y53F4B.35	gbrowse
chrIII	11914	A	AT	6449	FRAME_SHIFT	-/T	H10E21.2	H10E21.2.1	gbrowse
chrIII	11914	A	AT	6449	FRAME_SHIFT	-/T	H10E21.2	H10E21.2.2	gbrowse
chrIII	39346	A	T	3874.01	STOP_GAINED	tTa/tAa	W05G11.4	W05G11.4	gbrowse
chrIII	116632	CA	C	3136.96	SPLICE_SITE_DONOR		C29F9.6	C29F9.6.1	gbrowse
chrIII	118319	G	GCGGA	3698	FRAME_SHIFT	-/CGGA	C29F9.5	C29F9.5	gbrowse
chrIII	125685	G	A	4354.01	SPLICE_SITE_DONOR		C29F9.3	C29F9.3c	gbrowse
chrIII	130530	C	CA	1503.96	FRAME_SHIFT	-/T	nhr-280	C29F9.13	gbrowse
chrIII	142399	A	T	5702.01	STOP_GAINED	taT/taA	fbxb-82	T17A3.4	gbrowse
chrIII	145681	C	T	6076.01	STOP_GAINED	tgG/tgA	fbxb-84	T17A3.7	gbrowse
chrIII	148936	C	T	5203.01	STOP_GAINED	tgG/tgA	ver-2	T17A3.8	gbrowse
chrIII	152788	GT	G	3590	FRAME_SHIFT	-	T17A3.9	T17A3.9	gbrowse
chrIII	163904	GT	G	3813	FRAME_SHIFT	-	F40G9.8	F40G9.8	gbrowse
chrIII	168163	C	T	5004.01	SPLICE_SITE_ACCEPTOR		F40G9.18	F40G9.18	gbrowse
chrIII	177788	C	CG	3423	FRAME_SHIFT	-/C	F40G9.14	F40G9.14	gbrowse
chrIII	179574	AT	A	2883.96	FRAME_SHIFT	-	F40G9.6	F40G9.6	gbrowse
chrIII	378163	C	CA	2635.96	FRAME_SHIFT	-/T	gsto-3	K10F12.4a	gbrowse
chrIII	686918	C	A	4614.01	STOP_GAINED	Gaa/Taa	W02B3.5	W02B3.5	gbrowse
chrIII	796740	AT	A	5830	FRAME_SHIFT	-	B0412.3	B0412.3.1	gbrowse
chrIII	796740	AT	A	5830	FRAME_SHIFT	-	B0412.3	B0412.3.2	gbrowse
chrIII	832197	TGGCAC	T	12431	FRAME_SHIFT	-	ceeh-1	K02F3.6	gbrowse
chrIII	878468	ACC	A	4912	FRAME_SHIFT	-	T24C4.5	T24C4.5	gbrowse
chrIII	947873	A	ATTCAAAAATT	1471.96	FRAME_SHIFT	-/AATTTTTGAA	fbxa-23	T12B5.13	gbrowse
chrIII	963076	T	G	12.04	STOP_GAINED	taT/taG	fbxa-51	T12B5.1	gbrowse
chrIII	968294	C	T	337	SPLICE_SITE_DONOR		R06B10.1	R06B10.1	gbrowse
chrIII	968298	T	TTA	436.96	FRAME_SHIFT	-/TA	R06B10.1	R06B10.1	gbrowse
chrIII	968899	T	TA	1334.96	FRAME_SHIFT	-/T	R06B10.1	R06B10.1	gbrowse
chrIII	968900	C	CAACA	1912.96	FRAME_SHIFT	-/TGTT	R06B10.1	R06B10.1	gbrowse
chrIII	968903	GGG	G	2160.96	FRAME_SHIFT	-	R06B10.1	R06B10.1	gbrowse
chrIII	968924	T	A	2516	STOP_GAINED	Aaa/Taa	R06B10.1	R06B10.1	gbrowse
chrIII	969489	A	T	122.26	SPLICE_SITE_DONOR		R06B10.1	R06B10.1	gbrowse
chrIII	970411	AC	A	663.96	FRAME_SHIFT	-	R06B10.1	R06B10.1	gbrowse
chrIII	970414	T	TC	635.96	FRAME_SHIFT	-/G	R06B10.1	R06B10.1	gbrowse
chrIII	1009510	A	T	3994.01	STOP_GAINED	Aag/Tag	Y34F4.6	Y34F4.6	gbrowse
chrIII	1021197	G	A	4373.01	STOP_GAINED	tgG/tgA	Y34F4.1	Y34F4.1a	gbrowse
chrIII	1021197	G	A	4373.01	STOP_GAINED	tgG/tgA	Y34F4.1	Y34F4.1b	gbrowse
chrIII	1055117	AAACAGGCATTT	A	12580	FRAME_SHIFT	-	BE0003N10.3	BE0003N10.3	gbrowse
chrIII	1058097	GA	G	4749	FRAME_SHIFT	-	BE0003N10.3	BE0003N10.3	gbrowse
chrIII	1079906	A	AGCGG	6623	FRAME_SHIFT	-/CCGC	rab-18	Y92C3B.3a	gbrowse
chrIII	1084788	AAT	A	3423	FRAME_SHIFT	-	par-2	F58B6.3a	gbrowse
chrIII	1084825	G	GA	2719.96	FRAME_SHIFT	-/A	par-2	F58B6.3a	gbrowse
chrIII	1139075	A	AT	2233.96	FRAME_SHIFT	-/T	Y71D11A.3	Y71D11A.3b	gbrowse
chrIII	1201990	AT	A	1698.96	FRAME_SHIFT	-	Y119D3B.16	Y119D3B.16	gbrowse
chrIII	1421777	G	GA	1571.96	FRAME_SHIFT	-/T	Y82E9BR.16	Y82E9BR.16a.1	gbrowse
chrIII	1421777	G	GA	1571.96	FRAME_SHIFT	-/T	Y82E9BR.16	Y82E9BR.16a.2	gbrowse
chrIII	1642384	GA	G	2272.96	FRAME_SHIFT	-	Y22D7AL.2	Y22D7AL.2	gbrowse
chrIII	1688159	A	AAACTCTC	13110	FRAME_SHIFT	-/GAGAGTT	Y22D7AR.14	Y22D7AR.14	gbrowse
chrIII	1688683	CT	C	5061	FRAME_SHIFT	-	Y22D7AR.14	Y22D7AR.14	gbrowse
chrIII	1712925	T	A	5074.01	STOP_LOST	Tga/Aga	Y22D7AR.2	Y22D7AR.2	gbrowse
chrIII	1884635	T	A	4268.01	STOP_GAINED	Aag/Tag	B0524.4	B0524.4	gbrowse
chrIII	1891961	CCT	C	7858	FRAME_SHIFT	-	B0524.5	B0524.5	gbrowse
chrIII	1974996	T	TCATTCAACCACTCAACCATTC	21569	STOP_GAINED	-/GAATGGTTGAGTGGTTGAATG	R155.3	R155.3	gbrowse
chrIII	1980360	A	AACAT	5818	FRAME_SHIFT	-/ACAT	R155.4	R155.4	gbrowse
chrIII	1980426	CT	C	3230.05	FRAME_SHIFT	-	R155.4	R155.4	gbrowse
chrIII	2066631	T	A	4690.01	STOP_LOST	tAg/tTg	Y39A3A.3	Y39A3A.3	gbrowse
chrIII	2073589	T	TTCCAA	4995	FRAME_SHIFT	-/TTGGA	Y39A3A.4	Y39A3A.4	gbrowse
chrIII	2118705	C	CT	4976	FRAME_SHIFT	-/T	Y48G9A.6	Y48G9A.6	gbrowse
chrIII	2118712	TCC	T	4575	FRAME_SHIFT	-	Y48G9A.6	Y48G9A.6	gbrowse
chrIII	2158969	A	AT	3316	FRAME_SHIFT	-/A	Y48G9A.12	Y48G9A.12	gbrowse
chrIII	2217761	C	CA	3664	FRAME_SHIFT	-/T	fbxa-8	C39B5.8	gbrowse
chrIII	2217907	AT	A	5507	FRAME_SHIFT	-	fbxa-8	C39B5.8	gbrowse
chrIII	2219436	T	TC	4108	FRAME_SHIFT	-/G	fbxa-8	C39B5.8	gbrowse
chrIII	2223844	A	T	4642.01	STOP_GAINED	tgT/tgA	srd-65	C39B5.12	gbrowse
chrIII	2236053	T	A	5748.01	STOP_GAINED	taT/taA	C39B5.2	C39B5.2.1	gbrowse
chrIII	2236053	T	A	5748.01	STOP_GAINED	taT/taA	C39B5.2	C39B5.2.2	gbrowse
chrIII	2236053	T	A	5748.01	STOP_GAINED	taT/taA	C39B5.2	C39B5.2.3	gbrowse
chrIII	2253914	A	AT	4713	FRAME_SHIFT	-/T	fbxa-73	T20H9.4	gbrowse
chrIII	2254534	G	T	5783.01	SPLICE_SITE_DONOR		fbxa-73	T20H9.4	gbrowse
chrIII	2260804	G	A	4877.01	STOP_GAINED	Cga/Tga	fbxa-42	Y54F10BL.1	gbrowse
chrIII	2269680	CTG	C	3786	FRAME_SHIFT	-	fbxa-48	Y54F10BM.7	gbrowse
chrIII	2277112	C	CA	3042.96	FRAME_SHIFT	-/A	fbxa-39	Y54F10BM.4	gbrowse
chrIII	2297012	T	A	3864.01	SPLICE_SITE_ACCEPTOR		Y54F10BM.9	Y54F10BM.9	gbrowse
chrIII	2369690	T	TTCTCATCC	8241	FRAME_SHIFT	-/GGATGAGA	H04J21.1	H04J21.1	gbrowse
chrIII	2371926	T	TC	1441.96	SPLICE_SITE_ACCEPTOR		H04J21.1	H04J21.1	gbrowse
chrIII	2390336	CT	C	2606.96	FRAME_SHIFT	-	H14E04.4	H14E04.4	gbrowse
chrIII	2391257	C	A	3840.01	SPLICE_SITE_DONOR		H14E04.4	H14E04.4	gbrowse
chrIII	2433540	TCACCCCTTCCA	T	6362	FRAME_SHIFT	-	W04B5.6	W04B5.6	gbrowse
chrIII	2437747	ATGTGGAAGGGG	A	5123	FRAME_SHIFT	-	E02H9.6	E02H9.6	gbrowse
chrIII	2580030	T	TA	1777.96	FRAME_SHIFT	-/A	Y71H2B.8	Y71H2B.8	gbrowse
chrIII	2605428	GA	G	4745	FRAME_SHIFT	-	Y71H2B.11	Y71H2B.11	gbrowse
chrIII	2757615	C	CTG	1851.96	FRAME_SHIFT	-/CA	pho-9	Y71H2AM.16	gbrowse
chrIII	2757618	TCA	T	1312.96	FRAME_SHIFT	-	pho-9	Y71H2AM.16	gbrowse
chrIII	2757623	T	TA	810.96	FRAME_SHIFT	-/T	pho-9	Y71H2AM.16	gbrowse
chrIII	2757630	GT	G	2781.96	FRAME_SHIFT	-	pho-9	Y71H2AM.16	gbrowse
chrIII	2757702	G	A	1739	STOP_GAINED	Caa/Taa	pho-9	Y71H2AM.16	gbrowse
chrIII	2783904	A	T	4324.01	SPLICE_SITE_DONOR		Y71H2AM.20	Y71H2AM.20b	gbrowse
chrIII	2788651	TTC	T	1636.96	FRAME_SHIFT	-	Y71H2AM.24	Y71H2AM.24	gbrowse
chrIII	2788669	C	CAA	1342.96	FRAME_SHIFT	-/AA	Y71H2AM.24	Y71H2AM.24	gbrowse
chrIII	2851024	G	GA	3448	FRAME_SHIFT	-/T	F56F11.5	F56F11.5	gbrowse
chrIII	2851721	A	T	5704.01	STOP_GAINED	tTa/tAa	F56F11.5	F56F11.5	gbrowse
chrIII	2967595	C	CA	2729.96	FRAME_SHIFT	-/T	H05C05.3	H05C05.3	gbrowse
chrIII	3055086	C	CT	3218.91	FRAME_SHIFT	-/T	H06I04.5	H06I04.5	gbrowse
chrIII	3109917	G	GA	3849	FRAME_SHIFT	-/T	Y53G8B.3	Y53G8B.3	gbrowse
chrIII	3259323	C	G	3771.01	STOP_LOST	tGa/tCa	Y53G8AM.6	Y53G8AM.6	gbrowse
chrIII	3263736	TTG	T	5438	FRAME_SHIFT	-	Y53G8AM.7	Y53G8AM.7	gbrowse
chrIII	3333184	C	A	4110.01	STOP_GAINED	tCa/tAa	Y53G8AR.1	Y53G8AR.1	gbrowse
chrIII	3447294	ACTTCAACGAATCCGACAAG	A	11046	FRAME_SHIFT	-	K01A11.3	K01A11.3	gbrowse
chrIII	3453971	A	G	5206.01	START_LOST	aTg/aCg	K01A11.3	K01A11.3	gbrowse
chrIII	4090267	T	A	4654.01	STOP_LOST	tAa/tTa	C03C10.5	C03C10.5	gbrowse
chrIII	4628544	T	TG	5750	FRAME_SHIFT	-/G	clec-151	F10F2.7	gbrowse
chrIII	4869107	GA	G	5126	FRAME_SHIFT	-	C35D10.3	C35D10.3	gbrowse
chrIII	5017349	T	TC	4212	FRAME_SHIFT	-/G	larp-1	R144.7b	gbrowse
chrIII	5105941	A	AG	2932.96	FRAME_SHIFT	-/G	F54D8.6	F54D8.6	gbrowse
chrIII	5595882	A	AG	4960	FRAME_SHIFT	-/G	ced-6	F56D2.7	gbrowse
chrIII	5882833	AT	A	3288	FRAME_SHIFT	-	F01F1.14	F01F1.14	gbrowse
chrIII	5953902	A	AG	4488	FRAME_SHIFT	-/C	psf-1	F25B5.7c	gbrowse
chrIII	5953902	A	AG	4488	FRAME_SHIFT	-/C	psf-1	F25B5.7a	gbrowse
chrIII	5953908	TG	T	3876	FRAME_SHIFT	-	psf-1	F25B5.7c	gbrowse
chrIII	5953908	TG	T	3876	FRAME_SHIFT	-	psf-1	F25B5.7a	gbrowse
chrIII	5985688	AAGAG	A	82.93	FRAME_SHIFT	-	T04C9.3	T04C9.3	gbrowse
chrIII	6238597	A	ATT	5493	FRAME_SHIFT	-/AA	T12A2.5	T12A2.5	gbrowse
chrIII	6238601	G	GT	5935	FRAME_SHIFT	-/A	T12A2.5	T12A2.5	gbrowse
chrIII	6283632	GTGAGC	G	8294	FRAME_SHIFT	-	F47D12.5	F47D12.5	gbrowse
chrIII	6610181	CAAAAAAGGAAAAGGAAG	C	13057	FRAME_SHIFT	-	F20H11.4	F20H11.4	gbrowse
chrIII	6990367	A	AG	4102	SPLICE_SITE_DONOR		prk-1	C06E8.3c	gbrowse
chrIII	7075900	G	GC	2298.96	FRAME_SHIFT	-/G	ZK418.6	ZK418.6	gbrowse
chrIII	7080692	GA	G	1832.96	FRAME_SHIFT	-	ZK418.7	ZK418.7	gbrowse
chrIII	7310343	GA	G	2787.96	FRAME_SHIFT	-	F56C9.6	F56C9.6a	gbrowse
chrIII	7310343	GA	G	2787.96	FRAME_SHIFT	-	F56C9.6	F56C9.6b	gbrowse
chrIII	7310343	GA	G	2787.96	FRAME_SHIFT	-	F56C9.6	F56C9.6c	gbrowse
chrIII	7310346	G	GCC	3792	FRAME_SHIFT	-/GG	F56C9.6	F56C9.6a	gbrowse
chrIII	7310346	G	GCC	3792	FRAME_SHIFT	-/GG	F56C9.6	F56C9.6b	gbrowse
chrIII	7310346	G	GCC	3792	FRAME_SHIFT	-/GG	F56C9.6	F56C9.6c	gbrowse
chrIII	7310350	GA	G	2982.96	FRAME_SHIFT	-	F56C9.6	F56C9.6a	gbrowse
chrIII	7310350	GA	G	2982.96	FRAME_SHIFT	-	F56C9.6	F56C9.6b	gbrowse
chrIII	7310350	GA	G	2982.96	FRAME_SHIFT	-	F56C9.6	F56C9.6c	gbrowse
chrIII	7354954	T	TAGCTTTC	9408	FRAME_SHIFT	-/GAAAGCT	F08F8.10	F08F8.10b.1	gbrowse
chrIII	7354954	T	TAGCTTTC	9408	FRAME_SHIFT	-/GAAAGCT	F08F8.10	F08F8.10b.2	gbrowse
chrIII	7354954	T	TAGCTTTC	9408	FRAME_SHIFT	-/GAAAGCT	F08F8.10	F08F8.10a	gbrowse
chrIII	7368657	C	T	2922	STOP_GAINED	Cga/Tga	T20B12.4	T20B12.4	gbrowse
chrIII	7608534	G	GC	4956	FRAME_SHIFT	-/G	T04A6.4	T04A6.4	gbrowse
chrIII	7647221	G	GCAGA	4339	FRAME_SHIFT	-/TCTG	ZK783.3	ZK783.3	gbrowse
chrIII	7649150	C	CAGCAGCAGGCCCCCGATGT	9106	FRAME_SHIFT	-/AGCAGCAGGCCCCCGATGT	ZK783.6	ZK783.6	gbrowse
chrIII	7895759	A	C	4940.01	STOP_LOST	Tag/Gag	ZK688.10	ZK688.10	gbrowse
chrIII	8017858	AAGTTTGG	A	12026	FRAME_SHIFT	-	lin-36	F44B9.6	gbrowse
chrIII	8017866	C	CT	4494	FRAME_SHIFT	-/A	lin-36	F44B9.6	gbrowse
chrIII	8394160	G	GT	2986.96	FRAME_SHIFT	-/A	ZK353.5	ZK353.5	gbrowse
chrIII	8616024	G	GTGGT	9286	FRAME_SHIFT	-/ACCA	C06E1.11	C06E1.11	gbrowse
chrIII	8617470	T	TAATGTGATGGA	11064	FRAME_SHIFT	-/TCCATCACATT	C13G5.2	C13G5.2	gbrowse
chrIII	8650763	C	CG	4782	FRAME_SHIFT	-/G	flp-23	F22B7.2	gbrowse
chrIII	8673421	A	T	3998.01	SPLICE_SITE_ACCEPTOR		kin-31	B0523.1	gbrowse
chrIII	8706600	G	GAC	7637	SPLICE_SITE_ACCEPTOR		B0303.11	B0303.11	gbrowse
chrIII	9101179	C	T	3853.01	START_LOST	atG/atA	ZK507.1	ZK507.1	gbrowse
chrIII	9835616	C	CGA	7387	FRAME_SHIFT	-/GA	K11H3.8	K11H3.8b	gbrowse
chrIII	10026456	CACCGAATACTGTTCCAT	C	24438	FRAME_SHIFT	-	ins-22	M04D8.2	gbrowse
chrIII	10030896	T	TG	5873	FRAME_SHIFT	-/C	M04D8.4	M04D8.4	gbrowse
chrIII	10063769	C	CCACTTCCCAA	9795	FRAME_SHIFT	-/CACTTCCCAA	ekl-6	T16G12.5	gbrowse
chrIII	10083650	A	AG	5364	FRAME_SHIFT	-/G	T16H12.1	T16H12.1a	gbrowse
chrIII	10084831	T	TC	4378	FRAME_SHIFT	-/C	T16H12.1	T16H12.1b	gbrowse
chrIII	10084831	T	TC	4378	FRAME_SHIFT	-/C	T16H12.1	T16H12.1a	gbrowse
chrIII	10306034	A	AT	3523	FRAME_SHIFT	-/A	T07A5.1	T07A5.1	gbrowse
chrIII	10409113	ATTCATAATTTTCCAACAATATCTGTAAAAAT	A	7237	FRAME_SHIFT	-	M03C11.3	M03C11.3	gbrowse
chrIII	10409113	ATTCATAATTTTCCAACAATATCTGTAAAAAT	A	7237	SPLICE_SITE_DONOR		M03C11.3	M03C11.3	gbrowse
chrIII	10443642	GT	G	638.96	FRAME_SHIFT	-	H04D03.3	H04D03.3	gbrowse
chrIII	10498127	AT	A	3896	FRAME_SHIFT	-	F43D9.1	F43D9.1	gbrowse
chrIII	10498133	G	GC	4253	FRAME_SHIFT	-/C	F43D9.1	F43D9.1	gbrowse
chrIII	10530012	AC	A	3097.96	FRAME_SHIFT	-	unc-49	T21C12.1a	gbrowse
chrIII	10614784	T	TA	4151	FRAME_SHIFT	-/A	Y39A1A.24	Y39A1A.24	gbrowse
chrIII	10632898	G	GT	1104.96	FRAME_SHIFT	-/T	Y39A1A.10	Y39A1A.10	gbrowse
chrIII	10638886	G	GAATAAAA	10112	FRAME_SHIFT	-/AATAAAA	Y39A1A.27	Y39A1A.27	gbrowse
chrIII	10638887	C	A	3100	STOP_GAINED	tgC/tgA	Y39A1A.27	Y39A1A.27	gbrowse
chrIII	10638891	G	GAA	2838.96	SPLICE_SITE_DONOR		Y39A1A.27	Y39A1A.27	gbrowse
chrIII	10638928	GA	G	4689	FRAME_SHIFT	-	Y39A1A.27	Y39A1A.27	gbrowse
chrIII	10680865	C	T	4577.01	STOP_GAINED	Cag/Tag	Y39A1A.16	Y39A1A.16	gbrowse
chrIII	11573546	A	T	354	SPLICE_SITE_DONOR		Y66D12A.9	Y66D12A.9.1	gbrowse
chrIII	11573612	ATTT	A	173.23	SPLICE_SITE_ACCEPTOR		Y66D12A.9	Y66D12A.9.1	gbrowse
chrIII	11641575	AT	A	3128.96	FRAME_SHIFT	-	Y41C4A.17	Y41C4A.17	gbrowse
chrIII	11649662	G	A	4235.01	STOP_GAINED	tgG/tgA	Y41C4A.1	Y41C4A.1	gbrowse
chrIII	11683013	C	CAA	1583.96	FRAME_SHIFT	-/AA	crh-1	Y41C4A.4g	gbrowse
chrIII	11732672	A	C	4356.01	STOP_LOST	tAg/tCg	Y41C4A.21	Y41C4A.21	gbrowse
chrIII	11925507	G	GT	1809.96	SPLICE_SITE_DONOR		nft-1	Y56A3A.13.1	gbrowse
chrIII	12103264	G	GT	6440	FRAME_SHIFT	-/A	Y75B8A.3	Y75B8A.3	gbrowse
chrIII	12359529	AC	A	393.96	FRAME_SHIFT	-	Y75B8A.34	Y75B8A.34	gbrowse
chrIII	12359537	C	CT	422.96	FRAME_SHIFT	-/T	Y75B8A.34	Y75B8A.34	gbrowse
chrIII	12360950	C	CCA	965.96	FRAME_SHIFT	-/CA	Y75B8A.34	Y75B8A.34	gbrowse
chrIII	12360952	T	TG	777.96	FRAME_SHIFT	-/G	Y75B8A.34	Y75B8A.34	gbrowse
chrIII	12367271	ATTT	A	1301.96	FRAME_SHIFT	-	Y75B8A.33	Y75B8A.33	gbrowse
chrIII	12368055	ATTG	A	707.96	START_LOST	atg/-	his-72	Y49E10.6.1	gbrowse
chrIII	12368055	ATTG	A	707.96	START_LOST	atg/-	his-72	Y49E10.6.2	gbrowse
chrIII	12386988	A	AGG	3323	FRAME_SHIFT	-/GG	Y49E10.30	Y49E10.30	gbrowse
chrIII	12397867	AG	A	1717.96	FRAME_SHIFT	-	Y49E10.10	Y49E10.10.1	gbrowse
chrIII	12397867	AG	A	1717.96	FRAME_SHIFT	-	Y49E10.10	Y49E10.10.2	gbrowse
chrIII	12397869	AAG	A	2135.96	FRAME_SHIFT	-	Y49E10.10	Y49E10.10.1	gbrowse
chrIII	12397869	AAG	A	2135.96	FRAME_SHIFT	-	Y49E10.10	Y49E10.10.2	gbrowse
chrIII	12413953	C	CTG	4132	SPLICE_SITE_ACCEPTOR		tat-1	Y49E10.11a	gbrowse
chrIII	12440387	ATC	A	5432	FRAME_SHIFT	-	fbxa-218	Y49E10.17b	gbrowse
chrIII	12440387	ATC	A	5432	FRAME_SHIFT	-	fbxa-218	Y49E10.17a	gbrowse
chrIII	12459183	CA	C	2762.96	FRAME_SHIFT	-	Y49E10.21	Y49E10.21b	gbrowse
chrIII	12559878	C	CA	2849.96	FRAME_SHIFT	-/T	Y111B2A.9	Y111B2A.9b	gbrowse
chrIII	12559878	C	CA	2849.96	FRAME_SHIFT	-/T	Y111B2A.9	Y111B2A.9a	gbrowse
chrIII	12768931	C	A	249.01	STOP_GAINED	tCa/tAa	ZC482.4	ZC482.4	gbrowse
chrIII	12875523	ATAATTTATT	A	8957	STOP_LOST	taa/-	Y37D8A.10	Y37D8A.10	gbrowse
chrIII	13010940	G	T	4069.01	STOP_GAINED	Gga/Tga	snf-7	ZK1010.9	gbrowse
chrIII	13026022	G	T	4444.01	STOP_GAINED	Gga/Tga	cyp-13A12	F14F7.3	gbrowse
chrIII	13134601	G	T	4353.01	STOP_GAINED	tCa/tAa	bre-2	Y39E4B.9a.1	gbrowse
chrIII	13134601	G	T	4353.01	STOP_GAINED	tCa/tAa	bre-2	Y39E4B.9a.2	gbrowse
chrIII	13134601	G	T	4353.01	STOP_GAINED	tCa/tAa	bre-2	Y39E4B.9a.3	gbrowse
chrIV	2689009	CA	C	3358	FRAME_SHIFT	-	Y94H6A.5	Y94H6A.5b	gbrowse
chrIV	4038712	G	GT	3441	FRAME_SHIFT	-/T	F35F11.3	F35F11.3	gbrowse
chrIV	4169402	C	T	3795.01	STOP_GAINED	Cag/Tag	K08D10.5	K08D10.5	gbrowse
chrIV	4225938	AT	A	4963	FRAME_SHIFT	-	srbc-71	F30B5.8	gbrowse
chrIV	4438937	AT	A	4625	FRAME_SHIFT	-	fbxb-74	R08C7.9	gbrowse
chrIV	4439193	A	T	5446.01	STOP_GAINED	taT/taA	fbxb-74	R08C7.9	gbrowse
chrIV	4550131	G	GT	3791	SPLICE_SITE_DONOR		ZK185.1	ZK185.1	gbrowse
chrIV	4739479	A	AAT	7354	SPLICE_SITE_DONOR		hoe-1	E04A4.4a	gbrowse
chrIV	4754193	A	C	677	STOP_LOST	Tga/Gga	fbxb-77	Y17G9B.7	gbrowse
chrIV	4858630	C	T	3087	SPLICE_SITE_DONOR		Y17G9A.3	Y17G9A.3	gbrowse
chrIV	4911775	G	GAT	7690	FRAME_SHIFT	-/AT	Y9C9A.17	Y9C9A.17	gbrowse
chrIV	4918338	T	TATGGATTTATGGATTTA	21262	FRAME_SHIFT	-/ATGGATTTATGGATTTA	str-158	Y9C9A.9	gbrowse
chrIV	4920366	TA	T	5501	FRAME_SHIFT	-	Y9C9A.8	Y9C9A.8	gbrowse
chrIV	4930346	G	GT	3945	SPLICE_SITE_DONOR		Y9C9A.8	Y9C9A.8	gbrowse
chrIV	4970956	A	T	2578	SPLICE_SITE_ACCEPTOR		Y9C9A.14	Y9C9A.14	gbrowse
chrIV	4987647	G	GTGTAA	11387	FRAME_SHIFT	-/TGTAA	clec-177	E03H12.2	gbrowse
chrIV	4987694	C	CAA	3957	FRAME_SHIFT	-/AA	clec-177	E03H12.2	gbrowse
chrIV	4991380	C	T	3486.01	SPLICE_SITE_DONOR		E03H12.9	E03H12.9	gbrowse
chrIV	5306940	G	A	3962.01	STOP_GAINED	Cag/Tag	ZK354.9	ZK354.9	gbrowse
chrIV	5409615	C	CG	5581	FRAME_SHIFT	-/C	ZK616.8	ZK616.8	gbrowse
chrIV	6635417	T	G	6023.01	STOP_GAINED	taT/taG	C01B10.8	C01B10.8.1	gbrowse
chrIV	6635417	T	G	6023.01	STOP_GAINED	taT/taG	C01B10.8	C01B10.8.2	gbrowse
chrIV	7053281	C	CT	6967	FRAME_SHIFT	-/T	nhr-105	C06G3.1b	gbrowse
chrIV	7053281	C	CT	6967	FRAME_SHIFT	-/T	nhr-105	C06G3.1a.1	gbrowse
chrIV	7053281	C	CT	6967	FRAME_SHIFT	-/T	nhr-105	C06G3.1a.2	gbrowse
chrIV	7592875	TC	T	745.96	FRAME_SHIFT	-	tag-80	Y2C2A.1	gbrowse
chrIV	7598985	GC	G	122.98	FRAME_SHIFT	-	tag-80	Y2C2A.1	gbrowse
chrIV	7598990	ATC	A	255.29	FRAME_SHIFT	-	tag-80	Y2C2A.1	gbrowse
chrIV	7727547	A	AG	1931.96	FRAME_SHIFT	-/G	C50F7.5	C50F7.5	gbrowse
chrIV	8271549	AT	A	4483	FRAME_SHIFT	-	K07H8.5	K07H8.5	gbrowse
chrIV	8347682	CTT	C	7468	FRAME_SHIFT	-	F17E9.15	F17E9.15	gbrowse
chrIV	12381882	C	CA	5845	FRAME_SHIFT	-/A	thn-3	F28D1.4	gbrowse
chrIV	12879605	A	AT	4331	FRAME_SHIFT	-/A	ZK896.5	ZK896.5.1	gbrowse
chrIV	12879605	A	AT	4331	FRAME_SHIFT	-/A	ZK896.5	ZK896.5.2	gbrowse
chrIV	12926203	GT	G	4617	FRAME_SHIFT	-	C32H11.6	C32H11.6	gbrowse
chrIV	12930748	CA	C	4710	FRAME_SHIFT	-	C32H11.7	C32H11.7a	gbrowse
chrIV	12970895	CTTACT	C	11145	SPLICE_SITE_DONOR		F55G11.3	F55G11.3	gbrowse
chrIV	12992640	TG	T	242.37	FRAME_SHIFT	-	K10D11.4	K10D11.4	gbrowse
chrIV	13108464	T	A	6181.01	STOP_GAINED	Aaa/Taa	B0564.3	B0564.3.1	gbrowse
chrIV	13108464	T	A	6181.01	STOP_GAINED	Aaa/Taa	B0564.3	B0564.3.2	gbrowse
chrIV	15476849	C	CAGA	6866	SPLICE_SITE_ACCEPTOR		Y73F8A.26	Y73F8A.26	gbrowse
chrIV	15710770	G	GC	3597	FRAME_SHIFT	-/C	Y105C5A.15	Y105C5A.15a	gbrowse
chrIV	16494453	A	AC	13.91	FRAME_SHIFT	-/G	Y51H4A.2	Y51H4A.2	gbrowse
chrIV	17228770	G	GC	7139	FRAME_SHIFT	-/G	Y116A8B.5	Y116A8B.5	gbrowse
chrV	657666	G	T	5392.01	STOP_GAINED	tgC/tgA	srh-246	F31F4.18	gbrowse
chrV	3587028	A	AAGGATCCTTC	16585	FRAME_SHIFT	-/AGGATCCTTC	T22F3.2	T22F3.2a	gbrowse
chrV	3587028	A	AAGGATCCTTC	16585	FRAME_SHIFT	-/AGGATCCTTC	T22F3.2	T22F3.2b	gbrowse
chrV	3750651	G	GT	2375.96	FRAME_SHIFT	-/A	Y39H10A.6	Y39H10A.6	gbrowse
chrV	4259217	TA	T	5656	FRAME_SHIFT	-	srt-3	F47D2.3	gbrowse
chrV	8533496	GC	G	3872	FRAME_SHIFT	-	his-7	F45F2.4	gbrowse
chrV	10548755	TG	T	3374	FRAME_SHIFT	-	srd-34	F32G8.1	gbrowse
chrV	13150209	AG	A	4561	FRAME_SHIFT	-	B0365.7	B0365.7	gbrowse
chrV	14938750	A	AC	6099	FRAME_SHIFT	-/C	C30G7.2	C30G7.2	gbrowse
chrV	15228415	GAC	G	7846	FRAME_SHIFT	-	cyp-34A3	C41G6.1	gbrowse
chrV	15440060	A	AC	5074	SPLICE_SITE_ACCEPTOR		T26H5.6	T26H5.6	gbrowse
chrV	18268391	CA	C	4363	FRAME_SHIFT	-	fbxa-213	Y37H2C.3	gbrowse
chrV	18268412	G	A	3526.01	STOP_GAINED	Cag/Tag	fbxa-213	Y37H2C.3	gbrowse
chrV	18298943	G	T	5276.01	STOP_GAINED	Gag/Tag	Y51A2A.5	Y51A2A.5	gbrowse
chrV	18321339	CAAA	C	9487	SPLICE_SITE_DONOR		B0462.2	B0462.2	gbrowse
chrV	18323196	C	A	4930.01	SPLICE_SITE_ACCEPTOR		B0462.5	B0462.5	gbrowse
chrV	18328685	C	CA	6847	FRAME_SHIFT	-/A	B0462.1	B0462.1	gbrowse
chrV	18355787	G	GGA	6069	FRAME_SHIFT	-/TC	C08E8.2	C08E8.2	gbrowse
chrV	18391980	T	C	4350.01	STOP_LOST	tAg/tGg	Y51A2B.6	Y51A2B.6	gbrowse
chrV	18440135	TA	T	963.96	FRAME_SHIFT	-	ZK262.8	ZK262.8	gbrowse
chrV	18510330	GGC	G	928.96	FRAME_SHIFT	-	Y51A2D.1	Y51A2D.1	gbrowse
chrV	18510335	TA	T	488.96	FRAME_SHIFT	-	Y51A2D.1	Y51A2D.1	gbrowse
chrV	18510338	ATT	A	876.96	FRAME_SHIFT	-	Y51A2D.1	Y51A2D.1	gbrowse
chrV	18510345	GC	G	1571.96	FRAME_SHIFT	-	Y51A2D.1	Y51A2D.1	gbrowse
chrV	18716038	ATCTATAGGTCATAGGTCATATAGGTCACATAGGTCATAGG	A	14204	FRAME_SHIFT	-	Y17D7C.2	Y17D7C.2	gbrowse
chrV	18747912	TTATTA	T	7468	STOP_LOST	taa/-	clec-252	F11D11.7	gbrowse
chrV	18752135	A	C	284	SPLICE_SITE_DONOR		clec-253	F11D11.11	gbrowse
chrV	18752142	T	A	46.97	STOP_GAINED	Aga/Tga	clec-253	F11D11.11	gbrowse
chrV	18772234	A	AAT	446.98	FRAME_SHIFT	-/AT	clec-256	Y17D7B.6	gbrowse
chrV	18772492	G	T	67.97	STOP_GAINED	Gag/Tag	clec-256	Y17D7B.6	gbrowse
chrV	18786556	A	AAATAGAGCAG	5404	FRAME_SHIFT	-/CTGCTCTATT	Y17D7B.3	Y17D7B.3	gbrowse
chrV	18815758	CA	C	6155	FRAME_SHIFT	-	C54E10.1	C54E10.1	gbrowse
chrV	18816809	AATGGTAAAACAAATTT	A	17069	SPLICE_SITE_DONOR		C54E10.1	C54E10.1	gbrowse
chrV	18944846	G	T	5088.01	STOP_GAINED	Gaa/Taa	Y80D3A.8	Y80D3A.8	gbrowse
chrV	18946730	C	T	4655.01	STOP_GAINED	Cag/Tag	Y80D3A.8	Y80D3A.8	gbrowse
chrV	19008027	C	CA	1690.96	FRAME_SHIFT	-/T	Y39B6A.32	Y39B6A.32	gbrowse
chrV	19069503	C	T	5202.01	STOP_GAINED	tgG/tgA	Y39B6A.18	Y39B6A.18	gbrowse
chrV	19101078	A	AT	3594	FRAME_SHIFT	-/A	Y39B6A.16	Y39B6A.16	gbrowse
chrV	19293604	T	A	4870.01	STOP_LOST	tAa/tTa	F55C9.6	F55C9.6	gbrowse
chrV	19298159	A	ATTATTTTT	11271	FRAME_SHIFT	-/TTATTTTT	fbxb-60	F55C9.7	gbrowse
chrV	19298161	TG	T	2823.96	FRAME_SHIFT	-	fbxb-60	F55C9.7	gbrowse
chrV	19298720	A	T	6317.01	STOP_LOST	taA/taT	fbxb-60	F55C9.7	gbrowse
chrV	19303048	C	CACAGTTTAA	13279	STOP_GAINED	tgt/tgTTAAACTGTt	fbxb-63	F55C9.13	gbrowse
chrV	19303206	T	TG	1516.96	FRAME_SHIFT	-/C	fbxb-63	F55C9.13	gbrowse
chrV	19303207	C	CTG	2024.96	FRAME_SHIFT	-/CA	fbxb-63	F55C9.13	gbrowse
chrV	19303491	G	T	1003	STOP_GAINED	tCg/tAg	fbxb-63	F55C9.13	gbrowse
chrV	19303503	TG	T	1250.96	FRAME_SHIFT	-	fbxb-63	F55C9.13	gbrowse
chrV	19303507	C	CG	1370.96	FRAME_SHIFT	-/C	fbxb-63	F55C9.13	gbrowse
chrV	19304530	G	A	5511.01	STOP_GAINED	tgG/tgA	fbxb-61	F55C9.10	gbrowse
chrV	19304561	G	T	4637.01	STOP_GAINED	Gaa/Taa	fbxb-61	F55C9.10	gbrowse
chrV	19307553	A	G	5175.01	START_LOST	aTg/aCg	F55C9.11	F55C9.11	gbrowse
chrV	19310625	T	G	5636.01	STOP_LOST	tgA/tgC	C43D7.8	C43D7.8	gbrowse
chrV	19385182	G	T	268.01	STOP_GAINED	taC/taA	Y43F8A.5	Y43F8A.5	gbrowse
chrV	19395693	C	CT	1455.96	FRAME_SHIFT	-/T	C25F9.8	C25F9.8	gbrowse
chrV	19395696	GT	G	1240.96	FRAME_SHIFT	-	C25F9.8	C25F9.8	gbrowse
chrV	19396129	GGT	G	1408.96	SPLICE_SITE_DONOR		C25F9.8	C25F9.8	gbrowse
chrV	19396449	A	C	194.01	STOP_LOST	taA/taC	C25F9.8	C25F9.8	gbrowse
chrV	19461010	G	A	12.04	STOP_GAINED	Cga/Tga	Y43F8B.15	Y43F8B.15	gbrowse
chrV	19480283	G	T	1058	STOP_GAINED	Gag/Tag	Y43F8B.9	Y43F8B.9	gbrowse
chrV	19492212	AG	A	493.96	FRAME_SHIFT	-	Y43F8B.6	Y43F8B.6	gbrowse
chrV	19492240	T	A	692	STOP_GAINED	tTg/tAg	Y43F8B.6	Y43F8B.6	gbrowse
chrV	19549035	C	T	5746.01	SPLICE_SITE_DONOR		Y43F8B.20	Y43F8B.20	gbrowse
chrV	19710526	A	C	1045	SPLICE_SITE_DONOR		Y43F8C.15	Y43F8C.15	gbrowse
chrV	19711654	A	C	23.78	SPLICE_SITE_DONOR		Y43F8C.23	Y43F8C.23	gbrowse
chrV	19716992	G	GGCATCACCTTT	9337	FRAME_SHIFT	-/GCATCACCTTT	Y43F8C.17	Y43F8C.17	gbrowse
chrV	19738475	GAGACTTGGAA	G	12527	FRAME_SHIFT	-	fbxa-131	W04E12.1	gbrowse
chrV	19858594	G	GT	1812.96	FRAME_SHIFT	-/T	Y116F11B.8	Y116F11B.8	gbrowse
chrV	19858599	T	TCGGAGGAAGAC	5248	FRAME_SHIFT	-/CGGAGGAAGAC	Y116F11B.8	Y116F11B.8	gbrowse
chrV	19858698	T	TG	3692	FRAME_SHIFT	-/G	Y116F11B.8	Y116F11B.8	gbrowse
chrV	19858700	TA	T	3224.03	FRAME_SHIFT	-	Y116F11B.8	Y116F11B.8	gbrowse
chrV	19878621	TCAGAGATTGCAGAG	T	22520	FRAME_SHIFT	-	Y116F11B.11	Y116F11B.11	gbrowse
chrV	19885744	GA	G	2971.96	FRAME_SHIFT	-	Y116F11B.13	Y116F11B.13	gbrowse
chrV	19885766	A	AGATCCTG	6712	FRAME_SHIFT	-/GATCCTG	Y116F11B.13	Y116F11B.13	gbrowse
chrV	19985646	T	C	5523.01	SPLICE_SITE_ACCEPTOR		Y60A3A.31	Y60A3A.31	gbrowse
chrV	19991402	G	A	70.97	STOP_GAINED	Caa/Taa	Y60A3A.25	Y60A3A.25	gbrowse
chrV	20154788	A	T	312	STOP_GAINED	Aga/Tga	F19B2.7	F19B2.7	gbrowse
chrV	20158674	TAT	T	5853	FRAME_SHIFT	-	F19B2.6	F19B2.6	gbrowse
chrV	20158676	TA	T	4093	FRAME_SHIFT	-	F19B2.6	F19B2.6	gbrowse
chrV	20161286	GA	G	5238	FRAME_SHIFT	-	F19B2.6	F19B2.6	gbrowse
chrV	20163314	A	AT	3565	FRAME_SHIFT	-/A	F19B2.5	F19B2.5.1	gbrowse
chrV	20163314	A	AT	3565	FRAME_SHIFT	-/A	F19B2.5	F19B2.5.2	gbrowse
chrV	20196294	T	TCA	4954	FRAME_SHIFT	-/CA	Y113G7B.28	Y113G7B.28	gbrowse
chrV	20203731	T	A	421	STOP_GAINED	tgT/tgA	fbxa-113	Y113G7B.6	gbrowse
chrV	20203934	C	CG	251.97	FRAME_SHIFT	-/G	fbxa-113	Y113G7B.6	gbrowse
chrV	20203935	C	CGA	393.97	FRAME_SHIFT	-/GA	fbxa-113	Y113G7B.6	gbrowse
chrV	20205132	C	T	1261	SPLICE_SITE_ACCEPTOR		fbxb-59	Y113G7B.8	gbrowse
chrV	20233524	C	T	3505.01	SPLICE_SITE_DONOR		Y113G7B.15	Y113G7B.15	gbrowse
chrV	20233811	A	AT	593.96	FRAME_SHIFT	-/A	Y113G7B.15	Y113G7B.15	gbrowse
chrV	20264321	GT	G	2573.96	FRAME_SHIFT	-	mdt-17	Y113G7B.18.1	gbrowse
chrV	20264321	GT	G	2573.96	FRAME_SHIFT	-	mdt-17	Y113G7B.18.2	gbrowse
chrV	20264321	GT	G	2573.96	FRAME_SHIFT	-	mdt-17	Y113G7B.18.3	gbrowse
chrV	20264321	GT	G	2573.96	FRAME_SHIFT	-	mdt-17	Y113G7B.18.4	gbrowse
chrV	20320543	CTT	C	6490	FRAME_SHIFT	-	Y113G7C.1	Y113G7C.1	gbrowse
chrV	20501796	GT	G	3943	FRAME_SHIFT	-	srw-65	Y38H6C.2	gbrowse
chrV	20691584	C	A	5088.01	SPLICE_SITE_DONOR		F53F8.4	F53F8.4.1	gbrowse
chrV	20691584	C	A	5088.01	SPLICE_SITE_DONOR		F53F8.4	F53F8.4.2	gbrowse
chrV	20897339	C	A	5056.01	SPLICE_SITE_DONOR		unc-80	F25C8.3d	gbrowse
chrX	5690	G	GT	4744	FRAME_SHIFT	-/T	CE7X_3.1	CE7X_3.1	gbrowse
chrX	5703	A	AT	5518	FRAME_SHIFT	-/T	CE7X_3.1	CE7X_3.1	gbrowse
chrX	1202974	T	TG	3166.96	FRAME_SHIFT	-/C	T13G4.6	T13G4.6	gbrowse
chrX	1615116	GC	G	2958.96	FRAME_SHIFT	-	H11E01.3	H11E01.3	gbrowse
chrX	1615124	TC	T	3618	FRAME_SHIFT	-	H11E01.3	H11E01.3	gbrowse
chrX	1615134	TC	T	3867	FRAME_SHIFT	-	H11E01.3	H11E01.3	gbrowse
chrX	2165877	T	TG	6687	FRAME_SHIFT	-/G	F48B9.3	F48B9.3	gbrowse
chrX	4025157	C	CT	5963	FRAME_SHIFT	-/T	acr-10	R02E12.8	gbrowse
chrX	4620231	AG	A	148.98	FRAME_SHIFT	-	pqn-65	T13H2.4a	gbrowse
chrX	4620231	AG	A	148.98	FRAME_SHIFT	-	pqn-65	T13H2.4b	gbrowse
chrX	4662792	GA	G	460.07	FRAME_SHIFT	-	F16H11.2	F16H11.2	gbrowse
chrX	4914715	A	AT	5955	FRAME_SHIFT	-/A	ifa-4	K05B2.3.1	gbrowse
chrX	4914715	A	AT	5955	FRAME_SHIFT	-/A	ifa-4	K05B2.3.2	gbrowse
chrX	5877817	A	AT	3676	FRAME_SHIFT	-/T	F49E10.4	F49E10.4b	gbrowse
chrX	5877817	A	AT	3676	FRAME_SHIFT	-/T	F49E10.4	F49E10.4a	gbrowse
chrX	6183509	T	G	4569.01	STOP_GAINED	taT/taG	T13C5.2	T13C5.2	gbrowse
chrX	6374843	T	TC	6112	FRAME_SHIFT	-/C	C03B1.1	C03B1.1	gbrowse
chrX	6467520	G	GCA	6248	FRAME_SHIFT	-/TG	C15B12.3	C15B12.3	gbrowse
chrX	6467523	C	G	4276.01	START_LOST	atG/atC	C15B12.3	C15B12.3	gbrowse
chrX	6470458	T	A	5472.01	STOP_GAINED	Aga/Tga	C15B12.4	C15B12.4	gbrowse
chrX	6817177	AT	A	3291	SPLICE_SITE_DONOR		atg-2	M03A8.2	gbrowse
chrX	6881249	A	G	3287.01	STOP_LOST	Tag/Cag	F41C6.6	F41C6.6	gbrowse
chrX	7260331	AT	A	3306	FRAME_SHIFT	-	lact-1	F46H5.8	gbrowse
chrX	7344003	G	A	4312.01	START_LOST	atG/atA	C07D8.5	C07D8.5	gbrowse
chrX	7390643	C	A	7356.01	STOP_GAINED	tgC/tgA	C10A4.6	C10A4.6	gbrowse
chrX	7391075	C	T	5904.01	STOP_GAINED	Caa/Taa	C10A4.6	C10A4.6	gbrowse
chrX	7392180	A	T	6274.01	STOP_GAINED	Aaa/Taa	C10A4.6	C10A4.6	gbrowse
chrX	7416422	GA	G	4089	FRAME_SHIFT	-	C10A4.1	C10A4.1	gbrowse
chrX	7417230	A	T	6202.01	STOP_GAINED	Aga/Tga	C10A4.1	C10A4.1	gbrowse
chrX	7417439	G	A	6262.01	STOP_GAINED	tgG/tgA	C10A4.1	C10A4.1	gbrowse
chrX	7757070	G	A	3628.01	STOP_GAINED	Cag/Tag	C47C12.4	C47C12.4	gbrowse
chrX	7758103	T	C	2156	START_LOST	Atg/Gtg	C47C12.4	C47C12.4	gbrowse
chrX	7804540	G	GT	3883	FRAME_SHIFT	-/T	R03G5.3	R03G5.3	gbrowse
chrX	8033815	G	GC	4767	FRAME_SHIFT	-/G	C18A11.6	C18A11.6	gbrowse
chrX	8229889	T	TAGCC	6522	FRAME_SHIFT	-/GGCT	K02A6.3	K02A6.3a	gbrowse
chrX	8336105	C	CT	2991.96	FRAME_SHIFT	-/A	F55E10.5	F55E10.5	gbrowse
chrX	8372513	A	G	6291.01	SPLICE_SITE_ACCEPTOR		F40B5.3	F40B5.3	gbrowse
chrX	8372534	G	A	6313.01	STOP_GAINED	tGg/tAg	F40B5.3	F40B5.3	gbrowse
chrX	8941350	TGATC	T	9395	FRAME_SHIFT	-	trk-1	D1073.1a	gbrowse
chrX	8941350	TGATC	T	9395	FRAME_SHIFT	-	trk-1	D1073.1b	gbrowse
chrX	9040952	A	AGTGAGTGAGCTTTTTAAAACAGG	29958	FRAME_SHIFT	-/GTGAGTGAGCTTTTTAAAACAGG	T25B6.1	T25B6.1	gbrowse
chrX	9077271	C	A	4361.01	STOP_GAINED	taC/taA	F47E1.1	F47E1.1	gbrowse
chrX	9084010	G	GA	4515	FRAME_SHIFT	-/A	F47E1.5	F47E1.5	gbrowse
chrX	9255639	T	A	4983.01	STOP_GAINED	tTa/tAa	pes-8	F18G5.2	gbrowse
chrX	9384359	A	T	3628.01	STOP_GAINED	Aaa/Taa	pkc-2	E01H11.1c	gbrowse
chrX	9394051	TA	T	5968	FRAME_SHIFT	-	C23F12.3	C23F12.3	gbrowse
chrX	9454548	C	CA	5459	FRAME_SHIFT	-/A	ZK899.3	ZK899.3	gbrowse
chrX	10060573	A	AT	3836	FRAME_SHIFT	-/T	ZC373.3	ZC373.3a	gbrowse
chrX	10414853	C	CT	2444.96	FRAME_SHIFT	-/T	acr-8	ZC504.2	gbrowse
chrX	10497183	C	A	5704.01	STOP_GAINED	tCg/tAg	C33D3.5	C33D3.5	gbrowse
chrX	10658187	AT	A	3482	FRAME_SHIFT	-	F11A1.2	F11A1.2	gbrowse
chrX	11085254	AAGTAC	A	9655	FRAME_SHIFT	-	W04G3.7	W04G3.7	gbrowse
chrX	11398533	A	T	5824.01	SPLICE_SITE_ACCEPTOR		slo-2	F08B12.3c	gbrowse
chrX	11922460	CA	C	4670	FRAME_SHIFT	-	Y62H9A.14	Y62H9A.14	gbrowse
chrX	11940300	T	TGTTTCTAA	16293	FRAME_SHIFT	-/TTAGAAAC	F55G7.3	F55G7.3	gbrowse
chrX	11998938	CT	C	4400	FRAME_SHIFT	-	sma-5	W06B3.2d.1	gbrowse
chrX	11998938	CT	C	4400	FRAME_SHIFT	-	sma-5	W06B3.2d.2	gbrowse
chrX	11998938	CT	C	4400	FRAME_SHIFT	-	sma-5	W06B3.2a	gbrowse
chrX	11998938	CT	C	4400	FRAME_SHIFT	-	sma-5	W06B3.2b	gbrowse
chrX	11998938	CT	C	4400	FRAME_SHIFT	-	sma-5	W06B3.2c	gbrowse
chrX	11998945	TCCGAA	T	10059	FRAME_SHIFT	-	sma-5	W06B3.2d.1	gbrowse
chrX	11998945	TCCGAA	T	10059	FRAME_SHIFT	-	sma-5	W06B3.2d.2	gbrowse
chrX	11998945	TCCGAA	T	10059	FRAME_SHIFT	-	sma-5	W06B3.2a	gbrowse
chrX	11998945	TCCGAA	T	10059	FRAME_SHIFT	-	sma-5	W06B3.2b	gbrowse
chrX	11998945	TCCGAA	T	10059	FRAME_SHIFT	-	sma-5	W06B3.2c	gbrowse
chrX	12124601	G	A	67.97	SPLICE_SITE_ACCEPTOR		lgc-17	T01H10.6	gbrowse
chrX	12139767	CTAAAA	C	12730	SPLICE_SITE_ACCEPTOR		T01H10.8	T01H10.8	gbrowse
chrX	12636498	CCTGGATAT	C	7227	FRAME_SHIFT	-	col-182	R09A8.4	gbrowse
chrX	12701761	TG	T	4851	FRAME_SHIFT	-	nhr-214	T07C5.3a	gbrowse
chrX	12701761	TG	T	4851	FRAME_SHIFT	-	nhr-214	T07C5.3b	gbrowse
chrX	13045928	G	A	5298.01	SPLICE_SITE_ACCEPTOR		C53C7.5	C53C7.5b	gbrowse
chrX	13087176	TTCACC	T	10892	FRAME_SHIFT	-	R03G8.1	R03G8.1	gbrowse
chrX	13268587	C	T	6175.01	STOP_GAINED	tgG/tgA	cyp-14A2	K09A11.3	gbrowse
chrX	13404246	T	TA	4770	FRAME_SHIFT	-/A	F02C12.1	F02C12.1	gbrowse
chrX	13406798	TAA	T	3842	FRAME_SHIFT	-	cyp-13B1	F02C12.5a	gbrowse
chrX	13461162	C	CT	3607	FRAME_SHIFT	-/A	F02D10.3	F02D10.3	gbrowse
chrX	13517587	A	T	4957.01	STOP_GAINED	tTa/tAa	cdk-4	F18H3.5b	gbrowse
chrX	13522655	GAA	G	4384	FRAME_SHIFT	-	pab-2	F18H3.3b	gbrowse
chrX	13648183	AAG	A	7106	FRAME_SHIFT	-	C40C9.3	C40C9.3	gbrowse
chrX	13979173	A	G	3059	STOP_LOST	Taa/Caa	arrd-24	F48F7.7	gbrowse
chrX	13989604	C	CA	1624.96	FRAME_SHIFT	-/A	C31E10.4	C31E10.4	gbrowse
chrX	13990072	A	AT	3687	FRAME_SHIFT	-/T	C31E10.4	C31E10.4	gbrowse
chrX	14215388	A	T	4657.01	STOP_GAINED	Aag/Tag	K06G5.1	K06G5.1a.1	gbrowse
chrX	14215388	A	T	4657.01	STOP_GAINED	Aag/Tag	K06G5.1	K06G5.1a.2	gbrowse
chrX	14215388	A	T	4657.01	STOP_GAINED	Aag/Tag	K06G5.1	K06G5.1a.3	gbrowse
chrX	14215388	A	T	4657.01	STOP_GAINED	Aag/Tag	K06G5.1	K06G5.1b.1	gbrowse
chrX	14215388	A	T	4657.01	STOP_GAINED	Aag/Tag	K06G5.1	K06G5.1b.2	gbrowse
chrX	14216423	TC	T	2528.96	FRAME_SHIFT	-	K06G5.1	K06G5.1a.1	gbrowse
chrX	14216423	TC	T	2528.96	FRAME_SHIFT	-	K06G5.1	K06G5.1a.2	gbrowse
chrX	14216423	TC	T	2528.96	FRAME_SHIFT	-	K06G5.1	K06G5.1a.3	gbrowse
chrX	14216423	TC	T	2528.96	FRAME_SHIFT	-	K06G5.1	K06G5.1b.1	gbrowse
chrX	14216423	TC	T	2528.96	FRAME_SHIFT	-	K06G5.1	K06G5.1b.2	gbrowse
chrX	14216431	CAA	C	3979	FRAME_SHIFT	-	K06G5.1	K06G5.1a.1	gbrowse
chrX	14216431	CAA	C	3979	FRAME_SHIFT	-	K06G5.1	K06G5.1a.2	gbrowse
chrX	14216431	CAA	C	3979	FRAME_SHIFT	-	K06G5.1	K06G5.1a.3	gbrowse
chrX	14216431	CAA	C	3979	FRAME_SHIFT	-	K06G5.1	K06G5.1b.1	gbrowse
chrX	14216431	CAA	C	3979	FRAME_SHIFT	-	K06G5.1	K06G5.1b.2	gbrowse
chrX	14217880	A	AC	5397	FRAME_SHIFT	-/C	K06G5.1	K06G5.1a.1	gbrowse
chrX	14217880	A	AC	5397	FRAME_SHIFT	-/C	K06G5.1	K06G5.1a.2	gbrowse
chrX	14217880	A	AC	5397	FRAME_SHIFT	-/C	K06G5.1	K06G5.1a.3	gbrowse
chrX	14217880	A	AC	5397	FRAME_SHIFT	-/C	K06G5.1	K06G5.1b.1	gbrowse
chrX	14217880	A	AC	5397	FRAME_SHIFT	-/C	K06G5.1	K06G5.1b.2	gbrowse
chrX	14217882	CT	C	5197	FRAME_SHIFT	-	K06G5.1	K06G5.1a.1	gbrowse
chrX	14217882	CT	C	5197	FRAME_SHIFT	-	K06G5.1	K06G5.1a.2	gbrowse
chrX	14217882	CT	C	5197	FRAME_SHIFT	-	K06G5.1	K06G5.1a.3	gbrowse
chrX	14217882	CT	C	5197	FRAME_SHIFT	-	K06G5.1	K06G5.1b.1	gbrowse
chrX	14217882	CT	C	5197	FRAME_SHIFT	-	K06G5.1	K06G5.1b.2	gbrowse
chrX	14220819	C	T	867	SPLICE_SITE_DONOR		K06G5.3	K06G5.3	gbrowse
chrX	14222783	AT	A	3284	FRAME_SHIFT	-	K06G5.3	K06G5.3	gbrowse
chrX	14228715	G	T	101.51	SPLICE_SITE_DONOR		cyp-13B2	K06G5.2	gbrowse
chrX	14248449	A	AT	4749	FRAME_SHIFT	-/T	K04C1.5	K04C1.5	gbrowse
chrX	14248461	GGGGTT	G	10073	FRAME_SHIFT	-	K04C1.5	K04C1.5	gbrowse
chrX	14336248	ATC	A	7418	FRAME_SHIFT	-	K04G11.1	K04G11.1	gbrowse
chrX	14442617	G	T	143.26	STOP_GAINED	Gga/Tga	F23D12.3	F23D12.3	gbrowse
chrX	14442655	G	A	2868	STOP_GAINED	tgG/tgA	F23D12.3	F23D12.3	gbrowse
chrX	14462021	G	GGTGAAGCC	11062	FRAME_SHIFT	-/GTGAAGCC	Y66C5A.2	Y66C5A.2	gbrowse
chrX	14464046	C	CT	3220.05	FRAME_SHIFT	-/T	M163.6	M163.6	gbrowse
chrX	14464053	C	T	4517.01	STOP_GAINED	Caa/Taa	M163.6	M163.6	gbrowse
chrX	14467260	C	CAGTCAGCCGTCAT	15845	FRAME_SHIFT	-/AGTCAGCCGTCAT	M163.7	M163.7	gbrowse
chrX	14614986	G	GC	4723	FRAME_SHIFT	-/C	rbc-1	F54E4.1	gbrowse
chrX	14634272	A	G	5143.01	SPLICE_SITE_DONOR		F54E4.3	F54E4.3	gbrowse
chrX	14657937	T	TA	3123.96	FRAME_SHIFT	-/A	syg-2	C26G2.1	gbrowse
chrX	14743602	T	TA	3226.07	FRAME_SHIFT	-/T	C05G5.7	C05G5.7	gbrowse
chrX	14766624	TG	T	4591	FRAME_SHIFT	-	Y16B4A.2	Y16B4A.2	gbrowse
chrX	14766634	TG	T	4346	FRAME_SHIFT	-	Y16B4A.2	Y16B4A.2	gbrowse
chrX	14766665	CG	C	4469	FRAME_SHIFT	-	Y16B4A.2	Y16B4A.2	gbrowse
chrX	14807185	GACAGTGCTTCTGTTGTTACAGGTAA	G	22670	SPLICE_SITE_DONOR		F42D1.4	F42D1.4	gbrowse
chrX	14852472	A	AATACATAT	12577	FRAME_SHIFT	-/ATACATAT	tag-324	C27C12.5	gbrowse
chrX	14951129	A	AT	4494	FRAME_SHIFT	-/A	pag-3	F45B8.4	gbrowse
chrX	14978232	C	T	4490.01	SPLICE_SITE_DONOR		F20D1.3	F20D1.3.1	gbrowse
chrX	15044264	TC	T	5284	FRAME_SHIFT	-	fbxa-97	C18B12.5	gbrowse
chrX	15434836	AT	A	5336	FRAME_SHIFT	-	flp-32	R03A10.2	gbrowse
chrX	15858605	A	T	4667.01	SPLICE_SITE_DONOR		F53H4.6	F53H4.6	gbrowse
chrX	16395573	TG	T	7656	FRAME_SHIFT	-	F01G12.1	F01G12.1	gbrowse
chrX	16395654	GTT	G	4351	FRAME_SHIFT	-	F01G12.1	F01G12.1	gbrowse
chrX	16406148	AGT	A	3169.96	FRAME_SHIFT	-	tbc-4	T24D11.1	gbrowse
chrX	16439160	AT	A	4648	FRAME_SHIFT	-	F38E9.6	F38E9.6	gbrowse
chrX	16452485	T	A	263	STOP_LOST	Tga/Aga	F38E9.4	F38E9.4	gbrowse
chrX	16463694	T	G	4404.01	SPLICE_SITE_DONOR		nas-39	F38E9.2	gbrowse
chrX	16811885	C	CA	2033.96	FRAME_SHIFT	-/T	cas-1	F41G4.2a	gbrowse
chrX	16894845	TG	T	4637	FRAME_SHIFT	-	F39F10.2	F39F10.2	gbrowse
chrX	17015608	G	A	5444.01	STOP_GAINED	tgG/tgA	F35B3.1	F35B3.1	gbrowse
chrX	17099748	CT	C	4413	FRAME_SHIFT	-	sdz-2	C08A9.7	gbrowse
chrX	17106985	A	ATGGCGGAC	4713	FRAME_SHIFT	-/GTCCGCCA	C08A9.9	C08A9.9.1	gbrowse
chrX	17106985	A	ATGGCGGAC	4713	FRAME_SHIFT	-/GTCCGCCA	C08A9.9	C08A9.9.2	gbrowse
chrX	17259840	AG	A	1164.96	FRAME_SHIFT	-	Y40C7B.1	Y40C7B.1	gbrowse
