# Supplementary material for: Natural variations of cold tolerance and temperature acclimation in Caenorhabditis elegans
Source: J Comp Physiol B. 2016 Jun 18;186(8):985–98. doi: 10.1007/s00360-016-1011-3 (PMC5090014; doi:10.1007/s00360-016-1011-3)
Supplement: Supplementary file 2 — Supplementary material 2 Summary and called polymorphisms from whole genome sequencing analysis for AB1, CB4852 and CB4853 (XLSX 203 kb) [file 360_2016_1011_MOESM2_ESM.xlsx]

## Sheet: summary
Supplementary Data 2-a
1. Reference
species	genome size (bp)	Build
nematode C.elegans	100286070	UCSC ce10
2. Material
Sample	Library	Insert size (bp)	Number of reads	Read length	Total base pair(Gb)	Read coverage(x)
N2	pair end	355	132693340	110	14.5963	145.546
AB1	pair end	432	79752690	150	11.9629	119.288
CB4852	pair end	432	57910666	150	8.6866	86.6182
CB4853	pair end	432	50420870	150	7.56313	75.4156
3. Mapping
Sample	Filtering	Number of reads (bp)	Mapping	(%)	Mapping (paired-end)	(%)
N2	Non	132693340	130130117	0.980683	129555942	0.976356
	Removal of duplication	127410812	124847589	0.940873	124701608	0.939773
AB1	Non	79752690	76015360	0.953139	75356945	0.944883
	Removal of duplication	78564258	74826928	0.938237	74596457	0.935347
CB4852	Non	57910666	55431798	0.957195	54927431	0.948486
	Removal of duplication	57014663	54535795	0.941723	54353979	0.938583
CB4853	Non	50420870	16639475	0.330012	16474293	0.326736
	Removal of duplication	50270952	16489557	0.327038	16389063	0.325045
*BWA mapping by default
* The read sets after removal of duplication used father processing
4. Mapping process
4-1) local realignment (GATK RealignerTargetCreater + IndelRealigner)
4-2) base quality score recalibration (GATK BaseRecalibrator + PrintReads)
*These were used under the default parameters
5. Polymorphisms
5-1) Polymorphisms called by GATK UnifiedGenotyper
Sample	Homo		Hetero
	Snp	Indel	Snp	Indel
N2	2236	1922	15469	485
AB1	92537	28855	47666	4735
CB4852	67125	22031	38580	3395
CB4853	101854	31267	42518	4423
Parameters: " -stand_call_conf 30.0 -dcov 200 "
5-2) Filtering of polymorphisms by GATK VariantFiltraction
Sample	Homo		Hetero
	Snp	Indel	Snp	Indel
N2	1129	1779	1167	165
AB1	66710	28213	16267	4553
CB4852	50458	21540	12964	3300
CB4853	75951	29330	12192	4060
Parameters: " --clusterWindowSize 10 , MQ0/(1.0*DP) > 0.05, QUAL< 30, DP < 10, SB > -0.1 , MQ < 25.0 "
*clusterWindowSize is only SNP
6. Annotation
Impact	Effect	AB1		CB4852		CB4853
		Homo	Hetero	Homo	Hetero	Homo	Hetero
High	SPLICE_SITE_ACCEPTOR	47	7	23	8	45	5
	SPLICE_SITE_DONOR	54	13	34	7	69	10
	START_LOST	8	3	6	5	11	3
	EXON_DELETED	0	0	0	0	0	0
	FRAME_SHIFT	549	85	392	80	516	105
	STOP_GAINED	98	18	80	21	96	17
	STOP_LOST	30	3	24	1	29	1
	RARE_AMINO_ACID	0	0	0	0	0	0
Moderate	NON_SYNONYMOUS_CODING	6531	781	4941	728	8501	682
	CODON_CHANGE	0	0	0	0	0	0
	CODON_INSERTION	86	14	73	3	87	14
	CODON_CHANGE_PLUS_CODON_INSERTION	48	4	33	4	48	9
	CODON_DELETION	92	9	64	8	130	28
	CODON_CHANGE_PLUS_CODON_DELETION	71	10	42	4	61	17
	UTR_5_DELETED	0	0	0	0	0	0
	UTR_3_DELETED	0	0	0	0	0	0
Low	SYNONYMOUS_START	0	0	0	0	0	0
	NON_SYNONYMOUS_START	0	0	1	0	1	0
	START_GAINED	114	3	80	6	118	2
	SYNONYMOUS_CODING	7991	636	5378	577	8814	534
	SYNONYMOUS_STOP	13	0	7	3	11	0
Modifier	UTR_5_PRIME	821	76	689	42	944	43
	UTR_3_PRIME	2794	333	2178	263	3385	224
	REGULATION	0	0	0	0	0	0
	UPSTREAM	182897	37510	133808	30144	196252	29675
	DOWNSTREAM	182267	40186	130353	31281	190429	31273
	GENE	0	0	0	0	0	0
	TRANSCRIPT	0	0	0	0	0	0
	EXON	1668	469	1343	416	1762	478
	INTRON_CONSERVED	0	0	0	0	0	0
	INTRON	76787	18202	56441	14240	87299	14447
	INTRAGENIC	0	8	0	7	0	3
	INTERGENIC	984	320	752	238	930	189
	INTERGENIC_CONSERVED	0	0	0	0	0	0
	NONE	0	0	0	0	0	0
	CHROMOSOME	0	0	0	0	0	0
	CUSTOM	0	0	0	0	0	0
	CDS	0	0	0	0	0	0
*The target is site after filtering
*High homo site was prepared as initial data.
*SnpEff was used in annotation

## Sheet: AB1
Supplementary Data 2-b			High polymorphism sites comparing AB1 with N2
Chromosome	Physical position	Reference	Alteration	Quality	Effect	A.A change	Gene	Transcript	Gbrowse
chrI	221154	G	GC	2282.73	FRAME_SHIFT	-124?	Y48G1BL.6	Y48G1BL.6	gbrowse
chrI	2600037	G	T	3186.77	SPLICE_SITE_DONOR		K07A3.3	K07A3.3a	gbrowse
chrI	2600037	G	T	3186.77	SPLICE_SITE_DONOR		K07A3.3	K07A3.3b	gbrowse
chrI	2634560	A	G	3000.77	STOP_LOST	*145W	Y23H5A.8	Y23H5A.8	gbrowse
chrI	2638680	A	AT	2996.73	FRAME_SHIFT	-11?	F40E3.3	F40E3.3	gbrowse
chrI	2639057	CA	C	3860.73	SPLICE_SITE_ACCEPTOR		F40E3.3	F40E3.3	gbrowse
chrI	2700427	A	AG	3448.73	FRAME_SHIFT	-3?	F32B5.1	F32B5.1	gbrowse
chrI	2789492	A	G	3341.77	SPLICE_SITE_DONOR		W03D8.1	W03D8.1	gbrowse
chrI	2796620	GT	G	3562.73	FRAME_SHIFT	-46	W03D8.7	W03D8.7	gbrowse
chrI	2863932	G	GTTTT	3907.73	FRAME_SHIFT	-26F?	Y71F9AL.11	Y71F9AL.11	gbrowse
chrI	2864014	ATCTCTCTCTCTCTCTCTCTCTCTCTCTC	A	8210.73	FRAME_SHIFT	-53	Y71F9AL.11	Y71F9AL.11	gbrowse
chrI	2864330	TTTTGC	T	4241.73	FRAME_SHIFT	-158	Y71F9AL.11	Y71F9AL.11	gbrowse
chrI	2903889	GT	G	2065.73	SPLICE_SITE_DONOR		Y71F9AL.4	Y71F9AL.4	gbrowse
chrI	4117105	A	T	4251.77	STOP_GAINED	K85*	H31G24.3	H31G24.3	gbrowse
chrI	5732569	G	A	3014.77	STOP_GAINED	Q794*	F56H1.3	F56H1.3	gbrowse
chrI	6066249	T	TGATCTCCAATTACAATCAAAA	32729.7	STOP_GAINED	-257F*L*LEI	C27A12.9	C27A12.9	gbrowse
chrI	6801828	G	GCT	3912.73	SPLICE_SITE_ACCEPTOR		E02D9.1	E02D9.1b.2	gbrowse
chrI	10113279	TG	T	4305.73	FRAME_SHIFT	-270	Y106G6D.3	Y106G6D.3	gbrowse
chrI	11145687	T	TG	3884.73	FRAME_SHIFT	-118?	ZK39.9	ZK39.9	gbrowse
chrI	12865016	C	T	4617.77	STOP_GAINED	W58*	clec-105	Y18D10A.24	gbrowse
chrI	13108231	GTT	G	1177.73	FRAME_SHIFT	-191	C17H1.14	C17H1.14	gbrowse
chrI	13108234	AG	A	896.73	FRAME_SHIFT	-191	C17H1.14	C17H1.14	gbrowse
chrI	13108433	CT	C	633.79	FRAME_SHIFT	-154	C17H1.14	C17H1.14	gbrowse
chrI	13108439	T	TC	749.73	FRAME_SHIFT	-152?	C17H1.14	C17H1.14	gbrowse
chrI	13145581	TG	T	812.73	FRAME_SHIFT	-448	F22G12.7	F22G12.7	gbrowse
chrI	13192215	CTG	C	1384.73	SPLICE_SITE_ACCEPTOR		oac-17	F17B5.2	gbrowse
chrI	13204203	GATATGCTTTA	G	12111.7	FRAME_SHIFT	-361	F17B5.6	F17B5.6	gbrowse
chrI	13204519	C	CT	3182.78	FRAME_SHIFT	-12?	clec-110	F17B5.5	gbrowse
chrI	13209125	A	T	4976.77	STOP_GAINED	K179*	ZK1225.2	ZK1225.2	gbrowse
chrI	13225374	G	GT	2553.73	SPLICE_SITE_DONOR		ZK1225.7	ZK1225.7	gbrowse
chrI	13262344	C	T	4582.77	SPLICE_SITE_ACCEPTOR		F44F1.6	F44F1.6b	gbrowse
chrI	13280144	A	AT	2907.73	FRAME_SHIFT	-1?	M01E5.2	M01E5.2	gbrowse
chrI	13536961	T	TAAATTTTTTTGCATGTTAG	20205.7	FRAME_SHIFT	-294KFFCML?	Y87G2A.2	Y87G2A.2	gbrowse
chrI	13617681	C	A	4394.77	SPLICE_SITE_DONOR		agef-1	Y6B3A.1c	gbrowse
chrI	13617731	A	AT	2532.73	FRAME_SHIFT	-757?	agef-1	Y6B3A.1c	gbrowse
chrI	13620553	A	AT	4982.73	FRAME_SHIFT	-501?	agef-1	Y6B3A.1b	gbrowse
chrI	13750421	C	CTA	4329.73	SPLICE_SITE_ACCEPTOR		Y6B3B.9	Y6B3B.9	gbrowse
chrI	13839239	A	G	2520.77	START_LOST	M1T	W04A8.1	W04A8.1b	gbrowse
chrI	13840757	ATCTTC	A	4146.73	FRAME_SHIFT	-22	W04A8.2	W04A8.2	gbrowse
chrI	13840763	ATAGGT	A	3995.73	SPLICE_SITE_DONOR		W04A8.2	W04A8.2	gbrowse
chrI	13840877	A	ACGGGAGG	9249.73	FRAME_SHIFT	-43RE?	W04A8.2	W04A8.2	gbrowse
chrI	13841559	G	T	4594.77	STOP_GAINED	E168*	W04A8.2	W04A8.2	gbrowse
chrI	13853683	C	T	3658.77	STOP_GAINED	Q190*	W04A8.9	W04A8.9	gbrowse
chrI	13927099	G	GGGAAGATCGAACTCAAC	32729.7	FRAME_SHIFT	-114VEFDL?	Y71A12B.24	Y71A12B.24	gbrowse
chrI	14153477	GC	G	1827.73	FRAME_SHIFT	-146	fipr-23	C37A5.4	gbrowse
chrI	14153479	TTC	T	2047.73	FRAME_SHIFT	-145	fipr-23	C37A5.4	gbrowse
chrI	14156057	TG	T	825.73	FRAME_SHIFT	-145	fipr-22	C37A5.2	gbrowse
chrI	14156059	AAG	A	1154.73	FRAME_SHIFT	-145	fipr-22	C37A5.2	gbrowse
chrI	14233612	ATTCCCAATCAACAAATTTAAGCATTTTGCAAATTGATCTTGAGTTGTAAGACCATCTGGCTG	A	23050.7	FRAME_SHIFT	-276	clec-114	C49A1.9	gbrowse
chrI	14255706	C	A	3364.77	STOP_GAINED	S12*	K04H8.3	K04H8.3	gbrowse
chrI	14288042	TA	T	3677.73	FRAME_SHIFT	-266	fbxa-103	F09C3.4	gbrowse
chrI	14349945	A	AC	4347.73	SPLICE_SITE_DONOR		Y105E8A.2	Y105E8A.2	gbrowse
chrI	14469692	GT	G	2826.73	SPLICE_SITE_DONOR		ekl-4	Y105E8A.17b	gbrowse
chrI	14585409	A	AGGTTTAGC	10190.7	FRAME_SHIFT	-403AK?	Y105E8A.29	Y105E8A.29	gbrowse
chrI	14585429	G	GAA	3525.73	FRAME_SHIFT	-396?	Y105E8A.29	Y105E8A.29	gbrowse
chrI	14634094	GCTT	G	4079.73	SPLICE_SITE_ACCEPTOR		exoc-8	Y105E8B.2a	gbrowse
chrI	14725514	AAG	A	4488.73	FRAME_SHIFT	-77	K05C4.10	K05C4.10	gbrowse
chrI	14726119	G	GA	3602.73	FRAME_SHIFT	-181?	K05C4.10	K05C4.10	gbrowse
chrI	14748556	C	G	3615.77	SPLICE_SITE_ACCEPTOR		K05C4.3	K05C4.3	gbrowse
chrI	14775256	TAC	T	3989.73	FRAME_SHIFT	-189	F39B2.5	F39B2.5.1	gbrowse
chrI	14775256	TAC	T	3989.73	FRAME_SHIFT	-189	F39B2.5	F39B2.5.2	gbrowse
chrI	14984208	AT	A	2223.73	FRAME_SHIFT	-15	tag-4	ZK337.4	gbrowse
chrII	392967	C	CA	2816.73	FRAME_SHIFT	-480?	C03H5.6	C03H5.6	gbrowse
chrII	595621	AGCGGCCGC	A	9509.73	FRAME_SHIFT	-511	nhl-3	W04H10.3b.1	gbrowse
chrII	595621	AGCGGCCGC	A	9509.73	FRAME_SHIFT	-511	nhl-3	W04H10.3b.2	gbrowse
chrII	595621	AGCGGCCGC	A	9509.73	FRAME_SHIFT	-511	nhl-3	W04H10.3b.3	gbrowse
chrII	595621	AGCGGCCGC	A	9509.73	FRAME_SHIFT	-610	nhl-3	W04H10.3a	gbrowse
chrII	595621	AGCGGCCGC	A	9509.73	SPLICE_SITE_ACCEPTOR		nhl-3	W04H10.3a	gbrowse
chrII	1848048	G	GC	3285.73	FRAME_SHIFT	-37?	fbxb-97	C52E2.6	gbrowse
chrII	2472843	CA	C	2100.73	FRAME_SHIFT	-8	tsr-1	F53G2.6	gbrowse
chrII	2492145	ACT	A	3780.73	FRAME_SHIFT	-151	F53G2.1	F53G2.1	gbrowse
chrII	2520972	A	C	2987.77	STOP_LOST	*302E	bath-13	F40B1.1	gbrowse
chrII	2548826	G	T	3928.77	STOP_GAINED	G624*	K02F6.3	K02F6.3	gbrowse
chrII	2622699	A	AAT	2002.73	FRAME_SHIFT	-11?	D2062.5	D2062.5	gbrowse
chrII	2622750	T	TAA	2590.73	FRAME_SHIFT	-28?	D2062.5	D2062.5	gbrowse
chrII	2622753	GA	G	1960.73	FRAME_SHIFT	-29	D2062.5	D2062.5	gbrowse
chrII	2622772	AG	A	1868.73	FRAME_SHIFT	-36	D2062.5	D2062.5	gbrowse
chrII	2622781	C	CA	1699.73	FRAME_SHIFT	-39?	D2062.5	D2062.5	gbrowse
chrII	2641260	GATAA	G	1663.73	FRAME_SHIFT	-205	F22E5.8	F22E5.8	gbrowse
chrII	2642883	T	G	2727.77	STOP_GAINED	Y143*	F22E5.7	F22E5.7	gbrowse
chrII	2665625	A	ATACCGGTGACCAATGCGGG	3016.73	FRAME_SHIFT	-63YR*PMR?	F22E5.2	F22E5.2	gbrowse
chrII	2665919	TGTCCCACC	T	1302.73	FRAME_SHIFT	-104	F22E5.2	F22E5.2	gbrowse
chrII	2749895	C	CA	2687.73	FRAME_SHIFT	-52?	F29A7.4	F29A7.4	gbrowse
chrII	2757505	C	CA	3134.73	FRAME_SHIFT	-211?	F29A7.8	F29A7.8	gbrowse
chrII	2779135	G	A	4374.77	STOP_GAINED	W202*	F08D12.4	F08D12.4	gbrowse
chrII	2780453	GGT	G	3947.73	FRAME_SHIFT	-235	F08D12.3	F08D12.3b	gbrowse
chrII	2780453	GGT	G	3947.73	SPLICE_SITE_DONOR		F08D12.3	F08D12.3a	gbrowse
chrII	2817307	AG	A	3098.73	FRAME_SHIFT	-65	set-13	K12H6.11	gbrowse
chrII	2825754	C	T	3263.77	SPLICE_SITE_ACCEPTOR		K12H6.5	K12H6.5	gbrowse
chrII	2825849	T	TCG	3714.73	FRAME_SHIFT	-153?	K12H6.5	K12H6.5	gbrowse
chrII	2829050	G	GTTAT	6025.73	FRAME_SHIFT	-285I?	K12H6.6	K12H6.6b	gbrowse
chrII	2829052	AG	A	3083.73	FRAME_SHIFT	-284	K12H6.6	K12H6.6b	gbrowse
chrII	2835702	GGA	G	3468.73	FRAME_SHIFT	-209	K12H6.7	K12H6.7	gbrowse
chrII	2835706	TC	T	2689.73	FRAME_SHIFT	-208	K12H6.7	K12H6.7	gbrowse
chrII	2835942	A	T	3447.77	STOP_GAINED	L130*	K12H6.7	K12H6.7	gbrowse
chrII	2835963	GT	G	2304.73	FRAME_SHIFT	-123	K12H6.7	K12H6.7	gbrowse
chrII	2840144	TCAAGG	T	6295.73	FRAME_SHIFT	-164	Y110A2AL.4	Y110A2AL.4a	gbrowse
chrII	2867397	TA	T	479.73	FRAME_SHIFT	-41	Y110A2AL.3	Y110A2AL.3	gbrowse
chrII	2867402	C	CG	463.73	FRAME_SHIFT	-43?	Y110A2AL.3	Y110A2AL.3	gbrowse
chrII	2888576	A	G	3821.77	SPLICE_SITE_DONOR		Y110A2AL.13	Y110A2AL.13	gbrowse
chrII	2901027	T	TA	947.73	FRAME_SHIFT	-7?	Y110A2AM.4	Y110A2AM.4	gbrowse
chrII	2903195	CA	C	2504.73	FRAME_SHIFT	-270	Y110A2AM.1	Y110A2AM.1	gbrowse
chrII	2926252	G	C	3563.77	SPLICE_SITE_ACCEPTOR		ZK355.2	ZK355.2a.1	gbrowse
chrII	2926252	G	C	3563.77	SPLICE_SITE_ACCEPTOR		ZK355.2	ZK355.2a.2	gbrowse
chrII	2930303	T	A	4418.77	STOP_GAINED	R101*	ZK355.4	ZK355.4	gbrowse
chrII	2947919	CTT	C	2859.73	FRAME_SHIFT	-214	srw-79	T11F1.5	gbrowse
chrII	2957560	AC	A	3213.72	FRAME_SHIFT	-288	T11F1.2	T11F1.2	gbrowse
chrII	3000348	C	CAACACCACGTCCCA	9354.73	FRAME_SHIFT	-344NTTS?	K08A2.1	K08A2.1.1	gbrowse
chrII	3000348	C	CAACACCACGTCCCA	9354.73	FRAME_SHIFT	-344NTTS?	K08A2.1	K08A2.1.2	gbrowse
chrII	3003478	GT	G	2700.73	FRAME_SHIFT	-268	C41H7.5	C41H7.5	gbrowse
chrII	3015097	TTTCCCCAG	T	10045.7	FRAME_SHIFT	-69	C41H7.2	C41H7.2	gbrowse
chrII	3015097	TTTCCCCAG	T	10045.7	SPLICE_SITE_DONOR		C41H7.2	C41H7.2	gbrowse
chrII	3091512	TTTTG	T	6563.73	FRAME_SHIFT	-326	srg-22	Y25C1A.10	gbrowse
chrII	3099471	G	A	3503.77	STOP_GAINED	Q259*	srg-24	Y25C1A.12	gbrowse
chrII	3124417	CA	C	3845.73	FRAME_SHIFT	-188	srh-71	T10D4.5	gbrowse
chrII	3150811	G	A	548.77	SPLICE_SITE_ACCEPTOR		T10D4.1	T10D4.1	gbrowse
chrII	3150815	G	GC	625.73	FRAME_SHIFT	-145?	T10D4.1	T10D4.1	gbrowse
chrII	3150817	CT	C	592.73	FRAME_SHIFT	-145	T10D4.1	T10D4.1	gbrowse
chrII	3155976	T	TCAGCTGAT	994.73	FRAME_SHIFT	-159IS?	sri-33	Y27F2A.4	gbrowse
chrII	3158671	CT	C	1504.73	FRAME_SHIFT	-69	sri-34	Y27F2A.7	gbrowse
chrII	3158673	CATTGGCTGGGAGAGAATTGTCAGTTGAAGCACGTAGTTTGTGCATGAGATCTGAA	C	24054.7	FRAME_SHIFT	-52	sri-34	Y27F2A.7	gbrowse
chrII	3158673	CATTGGCTGGGAGAGAATTGTCAGTTGAAGCACGTAGTTTGTGCATGAGATCTGAA	C	24054.7	SPLICE_SITE_ACCEPTOR		sri-34	Y27F2A.7	gbrowse
chrII	3189511	T	TC	1263.73	FRAME_SHIFT	-58?	Y27F2A.11	Y27F2A.11	gbrowse
chrII	3189873	CG	C	3046.73	FRAME_SHIFT	-137	Y27F2A.11	Y27F2A.11	gbrowse
chrII	3194963	AG	A	2568.73	FRAME_SHIFT	-451	gcy-15	ZC239.7	gbrowse
chrII	3200360	A	AT	986.73	FRAME_SHIFT	-128?	sri-48	ZC239.9	gbrowse
chrII	3200363	GA	G	885.73	FRAME_SHIFT	-127	sri-48	ZC239.9	gbrowse
chrII	3203829	G	GA	1727.73	FRAME_SHIFT	-38?	sri-50	ZC239.19	gbrowse
chrII	3203833	AGC	A	1816.73	FRAME_SHIFT	-39	sri-50	ZC239.19	gbrowse
chrII	3203837	T	TA	1511.73	FRAME_SHIFT	-41?	sri-50	ZC239.19	gbrowse
chrII	3210197	C	A	222.31	STOP_GAINED	S144*	ZC239.6	ZC239.6.1	gbrowse
chrII	3210197	C	A	222.31	STOP_GAINED	S144*	ZC239.6	ZC239.6.2	gbrowse
chrII	3210197	C	A	222.31	STOP_GAINED	S144*	ZC239.6	ZC239.6.3	gbrowse
chrII	3213153	T	TA	1931.73	FRAME_SHIFT	-205?	ZC239.5	ZC239.5	gbrowse
chrII	3250576	T	TAGAAAA	5726.73	STOP_GAINED	S69*KT	clec-124	C17F4.1	gbrowse
chrII	3250580	A	AC	1075.73	FRAME_SHIFT	-70?	clec-124	C17F4.1	gbrowse
chrII	3250589	C	CCAAG	1631.73	FRAME_SHIFT	-73Q?	clec-124	C17F4.1	gbrowse
chrII	3250590	T	TA	516.73	FRAME_SHIFT	-74?	clec-124	C17F4.1	gbrowse
chrII	3250591	C	CT	636.73	FRAME_SHIFT	-74?	clec-124	C17F4.1	gbrowse
chrII	3250594	G	GAC	1208.73	FRAME_SHIFT	-75?	clec-124	C17F4.1	gbrowse
chrII	3250598	G	GCC	1370.73	FRAME_SHIFT	-76?	clec-124	C17F4.1	gbrowse
chrII	3250600	A	ACT	1593.73	FRAME_SHIFT	-77?	clec-124	C17F4.1	gbrowse
chrII	3269827	C	T	2546.77	STOP_GAINED	Q66*	F02E11.7	F02E11.7a	gbrowse
chrII	3284052	G	T	3548.77	STOP_GAINED	Y104*	scl-15	F02E11.5	gbrowse
chrII	3284132	TG	T	3056.73	FRAME_SHIFT	-77	scl-15	F02E11.5	gbrowse
chrII	3290500	GT	G	1415.73	FRAME_SHIFT	-50	F39E9.14	F39E9.14	gbrowse
chrII	3297019	TGGGCTAAAATG	T	5367.73	FRAME_SHIFT	-37	btb-16	F39E9.2	gbrowse
chrII	3306386	A	C	3594.77	STOP_LOST	*126G	F39E9.7	F39E9.7	gbrowse
chrII	3306443	TCTCGC	T	7095.73	FRAME_SHIFT	-105	F39E9.7	F39E9.7	gbrowse
chrII	3306831	T	A	3263.77	STOP_GAINED	K22*	F39E9.7	F39E9.7	gbrowse
chrII	3319468	T	TC	220.75	FRAME_SHIFT	-167?	F39E9.1	F39E9.1	gbrowse
chrII	3319531	T	A	72.28	STOP_LOST	*188K	F39E9.1	F39E9.1	gbrowse
chrII	3331287	AAG	A	572.73	FRAME_SHIFT	-359	F14D2.6	F14D2.6	gbrowse
chrII	3331296	T	TG	429.73	FRAME_SHIFT	-362?	F14D2.6	F14D2.6	gbrowse
chrII	3331298	C	CT	411.73	FRAME_SHIFT	-363?	F14D2.6	F14D2.6	gbrowse
chrII	3359380	CGAGCGCTCGGAGTT	C	2592.73	FRAME_SHIFT	-78	F14D2.2	F14D2.2.1	gbrowse
chrII	3359380	CGAGCGCTCGGAGTT	C	2592.73	FRAME_SHIFT	-78	F14D2.2	F14D2.2.2	gbrowse
chrII	3363770	CCATA	C	4001.73	FRAME_SHIFT	-217	Y49F6C.6	Y49F6C.6	gbrowse
chrII	3367518	GGA	G	1245.73	FRAME_SHIFT	-82	Y49F6C.7	Y49F6C.7	gbrowse
chrII	3376515	CA	C	3624.73	FRAME_SHIFT	-273	bath-10	Y49F6C.4	gbrowse
chrII	3377615	GT	G	2588.73	FRAME_SHIFT	-151	bath-9	Y49F6C.3.1	gbrowse
chrII	3377615	GT	G	2588.73	FRAME_SHIFT	-151	bath-9	Y49F6C.3.2	gbrowse
chrII	3377620	C	CT	3246.73	FRAME_SHIFT	-153?	bath-9	Y49F6C.3.1	gbrowse
chrII	3377620	C	CT	3246.73	FRAME_SHIFT	-153?	bath-9	Y49F6C.3.2	gbrowse
chrII	3379339	CTTGAA	C	8140.73	FRAME_SHIFT	-107	Y49F6C.2	Y49F6C.2	gbrowse
chrII	3381138	C	CA	5326.73	SPLICE_SITE_ACCEPTOR		Y49F6C.1	Y49F6C.1	gbrowse
chrII	3381138	C	CA	5326.73	SPLICE_SITE_DONOR		Y49F6C.1	Y49F6C.1	gbrowse
chrII	3384139	TC	T	2454.73	FRAME_SHIFT	-342	T06D4.2	T06D4.2	gbrowse
chrII	3384475	AT	A	2482.73	FRAME_SHIFT	-230	T06D4.2	T06D4.2	gbrowse
chrII	3389794	T	TG	4630.73	FRAME_SHIFT	-344?	T06D4.3	T06D4.3	gbrowse
chrII	3390169	C	CTTCGGATCGGGAGCGATTTTCAAGTAA	28626.7	STOP_GAINED	K253IT*KSLPIRK	T06D4.3	T06D4.3	gbrowse
chrII	3405874	GAC	G	4653.73	FRAME_SHIFT	-464	F18A12.4	F18A12.4	gbrowse
chrII	3406721	C	CATATGCCA	10424.7	FRAME_SHIFT	-652IC?	F18A12.4	F18A12.4	gbrowse
chrII	3406761	T	G	3300.77	STOP_GAINED	Y665*	F18A12.4	F18A12.4	gbrowse
chrII	3409246	G	GATGGA	6996.73	FRAME_SHIFT	-477M?	F18A12.3	F18A12.3	gbrowse
chrII	3415090	C	CT	2949.73	FRAME_SHIFT	-28?	F18A12.2	F18A12.2	gbrowse
chrII	3441756	C	CA	3629.73	FRAME_SHIFT	-155?	C16C8.17	C16C8.17	gbrowse
chrII	3444793	AT	A	1956.73	FRAME_SHIFT	-160	C16C8.5	C16C8.5	gbrowse
chrII	3448714	A	AC	4183.73	FRAME_SHIFT	-153?	C16C8.21	C16C8.21	gbrowse
chrII	3451911	G	A	4135.77	SPLICE_SITE_ACCEPTOR		C16C8.13	C16C8.13.2	gbrowse
chrII	3453229	T	TCA	4886.73	FRAME_SHIFT	-150?	C16C8.12	C16C8.12.1	gbrowse
chrII	3453229	T	TCA	4886.73	FRAME_SHIFT	-150?	C16C8.12	C16C8.12.2	gbrowse
chrII	3453244	G	A	3485.77	STOP_GAINED	W155*	C16C8.12	C16C8.12.1	gbrowse
chrII	3453244	G	A	3485.77	STOP_GAINED	W155*	C16C8.12	C16C8.12.2	gbrowse
chrII	3459994	A	T	4193.77	SPLICE_SITE_DONOR		C16C8.7	C16C8.7	gbrowse
chrII	3459995	C	T	4252.77	SPLICE_SITE_DONOR		C16C8.7	C16C8.7	gbrowse
chrII	3479689	C	T	4351.77	SPLICE_SITE_DONOR		Y49F6B.8	Y49F6B.8	gbrowse
chrII	3562922	C	CT	3244.73	FRAME_SHIFT	-109?	W10G11.4	W10G11.4	gbrowse
chrII	3652463	TG	T	2776.73	FRAME_SHIFT	-184	F19B10.11	F19B10.11	gbrowse
chrII	3653215	AT	A	3512.73	FRAME_SHIFT	-258	F19B10.11	F19B10.11	gbrowse
chrII	3723063	CA	C	1094.73	FRAME_SHIFT	-386	C46E10.3	C46E10.3	gbrowse
chrII	3723069	A	AT	1341.73	FRAME_SHIFT	-388?	C46E10.3	C46E10.3	gbrowse
chrII	3723899	G	C	612.77	STOP_LOST	*124Y	C46E10.2	C46E10.2	gbrowse
chrII	3726685	C	CT	2328.73	FRAME_SHIFT	-169?	C46E10.8	C46E10.8	gbrowse
chrII	3731473	GCA	G	2499.73	FRAME_SHIFT	-26	sdz-12	F12E12.5	gbrowse
chrII	3745561	C	T	319.77	SPLICE_SITE_DONOR		F12E12.12	F12E12.12	gbrowse
chrII	3745614	CTG	C	732.73	FRAME_SHIFT	-65	F12E12.12	F12E12.12	gbrowse
chrII	3765297	A	AT	2094.73	FRAME_SHIFT	-565?	T24E12.9	T24E12.9	gbrowse
chrII	3768019	GA	G	2710.73	FRAME_SHIFT	-33	T24E12.9	T24E12.9	gbrowse
chrII	3796674	A	AC	32729.7	FRAME_SHIFT	-283?	Y8A9A.2	Y8A9A.2	gbrowse
chrII	3806464	C	A	3680.77	STOP_GAINED	E143*	F54D10.4	F54D10.4.1	gbrowse
chrII	3806464	C	A	3680.77	STOP_GAINED	E143*	F54D10.4	F54D10.4.2	gbrowse
chrII	3833913	A	ATTTTCGGCGGC	15207.7	FRAME_SHIFT	-543AAE?	oac-4	C17A2.5	gbrowse
chrII	3833915	A	ATACTTGG	10581.7	FRAME_SHIFT	-542PS?	oac-4	C17A2.5	gbrowse
chrII	3834813	TGCATAAATGGGCATAAATGGGCCAATGAA	T	23423.7	FRAME_SHIFT	-332	oac-4	C17A2.5	gbrowse
chrII	3835543	G	GAGAAATATAT	22532.7	FRAME_SHIFT	-144IYF?	oac-4	C17A2.5	gbrowse
chrII	3835559	T	A	5945.77	STOP_GAINED	K139*	oac-4	C17A2.5	gbrowse
chrII	3835562	G	A	6227.77	STOP_GAINED	R138*	oac-4	C17A2.5	gbrowse
chrII	3835569	GC	G	6768.73	FRAME_SHIFT	-135	oac-4	C17A2.5	gbrowse
chrII	3835573	C	CA	7400.73	FRAME_SHIFT	-134?	oac-4	C17A2.5	gbrowse
chrII	3835577	GA	G	6235.73	FRAME_SHIFT	-132	oac-4	C17A2.5	gbrowse
chrII	3863708	T	TAA	2596.73	FRAME_SHIFT	-212?	nhr-261	C49D10.9	gbrowse
chrII	3863716	GGA	G	3521.73	FRAME_SHIFT	-209	nhr-261	C49D10.9	gbrowse
chrII	3876954	GCA	G	4616.73	FRAME_SHIFT	-62	C49D10.10	C49D10.10	gbrowse
chrII	3892153	A	AT	3023.73	FRAME_SHIFT	-118?	F53C3.8	F53C3.8	gbrowse
chrII	4069747	GCTCAGGCT	G	6696.73	FRAME_SHIFT	-161	W06A11.1	W06A11.1	gbrowse
chrII	4069759	AGGCTC	A	4222.73	FRAME_SHIFT	-165	W06A11.1	W06A11.1	gbrowse
chrII	4069773	A	G	2795.77	STOP_LOST	*169W	W06A11.1	W06A11.1	gbrowse
chrII	4112723	CA	C	2355.73	FRAME_SHIFT	-158	T08H4.2	T08H4.2	gbrowse
chrII	4221767	G	A	4030.77	SPLICE_SITE_DONOR		F31D5.1	F31D5.1	gbrowse
chrII	4226059	A	T	3751.77	STOP_GAINED	K579*	C16A11.5	C16A11.5	gbrowse
chrII	4235732	C	T	3335.77	SPLICE_SITE_DONOR		fbxc-43	C16A11.9	gbrowse
chrII	4374550	C	A	3372.77	SPLICE_SITE_DONOR		ntl-2	B0286.4c.4	gbrowse
chrII	4374550	C	A	3372.77	SPLICE_SITE_DONOR		ntl-2	B0286.4c.8	gbrowse
chrII	4442568	AT	A	1100.73	FRAME_SHIFT	-1396	twk-2	T12C9.3	gbrowse
chrII	4442735	TC	T	2842.73	FRAME_SHIFT	-1341	twk-2	T12C9.3	gbrowse
chrII	4596578	AT	A	2454.73	FRAME_SHIFT	-1	ipla-1	M03A1.6a	gbrowse
chrII	4797210	G	A	3901.77	SPLICE_SITE_DONOR		C33F10.14	C33F10.14.1	gbrowse
chrII	4836625	CT	C	4004.73	FRAME_SHIFT	-321	C33F10.12	C33F10.12	gbrowse
chrII	4837527	GA	G	4559.73	FRAME_SHIFT	-36	C33F10.12	C33F10.12	gbrowse
chrII	4931300	G	T	3727.77	STOP_GAINED	E94*	ZK546.7	ZK546.7	gbrowse
chrII	4944910	TC	T	2725.73	FRAME_SHIFT	-240	ZK546.14	ZK546.14b.1	gbrowse
chrII	4944910	TC	T	2725.73	FRAME_SHIFT	-240	ZK546.14	ZK546.14b.2	gbrowse
chrII	4944910	TC	T	2725.73	FRAME_SHIFT	-258	ZK546.14	ZK546.14a.1	gbrowse
chrII	4944917	T	TA	2625.73	FRAME_SHIFT	-238?	ZK546.14	ZK546.14b.1	gbrowse
chrII	4944917	T	TA	2625.73	FRAME_SHIFT	-238?	ZK546.14	ZK546.14b.2	gbrowse
chrII	4944917	T	TA	2625.73	FRAME_SHIFT	-256?	ZK546.14	ZK546.14a.1	gbrowse
chrII	5006745	A	AG	2562.73	FRAME_SHIFT	-418?	F59A6.4	F59A6.4	gbrowse
chrII	5078775	T	TG	2602.73	FRAME_SHIFT	-660?	dsh-2	C27A2.6	gbrowse
chrII	5078781	G	GC	2392.73	FRAME_SHIFT	-658?	dsh-2	C27A2.6	gbrowse
chrII	6084917	A	AG	1963.73	FRAME_SHIFT	-288?	ptc-2	F21H12.4	gbrowse
chrII	6535295	AT	A	2268.73	FRAME_SHIFT	-669	abcx-1	C56E6.1	gbrowse
chrII	6750731	T	TG	3969.73	FRAME_SHIFT	-69?	F41G3.20	F41G3.20	gbrowse
chrII	6759258	TC	T	3571.73	FRAME_SHIFT	-4	F41G3.2	F41G3.2	gbrowse
chrII	6759926	A	AT	3437.73	FRAME_SHIFT	-189?	F41G3.2	F41G3.2	gbrowse
chrII	7124005	C	CG	1392.73	FRAME_SHIFT	-129?	F10E7.2	F10E7.2	gbrowse
chrII	7698901	C	CG	4270.73	FRAME_SHIFT	-27?	B0495.6	B0495.6	gbrowse
chrII	7698907	G	GC	3563.73	FRAME_SHIFT	-25?	B0495.6	B0495.6	gbrowse
chrII	7754524	GC	G	2761.73	FRAME_SHIFT	-151	B0228.6	B0228.6	gbrowse
chrII	8870820	T	G	4266.77	SPLICE_SITE_ACCEPTOR		T07D4.2	T07D4.2c.2	gbrowse
chrII	9805341	ACTATTGCG	A	12565.7	FRAME_SHIFT	-504	cyp-13A7	T10B9.10	gbrowse
chrII	12305497	A	AT	2576.73	FRAME_SHIFT	-356?	C50E10.2	C50E10.2	gbrowse
chrII	12377269	A	T	2963.77	STOP_GAINED	L24*	Y57A10B.2	Y57A10B.2	gbrowse
chrII	12401826	A	ATT	3431.73	FRAME_SHIFT	-1?	sre-29	F57G9.4	gbrowse
chrII	12477550	C	T	2692.77	STOP_GAINED	W385*	F15A4.8	F15A4.8a	gbrowse
chrII	12477550	C	T	2692.77	STOP_GAINED	W385*	F15A4.8	F15A4.8b	gbrowse
chrII	12477550	C	T	2692.77	STOP_GAINED	W385*	F15A4.8	F15A4.8c	gbrowse
chrII	12479855	AG	A	4523.73	FRAME_SHIFT	-203	arrd-9	F15A4.9	gbrowse
chrII	12483882	AAACATTGGCTAAATGGC	A	2350.73	FRAME_SHIFT	-241	fbxb-102	F15A4.13	gbrowse
chrII	12483902	TAACAAACGGC	T	1339.73	FRAME_SHIFT	-248	fbxb-102	F15A4.13	gbrowse
chrII	12483914	TG	T	106.74	FRAME_SHIFT	-252	fbxb-102	F15A4.13	gbrowse
chrII	12483917	AGTGCTAG	A	958.73	FRAME_SHIFT	-253	fbxb-102	F15A4.13	gbrowse
chrII	12483928	T	TA	242.73	FRAME_SHIFT	-256?	fbxb-102	F15A4.13	gbrowse
chrII	12483932	TGG	T	289.73	FRAME_SHIFT	-258	fbxb-102	F15A4.13	gbrowse
chrII	12483945	TA	T	307.73	FRAME_SHIFT	-262	fbxb-102	F15A4.13	gbrowse
chrII	12483951	C	CT	400.73	FRAME_SHIFT	-264?	fbxb-102	F15A4.13	gbrowse
chrII	12523443	GT	G	2904.73	SPLICE_SITE_DONOR		T21B4.17	T21B4.17	gbrowse
chrII	12529253	TCACAATTTCTCTATATTTTCCAG	T	1715.73	SPLICE_SITE_ACCEPTOR		srx-119	F49C5.1	gbrowse
chrII	12529380	CA	C	1895.73	FRAME_SHIFT	-251	srx-119	F49C5.1	gbrowse
chrII	12529384	T	TG	1929.73	FRAME_SHIFT	-253?	srx-119	F49C5.1	gbrowse
chrII	12607639	G	GA	3925.73	FRAME_SHIFT	-137?	Y38E10A.8	Y38E10A.8	gbrowse
chrII	12610829	C	CA	1486.73	FRAME_SHIFT	-112?	lips-16	Y38E10A.10	gbrowse
chrII	12610832	CA	C	1297.73	FRAME_SHIFT	-111	lips-16	Y38E10A.10	gbrowse
chrII	12668789	T	TG	4825.73	FRAME_SHIFT	-7?	rgs-4	Y38E10A.21	gbrowse
chrII	12677322	T	TG	2497.73	FRAME_SHIFT	-120?	Y38E10A.23	Y38E10A.23	gbrowse
chrII	12783382	G	GTT	4179.73	FRAME_SHIFT	-249?	Y46G5A.15	Y46G5A.15	gbrowse
chrII	12787767	A	T	3646.77	SPLICE_SITE_ACCEPTOR		cpt-1	Y46G5A.17.1	gbrowse
chrII	12802107	C	T	3400.77	STOP_GAINED	W344*	Y46G5A.18	Y46G5A.18b	gbrowse
chrII	12810722	GAGT	G	1810.73	STOP_LOST	E*314E	Y46G5A.19	Y46G5A.19a.1	gbrowse
chrII	12810722	GAGT	G	1810.73	STOP_LOST	E*314E	Y46G5A.19	Y46G5A.19a.2	gbrowse
chrII	12810722	GAGT	G	1810.73	STOP_LOST	E*366E	Y46G5A.19	Y46G5A.19b	gbrowse
chrII	12811112	AG	A	379.73	FRAME_SHIFT	-27	Y46G5A.20	Y46G5A.20	gbrowse
chrII	12811119	GTTTCCTCGTCA	G	2012.73	FRAME_SHIFT	-30	Y46G5A.20	Y46G5A.20	gbrowse
chrII	12811716	A	AG	2187.73	FRAME_SHIFT	-107?	Y46G5A.20	Y46G5A.20	gbrowse
chrII	12811726	T	C	2043.77	STOP_LOST	*110Q	Y46G5A.20	Y46G5A.20	gbrowse
chrII	12816882	GAA	G	3710.73	FRAME_SHIFT	-292	Y46G5A.22	Y46G5A.22a	gbrowse
chrII	12816885	TC	T	2773.73	FRAME_SHIFT	-291	Y46G5A.22	Y46G5A.22a	gbrowse
chrII	13039314	G	C	3251.77	SPLICE_SITE_ACCEPTOR		F18A11.7	F18A11.7	gbrowse
chrII	13044809	TCGATGTGAGCAAGGGTGCCGGCTAAAAGTTTTTCAGTGTTTTTGAGCGAAAAGGAACAAA	T	5647.73	SPLICE_SITE_DONOR		F18A11.6	F18A11.6	gbrowse
chrII	13073613	T	TC	2958.73	FRAME_SHIFT	-6?	F42G4.5	F42G4.5a	gbrowse
chrII	13184403	G	T	2598.77	STOP_GAINED	G14*	W09H1.3	W09H1.3	gbrowse
chrII	13246931	ATGTG	A	6786.73	FRAME_SHIFT	-311	F15D4.5	F15D4.5	gbrowse
chrII	14515281	A	AG	1514.73	FRAME_SHIFT	-40?	K10H10.9	K10H10.9	gbrowse
chrIII	14713	G	GT	2701.73	FRAME_SHIFT	-14?	nhr-80	H10E21.3b	gbrowse
chrIII	37670	C	T	4298.77	STOP_GAINED	W277*	W05G11.4	W05G11.4	gbrowse
chrIII	832197	TGGCAC	T	7325.73	FRAME_SHIFT	-21	ceeh-1	K02F3.6	gbrowse
chrIII	878468	ACC	A	4382.73	FRAME_SHIFT	-301	T24C4.5	T24C4.5	gbrowse
chrIII	966657	CA	C	220.06	FRAME_SHIFT	-1232	R06B10.1	R06B10.1	gbrowse
chrIII	966876	T	TTTCC	418.74	FRAME_SHIFT	-1159G?	R06B10.1	R06B10.1	gbrowse
chrIII	968900	C	CCAACG	1922.73	FRAME_SHIFT	-681R?	R06B10.1	R06B10.1	gbrowse
chrIII	968902	AGG	A	907.73	FRAME_SHIFT	-680	R06B10.1	R06B10.1	gbrowse
chrIII	969489	A	T	745.77	SPLICE_SITE_DONOR		R06B10.1	R06B10.1	gbrowse
chrIII	977314	G	GC	598.73	FRAME_SHIFT	-404?	R06B10.2	R06B10.2	gbrowse
chrIII	977315	T	TTA	761.73	FRAME_SHIFT	-404?	R06B10.2	R06B10.2	gbrowse
chrIII	977939	G	GCC	1405.73	FRAME_SHIFT	-196?	R06B10.2	R06B10.2	gbrowse
chrIII	977950	GGA	G	1446.73	FRAME_SHIFT	-192	R06B10.2	R06B10.2	gbrowse
chrIII	1058097	GA	G	2768.73	FRAME_SHIFT	-192	BE0003N10.3	BE0003N10.3	gbrowse
chrIII	1079906	A	AGCGG	6178.73	FRAME_SHIFT	-116P?	rab-18	Y92C3B.3a	gbrowse
chrIII	1084788	AAT	A	2740.73	FRAME_SHIFT	-200	par-2	F58B6.3a	gbrowse
chrIII	1084825	G	GA	2626.73	FRAME_SHIFT	-212?	par-2	F58B6.3a	gbrowse
chrIII	1139075	A	AT	1828.73	FRAME_SHIFT	-145?	Y71D11A.3	Y71D11A.3b	gbrowse
chrIII	1201990	AT	A	2225.73	FRAME_SHIFT	-1	Y119D3B.16	Y119D3B.16	gbrowse
chrIII	1215154	TTA	T	553.52	FRAME_SHIFT	-55	Y119D3B.21	Y119D3B.21	gbrowse
chrIII	1215157	GA	G	399.75	FRAME_SHIFT	-56	Y119D3B.21	Y119D3B.21	gbrowse
chrIII	1241706	GATTTTTCA	G	11004.7	FRAME_SHIFT	-227	fbxa-61	Y119D3B.8	gbrowse
chrIII	1311222	A	G	1316.77	STOP_LOST	*241Q	fbxa-20	Y82E9BL.16	gbrowse
chrIII	1343805	T	TGG	3814.73	FRAME_SHIFT	-50?	fbxa-27	Y82E9BL.17	gbrowse
chrIII	1343806	A	AC	2572.73	FRAME_SHIFT	-50?	fbxa-27	Y82E9BL.17	gbrowse
chrIII	1421777	GAA	G	1247.73	FRAME_SHIFT	-291	Y82E9BR.16	Y82E9BR.16a.1	gbrowse
chrIII	1421777	GAA	G	1247.73	FRAME_SHIFT	-291	Y82E9BR.16	Y82E9BR.16a.2	gbrowse
chrIII	1421812	TA	T	778.73	FRAME_SHIFT	-280	Y82E9BR.16	Y82E9BR.16a.1	gbrowse
chrIII	1421812	TA	T	778.73	FRAME_SHIFT	-280	Y82E9BR.16	Y82E9BR.16a.2	gbrowse
chrIII	1421822	G	GAA	1039.73	FRAME_SHIFT	-277?	Y82E9BR.16	Y82E9BR.16a.1	gbrowse
chrIII	1421822	G	GAA	1039.73	FRAME_SHIFT	-277?	Y82E9BR.16	Y82E9BR.16a.2	gbrowse
chrIII	1441899	G	GACGCTGATAATGTGAAGAA	9067.73	FRAME_SHIFT	-393TLIM*R?	Y82E9BR.2	Y82E9BR.2	gbrowse
chrIII	1637344	TA	T	2112.73	FRAME_SHIFT	-383	Y22D7AL.4	Y22D7AL.4	gbrowse
chrIII	1637346	A	T	2892.77	STOP_GAINED	K384*	Y22D7AL.4	Y22D7AL.4	gbrowse
chrIII	1687085	TCCTCCAGATCCTTGTAGTCTGGC	T	20406.7	FRAME_SHIFT	-328	Y22D7AR.7	Y22D7AR.7	gbrowse
chrIII	1688159	A	AAACTCTC	9811.73	FRAME_SHIFT	-328ES?	Y22D7AR.14	Y22D7AR.14	gbrowse
chrIII	1711232	GATACTGTC	G	10899.7	FRAME_SHIFT	-638	Y22D7AR.2	Y22D7AR.2	gbrowse
chrIII	1712925	T	A	3792.77	STOP_LOST	*1134R	Y22D7AR.2	Y22D7AR.2	gbrowse
chrIII	1858775	C	CAA	2849.73	FRAME_SHIFT	-313?	hlh-33	Y39A3CR.6	gbrowse
chrIII	1874046	CGA	C	1966.73	FRAME_SHIFT	-779	Y39A3CR.3	Y39A3CR.3	gbrowse
chrIII	1893433	TCTGGGGAG	T	18594.7	FRAME_SHIFT	-38	B0524.5	B0524.5	gbrowse
chrIII	1963901	C	T	3428.77	SPLICE_SITE_ACCEPTOR		R155.2	R155.2	gbrowse
chrIII	1973677	T	A	3096.77	STOP_GAINED	K610*	R155.3	R155.3	gbrowse
chrIII	1979698	TA	T	2529.73	FRAME_SHIFT	-657	R155.4	R155.4	gbrowse
chrIII	1980360	A	AACAT	6376.73	FRAME_SHIFT	-844T?	R155.4	R155.4	gbrowse
chrIII	1985202	CA	C	1930.73	FRAME_SHIFT	-35	Y39A3B.3	Y39A3B.3	gbrowse
chrIII	2073589	T	TTCCAA	5540.73	FRAME_SHIFT	-260L?	Y39A3A.4	Y39A3A.4	gbrowse
chrIII	2219436	T	TC	3281.73	FRAME_SHIFT	-45?	fbxa-8	C39B5.8	gbrowse
chrIII	2235790	C	T	3909.77	STOP_GAINED	Q130*	C39B5.2	C39B5.2.1	gbrowse
chrIII	2235790	C	T	3909.77	STOP_GAINED	Q130*	C39B5.2	C39B5.2.2	gbrowse
chrIII	2235790	C	T	3909.77	STOP_GAINED	Q130*	C39B5.2	C39B5.2.3	gbrowse
chrIII	2253914	A	AT	3387.73	FRAME_SHIFT	-6?	fbxa-73	T20H9.4	gbrowse
chrIII	2257251	ATTGATTTCTTTTGGTTTTTCGAATCATCTAGAATTTTCAAGCACGATTTCATTTAT	A	19052.7	FRAME_SHIFT	-280	fbxa-71	T20H9.3	gbrowse
chrIII	2266473	G	C	3914.77	SPLICE_SITE_ACCEPTOR		Y54F10BM.6	Y54F10BM.6	gbrowse
chrIII	2277112	C	CA	2560.73	FRAME_SHIFT	-338?	fbxa-39	Y54F10BM.4	gbrowse
chrIII	4628544	T	TG	4033.73	FRAME_SHIFT	-45?	clec-151	F10F2.7	gbrowse
chrIII	5017349	T	TC	3265.73	FRAME_SHIFT	-69?	larp-1	R144.7b	gbrowse
chrIII	5105941	A	AG	3116.73	FRAME_SHIFT	-650?	F54D8.6	F54D8.6	gbrowse
chrIII	5595882	A	AG	3922.73	FRAME_SHIFT	-52?	ced-6	F56D2.7	gbrowse
chrIII	5953902	A	AG	3992.73	FRAME_SHIFT	-224?	psf-1	F25B5.7c	gbrowse
chrIII	5953902	A	AG	3992.73	FRAME_SHIFT	-504?	psf-1	F25B5.7a	gbrowse
chrIII	5953908	TG	T	3728.73	FRAME_SHIFT	-222	psf-1	F25B5.7c	gbrowse
chrIII	5953908	TG	T	3728.73	FRAME_SHIFT	-502	psf-1	F25B5.7a	gbrowse
chrIII	6990367	A	AG	4259.73	SPLICE_SITE_DONOR		prk-1	C06E8.3c	gbrowse
chrIII	7075900	G	GC	3053.73	FRAME_SHIFT	-466?	ZK418.6	ZK418.6	gbrowse
chrIII	7608534	G	GC	4745.73	FRAME_SHIFT	-178?	T04A6.4	T04A6.4	gbrowse
chrIII	7666720	G	A	2860.77	STOP_GAINED	W1031*	C18H2.1	C18H2.1	gbrowse
chrIII	8650763	C	CG	4538.73	FRAME_SHIFT	-38?	flp-23	F22B7.2	gbrowse
chrIII	8706600	G	GAC	6540.73	SPLICE_SITE_ACCEPTOR		B0303.11	B0303.11	gbrowse
chrIII	9101179	C	T	2702.77	START_LOST	M1I	ZK507.1	ZK507.1	gbrowse
chrIII	9102169	TC	T	113.87	FRAME_SHIFT	-188	ZK507.3	ZK507.3	gbrowse
chrIII	10030896	T	TG	4391.73	FRAME_SHIFT	-47?	M04D8.4	M04D8.4	gbrowse
chrIII	10083645	G	GA	2887.73	FRAME_SHIFT	-48?	T16H12.1	T16H12.1a	gbrowse
chrIII	10306034	A	AT	2283.73	FRAME_SHIFT	-1?	T07A5.1	T07A5.1	gbrowse
chrIII	10443642	GT	G	1388.73	FRAME_SHIFT	-118	H04D03.3	H04D03.3	gbrowse
chrIII	10498127	AT	A	3230.05	FRAME_SHIFT	-1031	F43D9.1	F43D9.1	gbrowse
chrIII	10498133	G	GC	3913.73	FRAME_SHIFT	-1033?	F43D9.1	F43D9.1	gbrowse
chrIII	10530012	AC	A	3211.73	FRAME_SHIFT	-832	unc-49	T21C12.1a	gbrowse
chrIII	10632698	CGAGAGAAT	C	7534.73	FRAME_SHIFT	-24	Y39A1A.10	Y39A1A.10	gbrowse
chrIII	10632898	G	GT	2004.73	FRAME_SHIFT	-91?	Y39A1A.10	Y39A1A.10	gbrowse
chrIII	10638928	GA	G	2602.73	FRAME_SHIFT	-30	Y39A1A.27	Y39A1A.27	gbrowse
chrIII	10680865	C	T	3869.77	STOP_GAINED	Q274*	Y39A1A.16	Y39A1A.16	gbrowse
chrIII	11078700	G	A	2875.77	SPLICE_SITE_DONOR		str-246	W09D6.3	gbrowse
chrIII	11479846	AGG	A	3032.73	FRAME_SHIFT	-85	Y66A7A.3	Y66A7A.3	gbrowse
chrIII	11503119	T	A	3917.77	SPLICE_SITE_ACCEPTOR		Y66D12A.21	Y66D12A.21	gbrowse
chrIII	11503666	TCCAA	T	5767.73	FRAME_SHIFT	-172	Y66D12A.21	Y66D12A.21	gbrowse
chrIII	11546565	AATAATGTT	A	5358.73	FRAME_SHIFT	-2942	Y66D12A.14	Y66D12A.14	gbrowse
chrIII	11641575	A	AT	2555.73	FRAME_SHIFT	-46?	Y41C4A.17	Y41C4A.17	gbrowse
chrIII	11683013	C	CA	2273.73	FRAME_SHIFT	-51?	crh-1	Y41C4A.4g	gbrowse
chrIII	11732672	A	C	3018.77	STOP_LOST	*80S	Y41C4A.21	Y41C4A.21	gbrowse
chrIII	11909341	CTT	C	4187.73	FRAME_SHIFT	-144	fbxb-24	Y56A3A.15	gbrowse
chrIII	11925507	G	GT	684.73	SPLICE_SITE_DONOR		nft-1	Y56A3A.13.1	gbrowse
chrIII	11999398	T	A	3624.77	STOP_LOST	*366L	Y56A3A.33	Y56A3A.33.1	gbrowse
chrIII	11999398	T	A	3624.77	STOP_LOST	*366L	Y56A3A.33	Y56A3A.33.2	gbrowse
chrIII	11999409	GT	G	2567.73	FRAME_SHIFT	-362	Y56A3A.33	Y56A3A.33.1	gbrowse
chrIII	11999409	GT	G	2567.73	FRAME_SHIFT	-362	Y56A3A.33	Y56A3A.33.2	gbrowse
chrIII	12103264	G	GT	4268.73	FRAME_SHIFT	-556?	Y75B8A.3	Y75B8A.3	gbrowse
chrIII	12189923	TCAGGAAAAG	T	9882.73	SPLICE_SITE_ACCEPTOR		Y75B8A.11	Y75B8A.11	gbrowse
chrIII	12189933	TGGCC	T	5382.73	FRAME_SHIFT	-182	Y75B8A.11	Y75B8A.11	gbrowse
chrIII	12280557	AGT	A	3914.73	SPLICE_SITE_DONOR		Y75B8A.25	Y75B8A.25	gbrowse
chrIII	12337001	CTTTTT	C	6196.73	FRAME_SHIFT	-43	zip-1	Y75B8A.35b	gbrowse
chrIII	12337001	CTTTTT	C	6196.73	FRAME_SHIFT	-60	zip-1	Y75B8A.35a.1	gbrowse
chrIII	12337001	CTTTTT	C	6196.73	FRAME_SHIFT	-60	zip-1	Y75B8A.35a.2	gbrowse
chrIII	12337001	CTTTTT	C	6196.73	FRAME_SHIFT	-60	zip-1	Y75B8A.35a.3	gbrowse
chrIII	12337007	C	CGA	3327.73	FRAME_SHIFT	-45?	zip-1	Y75B8A.35b	gbrowse
chrIII	12337007	C	CGA	3327.73	FRAME_SHIFT	-62?	zip-1	Y75B8A.35a.1	gbrowse
chrIII	12337007	C	CGA	3327.73	FRAME_SHIFT	-62?	zip-1	Y75B8A.35a.2	gbrowse
chrIII	12337007	C	CGA	3327.73	FRAME_SHIFT	-62?	zip-1	Y75B8A.35a.3	gbrowse
chrIII	12367271	ATTT	A	1294.73	FRAME_SHIFT	-1	Y75B8A.33	Y75B8A.33	gbrowse
chrIII	12413953	C	CTG	806.73	SPLICE_SITE_ACCEPTOR		tat-1	Y49E10.11a	gbrowse
chrIII	12439074	C	T	3109.77	STOP_GAINED	Q103*	fbxa-218	Y49E10.17a	gbrowse
chrIII	12439074	C	T	3109.77	STOP_GAINED	Q40*	fbxa-218	Y49E10.17b	gbrowse
chrIII	12459191	AT	A	2206.73	FRAME_SHIFT	-384	Y49E10.21	Y49E10.21b	gbrowse
chrIII	12694369	T	G	1344.77	SPLICE_SITE_ACCEPTOR		Y111B2A.29	Y111B2A.29	gbrowse
chrIII	12768931	C	A	94.03	STOP_GAINED	S546*	ZC482.4	ZC482.4	gbrowse
chrIII	13561833	ATGAGCTTTTTCAG	A	14386.7	FRAME_SHIFT	-308	T05D4.2	T05D4.2	gbrowse
chrIV	271382	AAC	A	4872.73	FRAME_SHIFT	-472	T21D12.11	T21D12.11	gbrowse
chrIV	271386	GA	G	3658.73	FRAME_SHIFT	-473	T21D12.11	T21D12.11	gbrowse
chrIV	1125180	AT	A	4165.73	FRAME_SHIFT	-35	C44B12.5	C44B12.5	gbrowse
chrIV	1245399	C	G	3956.77	STOP_LOST	*276Y	clec-165	F38A1.10	gbrowse
chrIV	1246520	C	T	4644.77	STOP_GAINED	W100*	clec-165	F38A1.10	gbrowse
chrIV	1252182	G	C	3874.77	SPLICE_SITE_ACCEPTOR		F38A1.6	F38A1.6	gbrowse
chrIV	1252249	G	T	3603.77	STOP_GAINED	E98*	F38A1.6	F38A1.6	gbrowse
chrIV	1257965	C	CCA	1079.73	FRAME_SHIFT	-249?	clec-168	F38A1.7	gbrowse
chrIV	1257975	T	TC	928.73	FRAME_SHIFT	-253?	clec-168	F38A1.7	gbrowse
chrIV	1313455	A	AAATGCGTTTTTATC	14284.7	FRAME_SHIFT	-325NAFL?	F53H1.4	F53H1.4b.1	gbrowse
chrIV	1313455	A	AAATGCGTTTTTATC	14284.7	FRAME_SHIFT	-325NAFL?	F53H1.4	F53H1.4b.2	gbrowse
chrIV	1313455	A	AAATGCGTTTTTATC	14284.7	FRAME_SHIFT	-361NAFL?	F53H1.4	F53H1.4c.1	gbrowse
chrIV	1313455	A	AAATGCGTTTTTATC	14284.7	FRAME_SHIFT	-361NAFL?	F53H1.4	F53H1.4c.2	gbrowse
chrIV	1313467	GT	G	2508.73	FRAME_SHIFT	-329	F53H1.4	F53H1.4b.1	gbrowse
chrIV	1313467	GT	G	2508.73	FRAME_SHIFT	-329	F53H1.4	F53H1.4b.2	gbrowse
chrIV	1313467	GT	G	2508.73	FRAME_SHIFT	-365	F53H1.4	F53H1.4c.1	gbrowse
chrIV	1313467	GT	G	2508.73	FRAME_SHIFT	-365	F53H1.4	F53H1.4c.2	gbrowse
chrIV	1324151	CAA	C	2448.73	FRAME_SHIFT	-1070	F53H1.4	F53H1.4a	gbrowse
chrIV	1432436	G	A	2662.77	STOP_GAINED	Q416*	clp-6	Y77E11A.10	gbrowse
chrIV	1433426	AT	A	3051.73	FRAME_SHIFT	-188	clp-6	Y77E11A.10	gbrowse
chrIV	1459345	A	AAAACT	5895.73	FRAME_SHIFT	-366K?	Y77E11A.2	Y77E11A.2	gbrowse
chrIV	1847142	A	AT	3261.73	FRAME_SHIFT	-18?	K07A9.4	K07A9.4	gbrowse
chrIV	1937069	CG	C	2357.73	FRAME_SHIFT	-738	F52C12.4	F52C12.4	gbrowse
chrIV	1937245	C	CA	2569.73	FRAME_SHIFT	-797?	F52C12.4	F52C12.4	gbrowse
chrIV	2106156	GAGAGGATTCCCTGAAAAAAAATGTCTCA	G	13711.7	FRAME_SHIFT	-395	C23H5.7	C23H5.7	gbrowse
chrIV	2106156	GAGAGGATTCCCTGAAAAAAAATGTCTCA	G	13711.7	SPLICE_SITE_ACCEPTOR		C23H5.7	C23H5.7	gbrowse
chrIV	2243594	ACTGTTTCCTGCCGATTTATCCAAAAAAGACAGACTGAGATTGCAAAAAGTTAAGGAGCGTGCGGTGGCAG	A	26013.7	FRAME_SHIFT	-165	M70.2	M70.2	gbrowse
chrIV	2248620	TGC	T	4983.73	FRAME_SHIFT	-678	M70.1	M70.1	gbrowse
chrIV	2248628	C	CGT	4708.73	FRAME_SHIFT	-680?	M70.1	M70.1	gbrowse
chrIV	2470583	TG	T	3321.73	FRAME_SHIFT	-41	ilys-1	C45G7.1	gbrowse
chrIV	2471228	T	TATATGTGTTA	13574.7	FRAME_SHIFT	-91ICV?	ilys-1	C45G7.1	gbrowse
chrIV	2471347	G	GT	2747.73	FRAME_SHIFT	-113?	ilys-1	C45G7.1	gbrowse
chrIV	2497424	TC	T	2580.73	FRAME_SHIFT	-259	Y69A2AR.18	Y69A2AR.18b.1	gbrowse
chrIV	2497424	TC	T	2580.73	FRAME_SHIFT	-259	Y69A2AR.18	Y69A2AR.18b.2	gbrowse
chrIV	2497426	TC	T	2714.73	FRAME_SHIFT	-260	Y69A2AR.18	Y69A2AR.18b.1	gbrowse
chrIV	2497426	TC	T	2714.73	FRAME_SHIFT	-260	Y69A2AR.18	Y69A2AR.18b.2	gbrowse
chrIV	2557103	A	AAG	3506.73	FRAME_SHIFT	-556?	Y69A2AR.14	Y69A2AR.14	gbrowse
chrIV	2595001	C	CT	1956.73	FRAME_SHIFT	-65?	Y69A2AR.9	Y69A2AR.9	gbrowse
chrIV	2619844	G	GT	2398.73	FRAME_SHIFT	-92?	smf-3	Y69A2AR.4	gbrowse
chrIV	2689009	C	CA	2234.73	FRAME_SHIFT	-855?	Y94H6A.5	Y94H6A.5b	gbrowse
chrIV	2731021	GA	G	2285.73	FRAME_SHIFT	-121	Y94H6A.2	Y94H6A.2	gbrowse
chrIV	2766523	C	CTGAAAATATAAT	2356.73	SPLICE_SITE_ACCEPTOR		Y54G2A.11	Y54G2A.11a	gbrowse
chrIV	2782759	T	TCTGAGAAG	8709.73	FRAME_SHIFT	-21LL?	Y54G2A.12	Y54G2A.12	gbrowse
chrIV	2850747	TGC	T	4413.73	FRAME_SHIFT	-460	Y54G2A.40	Y54G2A.40	gbrowse
chrIV	2875187	AACC	A	612.73	FRAME_SHIFT	-457	Y54G2A.17	Y54G2A.17a.1	gbrowse
chrIV	2875187	AACC	A	612.73	FRAME_SHIFT	-457	Y54G2A.17	Y54G2A.17a.2	gbrowse
chrIV	2875187	AACC	A	612.73	FRAME_SHIFT	-477	Y54G2A.17	Y54G2A.17b	gbrowse
chrIV	2875187	AACC	A	612.73	SPLICE_SITE_DONOR		Y54G2A.17	Y54G2A.17a.2	gbrowse
chrIV	2881642	T	TAC	4205.73	FRAME_SHIFT	-220?	Y54G2A.17	Y54G2A.17c.1	gbrowse
chrIV	2881642	T	TAC	4205.73	FRAME_SHIFT	-220?	Y54G2A.17	Y54G2A.17c.2	gbrowse
chrIV	2881642	T	TAC	4205.73	FRAME_SHIFT	-220?	Y54G2A.17	Y54G2A.17c.3	gbrowse
chrIV	2881642	T	TAC	4205.73	SPLICE_SITE_DONOR		Y54G2A.17	Y54G2A.17a.2	gbrowse
chrIV	2887052	GCAGA	G	5140.73	FRAME_SHIFT	-2	dml-1	Y54G2A.5a.1	gbrowse
chrIV	2887052	GCAGA	G	5140.73	FRAME_SHIFT	-2	dml-1	Y54G2A.5a.2	gbrowse
chrIV	2887052	GCAGA	G	5140.73	FRAME_SHIFT	-2	dml-1	Y54G2A.5b	gbrowse
chrIV	2887059	T	TG	2595.73	FRAME_SHIFT	-4?	dml-1	Y54G2A.5a.1	gbrowse
chrIV	2887059	T	TG	2595.73	FRAME_SHIFT	-4?	dml-1	Y54G2A.5a.2	gbrowse
chrIV	2887059	T	TG	2595.73	FRAME_SHIFT	-4?	dml-1	Y54G2A.5b	gbrowse
chrIV	2897056	G	GCATTTAT	4266.73	FRAME_SHIFT	-580IN?	Y54G2A.20	Y54G2A.20	gbrowse
chrIV	2912285	CA	C	2942.73	FRAME_SHIFT	-193	Y54G2A.21	Y54G2A.21.1	gbrowse
chrIV	2912285	CA	C	2942.73	FRAME_SHIFT	-193	Y54G2A.21	Y54G2A.21.2	gbrowse
chrIV	2921203	G	GTT	5526.73	FRAME_SHIFT	-257?	fbxc-45	Y54G2A.22	gbrowse
chrIV	2938698	C	CACAT	6336.73	FRAME_SHIFT	-165M?	Y54G2A.24	Y54G2A.24a	gbrowse
chrIV	2999294	A	AAT	2747.73	FRAME_SHIFT	-90?	Y54G2A.27	Y54G2A.27.1	gbrowse
chrIV	2999294	A	AAT	2747.73	FRAME_SHIFT	-90?	Y54G2A.27	Y54G2A.27.2	gbrowse
chrIV	3065687	G	A	2488.77	STOP_GAINED	Q119*	Y67D8C.7	Y67D8C.7	gbrowse
chrIV	3206067	T	TCAGGCAA	7921.73	FRAME_SHIFT	-310LP?	puf-4	M4.2	gbrowse
chrIV	3206071	GTTTC	G	4949.73	FRAME_SHIFT	-307	puf-4	M4.2	gbrowse
chrIV	3273519	C	CA	3298.73	FRAME_SHIFT	-28?	T26C12.3	T26C12.3	gbrowse
chrIV	3307061	T	A	3524.77	STOP_GAINED	K90*	W08E12.9	W08E12.9	gbrowse
chrIV	3340880	A	AGT	4871.73	FRAME_SHIFT	-24?	fbxa-130	F42A6.8	gbrowse
chrIV	3355249	G	A	3856.77	SPLICE_SITE_DONOR		F42A6.1	F42A6.1	gbrowse
chrIV	3378952	G	GA	2218.73	FRAME_SHIFT	-435?	B0546.3	B0546.3	gbrowse
chrIV	3429976	A	T	3880.77	STOP_GAINED	K219*	srz-60	C04C3.1	gbrowse
chrIV	3433466	TA	T	2600.73	FRAME_SHIFT	-6	C04C3.7	C04C3.7	gbrowse
chrIV	3541169	A	AT	2745.73	FRAME_SHIFT	-111?	B0212.3	B0212.3	gbrowse
chrIV	3541869	CAGGTCCTGAATACACGAGATTCATGGACTTTCTTATTAAA	C	25590.7	FRAME_SHIFT	-252	B0212.3	B0212.3	gbrowse
chrIV	3542365	A	ACGCAAAAT	5980.73	FRAME_SHIFT	-389RK?	B0212.3	B0212.3	gbrowse
chrIV	3542467	CGG	C	1354.73	FRAME_SHIFT	-423	B0212.3	B0212.3	gbrowse
chrIV	3542472	AG	A	964.73	FRAME_SHIFT	-424	B0212.3	B0212.3	gbrowse
chrIV	3542481	T	TCG	1490.73	FRAME_SHIFT	-427?	B0212.3	B0212.3	gbrowse
chrIV	3580425	C	CA	2202.73	FRAME_SHIFT	-77?	Y37E11B.1	Y37E11B.1a	gbrowse
chrIV	3580477	G	GT	2130.73	SPLICE_SITE_DONOR		Y37E11B.1	Y37E11B.1a	gbrowse
chrIV	3607314	G	T	4029.77	SPLICE_SITE_DONOR		kgb-2	ZC416.4	gbrowse
chrIV	3608605	T	TGTTAA	8632.73	FRAME_SHIFT	-327V?	kgb-2	ZC416.4	gbrowse
chrIV	3991487	A	T	3921.77	SPLICE_SITE_ACCEPTOR		clec-78	F47C12.2	gbrowse
chrIV	4037904	T	A	4144.77	START_LOST	M1K	F35F11.3	F35F11.3	gbrowse
chrIV	4169402	C	T	2856.77	STOP_GAINED	Q443*	K08D10.5	K08D10.5	gbrowse
chrIV	4195321	CT	C	3079.73	FRAME_SHIFT	-227	K06B9.2	K06B9.2	gbrowse
chrIV	4197962	A	C	3283.77	SPLICE_SITE_ACCEPTOR		cyp-25A6	K06B9.1	gbrowse
chrIV	4399943	C	A	2449.77	STOP_GAINED	E135*	Y24D9A.6	Y24D9A.6	gbrowse
chrIV	5163707	C	T	3533.77	SPLICE_SITE_ACCEPTOR		C24D10.2	C24D10.2.1	gbrowse
chrIV	5297447	CT	C	3007.73	FRAME_SHIFT	-11	ZK354.6	ZK354.6	gbrowse
chrIV	5409615	C	CG	3168.73	FRAME_SHIFT	-344?	ZK616.8	ZK616.8	gbrowse
chrIV	5463685	G	T	3524.77	STOP_GAINED	Y159*	Y52D5A.2	Y52D5A.2	gbrowse
chrIV	5745146	T	A	1923.77	STOP_GAINED	L113*	C45E5.1	C45E5.1	gbrowse
chrIV	5916057	T	TA	3184.65	FRAME_SHIFT	-17?	H32C10.3	H32C10.3	gbrowse
chrIV	5916126	G	GT	2525.73	FRAME_SHIFT	-40?	H32C10.3	H32C10.3	gbrowse
chrIV	6143174	A	T	4256.77	STOP_LOST	*372K	M03D4.6	M03D4.6	gbrowse
chrIV	6378312	GAA	G	2759.73	FRAME_SHIFT	-596	shl-1	Y73B6BL.19	gbrowse
chrIV	6451752	GA	G	1773.73	FRAME_SHIFT	-55	lgc-10	Y73B6BL.26	gbrowse
chrIV	6629407	G	GA	2511.73	SPLICE_SITE_DONOR		C01B10.4	C01B10.4	gbrowse
chrIV	6629412	TCAACA	T	4872.73	FRAME_SHIFT	-370	C01B10.4	C01B10.4	gbrowse
chrIV	6733581	T	TTCGGTGTGCATTGGGTGAACAG	25444.7	FRAME_SHIFT	-200LFTQCTP?	Y73B6A.2	Y73B6A.2.1	gbrowse
chrIV	6733581	T	TTCGGTGTGCATTGGGTGAACAG	25444.7	FRAME_SHIFT	-200LFTQCTP?	Y73B6A.2	Y73B6A.2.2	gbrowse
chrIV	6977201	CA	C	2948.73	FRAME_SHIFT	-36	pgl-1	ZK381.4b	gbrowse
chrIV	7592875	TC	T	425.73	FRAME_SHIFT	-761	tag-80	Y2C2A.1	gbrowse
chrIV	7598985	GC	G	193.75	FRAME_SHIFT	-2626	tag-80	Y2C2A.1	gbrowse
chrIV	7598990	ATC	A	332.75	FRAME_SHIFT	-2628	tag-80	Y2C2A.1	gbrowse
chrIV	7727547	A	AG	2930.73	FRAME_SHIFT	-281?	C50F7.5	C50F7.5	gbrowse
chrIV	7871094	A	C	3284.77	SPLICE_SITE_ACCEPTOR		T06C10.3	T06C10.3	gbrowse
chrIV	8271549	AT	A	2570.73	FRAME_SHIFT	-150	K07H8.5	K07H8.5	gbrowse
chrIV	13194758	TATTG	T	3679.73	FRAME_SHIFT	-278	C48D1.1	C48D1.1b.1	gbrowse
chrIV	13194758	TATTG	T	3679.73	FRAME_SHIFT	-278	C48D1.1	C48D1.1b.2	gbrowse
chrIV	13194758	TATTG	T	3679.73	FRAME_SHIFT	-413	C48D1.1	C48D1.1a	gbrowse
chrIV	15476849	C	CAGA	5412.73	SPLICE_SITE_ACCEPTOR		Y73F8A.26	Y73F8A.26	gbrowse
chrIV	15710770	G	GC	2877.73	FRAME_SHIFT	-116?	Y105C5A.15	Y105C5A.15a	gbrowse
chrIV	17228770	G	GC	3698.73	FRAME_SHIFT	-149?	Y116A8B.5	Y116A8B.5	gbrowse
chrV	227468	G	GA	2039.73	FRAME_SHIFT	-650?	kin-33	DC2.7c	gbrowse
chrV	234133	GTA	G	5206.73	FRAME_SHIFT	-179	kin-33	DC2.7a	gbrowse
chrV	234133	GTA	G	5206.73	FRAME_SHIFT	-179	kin-33	DC2.7b	gbrowse
chrV	234133	GTA	G	5206.73	FRAME_SHIFT	-179	kin-33	DC2.7c	gbrowse
chrV	245638	G	GAT	6246.73	FRAME_SHIFT	-70?	kin-34	R02C2.2	gbrowse
chrV	296603	T	TG	909.73	FRAME_SHIFT	-2?	F33E11.2	F33E11.2	gbrowse
chrV	391070	C	T	2706.77	SPLICE_SITE_DONOR		ZK6.6	ZK6.6b	gbrowse
chrV	409948	TCACGGAG	T	1122.73	FRAME_SHIFT	-315	nhr-278	ZK6.1	gbrowse
chrV	413073	G	GC	741.73	FRAME_SHIFT	-160?	dod-19	ZK6.10	gbrowse
chrV	413075	AT	A	715.73	FRAME_SHIFT	-159	dod-19	ZK6.10	gbrowse
chrV	440576	G	T	468.77	SPLICE_SITE_ACCEPTOR		B0554.7	B0554.7	gbrowse
chrV	450215	A	T	321.77	STOP_GAINED	K71*	M02H5.8	M02H5.8	gbrowse
chrV	454791	T	TTTCC	1608.73	SPLICE_SITE_ACCEPTOR		nhr-98	M02H5.6	gbrowse
chrV	461630	GT	G	303.73	SPLICE_SITE_DONOR		nhr-203	M02H5.5	gbrowse
chrV	465684	AT	A	154.74	FRAME_SHIFT	-9	nhr-201	M02H5.3	gbrowse
chrV	465702	G	C	522.77	SPLICE_SITE_DONOR		nhr-201	M02H5.3	gbrowse
chrV	465740	AAAT	A	1187.73	SPLICE_SITE_ACCEPTOR		nhr-202	M02H5.4.1	gbrowse
chrV	478321	G	GT	316.73	SPLICE_SITE_DONOR		nhr-55	T01G6.7	gbrowse
chrV	482102	A	G	348.77	SPLICE_SITE_DONOR		nhr-130	T01G6.8.2	gbrowse
chrV	485231	T	A	880.77	STOP_GAINED	L82*	nhr-212	T01G6.6b	gbrowse
chrV	493617	GA	G	579.73	FRAME_SHIFT	-350	str-196	T01G6.3	gbrowse
chrV	502136	TGAAAAATC	T	1453.73	FRAME_SHIFT	-276	T01G6.10	T01G6.10	gbrowse
chrV	530801	T	A	4530.77	START_LOST	M1K	R11G11.3	R11G11.3	gbrowse
chrV	548738	TTATCACAGGGTGCCAC	T	18572.7	FRAME_SHIFT	-498	C14C6.7	C14C6.7	gbrowse
chrV	548918	GC	G	3006.73	FRAME_SHIFT	-443	C14C6.7	C14C6.7	gbrowse
chrV	607109	GC	G	3696.73	FRAME_SHIFT	-265	srw-109	ZK488.9	gbrowse
chrV	613230	C	CTGCA	5117.73	FRAME_SHIFT	-55C?	nhr-250	ZK488.1	gbrowse
chrV	616052	GA	G	3813.73	FRAME_SHIFT	-141	F48G7.13	F48G7.13	gbrowse
chrV	626231	C	A	3018.77	SPLICE_SITE_DONOR		F48G7.7	F48G7.7	gbrowse
chrV	633370	T	C	3052.77	STOP_LOST	*605Q	nhr-83	F48G7.3	gbrowse
chrV	652912	GA	G	3969.73	FRAME_SHIFT	-43	srj-5	F31F4.16	gbrowse
chrV	656762	T	C	4888.77	SPLICE_SITE_ACCEPTOR		srh-246	F31F4.18	gbrowse
chrV	657118	G	T	3886.77	STOP_GAINED	C140*	srh-246	F31F4.18	gbrowse
chrV	660269	GA	G	602.73	FRAME_SHIFT	-14	F31F4.17	F31F4.17	gbrowse
chrV	682574	ATGCAGTTG	A	9528.73	FRAME_SHIFT	-64	srx-23	F31F4.2	gbrowse
chrV	707369	A	T	3338.77	STOP_GAINED	K36*	srbc-38	Y49C4A.2	gbrowse
chrV	708056	T	TTC	3341.73	FRAME_SHIFT	-223?	srbc-38	Y49C4A.2	gbrowse
chrV	731714	ATTGTAAGAGACAAGGGAAAAATAGATCGATT	A	18668.7	FRAME_SHIFT	-23	srh-2	C05E4.14a	gbrowse
chrV	731714	ATTGTAAGAGACAAGGGAAAAATAGATCGATT	A	18668.7	FRAME_SHIFT	-23	srh-2	C05E4.14c	gbrowse
chrV	731714	ATTGTAAGAGACAAGGGAAAAATAGATCGATT	A	18668.7	SPLICE_SITE_DONOR		srh-2	C05E4.14a	gbrowse
chrV	731714	ATTGTAAGAGACAAGGGAAAAATAGATCGATT	A	18668.7	SPLICE_SITE_DONOR		srh-2	C05E4.14c	gbrowse
chrV	752064	TCCGCATCAGC	T	11124.7	FRAME_SHIFT	-153	str-262	C05E4.13	gbrowse
chrV	760237	AGAACTAGT	A	10016.7	FRAME_SHIFT	-224	C05E4.12	C05E4.12	gbrowse
chrV	762817	G	A	3185.74	SPLICE_SITE_ACCEPTOR		srp-2	C05E4.1.1	gbrowse
chrV	780186	GT	G	2593.73	FRAME_SHIFT	-285	srbc-59	R09E12.1	gbrowse
chrV	810707	A	AT	2931.73	FRAME_SHIFT	-216?	R13D11.4	R13D11.4	gbrowse
chrV	816269	GC	G	3504.73	FRAME_SHIFT	-211	R13D11.3	R13D11.3.1	gbrowse
chrV	816269	GC	G	3504.73	FRAME_SHIFT	-211	R13D11.3	R13D11.3.2	gbrowse
chrV	822025	T	TA	2845.73	FRAME_SHIFT	-254?	srx-31	F41H8.4	gbrowse
chrV	858452	T	C	3981.77	STOP_LOST	*345R	K09C6.2	K09C6.2	gbrowse
chrV	885120	GC	G	2085.73	FRAME_SHIFT	-416	T02B11.6	T02B11.6	gbrowse
chrV	913066	G	A	3127.77	SPLICE_SITE_ACCEPTOR		H24K24.3	H24K24.3b.1	gbrowse
chrV	916455	C	A	3968.77	SPLICE_SITE_ACCEPTOR		H24K24.3	H24K24.3b.2	gbrowse
chrV	925829	G	GCAGTCAGCAT	9841.73	FRAME_SHIFT	-453QSA?	H24K24.2	H24K24.2	gbrowse
chrV	940647	C	CGT	2621.73	FRAME_SHIFT	-534?	Y50D4C.3	Y50D4C.3	gbrowse
chrV	940657	CAT	C	2078.73	FRAME_SHIFT	-531	Y50D4C.3	Y50D4C.3	gbrowse
chrV	990702	A	AT	2054.73	FRAME_SHIFT	-303?	unc-34	Y50D4C.1b	gbrowse
chrV	1022879	CA	C	2604.73	FRAME_SHIFT	-11	R09A1.2	R09A1.2	gbrowse
chrV	1027065	A	AT	2617.73	FRAME_SHIFT	-1?	R09A1.3	R09A1.3	gbrowse
chrV	1055710	CT	C	3766.73	FRAME_SHIFT	-22	K10C9.9	K10C9.9	gbrowse
chrV	1057820	CT	C	2784.73	FRAME_SHIFT	-192	str-224	K10C9.8	gbrowse
chrV	1082988	T	TC	3361.73	FRAME_SHIFT	-123?	Y50D4B.7	Y50D4B.7	gbrowse
chrV	1089308	C	CCGAA	7393.73	FRAME_SHIFT	-215R?	clec-203	Y50D4B.5	gbrowse
chrV	2202176	A	C	3918.77	STOP_LOST	*427E	cyp-33C12	Y5H2B.6	gbrowse
chrV	3587028	A	AAGGATCCTTC	12889.7	FRAME_SHIFT	-115RIL?	T22F3.2	T22F3.2a	gbrowse
chrV	3587028	A	AAGGATCCTTC	12889.7	FRAME_SHIFT	-115RIL?	T22F3.2	T22F3.2b	gbrowse
chrV	3750651	G	GT	3624.73	FRAME_SHIFT	-525?	Y39H10A.6	Y39H10A.6	gbrowse
chrV	9622351	GGTGCCAA	G	2111.73	FRAME_SHIFT	-165	T06E4.8	T06E4.8	gbrowse
chrV	10548755	TG	T	2179.73	FRAME_SHIFT	-26	srd-34	F32G8.1	gbrowse
chrV	13150209	AG	A	2142.73	FRAME_SHIFT	-2748	B0365.7	B0365.7	gbrowse
chrV	13384219	G	GT	2743.73	FRAME_SHIFT	-352?	gcy-34	M04G12.3	gbrowse
chrV	14938750	A	AC	3431.73	FRAME_SHIFT	-127?	C30G7.2	C30G7.2	gbrowse
chrV	15440060	A	AC	4068.73	SPLICE_SITE_ACCEPTOR		T26H5.6	T26H5.6	gbrowse
chrV	18268391	CA	C	3909.73	FRAME_SHIFT	-127	fbxa-213	Y37H2C.3	gbrowse
chrV	18268412	G	A	3829.77	STOP_GAINED	Q121*	fbxa-213	Y37H2C.3	gbrowse
chrV	18298943	G	T	3904.77	STOP_GAINED	E56*	Y51A2A.5	Y51A2A.5	gbrowse
chrV	18321339	CAAA	C	7021.73	SPLICE_SITE_DONOR		B0462.2	B0462.2	gbrowse
chrV	18323196	C	A	3773.77	SPLICE_SITE_ACCEPTOR		B0462.5	B0462.5	gbrowse
chrV	18328685	C	CA	3851.73	FRAME_SHIFT	-609?	B0462.1	B0462.1	gbrowse
chrV	18355787	G	GGA	6283.73	FRAME_SHIFT	-9?	C08E8.2	C08E8.2	gbrowse
chrV	18391980	T	C	3376.77	STOP_LOST	*735W	Y51A2B.6	Y51A2B.6	gbrowse
chrV	18440135	TA	T	1156.73	FRAME_SHIFT	-268	ZK262.8	ZK262.8	gbrowse
chrV	18510330	GGC	G	1391.73	FRAME_SHIFT	-154	Y51A2D.1	Y51A2D.1	gbrowse
chrV	18510335	TA	T	850.73	FRAME_SHIFT	-156	Y51A2D.1	Y51A2D.1	gbrowse
chrV	18510338	ATT	A	1381.73	FRAME_SHIFT	-157	Y51A2D.1	Y51A2D.1	gbrowse
chrV	18510345	GC	G	1601.73	FRAME_SHIFT	-159	Y51A2D.1	Y51A2D.1	gbrowse
chrV	18716038	ATCTATAGGTCATAGGTCATATAGGTCACATAGGTCATAGG	A	24406.7	FRAME_SHIFT	-279	Y17D7C.2	Y17D7C.2	gbrowse
chrV	18747912	TTATTA	T	6151.73	STOP_LOST	*245-	clec-252	F11D11.7	gbrowse
chrV	18786556	A	AAATAGAGCAG	5487.73	FRAME_SHIFT	-52LLY?	Y17D7B.3	Y17D7B.3	gbrowse
chrV	18815758	CA	C	4486.73	FRAME_SHIFT	-170	C54E10.1	C54E10.1	gbrowse
chrV	18816809	AATGGTAAAACAAATTT	A	12785.7	SPLICE_SITE_DONOR		C54E10.1	C54E10.1	gbrowse
chrV	18946730	C	T	3827.77	STOP_GAINED	Q1246*	Y80D3A.8	Y80D3A.8	gbrowse
chrV	19008027	C	CA	2862.73	FRAME_SHIFT	-30?	Y39B6A.32	Y39B6A.32	gbrowse
chrV	19069503	C	T	3731.77	STOP_GAINED	W1113*	Y39B6A.18	Y39B6A.18	gbrowse
chrV	19101078	A	AT	2899.73	FRAME_SHIFT	-1?	Y39B6A.16	Y39B6A.16	gbrowse
chrV	19202002	GGCTGGGGAGTGAT	G	2416.14	FRAME_SHIFT	-449	Y39B6A.1	Y39B6A.1.1	gbrowse
chrV	19202002	GGCTGGGGAGTGAT	G	2416.14	FRAME_SHIFT	-449	Y39B6A.1	Y39B6A.1.2	gbrowse
chrV	19202018	CCGTGT	C	1111.74	FRAME_SHIFT	-446	Y39B6A.1	Y39B6A.1.1	gbrowse
chrV	19202018	CCGTGT	C	1111.74	FRAME_SHIFT	-446	Y39B6A.1	Y39B6A.1.2	gbrowse
chrV	19293604	T	A	3283.77	STOP_LOST	*139L	F55C9.6	F55C9.6	gbrowse
chrV	19298159	A	ATTATTTTTCTATTGAGCATGTC	32729.7	FRAME_SHIFT	-91LFFY*AC?	fbxb-60	F55C9.7	gbrowse
chrV	19298161	TG	T	1360.73	FRAME_SHIFT	-91	fbxb-60	F55C9.7	gbrowse
chrV	19298163	G	GTTTTTTTTTTATTTCTA	7195.73	FRAME_SHIFT	-92FFFYF?	fbxb-60	F55C9.7	gbrowse
chrV	19298720	A	T	4009.77	STOP_LOST	*277Y	fbxb-60	F55C9.7	gbrowse
chrV	19303048	C	CACAGTTTAA	8231.73	STOP_GAINED	C177C*TV	fbxb-63	F55C9.13	gbrowse
chrV	19303206	T	TG	1129.73	FRAME_SHIFT	-125?	fbxb-63	F55C9.13	gbrowse
chrV	19303207	C	CTG	1664.73	FRAME_SHIFT	-124?	fbxb-63	F55C9.13	gbrowse
chrV	19304530	G	A	3617.77	STOP_GAINED	W115*	fbxb-61	F55C9.10	gbrowse
chrV	19304561	G	T	2896.77	STOP_GAINED	E126*	fbxb-61	F55C9.10	gbrowse
chrV	19307553	A	G	3718.77	START_LOST	M1T	F55C9.11	F55C9.11	gbrowse
chrV	19310625	T	G	3969.77	STOP_LOST	*105C	C43D7.8	C43D7.8	gbrowse
chrV	19395693	C	CT	1083.73	FRAME_SHIFT	-181?	C25F9.8	C25F9.8	gbrowse
chrV	19395696	GT	G	995.73	FRAME_SHIFT	-182	C25F9.8	C25F9.8	gbrowse
chrV	19492212	AG	A	571.73	FRAME_SHIFT	-18	Y43F8B.6	Y43F8B.6	gbrowse
chrV	19492240	T	A	482.77	STOP_GAINED	L27*	Y43F8B.6	Y43F8B.6	gbrowse
chrV	19549035	C	T	4143.77	SPLICE_SITE_DONOR		Y43F8B.20	Y43F8B.20	gbrowse
chrV	19716992	G	GGCATCACCTTT	32729.7	FRAME_SHIFT	-169ASP?	Y43F8C.17	Y43F8C.17	gbrowse
chrV	19738474	G	T	3788.77	STOP_GAINED	G30*	fbxa-131	W04E12.1	gbrowse
chrV	19800927	G	A	2646.77	SPLICE_SITE_DONOR		Y116F11B.2	Y116F11B.2	gbrowse
chrV	19858594	G	GT	896.73	FRAME_SHIFT	-61?	Y116F11B.8	Y116F11B.8	gbrowse
chrV	19858698	T	TG	1579.73	FRAME_SHIFT	-96?	Y116F11B.8	Y116F11B.8	gbrowse
chrV	19858700	TA	T	1458.73	FRAME_SHIFT	-96	Y116F11B.8	Y116F11B.8	gbrowse
chrV	19878441	ATCTG	A	5780.73	FRAME_SHIFT	-85	Y116F11B.11	Y116F11B.11	gbrowse
chrV	19878621	TCAGAGATTGCAGAG	T	14589.7	FRAME_SHIFT	-145	Y116F11B.11	Y116F11B.11	gbrowse
chrV	19885766	A	AGATCCTG	4362.73	FRAME_SHIFT	-152DP?	Y116F11B.13	Y116F11B.13	gbrowse
chrV	19900173	CA	C	3183.75	FRAME_SHIFT	-239	Y116F11B.14	Y116F11B.14	gbrowse
chrV	19985646	T	C	3660.77	SPLICE_SITE_ACCEPTOR		Y60A3A.31	Y60A3A.31	gbrowse
chrV	20142612	G	T	489.77	SPLICE_SITE_DONOR		Y113G7A.17	Y113G7A.17	gbrowse
chrV	20193271	A	AT	1662.73	FRAME_SHIFT	-24?	Y113G7B.27	Y113G7B.27b	gbrowse
chrV	20193271	A	AT	1662.73	FRAME_SHIFT	-52?	Y113G7B.27	Y113G7B.27a	gbrowse
chrV	20193274	CA	C	1784.73	FRAME_SHIFT	-25	Y113G7B.27	Y113G7B.27b	gbrowse
chrV	20193274	CA	C	1784.73	FRAME_SHIFT	-53	Y113G7B.27	Y113G7B.27a	gbrowse
chrV	20195170	G	A	2385.77	STOP_GAINED	Q16*	srh-217	Y113G7B.2	gbrowse
chrV	20196083	CG	C	1254.73	FRAME_SHIFT	-2	Y113G7B.28	Y113G7B.28	gbrowse
chrV	20203702	CCCCCG	C	1634.73	FRAME_SHIFT	-70	fbxa-113	Y113G7B.6	gbrowse
chrV	20203709	A	AAT	1051.73	FRAME_SHIFT	-72?	fbxa-113	Y113G7B.6	gbrowse
chrV	20264307	C	CA	1417.73	FRAME_SHIFT	-250?	mdt-17	Y113G7B.18.1	gbrowse
chrV	20264307	C	CA	1417.73	FRAME_SHIFT	-250?	mdt-17	Y113G7B.18.2	gbrowse
chrV	20264307	C	CA	1417.73	FRAME_SHIFT	-250?	mdt-17	Y113G7B.18.3	gbrowse
chrV	20264307	C	CA	1417.73	FRAME_SHIFT	-250?	mdt-17	Y113G7B.18.4	gbrowse
chrV	20264321	GT	G	1495.73	FRAME_SHIFT	-246	mdt-17	Y113G7B.18.1	gbrowse
chrV	20264321	GT	G	1495.73	FRAME_SHIFT	-246	mdt-17	Y113G7B.18.2	gbrowse
chrV	20264321	GT	G	1495.73	FRAME_SHIFT	-246	mdt-17	Y113G7B.18.3	gbrowse
chrV	20264321	GT	G	1495.73	FRAME_SHIFT	-246	mdt-17	Y113G7B.18.4	gbrowse
chrV	20264377	AGCCT	A	5335.73	FRAME_SHIFT	-226	mdt-17	Y113G7B.18.1	gbrowse
chrV	20264377	AGCCT	A	5335.73	FRAME_SHIFT	-226	mdt-17	Y113G7B.18.2	gbrowse
chrV	20264377	AGCCT	A	5335.73	FRAME_SHIFT	-226	mdt-17	Y113G7B.18.3	gbrowse
chrV	20264377	AGCCT	A	5335.73	FRAME_SHIFT	-226	mdt-17	Y113G7B.18.4	gbrowse
chrV	20264382	G	A	2755.77	STOP_GAINED	Q226*	mdt-17	Y113G7B.18.1	gbrowse
chrV	20264382	G	A	2755.77	STOP_GAINED	Q226*	mdt-17	Y113G7B.18.2	gbrowse
chrV	20264382	G	A	2755.77	STOP_GAINED	Q226*	mdt-17	Y113G7B.18.3	gbrowse
chrV	20264382	G	A	2755.77	STOP_GAINED	Q226*	mdt-17	Y113G7B.18.4	gbrowse
chrV	20322995	GA	G	3680.73	FRAME_SHIFT	-1271	Y113G7C.1	Y113G7C.1	gbrowse
chrV	20409217	CAG	C	2569.73	FRAME_SHIFT	-96	F53H2.3	F53H2.3a	gbrowse
chrV	20516378	GTCTCA	G	9563.73	FRAME_SHIFT	-308	fbxa-149	Y38H6C.10	gbrowse
chrX	5690	G	GT	5970.73	FRAME_SHIFT	-174?	CE7X_3.1	CE7X_3.1	gbrowse
chrX	5703	A	AT	6252.73	FRAME_SHIFT	-178?	CE7X_3.1	CE7X_3.1	gbrowse
chrX	1202974	T	TG	3300.73	FRAME_SHIFT	-56?	T13G4.6	T13G4.6	gbrowse
chrX	1615116	GC	G	2828.73	FRAME_SHIFT	-700	H11E01.3	H11E01.3	gbrowse
chrX	1615124	TC	T	3749.73	FRAME_SHIFT	-703	H11E01.3	H11E01.3	gbrowse
chrX	1615134	TC	T	3711.73	FRAME_SHIFT	-706	H11E01.3	H11E01.3	gbrowse
chrX	2165877	T	TG	4358.73	FRAME_SHIFT	-177?	F48B9.3	F48B9.3	gbrowse
chrX	4025157	C	CT	4735.73	FRAME_SHIFT	-391?	acr-10	R02E12.8	gbrowse
chrX	4914715	A	AT	3529.73	FRAME_SHIFT	-201?	ifa-4	K05B2.3.1	gbrowse
chrX	4914715	A	AT	3529.73	FRAME_SHIFT	-201?	ifa-4	K05B2.3.2	gbrowse
chrX	5877817	A	AT	2424.73	FRAME_SHIFT	-240?	F49E10.4	F49E10.4b	gbrowse
chrX	5877817	A	AT	2424.73	FRAME_SHIFT	-285?	F49E10.4	F49E10.4a	gbrowse
chrX	6183509	T	G	3830.77	STOP_GAINED	Y13*	T13C5.2	T13C5.2	gbrowse
chrX	6357745	CCCATCCAT	C	2288.73	FRAME_SHIFT	-39	C03B1.10	C03B1.10	gbrowse
chrX	6374843	T	TC	4336.73	FRAME_SHIFT	-81?	C03B1.1	C03B1.1	gbrowse
chrX	6467520	G	GCA	5629.73	FRAME_SHIFT	-2?	C15B12.3	C15B12.3	gbrowse
chrX	6467523	C	G	3974.77	START_LOST	M1I	C15B12.3	C15B12.3	gbrowse
chrX	6470458	T	A	3800.77	STOP_GAINED	R539*	C15B12.4	C15B12.4	gbrowse
chrX	6817177	AT	A	2019.73	SPLICE_SITE_DONOR		atg-2	M03A8.2	gbrowse
chrX	6881249	A	G	3308.77	STOP_LOST	*79Q	F41C6.6	F41C6.6	gbrowse
chrX	7260331	AT	A	2878.73	FRAME_SHIFT	-1	lact-1	F46H5.8	gbrowse
chrX	7344003	G	A	3726.77	START_LOST	M1I	C07D8.5	C07D8.5	gbrowse
chrX	7390643	C	A	3067.77	STOP_GAINED	C30*	C10A4.6	C10A4.6	gbrowse
chrX	7391075	C	T	3850.77	STOP_GAINED	Q129*	C10A4.6	C10A4.6	gbrowse
chrX	7392180	A	T	2421.77	STOP_GAINED	K309*	C10A4.6	C10A4.6	gbrowse
chrX	7416422	GA	G	2908.73	FRAME_SHIFT	-45	C10A4.1	C10A4.1	gbrowse
chrX	7417230	A	T	3985.77	STOP_GAINED	R299*	C10A4.1	C10A4.1	gbrowse
chrX	7417439	G	A	4041.77	STOP_GAINED	W368*	C10A4.1	C10A4.1	gbrowse
chrX	7757070	G	A	3099.77	STOP_GAINED	Q294*	C47C12.4	C47C12.4	gbrowse
chrX	7804540	G	GT	3570.73	FRAME_SHIFT	-1049?	R03G5.3	R03G5.3	gbrowse
chrX	8033815	G	GC	4429.73	FRAME_SHIFT	-56?	C18A11.6	C18A11.6	gbrowse
chrX	8229889	T	TAGCC	6375.73	FRAME_SHIFT	-274G?	K02A6.3	K02A6.3a	gbrowse
chrX	8336105	C	CT	2567.73	FRAME_SHIFT	-171?	F55E10.5	F55E10.5	gbrowse
chrX	8372513	A	G	3653.77	SPLICE_SITE_ACCEPTOR		F40B5.3	F40B5.3	gbrowse
chrX	8372534	G	A	3667.77	STOP_GAINED	W89*	F40B5.3	F40B5.3	gbrowse
chrX	8941350	TGATC	T	7459.73	FRAME_SHIFT	-700	trk-1	D1073.1a	gbrowse
chrX	8941350	TGATC	T	7459.73	FRAME_SHIFT	-837	trk-1	D1073.1b	gbrowse
chrX	9040952	A	AGTGAGTGAGCTTTTTAAAACAGG	23267.7	FRAME_SHIFT	-170VSELFKT?	T25B6.1	T25B6.1	gbrowse
chrX	9077271	C	A	3494.77	STOP_GAINED	Y58*	F47E1.1	F47E1.1	gbrowse
chrX	9084010	G	GA	2718.73	FRAME_SHIFT	-89?	F47E1.5	F47E1.5	gbrowse
chrX	9255639	T	A	4401.77	STOP_GAINED	L462*	pes-8	F18G5.2	gbrowse
chrX	9384359	A	T	2094.77	STOP_GAINED	K867*	pkc-2	E01H11.1c	gbrowse
chrX	9394051	TA	T	3645.73	FRAME_SHIFT	-156	C23F12.3	C23F12.3	gbrowse
chrX	9454548	C	CA	4247.73	FRAME_SHIFT	-173?	ZK899.3	ZK899.3	gbrowse
chrX	10060573	A	AT	3227.04	FRAME_SHIFT	-21?	ZC373.3	ZC373.3a	gbrowse
chrX	10414853	C	CT	2343.73	FRAME_SHIFT	-206?	acr-8	ZC504.2	gbrowse
chrX	10497183	C	A	3075.77	STOP_GAINED	S541*	C33D3.5	C33D3.5	gbrowse
chrX	10658187	AT	A	3427.73	FRAME_SHIFT	-30	F11A1.2	F11A1.2	gbrowse
chrX	11085254	AAGTAC	A	7474.73	FRAME_SHIFT	-84	W04G3.7	W04G3.7	gbrowse
chrX	11398533	A	T	4076.77	SPLICE_SITE_ACCEPTOR		slo-2	F08B12.3c	gbrowse
chrX	12636498	CCTGGATAT	C	9199.73	FRAME_SHIFT	-134	col-182	R09A8.4	gbrowse
chrX	12701761	TG	T	4150.73	FRAME_SHIFT	-43	nhr-214	T07C5.3a	gbrowse
chrX	12701761	TG	T	4150.73	FRAME_SHIFT	-43	nhr-214	T07C5.3b	gbrowse
chrX	13404246	T	TA	3233.06	FRAME_SHIFT	-372?	F02C12.1	F02C12.1	gbrowse
chrX	13517587	A	T	3571.77	STOP_GAINED	L33*	cdk-4	F18H3.5b	gbrowse
chrX	13522655	GAA	G	3138.73	FRAME_SHIFT	-560	pab-2	F18H3.3b	gbrowse
chrX	14526078	CA	C	2407.73	FRAME_SHIFT	-115	D1025.11	D1025.11	gbrowse
chrX	14526157	AATGCGCAC	A	5384.73	FRAME_SHIFT	-86	D1025.11	D1025.11	gbrowse
chrX	14541178	AT	A	3547.73	FRAME_SHIFT	-160	fbxa-81	T24C2.4	gbrowse
chrX	14614986	G	GC	5263.73	FRAME_SHIFT	-903?	rbc-1	F54E4.1	gbrowse
chrX	14657937	T	TAA	3513.73	FRAME_SHIFT	-487?	syg-2	C26G2.1	gbrowse
chrX	14723365	T	A	3590.77	STOP_LOST	*428K	F33C8.2	F33C8.2	gbrowse
chrX	14743601	T	TA	2930.73	FRAME_SHIFT	-37?	C05G5.7	C05G5.7	gbrowse
chrX	14743602	T	A	4066.77	STOP_LOST	*37L	C05G5.7	C05G5.7	gbrowse
chrX	14766624	TG	T	4168.73	FRAME_SHIFT	-1077	Y16B4A.2	Y16B4A.2	gbrowse
chrX	14766634	TG	T	4209.73	FRAME_SHIFT	-1074	Y16B4A.2	Y16B4A.2	gbrowse
chrX	14766665	CG	C	4311.73	FRAME_SHIFT	-1063	Y16B4A.2	Y16B4A.2	gbrowse
chrX	14852472	A	AATACATAT	10903.7	FRAME_SHIFT	-481IH?	tag-324	C27C12.5	gbrowse
chrX	14951129	A	AT	3208.73	FRAME_SHIFT	-337?	pag-3	F45B8.4	gbrowse
chrX	14964840	AAACGGT	A	7308.73	FRAME_SHIFT	-100	rgs-11	F45B8.1	gbrowse
chrX	14964840	AAACGGT	A	7308.73	SPLICE_SITE_DONOR		rgs-11	F45B8.1	gbrowse
chrX	14978232	C	T	3886.77	SPLICE_SITE_DONOR		F20D1.3	F20D1.3.1	gbrowse
chrX	14982734	T	C	2490.77	START_LOST	M1V	plp-2	F20D1.4	gbrowse
chrX	15077010	G	GTGTCACTGGCGCAGTCAC	32729.7	STOP_GAINED	P59P*LRQ*Q	H40L08.2	H40L08.2b	gbrowse
chrX	15077010	G	GTGTCACTGGCGCAGTCAC	32729.7	STOP_GAINED	P61P*LRQ*Q	H40L08.2	H40L08.2a	gbrowse
chrX	15434836	AT	A	3024.73	FRAME_SHIFT	-63	flp-32	R03A10.2	gbrowse
chrX	15722775	G	A	3675.77	SPLICE_SITE_ACCEPTOR		ZK662.5	ZK662.5	gbrowse
chrX	15747347	G	GCGTTCTC	8708.73	FRAME_SHIFT	-83RS?	srxa-9	ZK678.4	gbrowse
chrX	15747348	AC	A	3096.73	FRAME_SHIFT	-84	srxa-9	ZK678.4	gbrowse
chrX	15782223	G	GA	2522.73	FRAME_SHIFT	-129?	Y7A5A.3	Y7A5A.3	gbrowse
chrX	15822439	G	A	3762.77	STOP_GAINED	W34*	Y7A5A.8	Y7A5A.8	gbrowse
chrX	15822450	A	T	3884.77	STOP_GAINED	K38*	Y7A5A.8	Y7A5A.8	gbrowse
chrX	15822454	G	GT	2685.73	FRAME_SHIFT	-39?	Y7A5A.8	Y7A5A.8	gbrowse
chrX	15825041	C	CA	2625.73	FRAME_SHIFT	-149?	Y7A5A.8	Y7A5A.8	gbrowse
chrX	15826891	G	C	3692.77	SPLICE_SITE_DONOR		Y7A5A.9	Y7A5A.9	gbrowse
chrX	15858605	A	T	4156.77	SPLICE_SITE_DONOR		F53H4.6	F53H4.6	gbrowse
chrX	16395573	TG	T	5234.73	FRAME_SHIFT	-138	F01G12.1	F01G12.1	gbrowse
chrX	16395654	GT	G	2143.73	FRAME_SHIFT	-145	F01G12.1	F01G12.1	gbrowse
chrX	16406148	A	AGT	2277.73	FRAME_SHIFT	-432?	tbc-4	T24D11.1	gbrowse
chrX	16439160	AT	A	2465.73	FRAME_SHIFT	-24	F38E9.6	F38E9.6	gbrowse
chrX	16439655	AT	A	2316.73	FRAME_SHIFT	-54	F38E9.6	F38E9.6	gbrowse
chrX	16463694	T	G	3217.75	SPLICE_SITE_DONOR		nas-39	F38E9.2	gbrowse
chrX	16515847	G	T	3244.77	STOP_GAINED	E103*	T25D1.2	T25D1.2	gbrowse
chrX	16661012	GCCCCC	G	1362.73	FRAME_SHIFT	-297	F43B10.1	F43B10.1	gbrowse
chrX	16894845	TG	T	3514.73	FRAME_SHIFT	-12	F39F10.2	F39F10.2	gbrowse
chrX	16927933	CAT	C	5686.73	FRAME_SHIFT	-268	C30E1.2	C30E1.2	gbrowse
chrX	17015608	G	A	4271.77	STOP_GAINED	W95*	F35B3.1	F35B3.1	gbrowse
chrX	17099748	CT	C	3244.73	FRAME_SHIFT	-199	sdz-2	C08A9.7	gbrowse
chrX	17305613	AT	A	697.73	FRAME_SHIFT	-72	C33E10.1	C33E10.1	gbrowse
chrX	17714558	C	CT	2707.73	FRAME_SHIFT	-48?	6R55.2	6R55.2	gbrowse
chrM	8177	G	A	5466.77	STOP_GAINED	W111*	MTCE.26	MTCE.26	gbrowse
chrM	10146	G	A	5553.77	STOP_GAINED	W166*	MTCE.31	MTCE.31	gbrowse
chrM	12005	A	G	4713.77	STOP_LOST	*105W	MTCE.35	MTCE.35	gbrowse
chrM	12056	A	G	4688.77	STOP_LOST	*122W	MTCE.35	MTCE.35	gbrowse

## Sheet: CB4852
Supplementary Data 2-c			High polymorphism sites comparing CB4852 with N2
Chromosome	Physical position	Reference	Alteration	Quality	Effect	A.A change	Gene	Transcript	Gbrowse
chrI	221154	G	GC	2382.73	FRAME_SHIFT	-124?	Y48G1BL.6	Y48G1BL.6	gbrowse
chrI	2789492	A	G	3284.77	SPLICE_SITE_DONOR		W03D8.1	W03D8.1	gbrowse
chrI	2796620	GT	G	3507.73	FRAME_SHIFT	-46	W03D8.7	W03D8.7	gbrowse
chrI	2863932	G	GTTTT	2108.73	FRAME_SHIFT	-26F?	Y71F9AL.11	Y71F9AL.11	gbrowse
chrI	2864014	ATCTCTCTCTCTCTCTCTCTCTCTCTCTC	A	4267.73	FRAME_SHIFT	-53	Y71F9AL.11	Y71F9AL.11	gbrowse
chrI	2864330	TTTTGC	T	2754.73	FRAME_SHIFT	-158	Y71F9AL.11	Y71F9AL.11	gbrowse
chrI	2903889	GT	G	2081.73	SPLICE_SITE_DONOR		Y71F9AL.4	Y71F9AL.4	gbrowse
chrI	3640754	G	T	3168.77	SPLICE_SITE_DONOR		T28F2.1	T28F2.1	gbrowse
chrI	6066249	T	TGATCTCCAATTACAATCAAAA	13979.7	STOP_GAINED	-257F*L*LEI	C27A12.9	C27A12.9	gbrowse
chrI	6801828	G	GCT	2503.73	SPLICE_SITE_ACCEPTOR		E02D9.1	E02D9.1b.2	gbrowse
chrI	10113279	TG	T	2644.73	FRAME_SHIFT	-270	Y106G6D.3	Y106G6D.3	gbrowse
chrI	11145687	T	TG	3326.73	FRAME_SHIFT	-118?	ZK39.9	ZK39.9	gbrowse
chrI	12865016	C	T	3945.77	STOP_GAINED	W58*	clec-105	Y18D10A.24	gbrowse
chrI	13101699	CA	C	1743.73	FRAME_SHIFT	-119	Y26D4A.21	Y26D4A.21	gbrowse
chrI	13187192	AG	A	2732.73	FRAME_SHIFT	-507	F17B5.1	F17B5.1a	gbrowse
chrI	13617731	A	AT	2333.73	FRAME_SHIFT	-757?	agef-1	Y6B3A.1c	gbrowse
chrI	14349945	A	AC	2879.73	SPLICE_SITE_DONOR		Y105E8A.2	Y105E8A.2	gbrowse
chrII	392967	C	CA	1570.73	FRAME_SHIFT	-480?	C03H5.6	C03H5.6	gbrowse
chrII	595621	AGCGGCCGC	A	6960.73	FRAME_SHIFT	-511	nhl-3	W04H10.3b.1	gbrowse
chrII	595621	AGCGGCCGC	A	6960.73	FRAME_SHIFT	-511	nhl-3	W04H10.3b.2	gbrowse
chrII	595621	AGCGGCCGC	A	6960.73	FRAME_SHIFT	-511	nhl-3	W04H10.3b.3	gbrowse
chrII	595621	AGCGGCCGC	A	6960.73	FRAME_SHIFT	-610	nhl-3	W04H10.3a	gbrowse
chrII	595621	AGCGGCCGC	A	6960.73	SPLICE_SITE_ACCEPTOR		nhl-3	W04H10.3a	gbrowse
chrII	1848048	G	GC	2594.73	FRAME_SHIFT	-37?	fbxb-97	C52E2.6	gbrowse
chrII	2472843	CA	C	1642.73	FRAME_SHIFT	-8	tsr-1	F53G2.6	gbrowse
chrII	2492145	ACT	A	2424.73	FRAME_SHIFT	-151	F53G2.1	F53G2.1	gbrowse
chrII	2520972	A	C	2194.77	STOP_LOST	*302E	bath-13	F40B1.1	gbrowse
chrII	2548826	G	T	2506.77	STOP_GAINED	G624*	K02F6.3	K02F6.3	gbrowse
chrII	2622699	A	AAT	1994.73	FRAME_SHIFT	-11?	D2062.5	D2062.5	gbrowse
chrII	2622750	T	TAA	2382.73	FRAME_SHIFT	-28?	D2062.5	D2062.5	gbrowse
chrII	2622753	GA	G	1816.73	FRAME_SHIFT	-29	D2062.5	D2062.5	gbrowse
chrII	2622772	AG	A	1948.73	FRAME_SHIFT	-36	D2062.5	D2062.5	gbrowse
chrII	2622781	C	CA	1683.73	FRAME_SHIFT	-39?	D2062.5	D2062.5	gbrowse
chrII	2641260	GATAA	G	1357.73	FRAME_SHIFT	-205	F22E5.8	F22E5.8	gbrowse
chrII	2644604	AC	A	742.73	FRAME_SHIFT	-92	F22E5.11	F22E5.11	gbrowse
chrII	2644634	A	C	884.77	STOP_GAINED	Y82*	F22E5.11	F22E5.11	gbrowse
chrII	2665919	TGTCCCACC	T	921.73	FRAME_SHIFT	-104	F22E5.2	F22E5.2	gbrowse
chrII	2749895	C	CA	1784.73	FRAME_SHIFT	-52?	F29A7.4	F29A7.4	gbrowse
chrII	2757505	C	CA	2786.73	FRAME_SHIFT	-211?	F29A7.8	F29A7.8	gbrowse
chrII	2779135	G	A	2739.77	STOP_GAINED	W202*	F08D12.4	F08D12.4	gbrowse
chrII	2780453	GGT	G	3213.72	FRAME_SHIFT	-235	F08D12.3	F08D12.3b	gbrowse
chrII	2780453	GGT	G	3213.72	SPLICE_SITE_DONOR		F08D12.3	F08D12.3a	gbrowse
chrII	2817307	AG	A	2599.73	FRAME_SHIFT	-65	set-13	K12H6.11	gbrowse
chrII	2825754	C	T	2435.77	SPLICE_SITE_ACCEPTOR		K12H6.5	K12H6.5	gbrowse
chrII	2825849	T	TCG	3043.73	FRAME_SHIFT	-153?	K12H6.5	K12H6.5	gbrowse
chrII	2829050	G	GTTAT	4643.73	FRAME_SHIFT	-285I?	K12H6.6	K12H6.6b	gbrowse
chrII	2829052	AG	A	2382.73	FRAME_SHIFT	-284	K12H6.6	K12H6.6b	gbrowse
chrII	2835702	GGA	G	2557.73	FRAME_SHIFT	-209	K12H6.7	K12H6.7	gbrowse
chrII	2835706	TC	T	1937.73	FRAME_SHIFT	-208	K12H6.7	K12H6.7	gbrowse
chrII	2835942	A	T	2596.77	STOP_GAINED	L130*	K12H6.7	K12H6.7	gbrowse
chrII	2835963	GT	G	1830.73	FRAME_SHIFT	-123	K12H6.7	K12H6.7	gbrowse
chrII	2840144	TCAAGG	T	5661.73	FRAME_SHIFT	-164	Y110A2AL.4	Y110A2AL.4a	gbrowse
chrII	2888576	A	G	2023.77	SPLICE_SITE_DONOR		Y110A2AL.13	Y110A2AL.13	gbrowse
chrII	2903195	CA	C	1678.73	FRAME_SHIFT	-270	Y110A2AM.1	Y110A2AM.1	gbrowse
chrII	2926252	G	C	2889.77	SPLICE_SITE_ACCEPTOR		ZK355.2	ZK355.2a.1	gbrowse
chrII	2926252	G	C	2889.77	SPLICE_SITE_ACCEPTOR		ZK355.2	ZK355.2a.2	gbrowse
chrII	2957560	AC	A	2049.73	FRAME_SHIFT	-288	T11F1.2	T11F1.2	gbrowse
chrII	3000348	C	CAACACCACGTCCCA	32729.7	FRAME_SHIFT	-344NTTS?	K08A2.1	K08A2.1.1	gbrowse
chrII	3000348	C	CAACACCACGTCCCA	32729.7	FRAME_SHIFT	-344NTTS?	K08A2.1	K08A2.1.2	gbrowse
chrII	3051313	AT	A	2384.73	FRAME_SHIFT	-89	sri-31	B0454.2	gbrowse
chrII	3074632	CCTGAAAAGTTGAATTTTTTAGTGAAAAATTGGTAAAAATCGATAGAAAATGGTGATTTTTAG	C	12619.7	SPLICE_SITE_ACCEPTOR		Y25C1A.8	Y25C1A.8a	gbrowse
chrII	3107982	ACT	A	2571.73	FRAME_SHIFT	-589	clec-122	Y25C1A.3	gbrowse
chrII	3149239	AC	A	2194.73	FRAME_SHIFT	-114	T10D4.11	T10D4.11	gbrowse
chrII	3152175	C	A	2710.77	STOP_GAINED	Y260*	T10D4.1	T10D4.1	gbrowse
chrII	3158037	G	GTTA	4028.73	STOP_GAINED	-264*	sri-34	Y27F2A.7	gbrowse
chrII	3189511	T	TC	443.74	FRAME_SHIFT	-58?	Y27F2A.11	Y27F2A.11	gbrowse
chrII	3189873	CG	C	835.73	FRAME_SHIFT	-137	Y27F2A.11	Y27F2A.11	gbrowse
chrII	3203829	G	GA	900.73	FRAME_SHIFT	-38?	sri-50	ZC239.19	gbrowse
chrII	3203833	AGC	A	1049.73	FRAME_SHIFT	-39	sri-50	ZC239.19	gbrowse
chrII	3203837	T	TA	871.73	FRAME_SHIFT	-41?	sri-50	ZC239.19	gbrowse
chrII	3224387	CAATT	C	1577.73	FRAME_SHIFT	-71	ZC239.15	ZC239.15	gbrowse
chrII	3250576	T	TAGAAAA	4125.73	STOP_GAINED	S69*KT	clec-124	C17F4.1	gbrowse
chrII	3250600	A	ACT	691.19	FRAME_SHIFT	-77?	clec-124	C17F4.1	gbrowse
chrII	3269813	C	CA	1287.73	FRAME_SHIFT	-61?	F02E11.7	F02E11.7a	gbrowse
chrII	3284052	G	T	2623.77	STOP_GAINED	Y104*	scl-15	F02E11.5	gbrowse
chrII	3285779	C	A	2493.77	STOP_GAINED	Y322*	F39E9.4	F39E9.4	gbrowse
chrII	3290500	GT	G	1214.73	FRAME_SHIFT	-50	F39E9.14	F39E9.14	gbrowse
chrII	3306695	C	CT	2401.73	FRAME_SHIFT	-67?	F39E9.7	F39E9.7	gbrowse
chrII	3319468	T	TC	2535.73	FRAME_SHIFT	-167?	F39E9.1	F39E9.1	gbrowse
chrII	3319652	T	TC	953.73	FRAME_SHIFT	-3?	F39E9.22	F39E9.22	gbrowse
chrII	3347823	A	AT	2122.73	FRAME_SHIFT	-196?	F14D2.8	F14D2.8.1	gbrowse
chrII	3347823	A	AT	2122.73	FRAME_SHIFT	-196?	F14D2.8	F14D2.8.2	gbrowse
chrII	3347823	A	AT	2122.73	FRAME_SHIFT	-196?	F14D2.8	F14D2.8.3	gbrowse
chrII	3363772	A	T	2467.77	STOP_GAINED	Y217*	Y49F6C.6	Y49F6C.6	gbrowse
chrII	3367321	C	CAA	1340.73	FRAME_SHIFT	-148?	Y49F6C.7	Y49F6C.7	gbrowse
chrII	3367340	TG	T	1406.73	FRAME_SHIFT	-142	Y49F6C.7	Y49F6C.7	gbrowse
chrII	3367344	AG	A	1503.73	FRAME_SHIFT	-140	Y49F6C.7	Y49F6C.7	gbrowse
chrII	3367518	GGA	G	2927.73	FRAME_SHIFT	-82	Y49F6C.7	Y49F6C.7	gbrowse
chrII	3376515	CA	C	2286.73	FRAME_SHIFT	-273	bath-10	Y49F6C.4	gbrowse
chrII	3377615	GT	G	1959.73	FRAME_SHIFT	-151	bath-9	Y49F6C.3.1	gbrowse
chrII	3377615	GT	G	1959.73	FRAME_SHIFT	-151	bath-9	Y49F6C.3.2	gbrowse
chrII	3377620	C	CT	2509.73	FRAME_SHIFT	-153?	bath-9	Y49F6C.3.1	gbrowse
chrII	3377620	C	CT	2509.73	FRAME_SHIFT	-153?	bath-9	Y49F6C.3.2	gbrowse
chrII	3379339	CTTGAA	C	6406.73	FRAME_SHIFT	-107	Y49F6C.2	Y49F6C.2	gbrowse
chrII	3381138	C	CA	3192.78	SPLICE_SITE_ACCEPTOR		Y49F6C.1	Y49F6C.1	gbrowse
chrII	3381138	C	CA	3192.78	SPLICE_SITE_DONOR		Y49F6C.1	Y49F6C.1	gbrowse
chrII	3384139	TC	T	2856.73	FRAME_SHIFT	-342	T06D4.2	T06D4.2	gbrowse
chrII	3384475	AT	A	2363.73	FRAME_SHIFT	-230	T06D4.2	T06D4.2	gbrowse
chrII	3389794	T	TG	3122.73	FRAME_SHIFT	-344?	T06D4.3	T06D4.3	gbrowse
chrII	3390169	C	CTTCGGATCGGGAGCGATTTTCAAGTAA	20498.7	STOP_GAINED	K253IT*KSLPIRK	T06D4.3	T06D4.3	gbrowse
chrII	3391457	GCGGC	G	1481.73	FRAME_SHIFT	-43	T06D4.3	T06D4.3	gbrowse
chrII	3391462	TGCTCAGACTTCTTATCACTTGATATCGCAATTATTGTGATAAC	T	12762.7	FRAME_SHIFT	-29	T06D4.3	T06D4.3	gbrowse
chrII	3401865	A	AG	2901.73	FRAME_SHIFT	-253?	F18A12.6	F18A12.6	gbrowse
chrII	3402322	GACACTTCGCAT	G	5611.73	FRAME_SHIFT	-155	F18A12.6	F18A12.6	gbrowse
chrII	3406721	C	CATATGCCA	2821.73	FRAME_SHIFT	-652IC?	F18A12.4	F18A12.4	gbrowse
chrII	3406761	T	G	1276.77	STOP_GAINED	Y665*	F18A12.4	F18A12.4	gbrowse
chrII	3409246	G	GATGGA	6729.73	FRAME_SHIFT	-477M?	F18A12.3	F18A12.3	gbrowse
chrII	3415090	C	CT	2227.73	FRAME_SHIFT	-28?	F18A12.2	F18A12.2	gbrowse
chrII	3448714	A	AC	3400.73	FRAME_SHIFT	-153?	C16C8.21	C16C8.21	gbrowse
chrII	3453229	T	TCA	2295.73	FRAME_SHIFT	-150?	C16C8.12	C16C8.12.1	gbrowse
chrII	3453229	T	TCA	2295.73	FRAME_SHIFT	-150?	C16C8.12	C16C8.12.2	gbrowse
chrII	3461365	G	A	2848.77	STOP_GAINED	R90*	C16C8.8	C16C8.8	gbrowse
chrII	3462613	T	A	2807.77	STOP_LOST	*158Y	C16C8.9	C16C8.9	gbrowse
chrII	3480268	G	C	1318.77	STOP_GAINED	S83*	Y49F6B.8	Y49F6B.8	gbrowse
chrII	3515009	C	T	2988.77	STOP_GAINED	W160*	Y49F6B.14	Y49F6B.14	gbrowse
chrII	3562922	C	CT	3115.73	FRAME_SHIFT	-109?	W10G11.4	W10G11.4	gbrowse
chrII	3580617	G	A	2681.77	STOP_GAINED	W147*	clec-134	W10G11.11	gbrowse
chrII	3582298	TATATATTCATCCCGACC	T	4248.73	FRAME_SHIFT	-82	srh-59	W10G11.10	gbrowse
chrII	3582317	CTTCTGGGATAA	C	2655.73	FRAME_SHIFT	-88	srh-59	W10G11.10	gbrowse
chrII	3582330	ACTCGGAGTTCTAGGATGGCTGGGTG	A	6541.73	FRAME_SHIFT	-93	srh-59	W10G11.10	gbrowse
chrII	3613391	C	G	2974.77	STOP_GAINED	Y758*	F40E12.2	F40E12.2	gbrowse
chrII	3625280	C	CA	2432.73	FRAME_SHIFT	-231?	M151.4	M151.4	gbrowse
chrII	3642501	T	TC	2795.73	FRAME_SHIFT	-135?	M151.1	M151.1	gbrowse
chrII	3652463	TG	T	2306.73	FRAME_SHIFT	-184	F19B10.11	F19B10.11	gbrowse
chrII	3653215	AT	A	2230.73	FRAME_SHIFT	-258	F19B10.11	F19B10.11	gbrowse
chrII	3661010	C	A	2555.77	STOP_GAINED	S240*	F19B10.4	F19B10.4	gbrowse
chrII	3723063	CA	C	644.73	FRAME_SHIFT	-386	C46E10.3	C46E10.3	gbrowse
chrII	3723069	A	AT	736.73	FRAME_SHIFT	-388?	C46E10.3	C46E10.3	gbrowse
chrII	3723899	G	C	343.77	STOP_LOST	*124Y	C46E10.2	C46E10.2	gbrowse
chrII	3726685	C	CT	1467.73	FRAME_SHIFT	-169?	C46E10.8	C46E10.8	gbrowse
chrII	3731473	GCA	G	2697.73	FRAME_SHIFT	-26	sdz-12	F12E12.5	gbrowse
chrII	3745561	C	T	318.77	SPLICE_SITE_DONOR		F12E12.12	F12E12.12	gbrowse
chrII	3745614	CTG	C	462.73	FRAME_SHIFT	-65	F12E12.12	F12E12.12	gbrowse
chrII	3765297	A	AT	1615.73	FRAME_SHIFT	-565?	T24E12.9	T24E12.9	gbrowse
chrII	3796674	A	AC	32729.7	FRAME_SHIFT	-283?	Y8A9A.2	Y8A9A.2	gbrowse
chrII	3806964	A	G	3068.77	SPLICE_SITE_DONOR		F54D10.4	F54D10.4.2	gbrowse
chrII	3833913	A	ATTTTCGGCGGC	8998.73	FRAME_SHIFT	-543AAE?	oac-4	C17A2.5	gbrowse
chrII	3833915	A	ATACTTGG	6697.73	FRAME_SHIFT	-542PS?	oac-4	C17A2.5	gbrowse
chrII	3834813	TGCATAAATGGGCATAAATGGGCCAATGAA	T	14837.7	FRAME_SHIFT	-332	oac-4	C17A2.5	gbrowse
chrII	3863708	T	TAA	1585.73	FRAME_SHIFT	-212?	nhr-261	C49D10.9	gbrowse
chrII	3863716	GGA	G	2265.73	FRAME_SHIFT	-209	nhr-261	C49D10.9	gbrowse
chrII	3892160	C	A	3216.73	STOP_GAINED	S120*	F53C3.8	F53C3.8	gbrowse
chrII	3894875	G	GC	2672.73	FRAME_SHIFT	-12?	F53C3.7	F53C3.7	gbrowse
chrII	3895063	G	A	2579.77	SPLICE_SITE_ACCEPTOR		F53C3.7	F53C3.7	gbrowse
chrII	3902017	TAATCGATA	T	7858.73	FRAME_SHIFT	-103	F53C3.4	F53C3.4	gbrowse
chrII	3993795	T	A	1146.77	STOP_GAINED	L132*	Y14H12A.1	Y14H12A.1	gbrowse
chrII	4057634	GA	G	2950.73	FRAME_SHIFT	-341	W06A11.4	W06A11.4	gbrowse
chrII	4069747	GCTCAGGCT	G	6035.73	FRAME_SHIFT	-161	W06A11.1	W06A11.1	gbrowse
chrII	4069759	AGGCTC	A	3831.73	FRAME_SHIFT	-165	W06A11.1	W06A11.1	gbrowse
chrII	4069773	A	G	2282.77	STOP_LOST	*169W	W06A11.1	W06A11.1	gbrowse
chrII	4112723	C	CA	1680.73	FRAME_SHIFT	-158?	T08H4.2	T08H4.2	gbrowse
chrII	4173418	TCA	T	3937.73	FRAME_SHIFT	-24	R03H10.6	R03H10.6	gbrowse
chrII	4221767	G	A	3574.77	SPLICE_SITE_DONOR		F31D5.1	F31D5.1	gbrowse
chrII	4374550	C	A	2579.77	SPLICE_SITE_DONOR		ntl-2	B0286.4c.4	gbrowse
chrII	4374550	C	A	2579.77	SPLICE_SITE_DONOR		ntl-2	B0286.4c.8	gbrowse
chrII	4596578	AT	A	1493.73	FRAME_SHIFT	-1	ipla-1	M03A1.6a	gbrowse
chrII	4797210	G	A	3279.77	SPLICE_SITE_DONOR		C33F10.14	C33F10.14.1	gbrowse
chrII	4836625	CT	C	3342.73	FRAME_SHIFT	-321	C33F10.12	C33F10.12	gbrowse
chrII	4837527	GA	G	2812.73	FRAME_SHIFT	-36	C33F10.12	C33F10.12	gbrowse
chrII	4931300	G	T	2767.77	STOP_GAINED	E94*	ZK546.7	ZK546.7	gbrowse
chrII	4944910	TC	T	2060.73	FRAME_SHIFT	-240	ZK546.14	ZK546.14b.1	gbrowse
chrII	4944910	TC	T	2060.73	FRAME_SHIFT	-240	ZK546.14	ZK546.14b.2	gbrowse
chrII	4944910	TC	T	2060.73	FRAME_SHIFT	-258	ZK546.14	ZK546.14a.1	gbrowse
chrII	4944917	T	TA	2001.73	FRAME_SHIFT	-238?	ZK546.14	ZK546.14b.1	gbrowse
chrII	4944917	T	TA	2001.73	FRAME_SHIFT	-238?	ZK546.14	ZK546.14b.2	gbrowse
chrII	4944917	T	TA	2001.73	FRAME_SHIFT	-256?	ZK546.14	ZK546.14a.1	gbrowse
chrII	5006745	A	AG	2084.73	FRAME_SHIFT	-418?	F59A6.4	F59A6.4	gbrowse
chrII	5078775	T	TG	2354.73	FRAME_SHIFT	-660?	dsh-2	C27A2.6	gbrowse
chrII	5078781	G	GC	2312.73	FRAME_SHIFT	-658?	dsh-2	C27A2.6	gbrowse
chrII	5103404	GA	G	1550.73	FRAME_SHIFT	-108	C04G6.11	C04G6.11	gbrowse
chrII	5230109	T	G	2766.77	STOP_GAINED	Y14*	EGAP2.2	EGAP2.2	gbrowse
chrII	5230268	G	GA	1578.73	FRAME_SHIFT	-42?	EGAP2.2	EGAP2.2	gbrowse
chrII	5230274	C	CTAAAAAGTCGGAGAAAA	2700.73	FRAME_SHIFT	-44*KVGE?	EGAP2.2	EGAP2.2	gbrowse
chrII	5230279	A	ACTGTGAGAAT	1688.73	FRAME_SHIFT	-45L*E?	EGAP2.2	EGAP2.2	gbrowse
chrII	5230281	C	CAAAG	870.73	FRAME_SHIFT	-46K?	EGAP2.2	EGAP2.2	gbrowse
chrII	5230483	C	T	1623.77	STOP_GAINED	Q61*	EGAP2.2	EGAP2.2	gbrowse
chrII	5346870	GA	G	211.74	FRAME_SHIFT	-57	F09E5.9	F09E5.9	gbrowse
chrII	5436914	C	T	3081.77	START_LOST	M1I	dct-5	F07F6.5	gbrowse
chrII	5495146	G	GGAGAACCAGC	2912.73	FRAME_SHIFT	-20ENQ?	F12A10.2	F12A10.2	gbrowse
chrII	5731095	A	AT	1543.73	FRAME_SHIFT	-28?	C18A3.11	C18A3.11	gbrowse
chrII	5774395	CTG	C	2816.73	FRAME_SHIFT	-63	F10C1.1	F10C1.1	gbrowse
chrII	6084917	A	AG	1207.73	FRAME_SHIFT	-288?	ptc-2	F21H12.4	gbrowse
chrII	6535295	AT	A	1816.73	FRAME_SHIFT	-669	abcx-1	C56E6.1	gbrowse
chrII	6750731	T	TG	3644.73	FRAME_SHIFT	-69?	F41G3.20	F41G3.20	gbrowse
chrII	6759258	TC	T	2144.73	FRAME_SHIFT	-4	F41G3.2	F41G3.2	gbrowse
chrII	6759926	A	AT	2979.73	FRAME_SHIFT	-189?	F41G3.2	F41G3.2	gbrowse
chrII	7124005	C	CG	1156.73	FRAME_SHIFT	-129?	F10E7.2	F10E7.2	gbrowse
chrII	7410671	C	G	2507.77	STOP_GAINED	S324*	srd-55	K02A2.2	gbrowse
chrII	7697417	G	GC	3857.73	FRAME_SHIFT	-275?	B0495.5	B0495.5.1	gbrowse
chrII	7697417	G	GC	3857.73	FRAME_SHIFT	-275?	B0495.5	B0495.5.2	gbrowse
chrII	7697419	TC	T	3763.73	FRAME_SHIFT	-274	B0495.5	B0495.5.1	gbrowse
chrII	7697419	TC	T	3763.73	FRAME_SHIFT	-274	B0495.5	B0495.5.2	gbrowse
chrII	7698901	C	CG	3539.73	FRAME_SHIFT	-27?	B0495.6	B0495.6	gbrowse
chrII	7698907	G	GC	3168.73	FRAME_SHIFT	-25?	B0495.6	B0495.6	gbrowse
chrII	7754524	GC	G	2546.73	FRAME_SHIFT	-151	B0228.6	B0228.6	gbrowse
chrII	11882693	T	TCAAGCTCCGTCATACAGCTAAA	32729.7	FRAME_SHIFT	-29QAPSYS*?	ZK930.5	ZK930.5	gbrowse
chrII	12151704	GT	G	1438.73	FRAME_SHIFT	-210	Y57A10A.3	Y57A10A.3	gbrowse
chrII	12305497	A	AT	2377.73	FRAME_SHIFT	-356?	C50E10.2	C50E10.2	gbrowse
chrII	12377269	A	T	1785.77	STOP_GAINED	L24*	Y57A10B.2	Y57A10B.2	gbrowse
chrII	12401826	A	ATT	2642.73	FRAME_SHIFT	-1?	sre-29	F57G9.4	gbrowse
chrII	12477550	C	T	1714.77	STOP_GAINED	W385*	F15A4.8	F15A4.8a	gbrowse
chrII	12477550	C	T	1714.77	STOP_GAINED	W385*	F15A4.8	F15A4.8b	gbrowse
chrII	12477550	C	T	1714.77	STOP_GAINED	W385*	F15A4.8	F15A4.8c	gbrowse
chrII	12479855	AG	A	3223.52	FRAME_SHIFT	-203	arrd-9	F15A4.9	gbrowse
chrII	12523443	GT	G	1912.73	SPLICE_SITE_DONOR		T21B4.17	T21B4.17	gbrowse
chrII	12529253	TCACAATTTCTCTATATTTTCCAG	T	1410.73	SPLICE_SITE_ACCEPTOR		srx-119	F49C5.1	gbrowse
chrII	12529380	CA	C	1168.73	FRAME_SHIFT	-251	srx-119	F49C5.1	gbrowse
chrII	12529384	T	TG	1196.73	FRAME_SHIFT	-253?	srx-119	F49C5.1	gbrowse
chrII	12537095	CCGCGGGAT	C	736.75	FRAME_SHIFT	-204	F49C5.3	F49C5.3	gbrowse
chrII	12607639	G	GA	2940.73	FRAME_SHIFT	-137?	Y38E10A.8	Y38E10A.8	gbrowse
chrII	12668789	T	TG	3898.73	FRAME_SHIFT	-7?	rgs-4	Y38E10A.21	gbrowse
chrII	12677322	T	TG	2442.73	FRAME_SHIFT	-120?	Y38E10A.23	Y38E10A.23	gbrowse
chrII	13073613	T	TC	2349.73	FRAME_SHIFT	-6?	F42G4.5	F42G4.5a	gbrowse
chrII	13928915	C	T	1428.77	STOP_GAINED	Q456*	mltn-5	W02B8.6	gbrowse
chrII	14515281	A	AGG	1453.73	FRAME_SHIFT	-40?	K10H10.9	K10H10.9	gbrowse
chrII	14675263	CA	C	1935.73	FRAME_SHIFT	-470	ZC101.1	ZC101.1	gbrowse
chrII	15164446	AG	A	2544.73	FRAME_SHIFT	-7	gst-26	Y53F4B.29.1	gbrowse
chrII	15164446	AG	A	2544.73	FRAME_SHIFT	-7	gst-26	Y53F4B.29.2	gbrowse
chrIII	14713	G	GT	1290.73	FRAME_SHIFT	-14?	nhr-80	H10E21.3b	gbrowse
chrIII	878468	ACC	A	3233.06	FRAME_SHIFT	-301	T24C4.5	T24C4.5	gbrowse
chrIII	941478	TA	T	664.73	FRAME_SHIFT	-127	fbxa-59	T12B5.8	gbrowse
chrIII	941488	AT	A	766.73	FRAME_SHIFT	-124	fbxa-59	T12B5.8	gbrowse
chrIII	956943	A	AG	324.73	FRAME_SHIFT	-73?	fbxa-54	T12B5.2	gbrowse
chrIII	956947	CT	C	342.73	FRAME_SHIFT	-74	fbxa-54	T12B5.2	gbrowse
chrIII	968900	C	CCAACG	1638.73	FRAME_SHIFT	-681R?	R06B10.1	R06B10.1	gbrowse
chrIII	968902	AGG	A	866.73	FRAME_SHIFT	-680	R06B10.1	R06B10.1	gbrowse
chrIII	969489	A	T	517.77	SPLICE_SITE_DONOR		R06B10.1	R06B10.1	gbrowse
chrIII	1009510	A	T	3268.77	STOP_GAINED	K93*	Y34F4.6	Y34F4.6	gbrowse
chrIII	1010702	G	T	3223.52	SPLICE_SITE_DONOR		Y34F4.2	Y34F4.2b	gbrowse
chrIII	1079906	A	AGCGG	4478.73	FRAME_SHIFT	-116P?	rab-18	Y92C3B.3a	gbrowse
chrIII	1139073	G	GT	850.73	FRAME_SHIFT	-144?	Y71D11A.3	Y71D11A.3b	gbrowse
chrIII	1201990	AT	A	1950.73	FRAME_SHIFT	-1	Y119D3B.16	Y119D3B.16	gbrowse
chrIII	1215157	GA	G	241.84	FRAME_SHIFT	-56	Y119D3B.21	Y119D3B.21	gbrowse
chrIII	1247628	T	G	365.77	STOP_LOST	*270C	fbxa-76	Y119D3B.22	gbrowse
chrIII	1247636	T	TG	527.73	FRAME_SHIFT	-267?	fbxa-76	Y119D3B.22	gbrowse
chrIII	1269235	AT	A	715.73	FRAME_SHIFT	-1	fbxa-32	ZC47.6	gbrowse
chrIII	1272820	TTTGCA	T	3753.73	FRAME_SHIFT	-225	fbxa-29	ZC47.3	gbrowse
chrIII	1343805	T	TGG	2114.73	FRAME_SHIFT	-50?	fbxa-27	Y82E9BL.17	gbrowse
chrIII	1343806	A	AC	1412.73	FRAME_SHIFT	-50?	fbxa-27	Y82E9BL.17	gbrowse
chrIII	1345228	C	T	2013.77	STOP_GAINED	W168*	Y82E9BL.6	Y82E9BL.6	gbrowse
chrIII	1352827	C	T	2689.77	SPLICE_SITE_DONOR		Y82E9BL.2	Y82E9BL.2	gbrowse
chrIII	1387578	G	GA	1811.73	FRAME_SHIFT	-199?	Y82E9BR.25	Y82E9BR.25	gbrowse
chrIII	1421777	GA	G	706.73	FRAME_SHIFT	-292	Y82E9BR.16	Y82E9BR.16a.1	gbrowse
chrIII	1421777	GA	G	706.73	FRAME_SHIFT	-292	Y82E9BR.16	Y82E9BR.16a.2	gbrowse
chrIII	1421812	TA	T	962.73	FRAME_SHIFT	-280	Y82E9BR.16	Y82E9BR.16a.1	gbrowse
chrIII	1421812	TA	T	962.73	FRAME_SHIFT	-280	Y82E9BR.16	Y82E9BR.16a.2	gbrowse
chrIII	1421831	A	ATT	1654.73	FRAME_SHIFT	-274?	Y82E9BR.16	Y82E9BR.16a.1	gbrowse
chrIII	1421831	A	ATT	1654.73	FRAME_SHIFT	-274?	Y82E9BR.16	Y82E9BR.16a.2	gbrowse
chrIII	1439266	TTGTG	T	4747.73	FRAME_SHIFT	-45	Y82E9BR.2	Y82E9BR.2	gbrowse
chrIII	1498033	A	ATC	4145.73	FRAME_SHIFT	-9?	M01G5.1	M01G5.1	gbrowse
chrIII	1712925	T	A	3149.77	STOP_LOST	*1134R	Y22D7AR.2	Y22D7AR.2	gbrowse
chrIII	1806610	T	C	2876.77	STOP_LOST	*1294Q	tag-168	Y39A3CL.2	gbrowse
chrIII	1858775	C	CAA	2294.73	FRAME_SHIFT	-313?	hlh-33	Y39A3CR.6	gbrowse
chrIII	1874045	CCG	C	719.73	FRAME_SHIFT	-778	Y39A3CR.3	Y39A3CR.3	gbrowse
chrIII	1874046	CGA	C	983.73	FRAME_SHIFT	-779	Y39A3CR.3	Y39A3CR.3	gbrowse
chrIII	1874056	TA	T	624.73	FRAME_SHIFT	-782	Y39A3CR.3	Y39A3CR.3	gbrowse
chrIII	1980360	A	AACAT	3491.73	FRAME_SHIFT	-844T?	R155.4	R155.4	gbrowse
chrIII	2054158	GGTCCA	G	6686.73	FRAME_SHIFT	-63	M01E10.3	M01E10.3	gbrowse
chrIII	2073589	T	TTCCAA	5248.73	FRAME_SHIFT	-260L?	Y39A3A.4	Y39A3A.4	gbrowse
chrIII	2219436	T	TC	2211.73	FRAME_SHIFT	-45?	fbxa-8	C39B5.8	gbrowse
chrIII	2235790	C	T	2383.77	STOP_GAINED	Q130*	C39B5.2	C39B5.2.1	gbrowse
chrIII	2235790	C	T	2383.77	STOP_GAINED	Q130*	C39B5.2	C39B5.2.2	gbrowse
chrIII	2235790	C	T	2383.77	STOP_GAINED	Q130*	C39B5.2	C39B5.2.3	gbrowse
chrIII	2253914	A	AT	2032.73	FRAME_SHIFT	-6?	fbxa-73	T20H9.4	gbrowse
chrIII	2257251	ATTGATTTCTTTTGGTTTTTCGAATCATCTAGAATTTTCAAGCACGATTTCATTTAT	A	12705.7	FRAME_SHIFT	-280	fbxa-71	T20H9.3	gbrowse
chrIII	2266473	G	C	2560.77	SPLICE_SITE_ACCEPTOR		Y54F10BM.6	Y54F10BM.6	gbrowse
chrIII	2277112	C	CA	1631.73	FRAME_SHIFT	-338?	fbxa-39	Y54F10BM.4	gbrowse
chrIII	4628544	T	TG	2629.73	FRAME_SHIFT	-45?	clec-151	F10F2.7	gbrowse
chrIII	5017349	T	TC	2305.73	FRAME_SHIFT	-69?	larp-1	R144.7b	gbrowse
chrIII	5105941	A	AG	2594.73	FRAME_SHIFT	-650?	F54D8.6	F54D8.6	gbrowse
chrIII	5595882	A	AG	3133.73	FRAME_SHIFT	-52?	ced-6	F56D2.7	gbrowse
chrIII	6990367	A	AG	3029.73	SPLICE_SITE_DONOR		prk-1	C06E8.3c	gbrowse
chrIII	7075900	G	GC	1538.73	FRAME_SHIFT	-466?	ZK418.6	ZK418.6	gbrowse
chrIII	7608534	G	GC	3113.73	FRAME_SHIFT	-178?	T04A6.4	T04A6.4	gbrowse
chrIII	8650763	C	CG	3886.73	FRAME_SHIFT	-38?	flp-23	F22B7.2	gbrowse
chrIII	8706600	G	GAC	4645.73	SPLICE_SITE_ACCEPTOR		B0303.11	B0303.11	gbrowse
chrIII	9101179	C	T	1782.77	START_LOST	M1I	ZK507.1	ZK507.1	gbrowse
chrIII	10030896	T	TG	3290.73	FRAME_SHIFT	-47?	M04D8.4	M04D8.4	gbrowse
chrIII	10083645	G	GA	2004.73	FRAME_SHIFT	-48?	T16H12.1	T16H12.1a	gbrowse
chrIII	10306034	A	AT	1289.73	FRAME_SHIFT	-1?	T07A5.1	T07A5.1	gbrowse
chrIII	10498127	AT	A	2429.73	FRAME_SHIFT	-1031	F43D9.1	F43D9.1	gbrowse
chrIII	10498133	G	GC	2767.73	FRAME_SHIFT	-1033?	F43D9.1	F43D9.1	gbrowse
chrIII	10530012	AC	A	3153.73	FRAME_SHIFT	-832	unc-49	T21C12.1a	gbrowse
chrIII	10632698	CGAGAGAAT	C	3901.73	FRAME_SHIFT	-24	Y39A1A.10	Y39A1A.10	gbrowse
chrIII	10632898	G	GT	1651.73	FRAME_SHIFT	-91?	Y39A1A.10	Y39A1A.10	gbrowse
chrIII	10638928	GA	G	1660.73	FRAME_SHIFT	-30	Y39A1A.27	Y39A1A.27	gbrowse
chrIII	10680865	C	T	2762.77	STOP_GAINED	Q274*	Y39A1A.16	Y39A1A.16	gbrowse
chrIII	11078700	G	A	1822.77	SPLICE_SITE_DONOR		str-246	W09D6.3	gbrowse
chrIII	11479846	AGG	A	2810.73	FRAME_SHIFT	-85	Y66A7A.3	Y66A7A.3	gbrowse
chrIII	11503119	T	A	1928.77	SPLICE_SITE_ACCEPTOR		Y66D12A.21	Y66D12A.21	gbrowse
chrIII	11503666	TCCAA	T	4429.73	FRAME_SHIFT	-172	Y66D12A.21	Y66D12A.21	gbrowse
chrIII	11546565	AATAATGTT	A	4499.73	FRAME_SHIFT	-2942	Y66D12A.14	Y66D12A.14	gbrowse
chrIII	11641575	A	AT	1986.73	FRAME_SHIFT	-46?	Y41C4A.17	Y41C4A.17	gbrowse
chrIII	11683013	C	CA	1958.73	FRAME_SHIFT	-51?	crh-1	Y41C4A.4g	gbrowse
chrIII	11732672	A	C	1920.77	STOP_LOST	*80S	Y41C4A.21	Y41C4A.21	gbrowse
chrIII	11874363	G	GCT	1155.73	FRAME_SHIFT	-140?	Y56A3A.6	Y56A3A.6.1	gbrowse
chrIII	11874363	G	GCT	1155.73	FRAME_SHIFT	-140?	Y56A3A.6	Y56A3A.6.2	gbrowse
chrIII	11874364	G	GC	733.73	FRAME_SHIFT	-139?	Y56A3A.6	Y56A3A.6.1	gbrowse
chrIII	11874364	G	GC	733.73	FRAME_SHIFT	-139?	Y56A3A.6	Y56A3A.6.2	gbrowse
chrIII	12103264	G	GT	2819.73	FRAME_SHIFT	-556?	Y75B8A.3	Y75B8A.3	gbrowse
chrIII	12170714	TGA	T	695.73	FRAME_SHIFT	-716	Y75B8A.8	Y75B8A.8	gbrowse
chrIII	12367271	ATTT	A	468.73	FRAME_SHIFT	-1	Y75B8A.33	Y75B8A.33	gbrowse
chrIII	12386988	A	AGG	2676.73	FRAME_SHIFT	-65?	Y49E10.30	Y49E10.30	gbrowse
chrIII	12413953	C	CTG	780.73	SPLICE_SITE_ACCEPTOR		tat-1	Y49E10.11a	gbrowse
chrIII	12459191	AT	A	1326.73	FRAME_SHIFT	-384	Y49E10.21	Y49E10.21b	gbrowse
chrIII	12494649	TGA	T	2962.73	FRAME_SHIFT	-238	Y111B2A.1	Y111B2A.1	gbrowse
chrIII	12494654	TC	T	2005.73	FRAME_SHIFT	-236	Y111B2A.1	Y111B2A.1	gbrowse
chrIII	12559871	TA	T	2203.73	FRAME_SHIFT	-324	Y111B2A.9	Y111B2A.9b	gbrowse
chrIII	12559871	TA	T	2203.73	FRAME_SHIFT	-404	Y111B2A.9	Y111B2A.9a	gbrowse
chrIII	12559878	C	CAA	2250.73	FRAME_SHIFT	-322?	Y111B2A.9	Y111B2A.9b	gbrowse
chrIII	12559878	C	CAA	2250.73	FRAME_SHIFT	-402?	Y111B2A.9	Y111B2A.9a	gbrowse
chrIII	12746605	G	GA	2724.73	FRAME_SHIFT	-86?	Y111B2A.21	Y111B2A.21	gbrowse
chrIII	13561833	ATGAGCTTTTTCAG	A	11351.7	FRAME_SHIFT	-308	T05D4.2	T05D4.2	gbrowse
chrIV	1313455	A	AAATGCGTTTTTATC	10943.7	FRAME_SHIFT	-325NAFL?	F53H1.4	F53H1.4b.1	gbrowse
chrIV	1313455	A	AAATGCGTTTTTATC	10943.7	FRAME_SHIFT	-325NAFL?	F53H1.4	F53H1.4b.2	gbrowse
chrIV	1313455	A	AAATGCGTTTTTATC	10943.7	FRAME_SHIFT	-361NAFL?	F53H1.4	F53H1.4c.1	gbrowse
chrIV	1313455	A	AAATGCGTTTTTATC	10943.7	FRAME_SHIFT	-361NAFL?	F53H1.4	F53H1.4c.2	gbrowse
chrIV	4399434	C	CGA	1424.73	FRAME_SHIFT	-103?	Y24D9A.5	Y24D9A.5	gbrowse
chrIV	5409615	C	CG	2875.73	FRAME_SHIFT	-344?	ZK616.8	ZK616.8	gbrowse
chrIV	7727547	A	AG	2336.73	FRAME_SHIFT	-281?	C50F7.5	C50F7.5	gbrowse
chrIV	8271549	AT	A	1970.73	FRAME_SHIFT	-150	K07H8.5	K07H8.5	gbrowse
chrIV	15476849	C	CAGA	3822.73	SPLICE_SITE_ACCEPTOR		Y73F8A.26	Y73F8A.26	gbrowse
chrIV	15710770	G	GC	2632.73	FRAME_SHIFT	-116?	Y105C5A.15	Y105C5A.15a	gbrowse
chrIV	16288688	GA	G	2929.73	FRAME_SHIFT	-168	srz-76	Y7A9C.8	gbrowse
chrIV	17228770	G	GC	3717.73	FRAME_SHIFT	-149?	Y116A8B.5	Y116A8B.5	gbrowse
chrV	3587028	A	AAGGATCCTTC	11258.7	FRAME_SHIFT	-115RIL?	T22F3.2	T22F3.2a	gbrowse
chrV	3587028	A	AAGGATCCTTC	11258.7	FRAME_SHIFT	-115RIL?	T22F3.2	T22F3.2b	gbrowse
chrV	3750651	G	GT	2187.73	FRAME_SHIFT	-525?	Y39H10A.6	Y39H10A.6	gbrowse
chrV	5600014	G	A	3316.77	STOP_GAINED	Q373*	CD4.8	CD4.8	gbrowse
chrV	10548755	TG	T	1106.73	FRAME_SHIFT	-26	srd-34	F32G8.1	gbrowse
chrV	13150209	AG	A	1744.73	FRAME_SHIFT	-2748	B0365.7	B0365.7	gbrowse
chrV	14938750	A	AC	2947.73	FRAME_SHIFT	-127?	C30G7.2	C30G7.2	gbrowse
chrV	15440060	A	AC	2331.73	SPLICE_SITE_ACCEPTOR		T26H5.6	T26H5.6	gbrowse
chrV	15928189	ATG	A	3889.73	FRAME_SHIFT	-1	pzf-1	T05G11.1b	gbrowse
chrV	15928189	ATG	A	3889.73	FRAME_SHIFT	-35	pzf-1	T05G11.1a	gbrowse
chrV	17528068	G	A	1649.77	STOP_GAINED	W22*	srz-90	C18D4.9	gbrowse
chrV	18268391	CA	C	2894.73	FRAME_SHIFT	-127	fbxa-213	Y37H2C.3	gbrowse
chrV	18268412	G	A	2979.77	STOP_GAINED	Q121*	fbxa-213	Y37H2C.3	gbrowse
chrV	18298943	G	T	2239.77	STOP_GAINED	E56*	Y51A2A.5	Y51A2A.5	gbrowse
chrV	18321339	CAAA	C	3732.73	SPLICE_SITE_DONOR		B0462.2	B0462.2	gbrowse
chrV	18323196	C	A	2771.77	SPLICE_SITE_ACCEPTOR		B0462.5	B0462.5	gbrowse
chrV	18328685	C	CA	2262.73	FRAME_SHIFT	-609?	B0462.1	B0462.1	gbrowse
chrV	18355787	G	GGA	4147.73	FRAME_SHIFT	-9?	C08E8.2	C08E8.2	gbrowse
chrV	18391980	T	C	2828.77	STOP_LOST	*735W	Y51A2B.6	Y51A2B.6	gbrowse
chrV	18440135	TA	T	777.73	FRAME_SHIFT	-268	ZK262.8	ZK262.8	gbrowse
chrV	18510330	GGC	G	1126.73	FRAME_SHIFT	-154	Y51A2D.1	Y51A2D.1	gbrowse
chrV	18510335	TA	T	711.73	FRAME_SHIFT	-156	Y51A2D.1	Y51A2D.1	gbrowse
chrV	18510338	ATT	A	1131.73	FRAME_SHIFT	-157	Y51A2D.1	Y51A2D.1	gbrowse
chrV	18510345	GC	G	1274.73	FRAME_SHIFT	-159	Y51A2D.1	Y51A2D.1	gbrowse
chrV	18716038	ATCTATAGGTCATAGGTCATATAGGTCACATAGGTCATAGG	A	11527.7	FRAME_SHIFT	-279	Y17D7C.2	Y17D7C.2	gbrowse
chrV	18747912	TTATTA	T	4174.73	STOP_LOST	*245-	clec-252	F11D11.7	gbrowse
chrV	18786556	A	AAATAGAGCAG	3133.73	FRAME_SHIFT	-52LLY?	Y17D7B.3	Y17D7B.3	gbrowse
chrV	18815758	CA	C	3066.73	FRAME_SHIFT	-170	C54E10.1	C54E10.1	gbrowse
chrV	18816809	AATGGTAAAACAAATTT	A	8936.73	SPLICE_SITE_DONOR		C54E10.1	C54E10.1	gbrowse
chrV	18946730	C	T	3284.77	STOP_GAINED	Q1246*	Y80D3A.8	Y80D3A.8	gbrowse
chrV	19008027	C	CA	2326.73	FRAME_SHIFT	-30?	Y39B6A.32	Y39B6A.32	gbrowse
chrV	19069503	C	T	2906.77	STOP_GAINED	W1113*	Y39B6A.18	Y39B6A.18	gbrowse
chrV	19101078	A	AT	1842.73	FRAME_SHIFT	-1?	Y39B6A.16	Y39B6A.16	gbrowse
chrV	19202002	GGCTGGGGAGTGAT	G	1280.7	FRAME_SHIFT	-449	Y39B6A.1	Y39B6A.1.1	gbrowse
chrV	19202002	GGCTGGGGAGTGAT	G	1280.7	FRAME_SHIFT	-449	Y39B6A.1	Y39B6A.1.2	gbrowse
chrV	19293604	T	A	2212.77	STOP_LOST	*139L	F55C9.6	F55C9.6	gbrowse
chrV	19298159	A	ATTATTTTTCTATTGAGCATGTC	32729.7	FRAME_SHIFT	-91LFFY*AC?	fbxb-60	F55C9.7	gbrowse
chrV	19298161	TG	T	1733.73	FRAME_SHIFT	-91	fbxb-60	F55C9.7	gbrowse
chrV	19298720	A	T	2855.77	STOP_LOST	*277Y	fbxb-60	F55C9.7	gbrowse
chrV	19303048	C	CACAGTTTAA	10709.7	STOP_GAINED	C177C*TV	fbxb-63	F55C9.13	gbrowse
chrV	19303206	T	TG	1861.73	FRAME_SHIFT	-125?	fbxb-63	F55C9.13	gbrowse
chrV	19303207	C	CTG	2528.73	FRAME_SHIFT	-124?	fbxb-63	F55C9.13	gbrowse
chrV	19304530	G	A	2684.77	STOP_GAINED	W115*	fbxb-61	F55C9.10	gbrowse
chrV	19304561	G	T	2387.77	STOP_GAINED	E126*	fbxb-61	F55C9.10	gbrowse
chrV	19307553	A	G	2978.77	START_LOST	M1T	F55C9.11	F55C9.11	gbrowse
chrV	19310625	T	G	2540.77	STOP_LOST	*105C	C43D7.8	C43D7.8	gbrowse
chrV	19395693	C	CT	551.73	FRAME_SHIFT	-181?	C25F9.8	C25F9.8	gbrowse
chrV	19395696	GT	G	515.73	FRAME_SHIFT	-182	C25F9.8	C25F9.8	gbrowse
chrV	19492212	AG	A	657.73	FRAME_SHIFT	-18	Y43F8B.6	Y43F8B.6	gbrowse
chrV	19492240	T	A	534.77	STOP_GAINED	L27*	Y43F8B.6	Y43F8B.6	gbrowse
chrV	19549035	C	T	2737.77	SPLICE_SITE_DONOR		Y43F8B.20	Y43F8B.20	gbrowse
chrV	19716992	G	GGCATCACCTTT	32729.7	FRAME_SHIFT	-169ASP?	Y43F8C.17	Y43F8C.17	gbrowse
chrV	19738475	GAGACTTGGAA	G	8345.73	FRAME_SHIFT	-30	fbxa-131	W04E12.1	gbrowse
chrV	19858594	G	GT	680.73	FRAME_SHIFT	-61?	Y116F11B.8	Y116F11B.8	gbrowse
chrV	19858599	T	TCGGAGGAAGAC	2290.73	FRAME_SHIFT	-63RRK?	Y116F11B.8	Y116F11B.8	gbrowse
chrV	19858698	T	TG	2770.73	FRAME_SHIFT	-96?	Y116F11B.8	Y116F11B.8	gbrowse
chrV	19858700	TA	T	2640.73	FRAME_SHIFT	-96	Y116F11B.8	Y116F11B.8	gbrowse
chrV	19878621	TCAGAGATTGCAGAG	T	12557.7	FRAME_SHIFT	-145	Y116F11B.11	Y116F11B.11	gbrowse
chrV	19885744	GA	G	915.73	FRAME_SHIFT	-145	Y116F11B.13	Y116F11B.13	gbrowse
chrV	19885766	A	AGATCCTG	2500.73	FRAME_SHIFT	-152DP?	Y116F11B.13	Y116F11B.13	gbrowse
chrV	19985646	T	C	2272.77	SPLICE_SITE_ACCEPTOR		Y60A3A.31	Y60A3A.31	gbrowse
chrV	20130631	GGTTAT	G	5910.73	FRAME_SHIFT	-181	ssu-1	Y113G7A.11	gbrowse
chrV	20158674	TA	T	2744.73	FRAME_SHIFT	-61	F19B2.6	F19B2.6	gbrowse
chrV	20158676	TA	T	2536.73	FRAME_SHIFT	-61	F19B2.6	F19B2.6	gbrowse
chrV	20161286	GA	G	2214.73	FRAME_SHIFT	-748	F19B2.6	F19B2.6	gbrowse
chrV	20163314	A	AT	2338.73	FRAME_SHIFT	-4?	F19B2.5	F19B2.5.1	gbrowse
chrV	20163314	A	AT	2338.73	FRAME_SHIFT	-4?	F19B2.5	F19B2.5.2	gbrowse
chrV	20196294	T	TCA	2284.73	FRAME_SHIFT	-17?	Y113G7B.28	Y113G7B.28	gbrowse
chrV	20205132	C	T	1044.77	SPLICE_SITE_ACCEPTOR		fbxb-59	Y113G7B.8	gbrowse
chrV	20233524	C	T	1147.77	SPLICE_SITE_DONOR		Y113G7B.15	Y113G7B.15	gbrowse
chrV	20233811	A	AT	663.73	FRAME_SHIFT	-1?	Y113G7B.15	Y113G7B.15	gbrowse
chrV	20320543	CTT	C	3797.73	FRAME_SHIFT	-485	Y113G7C.1	Y113G7C.1	gbrowse
chrV	20501796	GT	G	2036.73	FRAME_SHIFT	-199	srw-65	Y38H6C.2	gbrowse
chrV	20691584	C	A	2431.77	SPLICE_SITE_DONOR		F53F8.4	F53F8.4.1	gbrowse
chrV	20691584	C	A	2431.77	SPLICE_SITE_DONOR		F53F8.4	F53F8.4.2	gbrowse
chrV	20897339	C	A	3037.77	SPLICE_SITE_DONOR		unc-80	F25C8.3d	gbrowse
chrX	5690	G	GT	1563.73	FRAME_SHIFT	-174?	CE7X_3.1	CE7X_3.1	gbrowse
chrX	5703	A	AT	1625.73	FRAME_SHIFT	-178?	CE7X_3.1	CE7X_3.1	gbrowse
chrX	33989	A	G	6685.77	STOP_LOST	*99Q	Y35H6.3	Y35H6.3	gbrowse
chrX	39328	CA	C	899.73	FRAME_SHIFT	-37	Y73B3A.21	Y73B3A.21	gbrowse
chrX	40921	G	T	2659.77	STOP_GAINED	E178*	Y73B3A.21	Y73B3A.21	gbrowse
chrX	43367	G	T	2135.77	STOP_GAINED	S621*	Y73B3A.1	Y73B3A.1	gbrowse
chrX	46987	GA	G	1561.73	FRAME_SHIFT	-25	Y73B3A.1	Y73B3A.1	gbrowse
chrX	86361	CTTCATTAAATACGATCCAATCGGAAGATGATTTTTGATGCGATACACAGTTTGACCATCGCCAGAAGTGTCGGT	C	9391.73	FRAME_SHIFT	-384	Y73B3A.3	Y73B3A.3	gbrowse
chrX	109348	T	TA	910.73	FRAME_SHIFT	-10?	Y73B3A.5	Y73B3A.5	gbrowse
chrX	109363	C	A	815.77	STOP_GAINED	E6*	Y73B3A.5	Y73B3A.5	gbrowse
chrX	118544	G	T	3041.77	STOP_GAINED	E200*	fbxa-222	Y73B3A.22	gbrowse
chrX	139543	A	AAGTC	3521.73	FRAME_SHIFT	-85S?	Y73B3A.12	Y73B3A.12	gbrowse
chrX	148495	GAA	G	2658.73	FRAME_SHIFT	-61	Y73B3A.11	Y73B3A.11	gbrowse
chrX	165630	CCG	C	4960.73	FRAME_SHIFT	-32	T08D2.2	T08D2.2	gbrowse
chrX	178218	TGTATGACTTGCTCTTCGTGTAAAATGA	T	12384.7	FRAME_SHIFT	-1	T08D2.5	T08D2.5	gbrowse
chrX	214818	T	TC	2713.73	FRAME_SHIFT	-201?	set-28	Y73B3B.2	gbrowse
chrX	335261	C	A	2861.77	STOP_GAINED	G521*	C04E7.4	C04E7.4	gbrowse
chrX	532722	TA	T	2331.73	FRAME_SHIFT	-321	F28C10.3	F28C10.3	gbrowse
chrX	601726	G	GAC	1964.73	FRAME_SHIFT	-51?	F13C5.1	F13C5.1	gbrowse
chrX	602533	T	C	2474.77	SPLICE_SITE_DONOR		F13C5.1	F13C5.1	gbrowse
chrX	602957	C	G	2926.77	STOP_GAINED	S330*	F13C5.1	F13C5.1	gbrowse
chrX	673562	G	A	1835.77	SPLICE_SITE_ACCEPTOR		lgc-32	T19D7.1	gbrowse
chrX	695229	T	TA	3296.73	FRAME_SHIFT	-36?	ncam-1	F02G3.1c	gbrowse
chrX	1202974	T	TG	2310.73	FRAME_SHIFT	-56?	T13G4.6	T13G4.6	gbrowse
chrX	1210651	A	AGATT	5568.73	FRAME_SHIFT	-208D?	C46H3.1	C46H3.1	gbrowse
chrX	1211964	T	G	2722.77	STOP_LOST	*578S	C46H3.2	C46H3.2b.1	gbrowse
chrX	1211964	T	G	2722.77	STOP_LOST	*578S	C46H3.2	C46H3.2b.2	gbrowse
chrX	1211964	T	G	2722.77	STOP_LOST	*714S	C46H3.2	C46H3.2a	gbrowse
chrX	1319630	GA	G	1637.73	FRAME_SHIFT	-72	H42K12.2	H42K12.2	gbrowse
chrX	1319803	C	CCA	1820.73	FRAME_SHIFT	-115?	H42K12.2	H42K12.2	gbrowse
chrX	1357820	C	CGTTG	4103.73	FRAME_SHIFT	-149Q?	F56C3.3	F56C3.3	gbrowse
chrX	1357826	G	GTTTTTTTTT	32729.7	STOP_GAINED	F147*KKI	F56C3.3	F56C3.3	gbrowse
chrX	1388069	C	CAGCTGGCA	8469.73	FRAME_SHIFT	-259SW?	F56C3.1	F56C3.1	gbrowse
chrX	1398964	CA	C	1953.73	FRAME_SHIFT	-469	ZK402.5	ZK402.5	gbrowse
chrX	1428112	C	G	2821.77	STOP_GAINED	S115*	F19G12.2	F19G12.2	gbrowse
chrX	1431176	GCA	G	647.73	FRAME_SHIFT	-59	F19G12.1	F19G12.1	gbrowse
chrX	1615116	GC	G	2015.73	FRAME_SHIFT	-700	H11E01.3	H11E01.3	gbrowse
chrX	1615124	TC	T	2417.73	FRAME_SHIFT	-703	H11E01.3	H11E01.3	gbrowse
chrX	1615134	TC	T	2583.73	FRAME_SHIFT	-706	H11E01.3	H11E01.3	gbrowse
chrX	1653832	GT	G	1686.73	FRAME_SHIFT	-20	ZK380.4	ZK380.4	gbrowse
chrX	1714367	G	GT	2265.73	SPLICE_SITE_DONOR		F07G6.9	F07G6.9	gbrowse
chrX	1861962	TACTTG	T	5541.73	FRAME_SHIFT	-75	T26C11.8	T26C11.8	gbrowse
chrX	1911397	A	T	3270.77	STOP_LOST	*454R	ZC53.1	ZC53.1	gbrowse
chrX	1918055	G	A	3043.77	SPLICE_SITE_ACCEPTOR		ZC53.6	ZC53.6	gbrowse
chrX	1918602	CTTAACCGATCGCA	C	6766.73	FRAME_SHIFT	-226	ZC53.6	ZC53.6	gbrowse
chrX	1930059	T	G	1303.77	STOP_GAINED	L476*	ZC53.4	ZC53.4	gbrowse
chrX	1938149	AGC	A	4222.73	FRAME_SHIFT	-406	fbxa-40	Y59E1A.1	gbrowse
chrX	2165877	T	TG	3877.73	FRAME_SHIFT	-177?	F48B9.3	F48B9.3	gbrowse
chrX	2185838	GTTTTTATAAT	G	6224.73	STOP_LOST	FL*538-	F48B9.1	F48B9.1	gbrowse
chrX	2382578	TA	T	1914.73	FRAME_SHIFT	-172	F47G3.4	F47G3.4	gbrowse
chrX	4025157	C	CT	2792.73	FRAME_SHIFT	-391?	acr-10	R02E12.8	gbrowse
chrX	4620231	A	AG	621.73	FRAME_SHIFT	-55?	pqn-65	T13H2.4a	gbrowse
chrX	4620231	A	AG	621.73	FRAME_SHIFT	-55?	pqn-65	T13H2.4b	gbrowse
chrX	4662793	A	AG	889.73	FRAME_SHIFT	-9?	F16H11.2	F16H11.2	gbrowse
chrX	4825056	ATC	A	3918.73	FRAME_SHIFT	-29	R08E3.1	R08E3.1a	gbrowse
chrX	4825056	ATC	A	3918.73	FRAME_SHIFT	-29	R08E3.1	R08E3.1b	gbrowse
chrX	4914715	A	AT	3086.73	FRAME_SHIFT	-201?	ifa-4	K05B2.3.1	gbrowse
chrX	4914715	A	AT	3086.73	FRAME_SHIFT	-201?	ifa-4	K05B2.3.2	gbrowse
chrX	5877817	A	AT	2408.73	FRAME_SHIFT	-240?	F49E10.4	F49E10.4b	gbrowse
chrX	5877817	A	AT	2408.73	FRAME_SHIFT	-285?	F49E10.4	F49E10.4a	gbrowse
chrX	6183509	T	G	2297.77	STOP_GAINED	Y13*	T13C5.2	T13C5.2	gbrowse
chrX	6357745	CCCATCCAT	C	1867.73	FRAME_SHIFT	-39	C03B1.10	C03B1.10	gbrowse
chrX	6374843	T	TC	3177.73	FRAME_SHIFT	-81?	C03B1.1	C03B1.1	gbrowse
chrX	6467520	G	GCA	988.73	FRAME_SHIFT	-2?	C15B12.3	C15B12.3	gbrowse
chrX	6467523	C	G	2484.77	START_LOST	M1I	C15B12.3	C15B12.3	gbrowse
chrX	6470458	T	A	2006.77	STOP_GAINED	R539*	C15B12.4	C15B12.4	gbrowse
chrX	6817177	AT	A	1294.73	SPLICE_SITE_DONOR		atg-2	M03A8.2	gbrowse
chrX	6881249	A	G	2510.77	STOP_LOST	*79Q	F41C6.6	F41C6.6	gbrowse
chrX	7260331	AT	A	1622.73	FRAME_SHIFT	-1	lact-1	F46H5.8	gbrowse
chrX	7344003	G	A	2158.77	START_LOST	M1I	C07D8.5	C07D8.5	gbrowse
chrX	7390643	C	A	2517.77	STOP_GAINED	C30*	C10A4.6	C10A4.6	gbrowse
chrX	7391075	C	T	2846.77	STOP_GAINED	Q129*	C10A4.6	C10A4.6	gbrowse
chrX	7392180	A	T	2085.77	STOP_GAINED	K309*	C10A4.6	C10A4.6	gbrowse
chrX	7416422	GA	G	1922.73	FRAME_SHIFT	-45	C10A4.1	C10A4.1	gbrowse
chrX	7417230	A	T	3420.77	STOP_GAINED	R299*	C10A4.1	C10A4.1	gbrowse
chrX	7417439	G	A	3384.77	STOP_GAINED	W368*	C10A4.1	C10A4.1	gbrowse
chrX	7757070	G	A	1927.77	STOP_GAINED	Q294*	C47C12.4	C47C12.4	gbrowse
chrX	7804540	G	GT	2230.73	FRAME_SHIFT	-1049?	R03G5.3	R03G5.3	gbrowse
chrX	8033815	G	GC	3318.73	FRAME_SHIFT	-56?	C18A11.6	C18A11.6	gbrowse
chrX	8229889	T	TAGCC	4511.73	FRAME_SHIFT	-274G?	K02A6.3	K02A6.3a	gbrowse
chrX	8336105	C	CT	1677.73	FRAME_SHIFT	-171?	F55E10.5	F55E10.5	gbrowse
chrX	8372513	A	G	2464.77	SPLICE_SITE_ACCEPTOR		F40B5.3	F40B5.3	gbrowse
chrX	8372534	G	A	2312.77	STOP_GAINED	W89*	F40B5.3	F40B5.3	gbrowse
chrX	8941350	TGATC	T	5409.73	FRAME_SHIFT	-700	trk-1	D1073.1a	gbrowse
chrX	8941350	TGATC	T	5409.73	FRAME_SHIFT	-837	trk-1	D1073.1b	gbrowse
chrX	9040952	A	AGTGAGTGAGCTTTTTAAAACAGG	32729.7	FRAME_SHIFT	-170VSELFKT?	T25B6.1	T25B6.1	gbrowse
chrX	9077271	C	A	3079.77	STOP_GAINED	Y58*	F47E1.1	F47E1.1	gbrowse
chrX	9084010	G	GA	2004.73	FRAME_SHIFT	-89?	F47E1.5	F47E1.5	gbrowse
chrX	9255639	T	A	2415.77	STOP_GAINED	L462*	pes-8	F18G5.2	gbrowse
chrX	9384359	A	T	1690.77	STOP_GAINED	K867*	pkc-2	E01H11.1c	gbrowse
chrX	9394051	TA	T	2592.73	FRAME_SHIFT	-156	C23F12.3	C23F12.3	gbrowse
chrX	9454548	C	CA	2588.73	FRAME_SHIFT	-173?	ZK899.3	ZK899.3	gbrowse
chrX	10060573	A	AT	2341.73	FRAME_SHIFT	-21?	ZC373.3	ZC373.3a	gbrowse
chrX	10414853	C	CT	1664.73	FRAME_SHIFT	-206?	acr-8	ZC504.2	gbrowse
chrX	10497183	C	A	2403.77	STOP_GAINED	S541*	C33D3.5	C33D3.5	gbrowse
chrX	10658187	AT	A	1761.73	FRAME_SHIFT	-30	F11A1.2	F11A1.2	gbrowse
chrX	11085254	AAGTAC	A	6069.73	FRAME_SHIFT	-84	W04G3.7	W04G3.7	gbrowse
chrX	11398533	A	T	3129.77	SPLICE_SITE_ACCEPTOR		slo-2	F08B12.3c	gbrowse
chrX	12636498	CCTGGATAT	C	6842.73	FRAME_SHIFT	-134	col-182	R09A8.4	gbrowse
chrX	12701761	TG	T	1805.73	FRAME_SHIFT	-43	nhr-214	T07C5.3a	gbrowse
chrX	12701761	TG	T	1805.73	FRAME_SHIFT	-43	nhr-214	T07C5.3b	gbrowse
chrX	13268587	C	T	2477.77	STOP_GAINED	W221*	cyp-14A2	K09A11.3	gbrowse
chrX	13404246	T	TA	2873.73	FRAME_SHIFT	-372?	F02C12.1	F02C12.1	gbrowse
chrX	13406798	TAA	T	2324.73	FRAME_SHIFT	-495	cyp-13B1	F02C12.5a	gbrowse
chrX	13461162	C	CT	1521.73	FRAME_SHIFT	-77?	F02D10.3	F02D10.3	gbrowse
chrX	13463483	G	T	2146.77	STOP_GAINED	S25*	F02D10.2	F02D10.2	gbrowse
chrX	13517587	A	T	2022.77	STOP_GAINED	L33*	cdk-4	F18H3.5b	gbrowse
chrX	13522655	GAA	G	2002.73	FRAME_SHIFT	-560	pab-2	F18H3.3b	gbrowse
chrX	14524885	G	GT	1479.73	FRAME_SHIFT	-51?	nspc-17	D1025.8	gbrowse
chrX	14524890	TA	T	1969.73	FRAME_SHIFT	-49	nspc-17	D1025.8	gbrowse
chrX	14526078	CA	C	1646.73	FRAME_SHIFT	-115	D1025.11	D1025.11	gbrowse
chrX	14526157	AATGCGCAC	A	4002.73	FRAME_SHIFT	-86	D1025.11	D1025.11	gbrowse
chrX	14528838	CT	C	414.86	FRAME_SHIFT	-49	nspc-19	D1025.9	gbrowse
chrX	14541178	AT	A	2044.73	FRAME_SHIFT	-160	fbxa-81	T24C2.4	gbrowse
chrX	14614986	G	GC	3122.73	FRAME_SHIFT	-903?	rbc-1	F54E4.1	gbrowse
chrX	14657937	T	TAA	2259.73	FRAME_SHIFT	-487?	syg-2	C26G2.1	gbrowse
chrX	14723365	T	A	2539.77	STOP_LOST	*428K	F33C8.2	F33C8.2	gbrowse
chrX	14743601	T	TA	1646.73	FRAME_SHIFT	-37?	C05G5.7	C05G5.7	gbrowse
chrX	14743602	T	A	2506.77	STOP_LOST	*37L	C05G5.7	C05G5.7	gbrowse
chrX	14766624	TG	T	2993.73	FRAME_SHIFT	-1077	Y16B4A.2	Y16B4A.2	gbrowse
chrX	14766634	TG	T	2790.73	FRAME_SHIFT	-1074	Y16B4A.2	Y16B4A.2	gbrowse
chrX	14766665	CG	C	2839.73	FRAME_SHIFT	-1063	Y16B4A.2	Y16B4A.2	gbrowse
chrX	14852472	A	AATACATAT	6709.73	FRAME_SHIFT	-481IH?	tag-324	C27C12.5	gbrowse
chrX	14951129	A	AT	2391.73	FRAME_SHIFT	-337?	pag-3	F45B8.4	gbrowse
chrX	14964840	AAACGGT	A	4756.73	FRAME_SHIFT	-100	rgs-11	F45B8.1	gbrowse
chrX	14964840	AAACGGT	A	4756.73	SPLICE_SITE_DONOR		rgs-11	F45B8.1	gbrowse
chrX	14978232	C	T	2090.77	SPLICE_SITE_DONOR		F20D1.3	F20D1.3.1	gbrowse
chrX	14982734	T	C	2176.77	START_LOST	M1V	plp-2	F20D1.4	gbrowse
chrX	15077010	G	GTGTCACTGGCGCAGTCAC	3124.73	STOP_GAINED	P59P*LRQ*Q	H40L08.2	H40L08.2b	gbrowse
chrX	15077010	G	GTGTCACTGGCGCAGTCAC	3124.73	STOP_GAINED	P61P*LRQ*Q	H40L08.2	H40L08.2a	gbrowse
chrX	15434836	AT	A	2403.73	FRAME_SHIFT	-63	flp-32	R03A10.2	gbrowse
chrX	15722775	G	A	2521.77	SPLICE_SITE_ACCEPTOR		ZK662.5	ZK662.5	gbrowse
chrX	15747347	G	GCGTTCTC	6373.73	FRAME_SHIFT	-83RS?	srxa-9	ZK678.4	gbrowse
chrX	15747348	AC	A	2088.73	FRAME_SHIFT	-84	srxa-9	ZK678.4	gbrowse
chrX	15782223	G	GA	2027.73	FRAME_SHIFT	-129?	Y7A5A.3	Y7A5A.3	gbrowse
chrX	15822439	G	A	2138.77	STOP_GAINED	W34*	Y7A5A.8	Y7A5A.8	gbrowse
chrX	15822450	A	T	2274.77	STOP_GAINED	K38*	Y7A5A.8	Y7A5A.8	gbrowse
chrX	15822454	G	GT	1606.73	FRAME_SHIFT	-39?	Y7A5A.8	Y7A5A.8	gbrowse
chrX	15825041	C	CA	1673.73	FRAME_SHIFT	-149?	Y7A5A.8	Y7A5A.8	gbrowse
chrX	15826891	G	C	2824.77	SPLICE_SITE_DONOR		Y7A5A.9	Y7A5A.9	gbrowse
chrX	15858605	A	T	2650.77	SPLICE_SITE_DONOR		F53H4.6	F53H4.6	gbrowse
chrX	16395573	TG	T	2985.73	FRAME_SHIFT	-138	F01G12.1	F01G12.1	gbrowse
chrX	16395654	GT	G	1176.73	FRAME_SHIFT	-145	F01G12.1	F01G12.1	gbrowse
chrX	16406148	A	AGT	1940.74	FRAME_SHIFT	-432?	tbc-4	T24D11.1	gbrowse
chrX	16439160	AT	A	1832.73	FRAME_SHIFT	-24	F38E9.6	F38E9.6	gbrowse
chrX	16439655	AT	A	1929.73	FRAME_SHIFT	-54	F38E9.6	F38E9.6	gbrowse
chrX	16463694	T	G	2640.77	SPLICE_SITE_DONOR		nas-39	F38E9.2	gbrowse
chrX	16515847	G	T	2260.77	STOP_GAINED	E103*	T25D1.2	T25D1.2	gbrowse
chrX	16894845	TG	T	2829.73	FRAME_SHIFT	-12	F39F10.2	F39F10.2	gbrowse
chrX	16927933	CAT	C	3056.73	FRAME_SHIFT	-268	C30E1.2	C30E1.2	gbrowse
chrX	17015608	G	A	3006.77	STOP_GAINED	W95*	F35B3.1	F35B3.1	gbrowse
chrX	17099748	CT	C	2273.73	FRAME_SHIFT	-199	sdz-2	C08A9.7	gbrowse
chrX	17305613	AT	A	647.73	FRAME_SHIFT	-72	C33E10.1	C33E10.1	gbrowse
chrX	17714558	C	CT	1926.73	FRAME_SHIFT	-48?	6R55.2	6R55.2	gbrowse
chrM	8177	G	A	5688.77	STOP_GAINED	W111*	MTCE.26	MTCE.26	gbrowse
chrM	10146	G	A	5321.77	STOP_GAINED	W166*	MTCE.31	MTCE.31	gbrowse
chrM	12005	A	G	4488.77	STOP_LOST	*105W	MTCE.35	MTCE.35	gbrowse
chrM	12056	A	G	4589.77	STOP_LOST	*122W	MTCE.35	MTCE.35	gbrowse

## Sheet: CB4853
Supplementary Data 2-d			High polymorphism sites comparing CB4853 with N2
Chromosome	Physical position	Reference	Alteration	Quality	Effect	A.A change	Gene	Transcript	Gbrowse
chrI	6313	G	T	529.8	STOP_GAINED	Y63*	Y74C9A.3	Y74C9A.3.1	gbrowse
chrI	6313	G	T	529.8	STOP_GAINED	Y63*	Y74C9A.3	Y74C9A.3.2	gbrowse
chrI	60201	CG	C	595.73	FRAME_SHIFT	-395	Y48G1C.5	Y48G1C.5	gbrowse
chrI	106360	G	GTT	393.94	FRAME_SHIFT	-332?	Y48G1C.8	Y48G1C.8	gbrowse
chrI	221154	G	GC	428.73	FRAME_SHIFT	-124?	Y48G1BL.6	Y48G1BL.6	gbrowse
chrI	234214	GTGGTGCA	G	1266.73	FRAME_SHIFT	-846	Y48G1BM.6	Y48G1BM.6	gbrowse
chrI	238911	CGGGGGGGGGGGGG	C	3048.73	FRAME_SHIFT	-33	Y48G1BM.7	Y48G1BM.7	gbrowse
chrI	487555	A	ATT	747.73	FRAME_SHIFT	-106?	W04C9.6	W04C9.6	gbrowse
chrI	1034501	GT	G	552.73	SPLICE_SITE_DONOR		Y34D9A.3	Y34D9A.3	gbrowse
chrI	1378862	T	A	674.77	STOP_GAINED	L11*	Y92H12BL.2	Y92H12BL.2	gbrowse
chrI	1382488	CT	C	552.73	FRAME_SHIFT	-117	Y92H12BL.4	Y92H12BL.4	gbrowse
chrI	1441717	G	GTTTT	511.06	FRAME_SHIFT	-145K?	F37F2.2	F37F2.2.1	gbrowse
chrI	1499089	GGC	G	1244.73	FRAME_SHIFT	-1033	Y92H12A.5	Y92H12A.5	gbrowse
chrI	1499093	CAT	C	1005.73	FRAME_SHIFT	-1032	Y92H12A.5	Y92H12A.5	gbrowse
chrI	1499098	TCCACACATCCA	T	3486.73	FRAME_SHIFT	-1027	Y92H12A.5	Y92H12A.5	gbrowse
chrI	1640835	AT	A	730.73	FRAME_SHIFT	-470	Y73E7A.8	Y73E7A.8	gbrowse
chrI	1670188	G	GA	602.73	FRAME_SHIFT	-166?	Y71G12B.23	Y71G12B.23b	gbrowse
chrI	1792462	G	GT	745.73	FRAME_SHIFT	-3?	Y71G12B.7	Y71G12B.7	gbrowse
chrI	1792647	TA	T	791.73	FRAME_SHIFT	-46	Y71G12B.7	Y71G12B.7	gbrowse
chrI	1804706	T	TG	609.73	FRAME_SHIFT	-907?	Y71G12B.5	Y71G12B.5	gbrowse
chrI	1832005	G	GC	682.73	FRAME_SHIFT	-31?	Y71G12B.28	Y71G12B.28	gbrowse
chrI	1852234	T	A	500.77	STOP_GAINED	R80*	M01D7.9	M01D7.9	gbrowse
chrI	1852235	GT	G	522.73	FRAME_SHIFT	-79	M01D7.9	M01D7.9	gbrowse
chrI	1852238	A	ATTT	869.73	STOP_GAINED	S78*T	M01D7.9	M01D7.9	gbrowse
chrI	1910478	GT	G	188.74	FRAME_SHIFT	-831	Y71G12A.2	Y71G12A.2b	gbrowse
chrI	1910478	GT	G	188.74	FRAME_SHIFT	-875	Y71G12A.2	Y71G12A.2a	gbrowse
chrI	1910489	GTT	G	403.73	FRAME_SHIFT	-835	Y71G12A.2	Y71G12A.2b	gbrowse
chrI	1910489	GTT	G	403.73	FRAME_SHIFT	-879	Y71G12A.2	Y71G12A.2a	gbrowse
chrI	2066974	G	GGT	744.73	SPLICE_SITE_DONOR		arl-13	Y37E3.5a	gbrowse
chrI	2205325	G	GT	536.73	FRAME_SHIFT	-1412?	afd-1	W03F11.6c	gbrowse
chrI	2226683	G	GA	667.73	FRAME_SHIFT	-649?	gcy-17	W03F11.2	gbrowse
chrI	2247242	T	TG	752.73	FRAME_SHIFT	-457?	lgc-51	F12B6.3	gbrowse
chrI	2369061	GT	G	536.73	FRAME_SHIFT	-616	nekl-1	Y39G10AR.3	gbrowse
chrI	2550198	T	G	1399.77	STOP_LOST	*140G	Y23H5B.2	Y23H5B.2	gbrowse
chrI	2560050	A	T	425.98	STOP_GAINED	K216*	C55C2.4	C55C2.4	gbrowse
chrI	2600037	G	T	1040.77	SPLICE_SITE_DONOR		K07A3.3	K07A3.3a	gbrowse
chrI	2600037	G	T	1040.77	SPLICE_SITE_DONOR		K07A3.3	K07A3.3b	gbrowse
chrI	2634560	A	G	802.77	STOP_LOST	*145W	Y23H5A.8	Y23H5A.8	gbrowse
chrI	2638680	A	AT	405.73	FRAME_SHIFT	-11?	F40E3.3	F40E3.3	gbrowse
chrI	2639057	CA	C	742.73	SPLICE_SITE_ACCEPTOR		F40E3.3	F40E3.3	gbrowse
chrI	2700427	A	AG	596.73	FRAME_SHIFT	-3?	F32B5.1	F32B5.1	gbrowse
chrI	2789492	A	G	745.77	SPLICE_SITE_DONOR		W03D8.1	W03D8.1	gbrowse
chrI	2796620	GT	G	670.74	FRAME_SHIFT	-46	W03D8.7	W03D8.7	gbrowse
chrI	2863932	G	GTTTT	621.73	FRAME_SHIFT	-26F?	Y71F9AL.11	Y71F9AL.11	gbrowse
chrI	2883865	A	AAG	678.73	FRAME_SHIFT	-426?	arx-1	Y71F9AL.16	gbrowse
chrI	2903889	GTT	G	525.75	SPLICE_SITE_DONOR		Y71F9AL.4	Y71F9AL.4	gbrowse
chrI	3371987	G	GA	1299.73	FRAME_SHIFT	-25?	fbxa-203	W05F2.5.1	gbrowse
chrI	3371987	G	GA	1299.73	FRAME_SHIFT	-25?	fbxa-203	W05F2.5.2	gbrowse
chrI	3385726	CT	C	499.73	FRAME_SHIFT	-1159	W05F2.4	W05F2.4a.1	gbrowse
chrI	3385726	CT	C	499.73	FRAME_SHIFT	-1159	W05F2.4	W05F2.4a.2	gbrowse
chrI	3555971	GTACCATAAGACTCCGGTCATTT	G	2663.73	FRAME_SHIFT	-97	Y47G6A.27	Y47G6A.27	gbrowse
chrI	3590083	C	CA	342.73	FRAME_SHIFT	-900?	Y47G6A.29	Y47G6A.29	gbrowse
chrI	4195712	GT	G	437.73	SPLICE_SITE_DONOR		C18E3.5	C18E3.5.1	gbrowse
chrI	6066249	T	TGATCTCCAATTACAATCAAAA	6679.73	STOP_GAINED	-257F*L*LEI	C27A12.9	C27A12.9	gbrowse
chrI	6801828	G	GCT	818.73	SPLICE_SITE_ACCEPTOR		E02D9.1	E02D9.1b.2	gbrowse
chrI	10113279	TG	T	926.73	FRAME_SHIFT	-270	Y106G6D.3	Y106G6D.3	gbrowse
chrI	11145687	T	TG	789.73	FRAME_SHIFT	-118?	ZK39.9	ZK39.9	gbrowse
chrI	13101699	CA	C	681.73	FRAME_SHIFT	-119	Y26D4A.21	Y26D4A.21	gbrowse
chrI	13617731	A	AT	554.73	FRAME_SHIFT	-757?	agef-1	Y6B3A.1c	gbrowse
chrI	14349945	A	AC	914.73	SPLICE_SITE_DONOR		Y105E8A.2	Y105E8A.2	gbrowse
chrII	53123	AT	A	440.73	FRAME_SHIFT	-666	tre-5	C23H3.7	gbrowse
chrII	53125	AAG	A	476.73	FRAME_SHIFT	-665	tre-5	C23H3.7	gbrowse
chrII	341026	C	CTT	629.73	FRAME_SHIFT	-163?	D1069.1	D1069.1	gbrowse
chrII	409278	GC	G	281.73	FRAME_SHIFT	-262	C24H12.5	C24H12.5a	gbrowse
chrII	409278	GC	G	281.73	FRAME_SHIFT	-264	C24H12.5	C24H12.5b	gbrowse
chrII	409292	A	AT	291.73	FRAME_SHIFT	-257?	C24H12.5	C24H12.5a	gbrowse
chrII	409292	A	AT	291.73	FRAME_SHIFT	-259?	C24H12.5	C24H12.5b	gbrowse
chrII	422749	AT	A	349.73	FRAME_SHIFT	-90	C24H12.8	C24H12.8	gbrowse
chrII	426555	C	CTTATTCA	1950.73	FRAME_SHIFT	-114*I?	C24H12.10	C24H12.10	gbrowse
chrII	450657	C	T	845.77	STOP_GAINED	W124*	W10D9.2	W10D9.2	gbrowse
chrII	454505	C	T	523.77	STOP_GAINED	R29*	W10D9.1	W10D9.1	gbrowse
chrII	467335	AT	A	513.73	FRAME_SHIFT	-1	nfyb-1	W10D9.4	gbrowse
chrII	563298	A	AT	588.73	FRAME_SHIFT	-741?	C09E8.1	C09E8.1b	gbrowse
chrII	595621	AGCGGCCGC	A	1820.73	FRAME_SHIFT	-511	nhl-3	W04H10.3b.1	gbrowse
chrII	595621	AGCGGCCGC	A	1820.73	FRAME_SHIFT	-511	nhl-3	W04H10.3b.2	gbrowse
chrII	595621	AGCGGCCGC	A	1820.73	FRAME_SHIFT	-511	nhl-3	W04H10.3b.3	gbrowse
chrII	595621	AGCGGCCGC	A	1820.73	FRAME_SHIFT	-610	nhl-3	W04H10.3a	gbrowse
chrII	595621	AGCGGCCGC	A	1820.73	SPLICE_SITE_ACCEPTOR		nhl-3	W04H10.3a	gbrowse
chrII	609079	T	A	780.77	START_LOST	M1K	W04H10.1	W04H10.1	gbrowse
chrII	620762	C	A	804.77	SPLICE_SITE_ACCEPTOR		T04B8.5	T04B8.5c.2	gbrowse
chrII	674643	A	T	378.77	STOP_GAINED	R52*	Y39F10C.1	Y39F10C.1	gbrowse
chrII	675754	G	A	676.77	SPLICE_SITE_ACCEPTOR		Y39F10C.1	Y39F10C.1	gbrowse
chrII	679784	C	A	557.77	STOP_LOST	*117Y	T02H6.10	T02H6.10	gbrowse
chrII	680393	CG	C	495.74	FRAME_SHIFT	-76	T02H6.10	T02H6.10	gbrowse
chrII	683326	G	GA	405.73	FRAME_SHIFT	-182?	T02H6.7	T02H6.7	gbrowse
chrII	737022	C	T	652.77	SPLICE_SITE_ACCEPTOR		C08G5.1	C08G5.1	gbrowse
chrII	737083	A	C	642.77	SPLICE_SITE_DONOR		C08G5.1	C08G5.1	gbrowse
chrII	740029	C	CT	493.84	FRAME_SHIFT	-164?	fbxc-48	C08G5.2	gbrowse
chrII	813150	G	GT	550.73	FRAME_SHIFT	-28?	F46F5.5	F46F5.5	gbrowse
chrII	821506	CG	C	708.73	FRAME_SHIFT	-39	F46F5.8	F46F5.8	gbrowse
chrII	830232	C	CA	685.73	FRAME_SHIFT	-466?	F28A10.2	F28A10.2	gbrowse
chrII	888996	T	TA	374.73	FRAME_SHIFT	-129?	T07D3.4	T07D3.4	gbrowse
chrII	900634	C	T	238.77	SPLICE_SITE_ACCEPTOR		T07D3.9	T07D3.9b.2	gbrowse
chrII	900911	T	A	503.77	SPLICE_SITE_DONOR		T07D3.9	T07D3.9a.2	gbrowse
chrII	908610	A	AGC	721.73	FRAME_SHIFT	-60?	fbxc-24	R07C3.11	gbrowse
chrII	908611	T	TC	468.73	FRAME_SHIFT	-59?	fbxc-24	R07C3.11	gbrowse
chrII	909892	T	A	385.77	START_LOST	M1K	fbxc-27	R07C3.10	gbrowse
chrII	910205	A	AAG	550.73	FRAME_SHIFT	-106?	fbxc-27	R07C3.10	gbrowse
chrII	910218	G	T	473.77	STOP_GAINED	E110*	fbxc-27	R07C3.10	gbrowse
chrII	911597	T	TAACTGTG	1052.73	FRAME_SHIFT	-400NC?	fbxc-27	R07C3.10	gbrowse
chrII	912233	T	TA	435.73	FRAME_SHIFT	-57?	fbxc-31	R07C3.9	gbrowse
chrII	912236	AG	A	413.73	FRAME_SHIFT	-58	fbxc-31	R07C3.9	gbrowse
chrII	918803	G	A	636.77	SPLICE_SITE_ACCEPTOR		fbxc-30	R07C3.15	gbrowse
chrII	918840	A	T	513.77	STOP_GAINED	R366*	fbxc-30	R07C3.15	gbrowse
chrII	920083	T	A	746.77	STOP_GAINED	R540*	clec-44	R07C3.12	gbrowse
chrII	921635	G	GCCATTGAACTGATGCTCGCAGTAGTC	3336.73	FRAME_SHIFT	-266DYCEHQFN?	clec-44	R07C3.12	gbrowse
chrII	952470	C	CG	964.73	FRAME_SHIFT	-29?	fbxc-57	C32B5.12	gbrowse
chrII	961360	T	G	1031.77	STOP_LOST	*151S	C32B5.13	C32B5.13	gbrowse
chrII	964051	A	C	1086.77	STOP_LOST	*137S	C32B5.7	C32B5.7	gbrowse
chrII	981326	T	TATAGTCATTCATGTC	1892.73	STOP_GAINED	L13L*SFMS	fbxc-16	C32B5.3	gbrowse
chrII	981963	A	ACGAAGAAGAGTTGAAGT	3366.73	FRAME_SHIFT	-157RRRVE?	fbxc-16	C32B5.3	gbrowse
chrII	982405	AGG	A	1417.73	FRAME_SHIFT	-263	fbxc-16	C32B5.3	gbrowse
chrII	987785	CTA	C	616.73	FRAME_SHIFT	-212	fbxc-40	C32B5.1a	gbrowse
chrII	987785	CTA	C	616.73	FRAME_SHIFT	-96	fbxc-40	C32B5.1b	gbrowse
chrII	988973	GA	G	694.73	FRAME_SHIFT	-25	fbxc-39	F45D11.10	gbrowse
chrII	988981	T	G	886.77	SPLICE_SITE_DONOR		fbxc-39	F45D11.10	gbrowse
chrII	993502	T	TAG	390.74	FRAME_SHIFT	-51?	fbxb-28	F45D11.8	gbrowse
chrII	1002402	C	CA	402.73	FRAME_SHIFT	-121?	F45D11.5	F45D11.5	gbrowse
chrII	1040031	AAT	A	659.73	FRAME_SHIFT	-162	fbxb-39	M01D1.7	gbrowse
chrII	1043982	G	GT	351.73	FRAME_SHIFT	-17?	fbxb-45	M01D1.10	gbrowse
chrII	1057634	CTG	C	1066.73	FRAME_SHIFT	-107	K02E7.6	K02E7.6.1	gbrowse
chrII	1057634	CTG	C	1066.73	FRAME_SHIFT	-107	K02E7.6	K02E7.6.2	gbrowse
chrII	1066741	TGG	T	768.73	FRAME_SHIFT	-68	K02E7.10	K02E7.10	gbrowse
chrII	1066744	TC	T	558.73	FRAME_SHIFT	-67	K02E7.10	K02E7.10	gbrowse
chrII	1109439	A	AC	508.74	FRAME_SHIFT	-230?	lips-11	T13B5.5	gbrowse
chrII	1109559	G	T	1021.77	STOP_GAINED	S190*	lips-11	T13B5.5	gbrowse
chrII	1139578	C	A	671.77	SPLICE_SITE_DONOR		W09B6.5	W09B6.5	gbrowse
chrII	1139700	C	CA	344.73	FRAME_SHIFT	-220?	W09B6.5	W09B6.5	gbrowse
chrII	1140090	CT	C	295.73	FRAME_SHIFT	-153	W09B6.5	W09B6.5	gbrowse
chrII	1141019	G	A	965.77	STOP_GAINED	R85*	W09B6.5	W09B6.5	gbrowse
chrII	1282599	TA	T	257.73	FRAME_SHIFT	-737	Y57G7A.6	Y57G7A.6	gbrowse
chrII	1282610	C	CTGACAGGTGG	1561.73	FRAME_SHIFT	-734PPV?	Y57G7A.6	Y57G7A.6	gbrowse
chrII	1322746	C	CT	371.73	FRAME_SHIFT	-126?	vig-1	F56D12.5b	gbrowse
chrII	1378110	G	T	559.77	STOP_GAINED	S86*	F54D12.10	F54D12.10	gbrowse
chrII	1381995	T	TA	227.73	FRAME_SHIFT	-397?	F54D12.7	F54D12.7	gbrowse
chrII	1382255	G	GT	398.73	FRAME_SHIFT	-310?	F54D12.7	F54D12.7	gbrowse
chrII	1412665	GT	G	323.73	SPLICE_SITE_DONOR		Y51H7C.5	Y51H7C.5.1	gbrowse
chrII	1412665	GT	G	323.73	SPLICE_SITE_DONOR		Y51H7C.5	Y51H7C.5.2	gbrowse
chrII	1468329	G	A	642.77	STOP_GAINED	W176*	Y51H7C.1	Y51H7C.1	gbrowse
chrII	1529852	AATGC	A	1008.73	FRAME_SHIFT	-103	Y51H7BR.5	Y51H7BR.5	gbrowse
chrII	1610134	TAGCGC	T	1202.73	FRAME_SHIFT	-136	fbxa-163	C08E3.6	gbrowse
chrII	1615692	G	GTT	669.73	FRAME_SHIFT	-155?	fbxa-165	C08E3.8	gbrowse
chrII	1615694	AAG	A	597.73	FRAME_SHIFT	-154	fbxa-165	C08E3.8	gbrowse
chrII	1646146	TC	T	585.73	FRAME_SHIFT	-44	ZC204.17	ZC204.17	gbrowse
chrII	1653065	CCCTCGTT	C	1200.73	FRAME_SHIFT	-120	fbxb-15	ZC204.7	gbrowse
chrII	1655398	ACACACATCAC	A	2849.73	FRAME_SHIFT	-59	btb-12	ZC204.3	gbrowse
chrII	1676443	AT	A	330.77	FRAME_SHIFT	-8	fbxb-17	F58E1.5	gbrowse
chrII	1681718	T	TGG	519.73	FRAME_SHIFT	-386?	F58E1.4	F58E1.4	gbrowse
chrII	1681737	ACC	A	389.73	FRAME_SHIFT	-393	F58E1.4	F58E1.4	gbrowse
chrII	1684753	T	TTA	1190.73	FRAME_SHIFT	-217?	fbxb-25	F58E1.2	gbrowse
chrII	1688899	AT	A	407.73	FRAME_SHIFT	-77	fbxb-19	F58E1.9	gbrowse
chrII	1702429	AC	A	987.73	FRAME_SHIFT	-327	fbxb-47	F58E1.14	gbrowse
chrII	1710311	G	GA	515.73	FRAME_SHIFT	-10?	fbxa-184	F45C12.8	gbrowse
chrII	1714181	C	CTGCAA	1757.73	FRAME_SHIFT	-256C?	btb-7	F45C12.12	gbrowse
chrII	1722379	TTGAGCATGTCTCGGTAGTTGGAGGAGAGAAAAGGCAGATG	T	7356.73	FRAME_SHIFT	-2	fbxb-5	F45C12.14	gbrowse
chrII	1732474	G	T	743.77	STOP_GAINED	E65*	F45C12.2	F45C12.2	gbrowse
chrII	1740845	T	C	559.77	STOP_LOST	*464Q	F45C12.1	F45C12.1	gbrowse
chrII	1781318	G	GA	387.73	FRAME_SHIFT	-206?	math-4	C08F1.5a	gbrowse
chrII	1781318	G	GA	387.73	FRAME_SHIFT	-283?	math-4	C08F1.5b	gbrowse
chrII	1781324	T	TCC	511.73	FRAME_SHIFT	-204?	math-4	C08F1.5a	gbrowse
chrII	1781324	T	TCC	511.73	FRAME_SHIFT	-281?	math-4	C08F1.5b	gbrowse
chrII	1822995	GT	G	381.73	FRAME_SHIFT	-345	fbxc-19	T08E11.5	gbrowse
chrII	1941673	C	CA	455.79	FRAME_SHIFT	-1?	math-47	ZK250.5b	gbrowse
chrII	1947588	C	A	607.77	STOP_GAINED	E72*	math-48	ZK250.6	gbrowse
chrII	1994773	TATA	T	981.73	STOP_GAINED	YK184*	math-21	C40D2.3	gbrowse
chrII	1995562	A	AG	612.73	FRAME_SHIFT	-410?	math-21	C40D2.3	gbrowse
chrII	1995564	CT	C	603.9	FRAME_SHIFT	-410	math-21	C40D2.3	gbrowse
chrII	1997151	AGCGGC	A	755.73	FRAME_SHIFT	-162	math-20	C40D2.2.1	gbrowse
chrII	1997151	AGCGGC	A	755.73	FRAME_SHIFT	-162	math-20	C40D2.2.2	gbrowse
chrII	1997161	G	GAAAAA	787.73	FRAME_SHIFT	-166K?	math-20	C40D2.2.1	gbrowse
chrII	1997161	G	GAAAAA	787.73	FRAME_SHIFT	-166K?	math-20	C40D2.2.2	gbrowse
chrII	2011075	A	G	534.77	SPLICE_SITE_ACCEPTOR		math-32	F59H6.4	gbrowse
chrII	2052089	G	A	564.77	STOP_GAINED	W110*	fbxb-35	F07E5.2	gbrowse
chrII	2154828	AG	A	447.73	FRAME_SHIFT	-199	math-18	C40A11.1	gbrowse
chrII	2154834	G	GA	440.73	FRAME_SHIFT	-201?	math-18	C40A11.1	gbrowse
chrII	2154938	GTA	G	341.74	FRAME_SHIFT	-235	math-18	C40A11.1	gbrowse
chrII	2220266	G	GC	138.87	FRAME_SHIFT	-669?	F54A3.4	F54A3.4	gbrowse
chrII	2222257	TGGAG	T	789.74	FRAME_SHIFT	-215	F54A3.4	F54A3.4	gbrowse
chrII	2291578	AT	A	565.73	FRAME_SHIFT	-113	K09F6.7	K09F6.7	gbrowse
chrII	2291583	G	GT	549.73	FRAME_SHIFT	-112?	K09F6.7	K09F6.7	gbrowse
chrII	2300327	C	T	269.77	SPLICE_SITE_DONOR		B0281.5	B0281.5b	gbrowse
chrII	2351520	T	TCTTCC	1866.73	FRAME_SHIFT	-7G?	F43C11.10	F43C11.10	gbrowse
chrII	2382220	T	TC	1318.73	FRAME_SHIFT	-141?	F16G10.8	F16G10.8	gbrowse
chrII	2389604	G	A	289.77	STOP_GAINED	R185*	F16G10.10	F16G10.10	gbrowse
chrII	2391653	A	T	314.77	STOP_GAINED	Y245*	F16G10.11	F16G10.11	gbrowse
chrII	2411934	TCAAAG	T	1681.7	FRAME_SHIFT	-153	fbxa-182	F42G2.4	gbrowse
chrII	2416511	AAAGCCATTTTGTCT	A	1996.73	FRAME_SHIFT	-355	F42G2.5	F42G2.5	gbrowse
chrII	2428251	C	T	849.77	SPLICE_SITE_ACCEPTOR		F42G2.6	F42G2.6	gbrowse
chrII	2471278	G	GT	495.73	FRAME_SHIFT	-42?	tsr-1	F53G2.6	gbrowse
chrII	2471284	G	C	615.77	STOP_GAINED	S40*	tsr-1	F53G2.6	gbrowse
chrII	2495843	AT	A	690.73	FRAME_SHIFT	-509	F53G2.1	F53G2.1	gbrowse
chrII	2495848	T	TA	655.73	FRAME_SHIFT	-511?	F53G2.1	F53G2.1	gbrowse
chrII	2495849	T	TA	530.73	FRAME_SHIFT	-511?	F53G2.1	F53G2.1	gbrowse
chrII	2520972	A	C	428.77	STOP_LOST	*302E	bath-13	F40B1.1	gbrowse
chrII	2521458	C	G	568.77	SPLICE_SITE_ACCEPTOR		bath-13	F40B1.1	gbrowse
chrII	2524316	C	T	818.77	SPLICE_SITE_ACCEPTOR		F40B1.2	F40B1.2	gbrowse
chrII	2539707	AG	A	383.73	FRAME_SHIFT	-127	K02F6.4	K02F6.4	gbrowse
chrII	2549471	GA	G	422.76	FRAME_SHIFT	-825	K02F6.3	K02F6.3	gbrowse
chrII	2549505	A	ATT	252.74	FRAME_SHIFT	-836?	K02F6.3	K02F6.3	gbrowse
chrII	2628116	TTTCCTGCATGCTCACGGATATTCAGC	T	2626.73	FRAME_SHIFT	-53	sri-71	D2062.3	gbrowse
chrII	2640453	T	TA	562.73	FRAME_SHIFT	-107?	F22E5.8	F22E5.8	gbrowse
chrII	2641491	AT	A	259.73	FRAME_SHIFT	-215	F22E5.8	F22E5.8	gbrowse
chrII	2641625	C	CA	325.73	FRAME_SHIFT	-244?	F22E5.8	F22E5.8	gbrowse
chrII	2643728	C	CT	615.73	FRAME_SHIFT	-305?	F22E5.11	F22E5.11	gbrowse
chrII	2683717	C	T	798.77	SPLICE_SITE_DONOR		F34D6.2	F34D6.2	gbrowse
chrII	2747477	CA	C	372.73	FRAME_SHIFT	-48	F29A7.5	F29A7.5	gbrowse
chrII	2748717	T	A	651.77	STOP_GAINED	L42*	F29A7.4	F29A7.4	gbrowse
chrII	2765256	TTGACCTG	T	1597.73	FRAME_SHIFT	-80	fbxb-108	F08D12.6	gbrowse
chrII	2765343	T	TA	517.73	FRAME_SHIFT	-109?	fbxb-108	F08D12.6	gbrowse
chrII	2770328	G	GT	619.73	FRAME_SHIFT	-157?	fbxb-105	F08D12.8	gbrowse
chrII	2779135	G	A	741.77	STOP_GAINED	W202*	F08D12.4	F08D12.4	gbrowse
chrII	2780453	GGT	G	694.73	FRAME_SHIFT	-235	F08D12.3	F08D12.3b	gbrowse
chrII	2780453	GGT	G	694.73	SPLICE_SITE_DONOR		F08D12.3	F08D12.3a	gbrowse
chrII	2824185	T	C	628.77	START_LOST	M1V	K12H6.4	K12H6.4	gbrowse
chrII	2835702	GGA	G	758.73	FRAME_SHIFT	-209	K12H6.7	K12H6.7	gbrowse
chrII	2835706	TC	T	579.73	FRAME_SHIFT	-208	K12H6.7	K12H6.7	gbrowse
chrII	2835942	A	T	560.77	STOP_GAINED	L130*	K12H6.7	K12H6.7	gbrowse
chrII	2888576	A	G	522.77	SPLICE_SITE_DONOR		Y110A2AL.13	Y110A2AL.13	gbrowse
chrII	2903195	CA	C	540.73	FRAME_SHIFT	-270	Y110A2AM.1	Y110A2AM.1	gbrowse
chrII	2926252	G	C	491.77	SPLICE_SITE_ACCEPTOR		ZK355.2	ZK355.2a.1	gbrowse
chrII	2926252	G	C	491.77	SPLICE_SITE_ACCEPTOR		ZK355.2	ZK355.2a.2	gbrowse
chrII	2930737	G	GT	390.73	FRAME_SHIFT	-3?	ZK355.1	ZK355.1	gbrowse
chrII	2940497	T	A	513.77	SPLICE_SITE_ACCEPTOR		ZK355.6	ZK355.6	gbrowse
chrII	2947919	CTT	C	588.73	FRAME_SHIFT	-214	srw-79	T11F1.5	gbrowse
chrII	2957560	AC	A	642.73	FRAME_SHIFT	-288	T11F1.2	T11F1.2	gbrowse
chrII	3011123	G	A	629.77	SPLICE_SITE_ACCEPTOR		sdz-5	C41H7.8	gbrowse
chrII	3035734	T	C	595.77	SPLICE_SITE_DONOR		B0454.6	B0454.6	gbrowse
chrII	3107982	ACT	A	660.73	FRAME_SHIFT	-589	clec-122	Y25C1A.3	gbrowse
chrII	3149239	AC	A	384.73	FRAME_SHIFT	-114	T10D4.11	T10D4.11	gbrowse
chrII	3151388	TTGTGATGACTACCAATGAGTTCAACGTGGAG	T	3690.73	FRAME_SHIFT	-92	T10D4.14	T10D4.14	gbrowse
chrII	3203829	G	GA	399.73	FRAME_SHIFT	-38?	sri-50	ZC239.19	gbrowse
chrII	3203833	AGC	A	459.73	FRAME_SHIFT	-39	sri-50	ZC239.19	gbrowse
chrII	3203837	T	TA	368.73	FRAME_SHIFT	-41?	sri-50	ZC239.19	gbrowse
chrII	3284052	G	T	589.77	STOP_GAINED	Y104*	scl-15	F02E11.5	gbrowse
chrII	3306695	C	CT	518.73	FRAME_SHIFT	-67?	F39E9.7	F39E9.7	gbrowse
chrII	3319468	T	TC	367.73	FRAME_SHIFT	-167?	F39E9.1	F39E9.1	gbrowse
chrII	3347823	A	AT	431.73	FRAME_SHIFT	-196?	F14D2.8	F14D2.8.1	gbrowse
chrII	3347823	A	AT	431.73	FRAME_SHIFT	-196?	F14D2.8	F14D2.8.2	gbrowse
chrII	3347823	A	AT	431.73	FRAME_SHIFT	-196?	F14D2.8	F14D2.8.3	gbrowse
chrII	3363772	A	T	524.77	STOP_GAINED	Y217*	Y49F6C.6	Y49F6C.6	gbrowse
chrII	3367321	C	CAA	303.74	FRAME_SHIFT	-148?	Y49F6C.7	Y49F6C.7	gbrowse
chrII	3367340	TG	T	428.73	FRAME_SHIFT	-142	Y49F6C.7	Y49F6C.7	gbrowse
chrII	3367344	AG	A	448.73	FRAME_SHIFT	-140	Y49F6C.7	Y49F6C.7	gbrowse
chrII	3367518	GGA	G	763.73	FRAME_SHIFT	-82	Y49F6C.7	Y49F6C.7	gbrowse
chrII	3377615	GT	G	409.73	FRAME_SHIFT	-151	bath-9	Y49F6C.3.1	gbrowse
chrII	3377615	GT	G	409.73	FRAME_SHIFT	-151	bath-9	Y49F6C.3.2	gbrowse
chrII	3377620	C	CT	519.73	FRAME_SHIFT	-153?	bath-9	Y49F6C.3.1	gbrowse
chrII	3377620	C	CT	519.73	FRAME_SHIFT	-153?	bath-9	Y49F6C.3.2	gbrowse
chrII	3379339	CTTGAA	C	1310.73	FRAME_SHIFT	-107	Y49F6C.2	Y49F6C.2	gbrowse
chrII	3381088	G	T	863.77	SPLICE_SITE_ACCEPTOR		Y49F6C.1	Y49F6C.1	gbrowse
chrII	3381138	C	CA	987.73	SPLICE_SITE_ACCEPTOR		Y49F6C.1	Y49F6C.1	gbrowse
chrII	3381138	C	CA	987.73	SPLICE_SITE_DONOR		Y49F6C.1	Y49F6C.1	gbrowse
chrII	3384139	TC	T	567.73	FRAME_SHIFT	-342	T06D4.2	T06D4.2	gbrowse
chrII	3384475	AT	A	413.73	FRAME_SHIFT	-230	T06D4.2	T06D4.2	gbrowse
chrII	3389794	T	TG	282.74	FRAME_SHIFT	-344?	T06D4.3	T06D4.3	gbrowse
chrII	3390169	C	CTTCGGATCGGGAGCGATTTTCAAGTAA	4204.73	STOP_GAINED	K253IT*KSLPIRK	T06D4.3	T06D4.3	gbrowse
chrII	3391457	GCGGC	G	441.74	FRAME_SHIFT	-43	T06D4.3	T06D4.3	gbrowse
chrII	3391462	TGCTCAGACTTCTTATCACTTGATATCGCAATTATTGTGATAAC	T	4316.74	FRAME_SHIFT	-29	T06D4.3	T06D4.3	gbrowse
chrII	3401865	A	AG	683.73	FRAME_SHIFT	-253?	F18A12.6	F18A12.6	gbrowse
chrII	3406721	C	CATATGCCA	1707.73	FRAME_SHIFT	-652IC?	F18A12.4	F18A12.4	gbrowse
chrII	3406761	T	G	527.77	STOP_GAINED	Y665*	F18A12.4	F18A12.4	gbrowse
chrII	3408435	TTGATG	T	1040.73	FRAME_SHIFT	-321	F18A12.3	F18A12.3	gbrowse
chrII	3415090	C	CT	582.73	FRAME_SHIFT	-28?	F18A12.2	F18A12.2	gbrowse
chrII	3448714	A	AC	734.73	FRAME_SHIFT	-153?	C16C8.21	C16C8.21	gbrowse
chrII	3451911	G	A	698.77	SPLICE_SITE_ACCEPTOR		C16C8.13	C16C8.13.2	gbrowse
chrII	3453229	T	TCA	803.73	FRAME_SHIFT	-150?	C16C8.12	C16C8.12.1	gbrowse
chrII	3453229	T	TCA	803.73	FRAME_SHIFT	-150?	C16C8.12	C16C8.12.2	gbrowse
chrII	3459935	C	T	458.77	SPLICE_SITE_ACCEPTOR		C16C8.7	C16C8.7	gbrowse
chrII	3562922	C	CT	824.73	FRAME_SHIFT	-109?	W10G11.4	W10G11.4	gbrowse
chrII	3605338	T	C	710.77	SPLICE_SITE_DONOR		Y49F6A.1	Y49F6A.1	gbrowse
chrII	3605384	G	T	668.77	SPLICE_SITE_ACCEPTOR		Y49F6A.1	Y49F6A.1	gbrowse
chrII	3625994	AAG	A	695.73	FRAME_SHIFT	-420	M151.4	M151.4	gbrowse
chrII	3645799	GCTCGAGGACGT	G	2298.73	FRAME_SHIFT	-45	fbxb-32	M151.6	gbrowse
chrII	3653215	AT	A	563.73	FRAME_SHIFT	-258	F19B10.11	F19B10.11	gbrowse
chrII	3661010	C	A	800.77	STOP_GAINED	S240*	F19B10.4	F19B10.4	gbrowse
chrII	3704269	C	T	405.77	SPLICE_SITE_ACCEPTOR		F40H7.10	F40H7.10	gbrowse
chrII	3726685	C	CT	791.73	FRAME_SHIFT	-169?	C46E10.8	C46E10.8	gbrowse
chrII	3727324	C	A	578.77	SPLICE_SITE_ACCEPTOR		C46E10.8	C46E10.8	gbrowse
chrII	3732790	C	T	1206.77	STOP_GAINED	Q225*	bath-31	F12E12.4	gbrowse
chrII	3765297	A	AT	414.73	FRAME_SHIFT	-565?	T24E12.9	T24E12.9	gbrowse
chrII	3768019	GA	G	590.73	FRAME_SHIFT	-33	T24E12.9	T24E12.9	gbrowse
chrII	3776390	TTC	T	631.77	FRAME_SHIFT	-93	T24E12.3	T24E12.3	gbrowse
chrII	3796674	A	AC	942.73	FRAME_SHIFT	-283?	Y8A9A.2	Y8A9A.2	gbrowse
chrII	3806693	T	A	936.77	STOP_GAINED	K84*	F54D10.4	F54D10.4.1	gbrowse
chrII	3806693	T	A	936.77	STOP_GAINED	K84*	F54D10.4	F54D10.4.2	gbrowse
chrII	3806964	A	G	1155.77	SPLICE_SITE_DONOR		F54D10.4	F54D10.4.2	gbrowse
chrII	3833911	G	GC	220.73	FRAME_SHIFT	-544?	oac-4	C17A2.5	gbrowse
chrII	3834813	TGCATAAATGGGCATAAATGGGCCAATGAA	T	2916.74	FRAME_SHIFT	-332	oac-4	C17A2.5	gbrowse
chrII	3863708	T	TAA	263.75	FRAME_SHIFT	-212?	nhr-261	C49D10.9	gbrowse
chrII	3863716	GGA	G	368.74	FRAME_SHIFT	-209	nhr-261	C49D10.9	gbrowse
chrII	3892160	C	A	915.77	STOP_GAINED	S120*	F53C3.8	F53C3.8	gbrowse
chrII	3894875	G	GC	795.73	FRAME_SHIFT	-12?	F53C3.7	F53C3.7	gbrowse
chrII	3895258	CTCCGAGGCCAACCAAAATCCATTAGCTCAACAGTGGGAAGCATACTATCCAGCTCCCAGCATAGCAGGTATGAAAT	C	3823.77	FRAME_SHIFT	-108	F53C3.7	F53C3.7	gbrowse
chrII	3895258	CTCCGAGGCCAACCAAAATCCATTAGCTCAACAGTGGGAAGCATACTATCCAGCTCCCAGCATAGCAGGTATGAAAT	C	3823.77	SPLICE_SITE_DONOR		F53C3.7	F53C3.7	gbrowse
chrII	3974924	TCGGTTAAG	T	3009.73	FRAME_SHIFT	-14	K10G6.4	K10G6.4	gbrowse
chrII	3974938	C	CA	858.73	FRAME_SHIFT	-11?	K10G6.4	K10G6.4	gbrowse
chrII	3982825	T	C	793.77	SPLICE_SITE_DONOR		lin-31	K10G6.1	gbrowse
chrII	3993795	T	A	340.77	STOP_GAINED	L132*	Y14H12A.1	Y14H12A.1	gbrowse
chrII	4032445	C	T	711.77	SPLICE_SITE_ACCEPTOR		K07D4.4	K07D4.4	gbrowse
chrII	4069773	A	G	503.77	STOP_LOST	*169W	W06A11.1	W06A11.1	gbrowse
chrII	4194274	C	CAG	828.73	FRAME_SHIFT	-63?	F31D5.4	F31D5.4	gbrowse
chrII	4211473	G	T	529.77	STOP_GAINED	E65*	F31D5.6	F31D5.6	gbrowse
chrII	4221767	G	A	676.77	SPLICE_SITE_DONOR		F31D5.1	F31D5.1	gbrowse
chrII	4354490	C	T	288.77	STOP_GAINED	W187*	H20J04.7	H20J04.7	gbrowse
chrII	4374550	C	A	807.77	SPLICE_SITE_DONOR		ntl-2	B0286.4c.4	gbrowse
chrII	4374550	C	A	807.77	SPLICE_SITE_DONOR		ntl-2	B0286.4c.8	gbrowse
chrII	4596578	AT	A	403.73	FRAME_SHIFT	-1	ipla-1	M03A1.6a	gbrowse
chrII	4690121	AT	A	789.73	FRAME_SHIFT	-34	F10G7.12	F10G7.12	gbrowse
chrII	4797210	G	A	422.77	SPLICE_SITE_DONOR		C33F10.14	C33F10.14.1	gbrowse
chrII	4836625	CT	C	610.73	FRAME_SHIFT	-321	C33F10.12	C33F10.12	gbrowse
chrII	4837527	GA	G	689.73	FRAME_SHIFT	-36	C33F10.12	C33F10.12	gbrowse
chrII	4931300	G	T	721.77	STOP_GAINED	E94*	ZK546.7	ZK546.7	gbrowse
chrII	4944910	TC	T	748.73	FRAME_SHIFT	-240	ZK546.14	ZK546.14b.1	gbrowse
chrII	4944910	TC	T	748.73	FRAME_SHIFT	-240	ZK546.14	ZK546.14b.2	gbrowse
chrII	4944910	TC	T	748.73	FRAME_SHIFT	-258	ZK546.14	ZK546.14a.1	gbrowse
chrII	4944917	T	TA	733.73	FRAME_SHIFT	-238?	ZK546.14	ZK546.14b.1	gbrowse
chrII	4944917	T	TA	733.73	FRAME_SHIFT	-238?	ZK546.14	ZK546.14b.2	gbrowse
chrII	4944917	T	TA	733.73	FRAME_SHIFT	-256?	ZK546.14	ZK546.14a.1	gbrowse
chrII	5006745	A	AG	470.73	FRAME_SHIFT	-418?	F59A6.4	F59A6.4	gbrowse
chrII	5078775	T	TG	618.73	FRAME_SHIFT	-660?	dsh-2	C27A2.6	gbrowse
chrII	5078781	G	GC	500.73	FRAME_SHIFT	-658?	dsh-2	C27A2.6	gbrowse
chrII	5103404	GA	G	322.73	FRAME_SHIFT	-108	C04G6.11	C04G6.11	gbrowse
chrII	5230109	T	G	744.77	STOP_GAINED	Y14*	EGAP2.2	EGAP2.2	gbrowse
chrII	5230483	C	T	356.88	STOP_GAINED	Q61*	EGAP2.2	EGAP2.2	gbrowse
chrII	5436914	C	T	459.77	START_LOST	M1I	dct-5	F07F6.5	gbrowse
chrII	5495146	G	GGAGAACCAGC	2220.73	FRAME_SHIFT	-20ENQ?	F12A10.2	F12A10.2	gbrowse
chrII	5731095	A	AT	542.73	FRAME_SHIFT	-28?	C18A3.11	C18A3.11	gbrowse
chrII	6085580	T	TAG	643.73	FRAME_SHIFT	-84?	ptc-2	F21H12.4	gbrowse
chrII	6113300	C	CA	751.73	FRAME_SHIFT	-19?	C29H12.5	C29H12.5	gbrowse
chrII	6333933	A	AT	483.73	FRAME_SHIFT	-1?	C32D5.6	C32D5.6	gbrowse
chrII	6535295	AT	A	573.73	FRAME_SHIFT	-669	abcx-1	C56E6.1	gbrowse
chrII	6750731	T	TG	643.73	FRAME_SHIFT	-69?	F41G3.20	F41G3.20	gbrowse
chrII	6759258	TC	T	730.73	FRAME_SHIFT	-4	F41G3.2	F41G3.2	gbrowse
chrII	6759926	A	AT	932.73	FRAME_SHIFT	-189?	F41G3.2	F41G3.2	gbrowse
chrII	6760481	A	AT	545.73	FRAME_SHIFT	-310?	F41G3.2	F41G3.2	gbrowse
chrII	6958094	T	G	679.77	STOP_LOST	*1148S	tra-2	C15F1.3b	gbrowse
chrII	6976997	AT	A	415.73	FRAME_SHIFT	-91	C15F1.8	C15F1.8	gbrowse
chrII	7042871	CA	C	536.73	FRAME_SHIFT	-11	ZK1127.6	ZK1127.6.1	gbrowse
chrII	7042871	CA	C	536.73	FRAME_SHIFT	-11	ZK1127.6	ZK1127.6.2	gbrowse
chrII	7083194	CAAGAACTGTGCATCAATGGCGA	C	3316.73	FRAME_SHIFT	-252	T02G5.4	T02G5.4	gbrowse
chrII	7124005	C	CG	141.8	FRAME_SHIFT	-129?	F10E7.2	F10E7.2	gbrowse
chrII	7127676	C	CG	191.73	FRAME_SHIFT	-224?	F10E7.1	F10E7.1	gbrowse
chrII	7276829	G	GC	621.74	FRAME_SHIFT	-52?	C30G12.3	C30G12.3	gbrowse
chrII	7318978	G	T	495.77	STOP_GAINED	E81*	F21D12.2	F21D12.2	gbrowse
chrII	7436321	AG	A	1111.73	SPLICE_SITE_ACCEPTOR		K02A2.4	K02A2.4	gbrowse
chrII	7521418	A	AT	784.73	FRAME_SHIFT	-488?	C28F5.4	C28F5.4	gbrowse
chrII	7688225	T	C	867.77	SPLICE_SITE_DONOR		F18A1.1	F18A1.1	gbrowse
chrII	7697417	G	GC	677.73	FRAME_SHIFT	-275?	B0495.5	B0495.5.1	gbrowse
chrII	7697417	G	GC	677.73	FRAME_SHIFT	-275?	B0495.5	B0495.5.2	gbrowse
chrII	7698901	C	CG	1002.73	FRAME_SHIFT	-27?	B0495.6	B0495.6	gbrowse
chrII	7698907	G	GC	898.73	FRAME_SHIFT	-25?	B0495.6	B0495.6	gbrowse
chrII	7754524	GC	G	564.73	FRAME_SHIFT	-151	B0228.6	B0228.6	gbrowse
chrII	7876632	T	C	1027.77	SPLICE_SITE_ACCEPTOR		T01H3.2	T01H3.2.2	gbrowse
chrII	8159773	T	TAATTAAATTTTA	1882.73	STOP_GAINED	-424N*IL	pch-2	F10B5.5	gbrowse
chrII	8366667	A	AAATTATCTC	2023.73	SPLICE_SITE_DONOR		amt-3	M195.3	gbrowse
chrII	8537466	T	G	731.77	SPLICE_SITE_DONOR		W01C9.2	W01C9.2	gbrowse
chrII	8686342	G	GA	506.73	FRAME_SHIFT	-16?	C34C6.9	C34C6.9	gbrowse
chrII	9091143	T	G	588.77	STOP_LOST	*179Y	C07H4.1	C07H4.1	gbrowse
chrII	9225029	A	C	976.77	STOP_LOST	*400Y	ZK1067.3	ZK1067.3	gbrowse
chrII	9406345	G	A	765.77	STOP_GAINED	R86*	Y51B9A.3	Y51B9A.3	gbrowse
chrII	9423526	T	TA	870.73	FRAME_SHIFT	-400?	M176.10	M176.10	gbrowse
chrII	9453878	ATACGT	A	1191.73	FRAME_SHIFT	-63	R09D1.6	R09D1.6	gbrowse
chrII	9519389	C	CA	626.73	FRAME_SHIFT	-24?	AH6.3	AH6.3	gbrowse
chrII	9533062	TGTTGGAGTAGGGG	T	2034.73	FRAME_SHIFT	-254	sra-9	AH6.14	gbrowse
chrII	9547333	TTTTAA	T	1509.73	SPLICE_SITE_DONOR		AH6.9	AH6.9	gbrowse
chrII	9699397	G	A	903.77	SPLICE_SITE_DONOR		Y53C12A.8	Y53C12A.8	gbrowse
chrII	9737422	G	T	518.77	STOP_GAINED	E200*	mab-3	Y53C12B.5b	gbrowse
chrII	9847788	CAT	C	908.73	FRAME_SHIFT	-411	old-2	ZK938.5	gbrowse
chrII	10187825	TAG	T	673.73	FRAME_SHIFT	-8	srd-2	R05H5.1	gbrowse
chrII	10244894	A	G	731.77	SPLICE_SITE_DONOR		T01E8.5	T01E8.5.2	gbrowse
chrII	10569316	G	GTTTTACAATTATAT	2063.73	FRAME_SHIFT	-61FYNY?	C06A1.2	C06A1.2	gbrowse
chrII	10915033	A	AT	1026.73	FRAME_SHIFT	-79?	F44F4.15	F44F4.15	gbrowse
chrII	10915071	TAGAAGAA	T	2831.73	FRAME_SHIFT	-92	F44F4.15	F44F4.15	gbrowse
chrII	10935029	T	TG	583.73	FRAME_SHIFT	-17?	R03D7.2	R03D7.2	gbrowse
chrII	11174863	G	GA	462.73	FRAME_SHIFT	-155?	F37H8.2	F37H8.2	gbrowse
chrII	11428890	CA	C	874.73	FRAME_SHIFT	-751	C05D12.3	C05D12.3a	gbrowse
chrII	11428890	CA	C	874.73	FRAME_SHIFT	-751	C05D12.3	C05D12.3c.1	gbrowse
chrII	11428890	CA	C	874.73	FRAME_SHIFT	-751	C05D12.3	C05D12.3c.2	gbrowse
chrII	11519430	GA	G	492.73	FRAME_SHIFT	-158	B0334.10	B0334.10	gbrowse
chrII	11682230	G	GA	525.73	FRAME_SHIFT	-137?	C47D12.4	C47D12.4	gbrowse
chrII	11765587	TCGTCCCCCTCATGGGGGGCGAGGGACGCCCCC	T	1393.77	START_LOST	MRGT1-	F44E5.3	F44E5.3	gbrowse
chrII	11882693	T	TCAAGCTCCGTCATACAGCTAAA	1778.74	FRAME_SHIFT	-29QAPSYS*?	ZK930.5	ZK930.5	gbrowse
chrII	11885714	TGA	T	1396.73	FRAME_SHIFT	-40	ZK930.6	ZK930.6	gbrowse
chrII	11885726	T	TA	848.73	FRAME_SHIFT	-44?	ZK930.6	ZK930.6	gbrowse
chrII	11914610	A	G	683.77	SPLICE_SITE_ACCEPTOR		ZK930.7	ZK930.7	gbrowse
chrII	12134880	TG	T	598.27	FRAME_SHIFT	-195	Y57A10A.1	Y57A10A.1	gbrowse
chrII	12151704	GTT	G	707.73	FRAME_SHIFT	-210	Y57A10A.3	Y57A10A.3	gbrowse
chrII	12305497	A	AT	463.73	FRAME_SHIFT	-356?	C50E10.2	C50E10.2	gbrowse
chrII	12377269	A	T	614.77	STOP_GAINED	L24*	Y57A10B.2	Y57A10B.2	gbrowse
chrII	12401826	A	ATT	621.73	FRAME_SHIFT	-1?	sre-29	F57G9.4	gbrowse
chrII	12477550	C	T	375.77	STOP_GAINED	W385*	F15A4.8	F15A4.8a	gbrowse
chrII	12477550	C	T	375.77	STOP_GAINED	W385*	F15A4.8	F15A4.8b	gbrowse
chrII	12477550	C	T	375.77	STOP_GAINED	W385*	F15A4.8	F15A4.8c	gbrowse
chrII	12479855	AG	A	830.73	FRAME_SHIFT	-203	arrd-9	F15A4.9	gbrowse
chrII	12523443	GT	G	754.73	SPLICE_SITE_DONOR		T21B4.17	T21B4.17	gbrowse
chrII	12529380	CA	C	420.73	FRAME_SHIFT	-251	srx-119	F49C5.1	gbrowse
chrII	12529384	T	TG	413.73	FRAME_SHIFT	-253?	srx-119	F49C5.1	gbrowse
chrII	12607639	G	GA	943.73	FRAME_SHIFT	-137?	Y38E10A.8	Y38E10A.8	gbrowse
chrII	12668789	T	TG	955.73	FRAME_SHIFT	-7?	rgs-4	Y38E10A.21	gbrowse
chrII	12677322	T	TG	410.73	FRAME_SHIFT	-120?	Y38E10A.23	Y38E10A.23	gbrowse
chrII	12783382	G	GTT	1157.73	FRAME_SHIFT	-249?	Y46G5A.15	Y46G5A.15	gbrowse
chrII	12787767	A	T	1003.77	SPLICE_SITE_ACCEPTOR		cpt-1	Y46G5A.17.1	gbrowse
chrII	12802107	C	T	562.77	STOP_GAINED	W344*	Y46G5A.18	Y46G5A.18b	gbrowse
chrII	12816882	GAA	G	960.73	FRAME_SHIFT	-292	Y46G5A.22	Y46G5A.22a	gbrowse
chrII	12816885	TC	T	682.73	FRAME_SHIFT	-291	Y46G5A.22	Y46G5A.22a	gbrowse
chrII	13039314	G	C	723.77	SPLICE_SITE_ACCEPTOR		F18A11.7	F18A11.7	gbrowse
chrII	13073613	T	TC	517.73	FRAME_SHIFT	-6?	F42G4.5	F42G4.5a	gbrowse
chrII	13184403	G	T	480.77	STOP_GAINED	G14*	W09H1.3	W09H1.3	gbrowse
chrII	13246931	ATGTG	A	1846.73	FRAME_SHIFT	-311	F15D4.5	F15D4.5	gbrowse
chrII	13397333	GGTGTGT	G	1158.73	SPLICE_SITE_DONOR		Y48C3A.14	Y48C3A.14	gbrowse
chrII	13410200	G	GT	146.94	FRAME_SHIFT	-328?	efl-2	Y48C3A.17c	gbrowse
chrII	13410200	G	GT	146.94	SPLICE_SITE_DONOR		efl-2	Y48C3A.17a	gbrowse
chrII	13628571	CTT	C	856.73	FRAME_SHIFT	-52	gst-17	F37B1.6	gbrowse
chrII	13628632	G	A	611.77	STOP_GAINED	Q33*	gst-17	F37B1.6	gbrowse
chrII	13760042	A	C	745.77	SPLICE_SITE_ACCEPTOR		arrd-13	R06B9.3	gbrowse
chrII	13835277	A	T	560.77	STOP_GAINED	Y87*	ins-37	F08G2.6	gbrowse
chrII	13872885	T	A	516.77	STOP_GAINED	L19*	Y51H1A.3	Y51H1A.3b	gbrowse
chrII	13898559	A	AT	280.73	FRAME_SHIFT	-150?	W02B8.1	W02B8.1	gbrowse
chrII	13921653	GGCTTGCA	G	1692.73	SPLICE_SITE_ACCEPTOR		mltn-4	W02B8.4	gbrowse
chrII	13923388	T	C	481.77	SPLICE_SITE_DONOR		mltn-4	W02B8.4	gbrowse
chrII	14090001	T	A	474.77	STOP_LOST	*549L	col-87	Y39G8C.4	gbrowse
chrII	14095536	A	T	864.77	STOP_LOST	*277R	Y39G8C.2	Y39G8C.2	gbrowse
chrII	14096232	GGT	G	564.73	FRAME_SHIFT	-179	Y39G8C.2	Y39G8C.2	gbrowse
chrII	14130532	C	CGGGG	1032.73	FRAME_SHIFT	-265P?	K09E4.2	K09E4.2.1	gbrowse
chrII	14130532	C	CGGGG	1032.73	FRAME_SHIFT	-265P?	K09E4.2	K09E4.2.2	gbrowse
chrII	14143496	C	CTTTCCGCATAT	1777.73	FRAME_SHIFT	-161ICG?	W03H9.2	W03H9.2	gbrowse
chrII	14143501	C	CGCATCTTTTTCTCCATTCGA	1446.73	FRAME_SHIFT	-159SNGEKD?	W03H9.2	W03H9.2	gbrowse
chrII	14256294	TG	T	537.73	FRAME_SHIFT	-620	Y54G11A.1	Y54G11A.1	gbrowse
chrII	14256296	AGATTTTTTGGG	A	2297.73	FRAME_SHIFT	-616	Y54G11A.1	Y54G11A.1	gbrowse
chrII	14256393	AT	A	495.73	FRAME_SHIFT	-587	Y54G11A.1	Y54G11A.1	gbrowse
chrII	14256846	CT	C	467.73	FRAME_SHIFT	-549	Y54G11A.1	Y54G11A.1	gbrowse
chrII	14293435	G	T	773.77	SPLICE_SITE_ACCEPTOR		Y54G11A.4	Y54G11A.4	gbrowse
chrII	14511009	A	AT	471.73	FRAME_SHIFT	-69?	K10H10.13	K10H10.13	gbrowse
chrII	14593457	ACCCCCCC	A	1412.73	FRAME_SHIFT	-4	catp-4	C01G12.8	gbrowse
chrII	14805994	A	T	903.77	STOP_GAINED	R29*	srt-11	W01D2.4	gbrowse
chrII	15002520	CG	C	707.73	FRAME_SHIFT	-305	Y53F4B.10	Y53F4B.10	gbrowse
chrII	15177146	A	AG	759.73	FRAME_SHIFT	-282?	Y53F4B.36	Y53F4B.36	gbrowse
chrII	15232512	CGGTTATGAAGGAAT	C	2874.73	FRAME_SHIFT	-232	spsb-2	Y46E12BL.3	gbrowse
chrIII	14713	G	GT	457.73	FRAME_SHIFT	-14?	nhr-80	H10E21.3b	gbrowse
chrIII	37670	C	T	712.77	STOP_GAINED	W277*	W05G11.4	W05G11.4	gbrowse
chrIII	174931	TACTTAC	T	1129.73	SPLICE_SITE_DONOR		clec-148	F40G9.10	gbrowse
chrIII	174939	TAA	T	549.73	FRAME_SHIFT	-112	clec-148	F40G9.10	gbrowse
chrIII	832197	TGGCAC	T	1842.73	FRAME_SHIFT	-21	ceeh-1	K02F3.6	gbrowse
chrIII	878468	ACC	A	1014.73	FRAME_SHIFT	-301	T24C4.5	T24C4.5	gbrowse
chrIII	1058097	GA	G	596.73	FRAME_SHIFT	-192	BE0003N10.3	BE0003N10.3	gbrowse
chrIII	1079906	A	AGCGG	1299.73	FRAME_SHIFT	-116P?	rab-18	Y92C3B.3a	gbrowse
chrIII	1084788	AAT	A	689.73	FRAME_SHIFT	-200	par-2	F58B6.3a	gbrowse
chrIII	1084825	G	GA	463.73	FRAME_SHIFT	-212?	par-2	F58B6.3a	gbrowse
chrIII	1139075	A	AT	469.73	FRAME_SHIFT	-145?	Y71D11A.3	Y71D11A.3b	gbrowse
chrIII	1201990	AT	A	540.73	FRAME_SHIFT	-1	Y119D3B.16	Y119D3B.16	gbrowse
chrIII	1241706	GATTTTTCA	G	1774.73	FRAME_SHIFT	-227	fbxa-61	Y119D3B.8	gbrowse
chrIII	1311222	A	G	338.77	STOP_LOST	*241Q	fbxa-20	Y82E9BL.16	gbrowse
chrIII	1343805	T	TGG	1011.73	FRAME_SHIFT	-50?	fbxa-27	Y82E9BL.17	gbrowse
chrIII	1343806	A	AC	676.73	FRAME_SHIFT	-50?	fbxa-27	Y82E9BL.17	gbrowse
chrIII	1637344	TA	T	498.73	FRAME_SHIFT	-383	Y22D7AL.4	Y22D7AL.4	gbrowse
chrIII	1637346	A	T	710.77	STOP_GAINED	K384*	Y22D7AL.4	Y22D7AL.4	gbrowse
chrIII	1687085	TCCTCCAGATCCTTGTAGTCTGGC	T	3033.73	FRAME_SHIFT	-328	Y22D7AR.7	Y22D7AR.7	gbrowse
chrIII	1688159	A	AAACTCTC	1425.73	FRAME_SHIFT	-328ES?	Y22D7AR.14	Y22D7AR.14	gbrowse
chrIII	1711232	GATACTGTC	G	2709.73	FRAME_SHIFT	-638	Y22D7AR.2	Y22D7AR.2	gbrowse
chrIII	1712925	T	A	1152.77	STOP_LOST	*1134R	Y22D7AR.2	Y22D7AR.2	gbrowse
chrIII	1858775	C	CAA	389.73	FRAME_SHIFT	-313?	hlh-33	Y39A3CR.6	gbrowse
chrIII	1874046	CGA	C	300.74	FRAME_SHIFT	-779	Y39A3CR.3	Y39A3CR.3	gbrowse
chrIII	1893433	TCTGGGGAG	T	3832.73	FRAME_SHIFT	-38	B0524.5	B0524.5	gbrowse
chrIII	1963901	C	T	914.77	SPLICE_SITE_ACCEPTOR		R155.2	R155.2	gbrowse
chrIII	1973677	T	A	607.77	STOP_GAINED	K610*	R155.3	R155.3	gbrowse
chrIII	1979698	TA	T	405.73	FRAME_SHIFT	-657	R155.4	R155.4	gbrowse
chrIII	1980360	A	AACAT	1106.73	FRAME_SHIFT	-844T?	R155.4	R155.4	gbrowse
chrIII	1985202	CA	C	635.73	FRAME_SHIFT	-35	Y39A3B.3	Y39A3B.3	gbrowse
chrIII	2073589	T	TTCCAA	1910.73	FRAME_SHIFT	-260L?	Y39A3A.4	Y39A3A.4	gbrowse
chrIII	2160330	CAT	C	1015.73	FRAME_SHIFT	-1	Y48G9A.12	Y48G9A.12	gbrowse
chrIII	2219436	T	TC	611.73	FRAME_SHIFT	-45?	fbxa-8	C39B5.8	gbrowse
chrIII	2226236	A	T	952.77	STOP_GAINED	R238*	fbxa-38	C39B5.4	gbrowse
chrIII	2236053	T	A	1321.77	STOP_GAINED	Y217*	C39B5.2	C39B5.2.1	gbrowse
chrIII	2236053	T	A	1321.77	STOP_GAINED	Y217*	C39B5.2	C39B5.2.2	gbrowse
chrIII	2236053	T	A	1321.77	STOP_GAINED	Y217*	C39B5.2	C39B5.2.3	gbrowse
chrIII	2236074	TA	T	908.73	FRAME_SHIFT	-225	C39B5.2	C39B5.2.1	gbrowse
chrIII	2236074	TA	T	908.73	FRAME_SHIFT	-225	C39B5.2	C39B5.2.2	gbrowse
chrIII	2236074	TA	T	908.73	FRAME_SHIFT	-225	C39B5.2	C39B5.2.3	gbrowse
chrIII	2253914	A	AT	749.73	FRAME_SHIFT	-6?	fbxa-73	T20H9.4	gbrowse
chrIII	2254534	G	T	987.77	SPLICE_SITE_DONOR		fbxa-73	T20H9.4	gbrowse
chrIII	2263515	AGACAT	A	2032.9	FRAME_SHIFT	-77	Y54F10BM.6	Y54F10BM.6	gbrowse
chrIII	2277112	C	CA	512.73	FRAME_SHIFT	-338?	fbxa-39	Y54F10BM.4	gbrowse
chrIII	2361115	T	TC	990.73	FRAME_SHIFT	-885?	gip-1	H04J21.3b	gbrowse
chrIII	2369161	TTATG	T	1445.73	FRAME_SHIFT	-854	H04J21.1	H04J21.1	gbrowse
chrIII	2369171	A	AT	678.73	FRAME_SHIFT	-852?	H04J21.1	H04J21.1	gbrowse
chrIII	2469360	T	TGAAATTTCAA	2532.73	FRAME_SHIFT	-126EIS?	E02H9.1	E02H9.1	gbrowse
chrIII	2605428	GA	G	757.73	FRAME_SHIFT	-70	Y71H2B.11	Y71H2B.11	gbrowse
chrIII	2757557	A	AAAG	589.74	SPLICE_SITE_DONOR		pho-9	Y71H2AM.16	gbrowse
chrIII	2783904	A	T	683.77	SPLICE_SITE_DONOR		Y71H2AM.20	Y71H2AM.20b	gbrowse
chrIII	2823804	AT	A	238.74	FRAME_SHIFT	-250	Y71H2AM.2	Y71H2AM.2	gbrowse
chrIII	2851024	G	GA	181.25	FRAME_SHIFT	-498?	F56F11.5	F56F11.5	gbrowse
chrIII	2851721	A	T	960.77	STOP_GAINED	L450*	F56F11.5	F56F11.5	gbrowse
chrIII	2896082	CTTGT	C	1395.25	FRAME_SHIFT	-424	T20B6.2	T20B6.2	gbrowse
chrIII	2967595	C	CA	506.73	FRAME_SHIFT	-254?	H05C05.3	H05C05.3	gbrowse
chrIII	3055086	C	CT	398.73	FRAME_SHIFT	-570?	H06I04.5	H06I04.5	gbrowse
chrIII	3056551	AC	A	458.73	FRAME_SHIFT	-859	H06I04.5	H06I04.5	gbrowse
chrIII	3109917	G	GA	789.73	FRAME_SHIFT	-48?	Y53G8B.3	Y53G8B.3	gbrowse
chrIII	3259323	C	G	680.77	STOP_LOST	*184S	Y53G8AM.6	Y53G8AM.6	gbrowse
chrIII	3333184	C	A	504.77	STOP_GAINED	S53*	Y53G8AR.1	Y53G8AR.1	gbrowse
chrIII	3453971	A	G	572.77	START_LOST	M1T	K01A11.3	K01A11.3	gbrowse
chrIII	3454505	ACT	A	1217.73	FRAME_SHIFT	-58	C34C12.1	C34C12.1	gbrowse
chrIII	3455838	A	C	661.77	STOP_LOST	*473C	C34C12.1	C34C12.1	gbrowse
chrIII	4628544	T	TG	968.73	FRAME_SHIFT	-45?	clec-151	F10F2.7	gbrowse
chrIII	4710780	G	A	612.77	STOP_GAINED	W146*	T04A8.18	T04A8.18	gbrowse
chrIII	4869107	GA	G	823.73	FRAME_SHIFT	-33	C35D10.3	C35D10.3	gbrowse
chrIII	5017349	T	TC	769.73	FRAME_SHIFT	-69?	larp-1	R144.7b	gbrowse
chrIII	5105941	A	AG	631.73	FRAME_SHIFT	-650?	F54D8.6	F54D8.6	gbrowse
chrIII	5595882	A	AG	836.73	FRAME_SHIFT	-52?	ced-6	F56D2.7	gbrowse
chrIII	5882833	AT	A	354.73	FRAME_SHIFT	-15	F01F1.14	F01F1.14	gbrowse
chrIII	5985688	AAGAGAGAGAG	A	1639.14	FRAME_SHIFT	-34	T04C9.3	T04C9.3	gbrowse
chrIII	6990367	A	AG	976.73	SPLICE_SITE_DONOR		prk-1	C06E8.3c	gbrowse
chrIII	7075900	G	GC	441.73	FRAME_SHIFT	-466?	ZK418.6	ZK418.6	gbrowse
chrIII	7080692	GAA	G	710.73	FRAME_SHIFT	-12	ZK418.7	ZK418.7	gbrowse
chrIII	7178354	GAA	G	497.75	FRAME_SHIFT	-219	srb-7	F37C12.17	gbrowse
chrIII	7308567	T	TC	670.73	FRAME_SHIFT	-71?	acbp-4	F56C9.5	gbrowse
chrIII	7310343	GA	G	618.73	FRAME_SHIFT	-49	F56C9.6	F56C9.6a	gbrowse
chrIII	7310343	GA	G	618.73	FRAME_SHIFT	-49	F56C9.6	F56C9.6b	gbrowse
chrIII	7310343	GA	G	618.73	FRAME_SHIFT	-49	F56C9.6	F56C9.6c	gbrowse
chrIII	7310346	G	GCC	827.73	FRAME_SHIFT	-48?	F56C9.6	F56C9.6a	gbrowse
chrIII	7310346	G	GCC	827.73	FRAME_SHIFT	-48?	F56C9.6	F56C9.6b	gbrowse
chrIII	7310346	G	GCC	827.73	FRAME_SHIFT	-48?	F56C9.6	F56C9.6c	gbrowse
chrIII	7310350	GA	G	672.73	FRAME_SHIFT	-46	F56C9.6	F56C9.6a	gbrowse
chrIII	7310350	GA	G	672.73	FRAME_SHIFT	-46	F56C9.6	F56C9.6b	gbrowse
chrIII	7310350	GA	G	672.73	FRAME_SHIFT	-46	F56C9.6	F56C9.6c	gbrowse
chrIII	7368657	C	T	525.77	STOP_GAINED	R191*	T20B12.4	T20B12.4	gbrowse
chrIII	7395203	C	CA	219.73	FRAME_SHIFT	-5?	lgc-50	T20B12.9	gbrowse
chrIII	7608534	G	GC	1250.73	FRAME_SHIFT	-178?	T04A6.4	T04A6.4	gbrowse
chrIII	7647221	G	GCAGA	452.75	FRAME_SHIFT	-183S?	ZK783.3	ZK783.3	gbrowse
chrIII	7649150	C	CAGCAGCAGGCCCCCGATGT	2489.73	FRAME_SHIFT	-129SSRPPM?	ZK783.6	ZK783.6	gbrowse
chrIII	7895759	A	C	1126.77	STOP_LOST	*273E	ZK688.10	ZK688.10	gbrowse
chrIII	8394160	G	GT	613.73	FRAME_SHIFT	-108?	ZK353.5	ZK353.5	gbrowse
chrIII	8616024	G	GTGGT	1117.27	FRAME_SHIFT	-36T?	C06E1.11	C06E1.11	gbrowse
chrIII	8617470	T	TAATGTGATGGA	1819.73	FRAME_SHIFT	-165SIT?	C13G5.2	C13G5.2	gbrowse
chrIII	8650763	C	CG	951.73	FRAME_SHIFT	-38?	flp-23	F22B7.2	gbrowse
chrIII	8706600	G	GAC	1399.73	SPLICE_SITE_ACCEPTOR		B0303.11	B0303.11	gbrowse
chrIII	8793257	G	A	923.77	SPLICE_SITE_ACCEPTOR		zfp-1	F54F2.2b	gbrowse
chrIII	8920602	G	A	696.77	SPLICE_SITE_ACCEPTOR		ZK637.15	ZK637.15	gbrowse
chrIII	8973572	T	TA	537.73	FRAME_SHIFT	-366?	R08D7.4	R08D7.4a.1	gbrowse
chrIII	8973572	T	TA	537.73	FRAME_SHIFT	-366?	R08D7.4	R08D7.4a.2	gbrowse
chrIII	9101179	C	T	416.77	START_LOST	M1I	ZK507.1	ZK507.1	gbrowse
chrIII	9835616	C	CGA	886.73	FRAME_SHIFT	-154?	K11H3.8	K11H3.8b	gbrowse
chrIII	9868870	C	T	1084.77	SPLICE_SITE_DONOR		ZK757.1	ZK757.1	gbrowse
chrIII	9899035	AC	A	478.76	FRAME_SHIFT	-1103	cyld-1	F40F12.5	gbrowse
chrIII	9899037	GAT	G	672.25	FRAME_SHIFT	-1102	cyld-1	F40F12.5	gbrowse
chrIII	10030896	T	TG	762.73	FRAME_SHIFT	-47?	M04D8.4	M04D8.4	gbrowse
chrIII	10059347	G	A	976.77	STOP_GAINED	W46*	T16G12.8	T16G12.8	gbrowse
chrIII	10063769	C	CCACTTCCCAA	3488.73	FRAME_SHIFT	-135HFP?	ekl-6	T16G12.5	gbrowse
chrIII	10083650	A	AG	771.73	FRAME_SHIFT	-50?	T16H12.1	T16H12.1a	gbrowse
chrIII	10084831	T	TC	583.73	FRAME_SHIFT	-264?	T16H12.1	T16H12.1b	gbrowse
chrIII	10084831	T	TC	583.73	FRAME_SHIFT	-321?	T16H12.1	T16H12.1a	gbrowse
chrIII	10306034	A	AT	451.73	FRAME_SHIFT	-1?	T07A5.1	T07A5.1	gbrowse
chrIII	10512535	AT	A	590.73	FRAME_SHIFT	-667	F43D9.3	F43D9.3a	gbrowse
chrIII	10524242	TC	T	552.73	FRAME_SHIFT	-193	unc-49	T21C12.1a	gbrowse
chrIII	10530012	AC	A	538.73	FRAME_SHIFT	-832	unc-49	T21C12.1a	gbrowse
chrIII	10679677	AG	A	618.73	FRAME_SHIFT	-63	Y39A1A.16	Y39A1A.16	gbrowse
chrIII	11641575	AT	A	656.73	FRAME_SHIFT	-46	Y41C4A.17	Y41C4A.17	gbrowse
chrIII	11649662	G	A	658.77	STOP_GAINED	W416*	Y41C4A.1	Y41C4A.1	gbrowse
chrIII	11683013	C	CA	420.74	FRAME_SHIFT	-51?	crh-1	Y41C4A.4g	gbrowse
chrIII	11732672	A	C	445.77	STOP_LOST	*80S	Y41C4A.21	Y41C4A.21	gbrowse
chrIII	12103264	G	GT	1042.73	FRAME_SHIFT	-556?	Y75B8A.3	Y75B8A.3	gbrowse
chrIII	12170714	TGA	T	340.74	FRAME_SHIFT	-716	Y75B8A.8	Y75B8A.8	gbrowse
chrIII	12386988	A	AGG	749.73	FRAME_SHIFT	-65?	Y49E10.30	Y49E10.30	gbrowse
chrIII	12459191	AT	A	463.73	FRAME_SHIFT	-384	Y49E10.21	Y49E10.21b	gbrowse
chrIII	12494649	TGA	T	942.73	FRAME_SHIFT	-238	Y111B2A.1	Y111B2A.1	gbrowse
chrIII	12494654	TC	T	689.73	FRAME_SHIFT	-236	Y111B2A.1	Y111B2A.1	gbrowse
chrIII	12559871	TA	T	724.73	FRAME_SHIFT	-324	Y111B2A.9	Y111B2A.9b	gbrowse
chrIII	12559871	TA	T	724.73	FRAME_SHIFT	-404	Y111B2A.9	Y111B2A.9a	gbrowse
chrIII	12559878	C	CAA	719.73	FRAME_SHIFT	-322?	Y111B2A.9	Y111B2A.9b	gbrowse
chrIII	12559878	C	CAA	719.73	FRAME_SHIFT	-402?	Y111B2A.9	Y111B2A.9a	gbrowse
chrIII	12746605	G	GA	601.73	FRAME_SHIFT	-86?	Y111B2A.21	Y111B2A.21	gbrowse
chrIII	13561833	ATGAGCTTTTTCAG	A	4973.73	FRAME_SHIFT	-308	T05D4.2	T05D4.2	gbrowse
chrIV	1160182	C	G	1080.77	SPLICE_SITE_DONOR		C50A2.4	C50A2.4	gbrowse
chrIV	5409615	C	CG	724.73	FRAME_SHIFT	-344?	ZK616.8	ZK616.8	gbrowse
chrIV	7727547	A	AG	559.73	FRAME_SHIFT	-281?	C50F7.5	C50F7.5	gbrowse
chrIV	8271549	AT	A	717.73	FRAME_SHIFT	-150	K07H8.5	K07H8.5	gbrowse
chrIV	12970895	CTTACT	C	1615.73	SPLICE_SITE_DONOR		F55G11.3	F55G11.3	gbrowse
chrIV	15476849	C	CAGA	614.73	SPLICE_SITE_ACCEPTOR		Y73F8A.26	Y73F8A.26	gbrowse
chrIV	15710770	G	GC	892.73	FRAME_SHIFT	-116?	Y105C5A.15	Y105C5A.15a	gbrowse
chrIV	15873068	GT	G	549.77	SPLICE_SITE_DONOR		gcy-25	Y105C5B.2	gbrowse
chrIV	17228770	G	GC	697.73	FRAME_SHIFT	-149?	Y116A8B.5	Y116A8B.5	gbrowse
chrV	3587028	A	AAGGATCCTTC	2651.73	FRAME_SHIFT	-115RIL?	T22F3.2	T22F3.2a	gbrowse
chrV	3587028	A	AAGGATCCTTC	2651.73	FRAME_SHIFT	-115RIL?	T22F3.2	T22F3.2b	gbrowse
chrV	3750651	G	GT	986.73	FRAME_SHIFT	-525?	Y39H10A.6	Y39H10A.6	gbrowse
chrV	4114578	T	G	348.77	SPLICE_SITE_ACCEPTOR		srw-133	T05B4.6	gbrowse
chrV	4259217	TA	T	1068.73	FRAME_SHIFT	-122	srt-3	F47D2.3	gbrowse
chrV	4927228	T	A	666.77	STOP_GAINED	C103*	srh-21	C02E7.2	gbrowse
chrV	7401378	G	A	982.77	SPLICE_SITE_DONOR		srx-60	R13D7.4	gbrowse
chrV	8062107	T	TA	919.73	FRAME_SHIFT	-16?	str-139	ZC513.9	gbrowse
chrV	10548755	TG	T	578.73	FRAME_SHIFT	-26	srd-34	F32G8.1	gbrowse
chrV	13150209	AG	A	531.73	FRAME_SHIFT	-2748	B0365.7	B0365.7	gbrowse
chrV	14023056	TA	T	1452.73	FRAME_SHIFT	-24	T08G5.15	T08G5.15	gbrowse
chrV	14938750	A	AC	892.73	FRAME_SHIFT	-127?	C30G7.2	C30G7.2	gbrowse
chrV	15440060	A	AC	718.73	SPLICE_SITE_ACCEPTOR		T26H5.6	T26H5.6	gbrowse
chrV	18268391	CA	C	927.73	FRAME_SHIFT	-127	fbxa-213	Y37H2C.3	gbrowse
chrV	18268412	G	A	898.77	STOP_GAINED	Q121*	fbxa-213	Y37H2C.3	gbrowse
chrV	18298943	G	T	541.77	STOP_GAINED	E56*	Y51A2A.5	Y51A2A.5	gbrowse
chrV	18321339	CAAA	C	1287.73	SPLICE_SITE_DONOR		B0462.2	B0462.2	gbrowse
chrV	18323196	C	A	659.77	SPLICE_SITE_ACCEPTOR		B0462.5	B0462.5	gbrowse
chrV	18328685	C	CA	418.73	FRAME_SHIFT	-609?	B0462.1	B0462.1	gbrowse
chrV	18355787	G	GGA	1665.73	FRAME_SHIFT	-9?	C08E8.2	C08E8.2	gbrowse
chrV	18391980	T	C	795.77	STOP_LOST	*735W	Y51A2B.6	Y51A2B.6	gbrowse
chrV	18510330	GGC	G	273.73	FRAME_SHIFT	-154	Y51A2D.1	Y51A2D.1	gbrowse
chrV	18510335	TA	T	168.73	FRAME_SHIFT	-156	Y51A2D.1	Y51A2D.1	gbrowse
chrV	18510338	ATT	A	281.73	FRAME_SHIFT	-157	Y51A2D.1	Y51A2D.1	gbrowse
chrV	18510345	GC	G	324.73	FRAME_SHIFT	-159	Y51A2D.1	Y51A2D.1	gbrowse
chrV	18716038	ATCTATAGGTCATAGGTCATATAGGTCACATAGGTCATAGG	A	4625.73	FRAME_SHIFT	-279	Y17D7C.2	Y17D7C.2	gbrowse
chrV	18747912	TTATTA	T	1790.73	STOP_LOST	*245-	clec-252	F11D11.7	gbrowse
chrV	18815758	CA	C	1075.73	FRAME_SHIFT	-170	C54E10.1	C54E10.1	gbrowse
chrV	18816809	AATGGTAAAACAAATTT	A	4063.73	SPLICE_SITE_DONOR		C54E10.1	C54E10.1	gbrowse
chrV	18946730	C	T	945.77	STOP_GAINED	Q1246*	Y80D3A.8	Y80D3A.8	gbrowse
chrV	19008027	C	CA	559.73	FRAME_SHIFT	-30?	Y39B6A.32	Y39B6A.32	gbrowse
chrV	19069503	C	T	745.77	STOP_GAINED	W1113*	Y39B6A.18	Y39B6A.18	gbrowse
chrV	19101078	A	AT	540.73	FRAME_SHIFT	-1?	Y39B6A.16	Y39B6A.16	gbrowse
chrV	19231967	C	CTGTGCTGAAATTTGAGATTTGGTATGGCTATTTTTCAG	7273.73	FRAME_SHIFT	-223CAEI*DLVWLFF?	T26H2.5	T26H2.5	gbrowse
chrV	19293604	T	A	932.77	STOP_LOST	*139L	F55C9.6	F55C9.6	gbrowse
chrV	19298159	A	ATTATTTTT	2249.73	FRAME_SHIFT	-91LF?	fbxb-60	F55C9.7	gbrowse
chrV	19298161	TG	T	395.73	FRAME_SHIFT	-91	fbxb-60	F55C9.7	gbrowse
chrV	19298720	A	T	834.77	STOP_LOST	*277Y	fbxb-60	F55C9.7	gbrowse
chrV	19303048	C	CACAGTTTAA	1944.73	STOP_GAINED	C177C*TV	fbxb-63	F55C9.13	gbrowse
chrV	19304530	G	A	817.77	STOP_GAINED	W115*	fbxb-61	F55C9.10	gbrowse
chrV	19304561	G	T	468.77	STOP_GAINED	E126*	fbxb-61	F55C9.10	gbrowse
chrV	19307553	A	G	863.77	START_LOST	M1T	F55C9.11	F55C9.11	gbrowse
chrV	19310625	T	G	1088.77	STOP_LOST	*105C	C43D7.8	C43D7.8	gbrowse
chrV	19549035	C	T	708.77	SPLICE_SITE_DONOR		Y43F8B.20	Y43F8B.20	gbrowse
chrV	19716992	G	GGCATCACCTTT	2040.73	FRAME_SHIFT	-169ASP?	Y43F8C.17	Y43F8C.17	gbrowse
chrV	19738475	GAGACTTGGAA	G	2241.73	FRAME_SHIFT	-30	fbxa-131	W04E12.1	gbrowse
chrV	19858698	T	TG	500.73	FRAME_SHIFT	-96?	Y116F11B.8	Y116F11B.8	gbrowse
chrV	19858700	TA	T	465.73	FRAME_SHIFT	-96	Y116F11B.8	Y116F11B.8	gbrowse
chrV	19878621	TCAGAGATTGCAGAG	T	4553.73	FRAME_SHIFT	-145	Y116F11B.11	Y116F11B.11	gbrowse
chrV	19885744	GA	G	330.74	FRAME_SHIFT	-145	Y116F11B.13	Y116F11B.13	gbrowse
chrV	19885766	A	AGATCCTG	965.73	FRAME_SHIFT	-152DP?	Y116F11B.13	Y116F11B.13	gbrowse
chrV	19985646	T	C	796.77	SPLICE_SITE_ACCEPTOR		Y60A3A.31	Y60A3A.31	gbrowse
chrV	20158674	TA	T	754.73	FRAME_SHIFT	-61	F19B2.6	F19B2.6	gbrowse
chrV	20158676	TA	T	676.73	FRAME_SHIFT	-61	F19B2.6	F19B2.6	gbrowse
chrV	20161286	GA	G	745.73	FRAME_SHIFT	-748	F19B2.6	F19B2.6	gbrowse
chrV	20163314	A	AT	753.73	FRAME_SHIFT	-4?	F19B2.5	F19B2.5.1	gbrowse
chrV	20163314	A	AT	753.73	FRAME_SHIFT	-4?	F19B2.5	F19B2.5.2	gbrowse
chrV	20196294	T	TCA	1070.73	FRAME_SHIFT	-17?	Y113G7B.28	Y113G7B.28	gbrowse
chrV	20233524	C	T	427.77	SPLICE_SITE_DONOR		Y113G7B.15	Y113G7B.15	gbrowse
chrV	20233811	A	AT	322.73	FRAME_SHIFT	-1?	Y113G7B.15	Y113G7B.15	gbrowse
chrV	20264321	GT	G	448.73	FRAME_SHIFT	-246	mdt-17	Y113G7B.18.1	gbrowse
chrV	20264321	GT	G	448.73	FRAME_SHIFT	-246	mdt-17	Y113G7B.18.2	gbrowse
chrV	20264321	GT	G	448.73	FRAME_SHIFT	-246	mdt-17	Y113G7B.18.3	gbrowse
chrV	20264321	GT	G	448.73	FRAME_SHIFT	-246	mdt-17	Y113G7B.18.4	gbrowse
chrV	20320543	CTT	C	879.73	FRAME_SHIFT	-485	Y113G7C.1	Y113G7C.1	gbrowse
chrV	20501796	GT	G	799.73	FRAME_SHIFT	-199	srw-65	Y38H6C.2	gbrowse
chrV	20575789	A	AGTTCTAGATGGTACGGG	4465.73	FRAME_SHIFT	-311VLDGT?	clec-263	F26F2.6	gbrowse
chrV	20691584	C	A	590.77	SPLICE_SITE_DONOR		F53F8.4	F53F8.4.1	gbrowse
chrV	20691584	C	A	590.77	SPLICE_SITE_DONOR		F53F8.4	F53F8.4.2	gbrowse
chrV	20897339	C	A	1078.77	SPLICE_SITE_DONOR		unc-80	F25C8.3d	gbrowse
chrX	5690	G	GT	1201.73	FRAME_SHIFT	-174?	CE7X_3.1	CE7X_3.1	gbrowse
chrX	5703	A	AT	1378.73	FRAME_SHIFT	-178?	CE7X_3.1	CE7X_3.1	gbrowse
chrX	1202974	T	TG	821.73	FRAME_SHIFT	-56?	T13G4.6	T13G4.6	gbrowse
chrX	1615116	GC	G	804.73	FRAME_SHIFT	-700	H11E01.3	H11E01.3	gbrowse
chrX	1615124	TC	T	885.73	FRAME_SHIFT	-703	H11E01.3	H11E01.3	gbrowse
chrX	1615134	TC	T	905.73	FRAME_SHIFT	-706	H11E01.3	H11E01.3	gbrowse
chrX	2165877	T	TG	1316.73	FRAME_SHIFT	-177?	F48B9.3	F48B9.3	gbrowse
chrX	4025157	C	CT	1016.73	FRAME_SHIFT	-391?	acr-10	R02E12.8	gbrowse
chrX	4583693	A	AAGTCT	2122.73	FRAME_SHIFT	-150R?	C05E11.7	C05E11.7	gbrowse
chrX	4583695	A	AT	997.73	FRAME_SHIFT	-149?	C05E11.7	C05E11.7	gbrowse
chrX	4620231	A	AG	184.74	FRAME_SHIFT	-55?	pqn-65	T13H2.4a	gbrowse
chrX	4620231	A	AG	184.74	FRAME_SHIFT	-55?	pqn-65	T13H2.4b	gbrowse
chrX	4889292	GT	G	376.73	SPLICE_SITE_DONOR		arrd-23	T07F12.3	gbrowse
chrX	4914715	A	AT	972.73	FRAME_SHIFT	-201?	ifa-4	K05B2.3.1	gbrowse
chrX	4914715	A	AT	972.73	FRAME_SHIFT	-201?	ifa-4	K05B2.3.2	gbrowse
chrX	5372305	GT	G	486.73	FRAME_SHIFT	-224	F35C8.8	F35C8.8	gbrowse
chrX	5372655	GAA	G	951.73	FRAME_SHIFT	-142	F35C8.8	F35C8.8	gbrowse
chrX	5373002	G	A	871.77	START_LOST	M1I	F35C8.9	F35C8.9	gbrowse
chrX	5877817	A	AT	645.73	FRAME_SHIFT	-240?	F49E10.4	F49E10.4b	gbrowse
chrX	5877817	A	AT	645.73	FRAME_SHIFT	-285?	F49E10.4	F49E10.4a	gbrowse
chrX	6018501	CG	C	890.73	FRAME_SHIFT	-272	C09B8.4	C09B8.4	gbrowse
chrX	6183509	T	G	1010.77	STOP_GAINED	Y13*	T13C5.2	T13C5.2	gbrowse
chrX	6357745	CCCATCCAT	C	685.75	FRAME_SHIFT	-39	C03B1.10	C03B1.10	gbrowse
chrX	6374843	T	TC	749.73	FRAME_SHIFT	-81?	C03B1.1	C03B1.1	gbrowse
chrX	6482765	TAC	T	936.73	SPLICE_SITE_DONOR		gar-1	C15B12.5b	gbrowse
chrX	6679416	GT	G	496.73	SPLICE_SITE_DONOR		F38B6.4	F38B6.4	gbrowse
chrX	6817177	AT	A	358.73	SPLICE_SITE_DONOR		atg-2	M03A8.2	gbrowse
chrX	6881249	A	G	448.77	STOP_LOST	*79Q	F41C6.6	F41C6.6	gbrowse
chrX	7260331	AT	A	610.73	FRAME_SHIFT	-1	lact-1	F46H5.8	gbrowse
chrX	7344003	G	A	630.77	START_LOST	M1I	C07D8.5	C07D8.5	gbrowse
chrX	7390643	C	A	691.77	STOP_GAINED	C30*	C10A4.6	C10A4.6	gbrowse
chrX	7391075	C	T	931.77	STOP_GAINED	Q129*	C10A4.6	C10A4.6	gbrowse
chrX	7392180	A	T	784.77	STOP_GAINED	K309*	C10A4.6	C10A4.6	gbrowse
chrX	7416422	GA	G	724.73	FRAME_SHIFT	-45	C10A4.1	C10A4.1	gbrowse
chrX	7417230	A	T	993.77	STOP_GAINED	R299*	C10A4.1	C10A4.1	gbrowse
chrX	7417439	G	A	862.77	STOP_GAINED	W368*	C10A4.1	C10A4.1	gbrowse
chrX	7710362	TCCCC	T	680.73	FRAME_SHIFT	-64	K09F5.4	K09F5.4	gbrowse
chrX	7757070	G	A	744.77	STOP_GAINED	Q294*	C47C12.4	C47C12.4	gbrowse
chrX	7804540	G	GT	443.73	FRAME_SHIFT	-1049?	R03G5.3	R03G5.3	gbrowse
chrX	8033815	G	GC	777.73	FRAME_SHIFT	-56?	C18A11.6	C18A11.6	gbrowse
chrX	8229889	T	TAGCC	1177.27	FRAME_SHIFT	-274G?	K02A6.3	K02A6.3a	gbrowse
chrX	8336105	C	CT	656.73	FRAME_SHIFT	-171?	F55E10.5	F55E10.5	gbrowse
chrX	8372513	A	G	865.77	SPLICE_SITE_ACCEPTOR		F40B5.3	F40B5.3	gbrowse
chrX	8372534	G	A	751.77	STOP_GAINED	W89*	F40B5.3	F40B5.3	gbrowse
chrX	8941350	TGATC	T	1086.73	FRAME_SHIFT	-700	trk-1	D1073.1a	gbrowse
chrX	8941350	TGATC	T	1086.73	FRAME_SHIFT	-837	trk-1	D1073.1b	gbrowse
chrX	9035202	C	CA	294.79	FRAME_SHIFT	-148?	T25B6.2	T25B6.2	gbrowse
chrX	9035203	G	GTAAGTAGATTTTTT	2612.74	SPLICE_SITE_DONOR		T25B6.2	T25B6.2	gbrowse
chrX	9040952	A	AGTGAGTGAGCTTTTTAAAACAGG	6468.73	FRAME_SHIFT	-170VSELFKT?	T25B6.1	T25B6.1	gbrowse
chrX	9084010	G	GA	744.73	FRAME_SHIFT	-89?	F47E1.5	F47E1.5	gbrowse
chrX	9182921	G	A	768.77	SPLICE_SITE_DONOR		Y81B9A.3	Y81B9A.3	gbrowse
chrX	9255639	T	A	830.77	STOP_GAINED	L462*	pes-8	F18G5.2	gbrowse
chrX	9256041	AT	A	858.73	FRAME_SHIFT	-260	F18G5.5	F18G5.5	gbrowse
chrX	9454548	C	CA	754.73	FRAME_SHIFT	-173?	ZK899.3	ZK899.3	gbrowse
chrX	10018514	CT	C	667.73	FRAME_SHIFT	-560	F42G10.1	F42G10.1.1	gbrowse
chrX	10018514	CT	C	667.73	FRAME_SHIFT	-560	F42G10.1	F42G10.1.2	gbrowse
chrX	10035845	C	G	749.77	SPLICE_SITE_DONOR		ZC374.2	ZC374.2	gbrowse
chrX	10060573	A	AT	695.73	FRAME_SHIFT	-21?	ZC373.3	ZC373.3a	gbrowse
chrX	10414853	C	CT	427.73	FRAME_SHIFT	-206?	acr-8	ZC504.2	gbrowse
chrX	10497072	C	CTA	794.73	FRAME_SHIFT	-504?	C33D3.5	C33D3.5	gbrowse
chrX	10497183	C	A	496.77	STOP_GAINED	S541*	C33D3.5	C33D3.5	gbrowse
chrX	10658187	AT	A	345.73	FRAME_SHIFT	-30	F11A1.2	F11A1.2	gbrowse
chrX	10680762	T	TTTTGATCAATTTGTCAATTTGG	1641.73	FRAME_SHIFT	-67FDQFVNL?	F13E6.3	F13E6.3	gbrowse
chrX	11222654	C	T	907.77	SPLICE_SITE_DONOR		C34F6.9	C34F6.9	gbrowse
chrX	11398533	A	T	1134.77	SPLICE_SITE_ACCEPTOR		slo-2	F08B12.3c	gbrowse
chrX	11492410	T	A	866.77	STOP_GAINED	R1761*	T25C12.3	T25C12.3	gbrowse
chrX	12636498	CCTGGATAT	C	2486.73	FRAME_SHIFT	-134	col-182	R09A8.4	gbrowse
chrX	12701761	TG	T	1210.73	FRAME_SHIFT	-43	nhr-214	T07C5.3a	gbrowse
chrX	12701761	TG	T	1210.73	FRAME_SHIFT	-43	nhr-214	T07C5.3b	gbrowse
chrX	13404246	T	TA	1002.73	FRAME_SHIFT	-372?	F02C12.1	F02C12.1	gbrowse
chrX	13789055	GT	G	490.73	FRAME_SHIFT	-844	F55F3.4	F55F3.4	gbrowse
chrX	13979173	A	G	569.77	STOP_LOST	*347Q	arrd-24	F48F7.7	gbrowse
chrX	13989604	C	CA	301.75	FRAME_SHIFT	-60?	C31E10.4	C31E10.4	gbrowse
chrX	14090844	CCCTGACACGGCATTTTTCAAATTTTACAGTACATACAAAAAACGATTCATTTCTACATT	C	5652.74	FRAME_SHIFT	-100	dsl-4	F16B12.2	gbrowse
chrX	14142232	GTAAGTT	G	1071.73	SPLICE_SITE_DONOR		F28H6.2	F28H6.2.1	gbrowse
chrX	14216423	TC	T	244.74	FRAME_SHIFT	-148	K06G5.1	K06G5.1a.1	gbrowse
chrX	14216423	TC	T	244.74	FRAME_SHIFT	-148	K06G5.1	K06G5.1a.2	gbrowse
chrX	14216423	TC	T	244.74	FRAME_SHIFT	-148	K06G5.1	K06G5.1a.3	gbrowse
chrX	14216423	TC	T	244.74	FRAME_SHIFT	-148	K06G5.1	K06G5.1b.1	gbrowse
chrX	14216423	TC	T	244.74	FRAME_SHIFT	-148	K06G5.1	K06G5.1b.2	gbrowse
chrX	14279188	GA	G	575.74	FRAME_SHIFT	-295	E02H4.2	E02H4.2	gbrowse
chrX	14442655	G	A	475.77	STOP_GAINED	W35*	F23D12.3	F23D12.3	gbrowse
chrX	14467260	C	CAGTCAGCCGTCAT	2503.73	FRAME_SHIFT	-239SQPS?	M163.7	M163.7	gbrowse
chrX	14614986	G	GC	544.73	FRAME_SHIFT	-903?	rbc-1	F54E4.1	gbrowse
chrX	14722109	AT	A	543.73	FRAME_SHIFT	-154	F33C8.2	F33C8.2	gbrowse
chrX	14766624	TG	T	903.73	FRAME_SHIFT	-1077	Y16B4A.2	Y16B4A.2	gbrowse
chrX	14766634	TG	T	873.73	FRAME_SHIFT	-1074	Y16B4A.2	Y16B4A.2	gbrowse
chrX	14766665	CG	C	869.73	FRAME_SHIFT	-1063	Y16B4A.2	Y16B4A.2	gbrowse
chrX	14852472	A	AATACATAT	1722.73	FRAME_SHIFT	-481IH?	tag-324	C27C12.5	gbrowse
chrX	14951129	A	AT	397.73	FRAME_SHIFT	-337?	pag-3	F45B8.4	gbrowse
chrX	14977834	G	A	908.77	SPLICE_SITE_ACCEPTOR		F20D1.3	F20D1.3.1	gbrowse
chrX	14978232	C	T	849.77	SPLICE_SITE_DONOR		F20D1.3	F20D1.3.1	gbrowse
chrX	15434836	AT	A	744.73	FRAME_SHIFT	-63	flp-32	R03A10.2	gbrowse
chrX	15434908	T	G	1097.77	SPLICE_SITE_DONOR		flp-32	R03A10.2	gbrowse
chrX	15747347	G	GCGTTCTC	1477.73	FRAME_SHIFT	-83RS?	srxa-9	ZK678.4	gbrowse
chrX	15747348	AC	A	531.73	FRAME_SHIFT	-84	srxa-9	ZK678.4	gbrowse
chrX	15782223	G	GA	1199.73	FRAME_SHIFT	-129?	Y7A5A.3	Y7A5A.3	gbrowse
chrX	15858605	A	T	1269.77	SPLICE_SITE_DONOR		F53H4.6	F53H4.6	gbrowse
chrX	16283944	TAAAA	T	1170.74	FRAME_SHIFT	-58	F52E10.3	F52E10.3	gbrowse
chrX	16302239	G	T	709.77	SPLICE_SITE_DONOR		twk-21	T01B4.1	gbrowse
chrX	16463694	T	G	806.77	SPLICE_SITE_DONOR		nas-39	F38E9.2	gbrowse
chrX	16505679	C	T	721.77	STOP_GAINED	Q112*	T25D1.3	T25D1.3	gbrowse
chrX	16515998	TCACGC	T	1845.73	FRAME_SHIFT	-138	T25D1.2	T25D1.2	gbrowse
chrX	16751791	T	A	436.77	STOP_LOST	*121Y	C10E2.5	C10E2.5	gbrowse
chrX	16811885	CA	C	353.73	FRAME_SHIFT	-47	cas-1	F41G4.2a	gbrowse
chrX	16946411	G	A	555.77	STOP_GAINED	R459*	F52G3.3	F52G3.3	gbrowse
chrX	17099557	T	G	779.77	SPLICE_SITE_ACCEPTOR		sdz-2	C08A9.7	gbrowse
chrX	17103780	TCC	T	1112.73	FRAME_SHIFT	-260	C08A9.8	C08A9.8	gbrowse
chrX	17104374	G	A	524.77	STOP_GAINED	Q94*	C08A9.8	C08A9.8	gbrowse
chrX	17104796	A	T	734.77	START_LOST	M1K	C08A9.8	C08A9.8	gbrowse
chrX	17266212	G	GTTTTTTT	1177.73	FRAME_SHIFT	-58KK?	Y40C7B.5	Y40C7B.5	gbrowse
chrX	17696471	C	T	512.78	STOP_GAINED	Q25*	cgt-2	F20B4.6	gbrowse
chrM	8177	G	A	5504.77	STOP_GAINED	W111*	MTCE.26	MTCE.26	gbrowse
chrM	10146	G	A	5341.77	STOP_GAINED	W166*	MTCE.31	MTCE.31	gbrowse
chrM	12005	A	G	4633.77	STOP_LOST	*105W	MTCE.35	MTCE.35	gbrowse
chrM	12056	A	G	4588.77	STOP_LOST	*122W	MTCE.35	MTCE.35	gbrowse
