# Supplementary material for: Natural variations of cold tolerance and temperature acclimation in Caenorhabditis elegans
Source: J Comp Physiol B. 2016 Jun 18;186(8):985–98. doi: 10.1007/s00360-016-1011-3 (PMC5090014; doi:10.1007/s00360-016-1011-3)
Supplement: Supplementary file 3 — Supplementary material 3 Summary and called polymorphisms for comparison between AB1 and CB4856 (XLSX 2004 kb) [file 360_2016_1011_MOESM3_ESM.xlsx]

## Sheet: summary
Supplementary Data 3-a
1. Reference
species	genome size (bp)	Build
nematode C.elegans	100286070	UCSC ce10
2. Material
Sample	Library	Insert size (bp)	Number of reads	Read length	Total base pair (Gb)	Read coverage(x)
AB1	pair end	432	79752690	150	11.9629	119.288
CB4853	pair end	432	50420870	150	7.56313	75.4156
CB4856	pair end	222	165592734	100	16.5593	165.12
The read of CB4856 was obtained by DRA. (SRR443373_1.fastq.bz2, SRR443373_2.fastq.bz2)
3. Mapping
Sample	Filtering	Nunber of reads (bp)	Mapping	(%)	Mapping (paired-end)	(%)	Read coverage(x)
AB1	Non	79752690	76015360	0.953139	75356945	0.944883	113.698
	Removal of duplication	78564258	74826928	0.95243	74596457	0.949496	111.92
CB4853	Non	50420870	16639475	0.330012	16474293	0.326736	24.888
	Removal of duplication	50270952	16489557	0.328014	16389063	0.326015	24.6638
CB4856	Non	165592734	81066885	0.489556	80479316	0.486008	80.8356
	Removal of duplication	158783558	74257709	0.467666	74053350	0.466379	74.0459
*BWA mapping by default
*The read sets after removal of duplication was used for further processing
4. Mapping process
4-1) local realignment (GATK RealignerTargetCreater + IndelRealigner)
4-2) base quality score recalibration (GATK BaseRecalibrator + PrintReads)
*These were used under the default parameters
5. Analytical region
Chromosome	Chromosome length	AB1 vs CB4853		AB1 vs CB4856		CB4853 vs CB4856
		Length of analytical region	(%)	Length of analytical region	(%)	Length of analytical region	(%)
chrI	15072423	14669861	0.973291	14665226	0.972984	14544287	0.96496
chrII	15279345	13890631	0.909112	14328712	0.937783	13696536	0.896409
chrIII	13783700	13140761	0.953355	13281883	0.963593	13045340	0.946432
chrIV	17493793	17159207	0.980874	17029231	0.973444	16911906	0.966738
chrV	20924149	20072672	0.959306	19209646	0.918061	19026022	0.909285
chrX	17718866	17474128	0.986188	17523454	0.988972	17330120	0.97806
chrM	13794	13764	0.997825	13689	0.992388	13662	0.990431
Total	100286070	96421024	0.96146	96051841	0.957778	94567873	0.942981
*The analyzical reagions were defined by more than 10-fold read coverage
6. Polymorphism analysis
6.1 AB1 vs CB4853
Sample	SNV	Ins	Del	InDel
AB1	40209	5980	5882	11862
CB4853	49929	7161	7616	14777
AB1 && CB4853	29718	5725	4321	10046
6.2 AB1 vs CB4856
Sample	SNV	Ins	Del	InDel
AB1	38953	4880	5476	10356
CB4856	157277	20088	21078	41166
AB1 && CB4856	31716	6843	4921	11764
6.3 CB4853 vs CB4856
Sample	SNV	Ins	Del	InDel
AB1	39455	4708	5935	10643
CB4856	147112	17897	18970	36867
CB4853 && CB4856	37253	7347	5518	12865
*Polymorphisms were extracted by samtool from homo site, which have 10-fold each sample.
7. Annotation
Impact	Effect	AB1 vs CB4853		AB1 vs CB4856		CB4853 vs CB4856
		AB1	CB4853	AB1	CB4856	CB4853	CB4856
High	SPLICE_SITE_ACCEPTOR	26	59	16	115	28	126
High	SPLICE_SITE_DONOR	27	73	32	154	36	147
High	START_LOST	5	12	5	37	7	37
High	EXON_DELETED	0	0	0	0	0	0
High	FRAME_SHIFT	218	421	197	910	137	772
High	STOP_GAINED	67	135	72	330	60	304
High	STOP_LOST	10	25	18	89	10	67
High	RARE_AMINO_ACID	0	0	0	0	0	0
Moderate	NON_SYNONYMOUS_CODING	4016	10109	3803	24338	4252	22781
Moderate	CODON_CHANGE	0	0	0	0	0	0
Moderate	CODON_INSERTION	16	47	27	124	27	110
Moderate	CODON_CHANGE_PLUS_CODON_INSERTION	54	104	57	197	32	164
Moderate	CODON_DELETION	41	101	51	238	39	202
Moderate	CODON_CHANGE_PLUS_CODON_DELETION	29	79	37	200	40	178
Moderate	UTR_5_DELETED	0	0	0	0	0	0
Moderate	UTR_3_DELETED	0	0	0	0	0	0
Low	SYNONYMOUS_START	0	0	0	0	0	0
Low	NON_SYNONYMOUS_START	1	2	1	6	0	3
Low	START_GAINED	62	138	57	315	62	316
Low	SYNONYMOUS_CODING	4878	10693	5110	27219	4658	25592
Low	SYNONYMOUS_STOP	9	17	11	53	6	48
Modifier	UTR_5_PRIME	423	1010	390	2387	435	2296
Modifier	UTR_3_PRIME	1439	3557	1445	7033	1527	6481
Modifier	REGULATION	0	0	0	0	0	0
Modifier	UPSTREAM	98043	214883	90885	675515	92435	651670
Modifier	DOWNSTREAM	101088	214379	92180	671089	88839	643985
Modifier	GENE	0	0	0	0	0	0
Modifier	TRANSCRIPT	0	0	0	0	0	0
Modifier	EXON	818	1717	762	6126	805	6016
Modifier	INTRON_CONSERVED	0	0	0	0	0	0
Modifier	INTRON	41112	94489	39470	177838	40804	165396
Modifier	INTRAGENIC	0	0	0	14	0	14
Modifier	INTERGENIC	614	1216	595	2410	478	2134
Modifier	INTERGENIC_CONSERVED	0	0	0	0	0	0
Modifier	NONE	0	0	0	0	0	0
Modifier	CHROMOSOME	0	0	0	0	0	0
Modifier	CUSTOM	0	0	0	0	0	0
Modifier	CDS	0	0	0	0	0	0

## Sheet: AB1_High (vs CB4856)
Supplementary Data 3-b		High polymorphism sites comparing AB1 with CB4856
Chromosome	Physical position	Reference	Alteration	Quality	Effect	A.A change	Gene	Transcript	Gbrowse
chrI	2789492	A	G	999	SPLICE_SITE_DONOR		W03D8.1	W03D8.1	gbrowse
chrI	2796620	GTT	GT	999	FRAME_SHIFT	-46	W03D8.7	W03D8.7	gbrowse
chrI	2863932	GTTTTTT	GTTTTTTTTTT	999	FRAME_SHIFT	-28F?	Y71F9AL.11	Y71F9AL.11	gbrowse
chrI	4117105	A	T	999	STOP_GAINED	K85*	H31G24.3	H31G24.3	gbrowse
chrI	5732569	G	A	999	STOP_GAINED	Q794*	F56H1.3	F56H1.3	gbrowse
chrI	10482937	GAAAAAAAAAA	GAAAAAAAAA	52.7	SPLICE_SITE_DONOR		mus-101	F37D6.1	gbrowse
chrI	12865016	C	T	999	STOP_GAINED	W58*	clec-105	Y18D10A.24	gbrowse
chrI	13108231	GTT	G	54.7	FRAME_SHIFT	-191	C17H1.14	C17H1.14	gbrowse
chrI	13204519	CTTTTT	CTTTTTT	999	FRAME_SHIFT	-14?	clec-110	F17B5.5	gbrowse
chrI	13262344	C	T	999	SPLICE_SITE_ACCEPTOR		F44F1.6	F44F1.6b	gbrowse
chrI	13617681	C	A	999	SPLICE_SITE_DONOR		agef-1	Y6B3A.1c	gbrowse
chrI	13620553	AT	ATT	999	FRAME_SHIFT	-501?	agef-1	Y6B3A.1b	gbrowse
chrI	13793881	TACACACACACACACAC	TACACACACACACACACACAC	999	FRAME_SHIFT	-77V?	ndx-4	Y37H9A.6.1	gbrowse
chrI	13793881	TACACACACACACACAC	TACACACACACACACACACAC	999	FRAME_SHIFT	-77V?	ndx-4	Y37H9A.6.2	gbrowse
chrI	13793892	ACAC	ACACGCAC	999	SPLICE_SITE_DONOR		ndx-4	Y37H9A.6.1	gbrowse
chrI	13793892	ACAC	ACACGCAC	999	SPLICE_SITE_DONOR		ndx-4	Y37H9A.6.2	gbrowse
chrI	13793896	AC	ACACCC	999	FRAME_SHIFT	-77G?	ndx-4	Y37H9A.6.1	gbrowse
chrI	13793896	AC	ACACCC	999	FRAME_SHIFT	-77G?	ndx-4	Y37H9A.6.2	gbrowse
chrI	13839239	A	G	999	START_LOST	M1T	W04A8.1	W04A8.1b	gbrowse
chrI	13841559	G	T	999	STOP_GAINED	E168*	W04A8.2	W04A8.2	gbrowse
chrI	14255706	C	A	999	STOP_GAINED	S12*	K04H8.3	K04H8.3	gbrowse
chrI	14620383	CGAGCAGGCGGCGTCAGCTGGAGCAG	CGAGCAGGCGGCGTCAGCTGGAGCAGGCGGCGTCAGCTGGAGCAG	999	FRAME_SHIFT	-57LLQLTP?	Y105E8B.11	Y105E8B.11	gbrowse
chrI	14984208	ATTTTTTT	ATTTTTT	90.7	FRAME_SHIFT	-17	tag-4	ZK337.4	gbrowse
chrII	392967	CAAAAAAAAAA	CAAAAAAAAAAA	39.7	FRAME_SHIFT	-477?	C03H5.6	C03H5.6	gbrowse
chrII	2472843	CAAAAAAAAAAAA	CAAAAAAAAAAA	14.8	FRAME_SHIFT	-5	tsr-1	F53G2.6	gbrowse
chrII	2492144	GAC	G	88.7	FRAME_SHIFT	-151	F53G2.1	F53G2.1	gbrowse
chrII	2492145	ACTCT	ACT	999	FRAME_SHIFT	-152	F53G2.1	F53G2.1	gbrowse
chrII	2515982	AAAATAA	AAA	132	SPLICE_SITE_DONOR		F59H5.3	F59H5.3	gbrowse
chrII	2515983	AAATAA	AAA	999	SPLICE_SITE_DONOR		F59H5.3	F59H5.3	gbrowse
chrII	2535414	CAAAAAAAA	CAAAAAAAAA	3.36	FRAME_SHIFT	-1?	K02F6.5	K02F6.5	gbrowse
chrII	2548826	G	T	999	STOP_GAINED	G624*	K02F6.3	K02F6.3	gbrowse
chrII	2622699	AATAT	AATATAT	43.7	FRAME_SHIFT	-13?	D2062.5	D2062.5	gbrowse
chrII	2641260	GATAA	G	999	FRAME_SHIFT	-205	F22E5.8	F22E5.8	gbrowse
chrII	2642883	T	G	999	STOP_GAINED	Y143*	F22E5.7	F22E5.7	gbrowse
chrII	2665919	TGTCCCACCG	TG	999	FRAME_SHIFT	-104	F22E5.2	F22E5.2	gbrowse
chrII	2749895	CAAAAAAAA	CAAAAAAAAA	59.7	FRAME_SHIFT	-54?	F29A7.4	F29A7.4	gbrowse
chrII	2757505	CAAA	CAAAA	999	FRAME_SHIFT	-210?	F29A7.8	F29A7.8	gbrowse
chrII	2817307	AGG	AG	999	FRAME_SHIFT	-65	set-13	K12H6.11	gbrowse
chrII	2825754	C	T	999	SPLICE_SITE_ACCEPTOR		K12H6.5	K12H6.5	gbrowse
chrII	2825849	TCG	TCGCG	999	FRAME_SHIFT	-152?	K12H6.5	K12H6.5	gbrowse
chrII	2840144	TCAAGGCA	TCA	999	FRAME_SHIFT	-165	Y110A2AL.4	Y110A2AL.4a	gbrowse
chrII	2901027	TAA	TAAA	999	FRAME_SHIFT	-6?	Y110A2AM.4	Y110A2AM.4	gbrowse
chrII	2930303	T	A	999	STOP_GAINED	R101*	ZK355.4	ZK355.4	gbrowse
chrII	2947919	CTT	C	999	FRAME_SHIFT	-214	srw-79	T11F1.5	gbrowse
chrII	2957560	AC	A	999	FRAME_SHIFT	-288	T11F1.2	T11F1.2	gbrowse
chrII	3003478	GTT	GT	999	FRAME_SHIFT	-268	C41H7.5	C41H7.5	gbrowse
chrII	3099471	G	A	999	STOP_GAINED	Q259*	srg-24	Y25C1A.12	gbrowse
chrII	3124417	CA	C	999	FRAME_SHIFT	-188	srh-71	T10D4.5	gbrowse
chrII	3150811	G	A	71.2	SPLICE_SITE_ACCEPTOR		T10D4.1	T10D4.1	gbrowse
chrII	3150814	T	A	61.2	STOP_GAINED	L144*	T10D4.1	T10D4.1	gbrowse
chrII	3189873	CGGGG	CGGG	999	FRAME_SHIFT	-138	Y27F2A.11	Y27F2A.11	gbrowse
chrII	3194963	AG	A	999	FRAME_SHIFT	-451	gcy-15	ZC239.7	gbrowse
chrII	3269827	C	T	999	STOP_GAINED	Q66*	F02E11.7	F02E11.7a	gbrowse
chrII	3284132	TGGGG	TGGG	999	FRAME_SHIFT	-76	scl-15	F02E11.5	gbrowse
chrII	3306386	A	C	999	STOP_LOST	*126G	F39E9.7	F39E9.7	gbrowse
chrII	3306443	TCTCGCCT	TCT	999	FRAME_SHIFT	-104	F39E9.7	F39E9.7	gbrowse
chrII	3306831	T	A	999	STOP_GAINED	K22*	F39E9.7	F39E9.7	gbrowse
chrII	3319531	T	A	56.2	STOP_LOST	*188K	F39E9.1	F39E9.1	gbrowse
chrII	3405874	GACAC	GAC	999	FRAME_SHIFT	-464	F18A12.4	F18A12.4	gbrowse
chrII	3444793	ATTTTTTTTTTTTTTTT	ATTTTTTTTTTTTTTT	3.94	FRAME_SHIFT	-155	C16C8.5	C16C8.5	gbrowse
chrII	3453244	G	A	999	STOP_GAINED	W155*	C16C8.12	C16C8.12.1	gbrowse
chrII	3453244	G	A	999	STOP_GAINED	W155*	C16C8.12	C16C8.12.2	gbrowse
chrII	3459994	A	T	999	SPLICE_SITE_DONOR		C16C8.7	C16C8.7	gbrowse
chrII	3459995	C	T	999	SPLICE_SITE_DONOR		C16C8.7	C16C8.7	gbrowse
chrII	3479689	C	T	999	SPLICE_SITE_DONOR		Y49F6B.8	Y49F6B.8	gbrowse
chrII	3697105	A	C	144	SPLICE_SITE_DONOR		F40H7.6	F40H7.6	gbrowse
chrII	3806464	C	A	999	STOP_GAINED	E143*	F54D10.4	F54D10.4.1	gbrowse
chrII	3806464	C	A	999	STOP_GAINED	E143*	F54D10.4	F54D10.4.2	gbrowse
chrII	3835543	G	GAGAAATATAT	999	FRAME_SHIFT	-144IYF?	oac-4	C17A2.5	gbrowse
chrII	3835559	T	A	999	STOP_GAINED	K139*	oac-4	C17A2.5	gbrowse
chrII	3835562	G	A	999	STOP_GAINED	R138*	oac-4	C17A2.5	gbrowse
chrII	3835577	GAAA	GAA	152	FRAME_SHIFT	-132	oac-4	C17A2.5	gbrowse
chrII	3876954	GCACA	GCA	999	FRAME_SHIFT	-61	C49D10.10	C49D10.10	gbrowse
chrII	4112723	CAAAAAAAAA	CAAAAAAAA	59.7	FRAME_SHIFT	-160	T08H4.2	T08H4.2	gbrowse
chrII	4226059	A	T	999	STOP_GAINED	K579*	C16A11.5	C16A11.5	gbrowse
chrII	4235732	C	T	999	SPLICE_SITE_DONOR		fbxc-43	C16A11.9	gbrowse
chrII	4442568	ATTTTTT	ATTTTT	103	FRAME_SHIFT	-1395	twk-2	T12C9.3	gbrowse
chrII	4442735	TC	T	999	FRAME_SHIFT	-1341	twk-2	T12C9.3	gbrowse
chrII	4836625	CTT	CT	999	FRAME_SHIFT	-321	C33F10.12	C33F10.12	gbrowse
chrII	4837527	GAA	GA	999	FRAME_SHIFT	-35	C33F10.12	C33F10.12	gbrowse
chrII	4931300	G	T	999	STOP_GAINED	E94*	ZK546.7	ZK546.7	gbrowse
chrII	8870820	T	G	999	SPLICE_SITE_ACCEPTOR		T07D4.2	T07D4.2c.2	gbrowse
chrII	9805340	TACTATTGC	T	999	FRAME_SHIFT	-504	cyp-13A7	T10B9.10	gbrowse
chrII	9805341	ACTATTGCGC	AC	999	FRAME_SHIFT	-504	cyp-13A7	T10B9.10	gbrowse
chrII	12305497	AT	ATT	999	FRAME_SHIFT	-356?	C50E10.2	C50E10.2	gbrowse
chrII	12477550	C	T	999	STOP_GAINED	W385*	F15A4.8	F15A4.8a	gbrowse
chrII	12477550	C	T	999	STOP_GAINED	W385*	F15A4.8	F15A4.8b	gbrowse
chrII	12477550	C	T	999	STOP_GAINED	W385*	F15A4.8	F15A4.8c	gbrowse
chrII	12479855	AGG	AG	999	FRAME_SHIFT	-203	arrd-9	F15A4.9	gbrowse
chrII	12783382	GTT	GTTTT	999	FRAME_SHIFT	-248?	Y46G5A.15	Y46G5A.15	gbrowse
chrII	12802107	C	T	999	STOP_GAINED	W344*	Y46G5A.18	Y46G5A.18b	gbrowse
chrII	12810722	GAGTAG	GAG	999	STOP_LOST	*315-	Y46G5A.19	Y46G5A.19a.1	gbrowse
chrII	12810722	GAGTAG	GAG	999	STOP_LOST	*315-	Y46G5A.19	Y46G5A.19a.2	gbrowse
chrII	12810722	GAGTAG	GAG	999	STOP_LOST	*367-	Y46G5A.19	Y46G5A.19b	gbrowse
chrII	12811726	T	C	999	STOP_LOST	*110Q	Y46G5A.20	Y46G5A.20	gbrowse
chrII	12866775	ATCTCT	ATCT	999	FRAME_SHIFT	-673	gsy-1	Y46G5A.31	gbrowse
chrII	12891833	GTA	G	72.7	SPLICE_SITE_DONOR		F35C5.4	F35C5.4	gbrowse
chrII	13099822	GTATATATATATATATA	GTATATATATATATA	999	SPLICE_SITE_DONOR		rict-1	F29C12.3	gbrowse
chrIII	14713	GTTTTTTTT	GTTTTTTTTT	66.7	FRAME_SHIFT	-11?	nhr-80	H10E21.3b	gbrowse
chrIII	37670	C	T	999	STOP_GAINED	W277*	W05G11.4	W05G11.4	gbrowse
chrIII	832197	TGGCAC	T	999	FRAME_SHIFT	-21	ceeh-1	K02F3.6	gbrowse
chrIII	1010767	C	A	100	STOP_GAINED	S57*	Y34F4.2	Y34F4.2b	gbrowse
chrIII	1010767	C	A	100	STOP_GAINED	S59*	Y34F4.2	Y34F4.2a	gbrowse
chrIII	1026580	CAGGCTTAGGCTTAGGCTTAGGCTTAGGCTTAGACTTAGGCTTAGG	CAGGCTTAGGCTTAGGCTTAGGCTTAGGCTTAGGCTTAGGCTTAGACTTAGGCTTAGG	999	SPLICE_SITE_DONOR		Y34F4.5	Y34F4.5	gbrowse
chrIII	1084788	AATA	AA	141	FRAME_SHIFT	-200	par-2	F58B6.3a	gbrowse
chrIII	1084825	GAAAAA	GAAAAAA	999	FRAME_SHIFT	-214?	par-2	F58B6.3a	gbrowse
chrIII	1241706	GATTTTTCAA	GA	999	FRAME_SHIFT	-227	fbxa-61	Y119D3B.8	gbrowse
chrIII	1637344	TAAAAAAAAAAAA	TAAAAAAAAAAA	20.7	FRAME_SHIFT	-387	Y22D7AL.4	Y22D7AL.4	gbrowse
chrIII	1676688	C	T	999	SPLICE_SITE_DONOR		Y22D7AR.6	Y22D7AR.6.1	gbrowse
chrIII	1687085	TCCTCCAGATCCTTGTAGTCTGGCCCTCC	TCCTCC	999	FRAME_SHIFT	-326	Y22D7AR.7	Y22D7AR.7	gbrowse
chrIII	1711232	GATACTGTCA	GA	999	FRAME_SHIFT	-638	Y22D7AR.2	Y22D7AR.2	gbrowse
chrIII	1723323	GAAAAATCGAAATTTTATGGGATTGAGAAAAAATC	GAAAAATC	98.7	FRAME_SHIFT	-446	ser-4	Y22D7AR.13.2	gbrowse
chrIII	1723323	GAAAAATCGAAATTTTATGGGATTGAGAAAAAATC	GAAAAATC	98.7	STOP_LOST	*446?	ser-4	Y22D7AR.13.1	gbrowse
chrIII	1893433	TCTGGGGAGCTGG	TCTGG	999	FRAME_SHIFT	-37	B0524.5	B0524.5	gbrowse
chrIII	1939260	CCCAGGC	CC	999	FRAME_SHIFT	-1996	pqn-41	F53A3.4a	gbrowse
chrIII	1939260	CCCAGGC	CC	999	FRAME_SHIFT	-2031	pqn-41	F53A3.4b	gbrowse
chrIII	1939268	CAGGCTCA	CCA	999	FRAME_SHIFT	-1998	pqn-41	F53A3.4a	gbrowse
chrIII	1939268	CAGGCTCA	CCA	999	FRAME_SHIFT	-2033	pqn-41	F53A3.4b	gbrowse
chrIII	1963901	C	T	999	SPLICE_SITE_ACCEPTOR		R155.2	R155.2	gbrowse
chrIII	1973677	T	A	999	STOP_GAINED	K610*	R155.3	R155.3	gbrowse
chrIII	1979698	TAAAAAAAA	TAAAAAAA	64.7	FRAME_SHIFT	-659	R155.4	R155.4	gbrowse
chrIII	1985202	CAAAAAAAAAAAA	CAAAAAAAAAAA	5.22	FRAME_SHIFT	-39	Y39A3B.3	Y39A3B.3	gbrowse
chrIII	2266473	G	C	999	SPLICE_SITE_ACCEPTOR		Y54F10BM.6	Y54F10BM.6	gbrowse
chrIII	2277112	CAAAAAAA	CAAAAAAAA	97.7	FRAME_SHIFT	-340?	fbxa-39	Y54F10BM.4	gbrowse
chrIII	7666720	G	A	999	STOP_GAINED	W1031*	C18H2.1	C18H2.1	gbrowse
chrIII	10443642	GTTT	GTT	107	FRAME_SHIFT	-119	H04D03.3	H04D03.3	gbrowse
chrIII	10632698	CGAGAGAATGAGAGAATGAGAGA	CGAGAGAATGAGAGA	999	FRAME_SHIFT	-29	Y39A1A.10	Y39A1A.10	gbrowse
chrIII	10632708	AGAGAATG	A	999	FRAME_SHIFT	-27	Y39A1A.10	Y39A1A.10	gbrowse
chrIII	10638928	GAAAAAA	GAAAAA	137	FRAME_SHIFT	-32	Y39A1A.27	Y39A1A.27	gbrowse
chrIII	10991631	AAATTTGCA	AAATTTGCAATTTGCA	999	SPLICE_SITE_ACCEPTOR		W05B2.7	W05B2.7	gbrowse
chrIII	10991633	ATTTGCA	ATTTGCACTTTGCA	999	SPLICE_SITE_ACCEPTOR		W05B2.7	W05B2.7	gbrowse
chrIII	11078700	G	A	999	SPLICE_SITE_DONOR		str-246	W09D6.3	gbrowse
chrIII	11503666	TCCAA	T	999	FRAME_SHIFT	-172	Y66D12A.21	Y66D12A.21	gbrowse
chrIII	11883391	G	A	999	STOP_GAINED	Q17*	fbxb-22	Y56A3A.10	gbrowse
chrIII	11909341	CTTTT	CTT	999	FRAME_SHIFT	-145	fbxb-24	Y56A3A.15	gbrowse
chrIII	11999398	T	A	999	STOP_LOST	*366L	Y56A3A.33	Y56A3A.33.1	gbrowse
chrIII	11999398	T	A	999	STOP_LOST	*366L	Y56A3A.33	Y56A3A.33.2	gbrowse
chrIII	11999409	GTTTTTTTTT	GTTTTTTTT	56.7	FRAME_SHIFT	-359	Y56A3A.33	Y56A3A.33.1	gbrowse
chrIII	11999409	GTTTTTTTTT	GTTTTTTTT	56.7	FRAME_SHIFT	-359	Y56A3A.33	Y56A3A.33.2	gbrowse
chrIII	12165352	CAG	C	79.7	FRAME_SHIFT	-116	Y75B8A.8	Y75B8A.8	gbrowse
chrIII	12165360	GCA	G	34.7	FRAME_SHIFT	-119	Y75B8A.8	Y75B8A.8	gbrowse
chrIII	12439074	C	T	999	STOP_GAINED	Q103*	fbxa-218	Y49E10.17a	gbrowse
chrIII	12439074	C	T	999	STOP_GAINED	Q40*	fbxa-218	Y49E10.17b	gbrowse
chrIII	13561833	ATGAGCTTTTTCAGT	AT	999	FRAME_SHIFT	-307	T05D4.2	T05D4.2	gbrowse
chrIV	271382	AACA	AA	110	FRAME_SHIFT	-472	T21D12.11	T21D12.11	gbrowse
chrIV	1097454	GAAAAAAAA	GAAAAAAAAA	55.7	FRAME_SHIFT	-1?	Y55F3AR.1	Y55F3AR.1.1	gbrowse
chrIV	1097454	GAAAAAAAA	GAAAAAAAAA	55.7	FRAME_SHIFT	-1?	Y55F3AR.1	Y55F3AR.1.2	gbrowse
chrIV	1097454	GAAAAAAAA	GAAAAAAAAA	55.7	FRAME_SHIFT	-1?	Y55F3AR.1	Y55F3AR.1.3	gbrowse
chrIV	1125180	AT	A	999	FRAME_SHIFT	-35	C44B12.5	C44B12.5	gbrowse
chrIV	1245399	C	G	999	STOP_LOST	*276Y	clec-165	F38A1.10	gbrowse
chrIV	1246520	C	T	999	STOP_GAINED	W100*	clec-165	F38A1.10	gbrowse
chrIV	1251859	TAA	TA	999	FRAME_SHIFT	-1	F38A1.6	F38A1.6	gbrowse
chrIV	1252182	G	C	999	SPLICE_SITE_ACCEPTOR		F38A1.6	F38A1.6	gbrowse
chrIV	1313467	GTTTTTTTTT	GTTTTTTTT	55.7	FRAME_SHIFT	-331	F53H1.4	F53H1.4b.1	gbrowse
chrIV	1313467	GTTTTTTTTT	GTTTTTTTT	55.7	FRAME_SHIFT	-331	F53H1.4	F53H1.4b.2	gbrowse
chrIV	1313467	GTTTTTTTTT	GTTTTTTTT	55.7	FRAME_SHIFT	-367	F53H1.4	F53H1.4c.1	gbrowse
chrIV	1313467	GTTTTTTTTT	GTTTTTTTT	55.7	FRAME_SHIFT	-367	F53H1.4	F53H1.4c.2	gbrowse
chrIV	1432436	G	A	999	STOP_GAINED	Q416*	clp-6	Y77E11A.10	gbrowse
chrIV	1433426	ATTTT	ATTT	999	FRAME_SHIFT	-187	clp-6	Y77E11A.10	gbrowse
chrIV	1459345	AAAACT	AAAACTAAACT	999	FRAME_SHIFT	-368K?	Y77E11A.2	Y77E11A.2	gbrowse
chrIV	1459348	ACT	ACTAACCT	999	FRAME_SHIFT	-368N?	Y77E11A.2	Y77E11A.2	gbrowse
chrIV	1847142	ATTTTTT	ATTTTTTT	127	FRAME_SHIFT	-20?	K07A9.4	K07A9.4	gbrowse
chrIV	1937068	AC	A	999	FRAME_SHIFT	-738	F52C12.4	F52C12.4	gbrowse
chrIV	1937069	CGGGG	CGGG	999	FRAME_SHIFT	-739	F52C12.4	F52C12.4	gbrowse
chrIV	1937245	CAAAAAAAAAA	CAAAAAAAAAAA	41.7	FRAME_SHIFT	-800?	F52C12.4	F52C12.4	gbrowse
chrIV	2471347	GTTTTT	GTTTTTT	999	FRAME_SHIFT	-115?	ilys-1	C45G7.1	gbrowse
chrIV	2731021	GAAAAA	GAAAA	35.7	FRAME_SHIFT	-122	Y94H6A.2	Y94H6A.2	gbrowse
chrIV	2732380	G	A	112	STOP_GAINED	W359*	Y94H6A.2	Y94H6A.2	gbrowse
chrIV	2782759	TCTGA	TCTGAGAAGCTGA	999	FRAME_SHIFT	-20SA?	Y54G2A.12	Y54G2A.12	gbrowse
chrIV	2788690	CAAAAAAAAA	CAAAAAAAAAA	37.7	FRAME_SHIFT	-1?	Y54G2A.2	Y54G2A.2a.1	gbrowse
chrIV	2788690	CAAAAAAAAA	CAAAAAAAAAA	37.7	FRAME_SHIFT	-1?	Y54G2A.2	Y54G2A.2a.2	gbrowse
chrIV	2788690	CAAAAAAAAA	CAAAAAAAAAA	37.7	FRAME_SHIFT	-1?	Y54G2A.2	Y54G2A.2b	gbrowse
chrIV	2850747	TGCG	TG	999	FRAME_SHIFT	-460	Y54G2A.40	Y54G2A.40	gbrowse
chrIV	2881642	TAC	TACAC	999	FRAME_SHIFT	-219?	Y54G2A.17	Y54G2A.17a.1	gbrowse
chrIV	2881642	TAC	TACAC	999	FRAME_SHIFT	-219?	Y54G2A.17	Y54G2A.17a.2	gbrowse
chrIV	2881642	TAC	TACAC	999	FRAME_SHIFT	-219?	Y54G2A.17	Y54G2A.17c.1	gbrowse
chrIV	2881642	TAC	TACAC	999	FRAME_SHIFT	-219?	Y54G2A.17	Y54G2A.17c.2	gbrowse
chrIV	2881642	TAC	TACAC	999	FRAME_SHIFT	-219?	Y54G2A.17	Y54G2A.17c.3	gbrowse
chrIV	2881642	TAC	TACAC	999	FRAME_SHIFT	-239?	Y54G2A.17	Y54G2A.17b	gbrowse
chrIV	2881643	ACC	ACCCC	128	FRAME_SHIFT	-219?	Y54G2A.17	Y54G2A.17a.1	gbrowse
chrIV	2881643	ACC	ACCCC	128	FRAME_SHIFT	-219?	Y54G2A.17	Y54G2A.17a.2	gbrowse
chrIV	2881643	ACC	ACCCC	128	FRAME_SHIFT	-219?	Y54G2A.17	Y54G2A.17c.1	gbrowse
chrIV	2881643	ACC	ACCCC	128	FRAME_SHIFT	-219?	Y54G2A.17	Y54G2A.17c.2	gbrowse
chrIV	2881643	ACC	ACCCC	128	FRAME_SHIFT	-219?	Y54G2A.17	Y54G2A.17c.3	gbrowse
chrIV	2881643	ACC	ACCCC	128	FRAME_SHIFT	-239?	Y54G2A.17	Y54G2A.17b	gbrowse
chrIV	2881644	C	CAA	114	FRAME_SHIFT	-219?	Y54G2A.17	Y54G2A.17a.1	gbrowse
chrIV	2881644	C	CAA	114	FRAME_SHIFT	-219?	Y54G2A.17	Y54G2A.17a.2	gbrowse
chrIV	2881644	C	CAA	114	FRAME_SHIFT	-219?	Y54G2A.17	Y54G2A.17c.1	gbrowse
chrIV	2881644	C	CAA	114	FRAME_SHIFT	-219?	Y54G2A.17	Y54G2A.17c.2	gbrowse
chrIV	2881644	C	CAA	114	FRAME_SHIFT	-219?	Y54G2A.17	Y54G2A.17c.3	gbrowse
chrIV	2881644	C	CAA	114	FRAME_SHIFT	-239?	Y54G2A.17	Y54G2A.17b	gbrowse
chrIV	2899572	G	T	999	STOP_GAINED	S226*	Y54G2A.20	Y54G2A.20	gbrowse
chrIV	3065687	G	A	999	STOP_GAINED	Q119*	Y67D8C.7	Y67D8C.7	gbrowse
chrIV	3355249	G	A	999	SPLICE_SITE_DONOR		F42A6.1	F42A6.1	gbrowse
chrIV	3378952	GAAAAAAAA	GAAAAAAAAA	48.7	FRAME_SHIFT	-433?	B0546.3	B0546.3	gbrowse
chrIV	3429976	A	T	999	STOP_GAINED	K219*	srz-60	C04C3.1	gbrowse
chrIV	3433466	TAAAAAA	TAAAAA	133	FRAME_SHIFT	-5	C04C3.7	C04C3.7	gbrowse
chrIV	3541169	ATTTTTTTT	ATTTTTTTTT	62.7	FRAME_SHIFT	-113?	B0212.3	B0212.3	gbrowse
chrIV	3541869	CAGGTCCTGAATACACGAGATTCATGGACTTTCTTATTAAAA	CA	999	FRAME_SHIFT	-253	B0212.3	B0212.3	gbrowse
chrIV	3542365	ACGCAAAATC	ACGCAAAATCGCAAAATC	999	FRAME_SHIFT	-392AK?	B0212.3	B0212.3	gbrowse
chrIV	3542367	GCAAAATCA	GCAAAATCACAAAATCA	999	FRAME_SHIFT	-392QN?	B0212.3	B0212.3	gbrowse
chrIV	3582752	CGGCGG	C	999	FRAME_SHIFT	-46	Y37E11B.3	Y37E11B.3	gbrowse
chrIV	3603189	A	G	999	START_LOST	M1T	Y37E11B.9	Y37E11B.9	gbrowse
chrIV	3607314	G	T	999	SPLICE_SITE_DONOR		kgb-2	ZC416.4	gbrowse
chrIV	3608605	T	TGTTAA	999	FRAME_SHIFT	-327V?	kgb-2	ZC416.4	gbrowse
chrIV	4195321	CTTTTT	CTTTT	999	FRAME_SHIFT	-228	K06B9.2	K06B9.2	gbrowse
chrIV	4399943	C	A	999	STOP_GAINED	E135*	Y24D9A.6	Y24D9A.6	gbrowse
chrIV	5163707	C	T	999	SPLICE_SITE_ACCEPTOR		C24D10.2	C24D10.2.1	gbrowse
chrIV	5297447	CTTTTTTT	CTTTTTT	104	FRAME_SHIFT	-9	ZK354.6	ZK354.6	gbrowse
chrIV	5302125	ATTTTTTTTT	ATTTTTTTTTT	62.7	FRAME_SHIFT	-225?	ZK354.7	ZK354.7	gbrowse
chrIV	5463685	G	T	999	STOP_GAINED	Y159*	Y52D5A.2	Y52D5A.2	gbrowse
chrIV	5745146	T	A	999	STOP_GAINED	L113*	C45E5.1	C45E5.1	gbrowse
chrIV	5875608	GAAAAAAAAA	GAAAAAAAAAA	58.7	SPLICE_SITE_DONOR		H04M03.7	H04M03.7	gbrowse
chrIV	5916057	TAA	TAAA	999	FRAME_SHIFT	-18?	H32C10.3	H32C10.3	gbrowse
chrIV	5916126	GTTTTTTTT	GTTTTTTTTT	68.7	FRAME_SHIFT	-43?	H32C10.3	H32C10.3	gbrowse
chrIV	6143174	A	T	999	STOP_LOST	*372K	M03D4.6	M03D4.6	gbrowse
chrIV	6629412	TCAACAC	TC	999	FRAME_SHIFT	-370	C01B10.4	C01B10.4	gbrowse
chrIV	6977201	CAAAAAA	CAAAAA	124	FRAME_SHIFT	-34	pgl-1	ZK381.4b	gbrowse
chrIV	7871094	A	C	999	SPLICE_SITE_ACCEPTOR		T06C10.3	T06C10.3	gbrowse
chrIV	13194758	TATTGA	TA	999	FRAME_SHIFT	-278	C48D1.1	C48D1.1b.1	gbrowse
chrIV	13194758	TATTGA	TA	999	FRAME_SHIFT	-278	C48D1.1	C48D1.1b.2	gbrowse
chrIV	13194758	TATTGA	TA	999	FRAME_SHIFT	-413	C48D1.1	C48D1.1a	gbrowse
chrV	234133	GTAT	GT	999	FRAME_SHIFT	-178	kin-33	DC2.7a	gbrowse
chrV	234133	GTAT	GT	999	FRAME_SHIFT	-178	kin-33	DC2.7b	gbrowse
chrV	234133	GTAT	GT	999	FRAME_SHIFT	-178	kin-33	DC2.7c	gbrowse
chrV	245638	GAT	GATAT	999	FRAME_SHIFT	-69?	kin-34	R02C2.2	gbrowse
chrV	245639	AT	ATCT	999	FRAME_SHIFT	-69?	kin-34	R02C2.2	gbrowse
chrV	245640	T	TAG	999	FRAME_SHIFT	-69?	kin-34	R02C2.2	gbrowse
chrV	391070	C	T	999	SPLICE_SITE_DONOR		ZK6.6	ZK6.6b	gbrowse
chrV	440576	G	T	103	SPLICE_SITE_ACCEPTOR		B0554.7	B0554.7	gbrowse
chrV	450215	A	T	85.4	STOP_GAINED	K71*	M02H5.8	M02H5.8	gbrowse
chrV	465702	G	C	103	SPLICE_SITE_DONOR		nhr-201	M02H5.3	gbrowse
chrV	482102	A	G	110	SPLICE_SITE_DONOR		nhr-130	T01G6.8.2	gbrowse
chrV	485231	T	A	98.2	STOP_GAINED	L82*	nhr-212	T01G6.6b	gbrowse
chrV	530801	T	A	999	START_LOST	M1K	R11G11.3	R11G11.3	gbrowse
chrV	548918	GCCCC	GCCC	999	FRAME_SHIFT	-442	C14C6.7	C14C6.7	gbrowse
chrV	607109	GC	G	999	FRAME_SHIFT	-265	srw-109	ZK488.9	gbrowse
chrV	613230	C	CTGCA	999	FRAME_SHIFT	-55C?	nhr-250	ZK488.1	gbrowse
chrV	616052	GAAA	GAA	999	FRAME_SHIFT	-142	F48G7.13	F48G7.13	gbrowse
chrV	626231	C	A	999	SPLICE_SITE_DONOR		F48G7.7	F48G7.7	gbrowse
chrV	632963	A	T	999	STOP_GAINED	K534*	nhr-83	F48G7.3	gbrowse
chrV	633370	T	C	999	STOP_LOST	*605Q	nhr-83	F48G7.3	gbrowse
chrV	652912	GAAA	GAA	999	FRAME_SHIFT	-43	srj-5	F31F4.16	gbrowse
chrV	656762	T	C	999	SPLICE_SITE_ACCEPTOR		srh-246	F31F4.18	gbrowse
chrV	657118	G	T	999	STOP_GAINED	C140*	srh-246	F31F4.18	gbrowse
chrV	682574	ATGCAGTTGT	AT	999	FRAME_SHIFT	-64	srx-23	F31F4.2	gbrowse
chrV	708056	T	TTC	999	FRAME_SHIFT	-223?	srbc-38	Y49C4A.2	gbrowse
chrV	731714	ATTGTAAGAGACAAGGGAAAAATAGATCGATT	A	999	FRAME_SHIFT	-23	srh-2	C05E4.14a	gbrowse
chrV	731714	ATTGTAAGAGACAAGGGAAAAATAGATCGATT	A	999	FRAME_SHIFT	-23	srh-2	C05E4.14c	gbrowse
chrV	731714	ATTGTAAGAGACAAGGGAAAAATAGATCGATT	A	999	SPLICE_SITE_DONOR		srh-2	C05E4.14a	gbrowse
chrV	731714	ATTGTAAGAGACAAGGGAAAAATAGATCGATT	A	999	SPLICE_SITE_DONOR		srh-2	C05E4.14c	gbrowse
chrV	752064	TCCGCATCAGCC	TC	999	FRAME_SHIFT	-152	str-262	C05E4.13	gbrowse
chrV	858452	T	C	999	STOP_LOST	*345R	K09C6.2	K09C6.2	gbrowse
chrV	885120	GCCCC	GCCC	999	FRAME_SHIFT	-415	T02B11.6	T02B11.6	gbrowse
chrV	916063	G	A	999	STOP_GAINED	W357*	H24K24.3	H24K24.3a.1	gbrowse
chrV	916063	G	A	999	STOP_GAINED	W357*	H24K24.3	H24K24.3a.2	gbrowse
chrV	916063	G	A	999	STOP_GAINED	W359*	H24K24.3	H24K24.3b.1	gbrowse
chrV	916063	G	A	999	STOP_GAINED	W359*	H24K24.3	H24K24.3b.2	gbrowse
chrV	916455	C	A	999	SPLICE_SITE_ACCEPTOR		H24K24.3	H24K24.3b.2	gbrowse
chrV	990702	ATTTTTTT	ATTTTTTTT	88.7	FRAME_SHIFT	-305?	unc-34	Y50D4C.1b	gbrowse
chrV	1050110	AGTTTTAAAAAATTAGCTCAAATCGAAATAATCACAGATTTCCGTCTT	A	999	FRAME_SHIFT	-228	K10C9.4	K10C9.4	gbrowse
chrV	1055710	CTT	CT	999	FRAME_SHIFT	-21	K10C9.9	K10C9.9	gbrowse
chrV	1089308	CCGAA	CCGAACGAA	999	FRAME_SHIFT	-217R?	clec-203	Y50D4B.5	gbrowse
chrV	1089309	CGAA	CGAAAGAA	999	FRAME_SHIFT	-217R?	clec-203	Y50D4B.5	gbrowse
chrV	13384219	GTTTTTT	GTTTTTTT	132	FRAME_SHIFT	-350?	gcy-34	M04G12.3	gbrowse
chrV	18268391	CAA	CA	999	FRAME_SHIFT	-127	fbxa-213	Y37H2C.3	gbrowse
chrV	18268412	G	A	999	STOP_GAINED	Q121*	fbxa-213	Y37H2C.3	gbrowse
chrV	18321339	CAAA	C	999	SPLICE_SITE_DONOR		B0462.2	B0462.2	gbrowse
chrV	18323196	C	A	999	SPLICE_SITE_ACCEPTOR		B0462.5	B0462.5	gbrowse
chrV	18391980	T	C	999	STOP_LOST	*735W	Y51A2B.6	Y51A2B.6	gbrowse
chrV	18716038	ATCTATAGGTCATAGGTCATATAGGTCACATAGGTCATAGG	A	999	FRAME_SHIFT	-279	Y17D7C.2	Y17D7C.2	gbrowse
chrV	18786556	AAAT	AAATAGAGCAGAAT	999	FRAME_SHIFT	-51ILL?	Y17D7B.3	Y17D7B.3	gbrowse
chrV	18944846	G	T	999	STOP_GAINED	E1147*	Y80D3A.8	Y80D3A.8	gbrowse
chrV	18946730	C	T	999	STOP_GAINED	Q1246*	Y80D3A.8	Y80D3A.8	gbrowse
chrV	19008027	CAAAAAAAAAA	CAAAAAAAAAAA	39.7	FRAME_SHIFT	-26?	Y39B6A.32	Y39B6A.32	gbrowse
chrV	19069503	C	T	999	STOP_GAINED	W1113*	Y39B6A.18	Y39B6A.18	gbrowse
chrV	19298159	A	ATTATTTTTCTATTGAGCATGTC	999	FRAME_SHIFT	-91LFFY*AC?	fbxb-60	F55C9.7	gbrowse
chrV	19304561	G	T	999	STOP_GAINED	E126*	fbxb-61	F55C9.10	gbrowse
chrV	19549035	C	T	999	SPLICE_SITE_DONOR		Y43F8B.20	Y43F8B.20	gbrowse
chrV	19697748	GAAAAA	GAAAA	999	FRAME_SHIFT	-1	ani-3	Y43F8C.14	gbrowse
chrV	19738474	G	T	999	STOP_GAINED	G30*	fbxa-131	W04E12.1	gbrowse
chrX	6183509	T	G	999	STOP_GAINED	Y13*	T13C5.2	T13C5.2	gbrowse
chrX	6467520	GTT	GCATT	999	FRAME_SHIFT	-2?	C15B12.3	C15B12.3	gbrowse
chrX	6470458	T	A	999	STOP_GAINED	R539*	C15B12.4	C15B12.4	gbrowse
chrX	6881249	A	G	999	STOP_LOST	*79Q	F41C6.6	F41C6.6	gbrowse
chrX	7221312	AACA	AA	83.7	FRAME_SHIFT	-159	syd-9	ZK867.1c	gbrowse
chrX	7221312	AACA	AA	83.7	FRAME_SHIFT	-176	syd-9	ZK867.1d	gbrowse
chrX	7221312	AACA	AA	83.7	FRAME_SHIFT	-81	syd-9	ZK867.1a	gbrowse
chrX	7221314	CAA	C	42.7	FRAME_SHIFT	-160	syd-9	ZK867.1c	gbrowse
chrX	7221314	CAA	C	42.7	FRAME_SHIFT	-177	syd-9	ZK867.1d	gbrowse
chrX	7221314	CAA	C	42.7	FRAME_SHIFT	-82	syd-9	ZK867.1a	gbrowse
chrX	7344003	G	A	999	START_LOST	M1I	C07D8.5	C07D8.5	gbrowse
chrX	7390643	C	A	999	STOP_GAINED	C30*	C10A4.6	C10A4.6	gbrowse
chrX	7391075	C	T	999	STOP_GAINED	Q129*	C10A4.6	C10A4.6	gbrowse
chrX	7392180	A	T	999	STOP_GAINED	K309*	C10A4.6	C10A4.6	gbrowse
chrX	7416422	GAAAAAAA	GAAAAAA	95.7	FRAME_SHIFT	-47	C10A4.1	C10A4.1	gbrowse
chrX	7417230	A	T	999	STOP_GAINED	R299*	C10A4.1	C10A4.1	gbrowse
chrX	7417439	G	A	999	STOP_GAINED	W368*	C10A4.1	C10A4.1	gbrowse
chrX	7757070	G	A	999	STOP_GAINED	Q294*	C47C12.4	C47C12.4	gbrowse
chrX	7758103	T	C	999	START_LOST	M1V	C47C12.4	C47C12.4	gbrowse
chrX	8336105	CTTTTTTTTT	CTTTTTTTTTT	63.7	FRAME_SHIFT	-168?	F55E10.5	F55E10.5	gbrowse
chrX	9040952	A	AGTGAGTGAGCTTTTTAAAACAGG	999	FRAME_SHIFT	-170VSELFKT?	T25B6.1	T25B6.1	gbrowse
chrX	9077271	C	A	999	STOP_GAINED	Y58*	F47E1.1	F47E1.1	gbrowse
chrX	9255345	TTATTATAGATACGTAACAGAATCGTATTATAGATACGTAACAGAATCG	TTATTATAGATACGTAACAGAATCG	999	FRAME_SHIFT	-407	pes-8	F18G5.2	gbrowse
chrX	9255345	TTATTATAGATACGTAACAGAATCGTATTATAGATACGTAACAGAATCG	TTATTATAGATACGTAACAGAATCG	999	SPLICE_SITE_ACCEPTOR		pes-8	F18G5.2	gbrowse
chrX	9255639	T	A	999	STOP_GAINED	L462*	pes-8	F18G5.2	gbrowse
chrX	9384359	A	T	999	STOP_GAINED	K867*	pkc-2	E01H11.1c	gbrowse
chrX	9394051	TA	T	999	FRAME_SHIFT	-156	C23F12.3	C23F12.3	gbrowse
chrX	9454548	CAAAA	CAAAAA	999	FRAME_SHIFT	-174?	ZK899.3	ZK899.3	gbrowse
chrX	11085254	AAGTACAG	AAG	999	FRAME_SHIFT	-83	W04G3.7	W04G3.7	gbrowse
chrX	13517587	A	T	999	STOP_GAINED	L33*	cdk-4	F18H3.5b	gbrowse
chrX	13522655	GAAAAAAAAAAAAA	GAAAAAAAAAAA	93.7	FRAME_SHIFT	-556	pab-2	F18H3.3b	gbrowse
chrX	14524885	GTT	GTTT	92.7	FRAME_SHIFT	-50?	nspc-17	D1025.8	gbrowse
chrX	14524890	TA	T	149	FRAME_SHIFT	-49	nspc-17	D1025.8	gbrowse
chrX	14526078	CAAAAAAAAA	CAAAAAAAA	87.7	FRAME_SHIFT	-112	D1025.11	D1025.11	gbrowse
chrX	14526157	AATGCGCACAT	AAT	103	FRAME_SHIFT	-86	D1025.11	D1025.11	gbrowse
chrX	14528838	CT	C	12.9	FRAME_SHIFT	-49	nspc-19	D1025.9	gbrowse
chrX	14541178	ATTT	ATT	999	FRAME_SHIFT	-159	fbxa-81	T24C2.4	gbrowse
chrX	14657937	TAAAAAAAAAA	TAAAAAAAAAAAA	999	FRAME_SHIFT	-491?	syg-2	C26G2.1	gbrowse
chrX	14723365	T	A	999	STOP_LOST	*428K	F33C8.2	F33C8.2	gbrowse
chrX	14964840	AAACGGTAA	AAA	999	FRAME_SHIFT	-101	rgs-11	F45B8.1	gbrowse
chrX	14964840	AAACGGTAA	AAA	999	SPLICE_SITE_DONOR		rgs-11	F45B8.1	gbrowse
chrX	15822439	G	A	999	STOP_GAINED	W34*	Y7A5A.8	Y7A5A.8	gbrowse
chrX	15822450	A	T	999	STOP_GAINED	K38*	Y7A5A.8	Y7A5A.8	gbrowse
chrX	15822454	GTTTTTTTT	GTTTTTTTTT	50.7	FRAME_SHIFT	-42?	Y7A5A.8	Y7A5A.8	gbrowse
chrX	15826891	G	C	999	SPLICE_SITE_DONOR		Y7A5A.9	Y7A5A.9	gbrowse
chrX	16439160	ATTTTTTTTT	ATTTTTTTT	53.7	FRAME_SHIFT	-27	F38E9.6	F38E9.6	gbrowse
chrX	16439655	ATTTTTTTTTTT	ATTTTTTTTTT	27.7	FRAME_SHIFT	-58	F38E9.6	F38E9.6	gbrowse
chrX	16463694	T	G	999	SPLICE_SITE_DONOR		nas-39	F38E9.2	gbrowse
chrX	16515847	G	T	999	STOP_GAINED	E103*	T25D1.2	T25D1.2	gbrowse
chrX	16894845	TGGG	TGG	999	FRAME_SHIFT	-13	F39F10.2	F39F10.2	gbrowse
chrX	16927933	CATAT	CAT	999	FRAME_SHIFT	-269	C30E1.2	C30E1.2	gbrowse
chrX	17015608	G	A	999	STOP_GAINED	W95*	F35B3.1	F35B3.1	gbrowse
chrX	17099748	CTTTTT	CTTTT	999	FRAME_SHIFT	-198	sdz-2	C08A9.7	gbrowse
chrX	17216394	AACTCACTCAC	AACTCAC	999	SPLICE_SITE_DONOR		acdh-7	T25G12.5.1	gbrowse
chrX	17305613	ATTTTTT	ATTTTT	94.7	FRAME_SHIFT	-73	C33E10.1	C33E10.1	gbrowse
chrX	17714558	CTTTTTTTT	CTTTTTTTTT	57.7	FRAME_SHIFT	-50?	6R55.2	6R55.2	gbrowse
chrM	10146	G	A	999	STOP_GAINED	W166*	MTCE.31	MTCE.31	gbrowse
chrM	12005	A	G	999	STOP_LOST	*105W	MTCE.35	MTCE.35	gbrowse
chrM	12056	A	G	999	STOP_LOST	*122W	MTCE.35	MTCE.35	gbrowse

## Sheet: AB1_Mod (vs CB4856)
Supplementary Data 3-c		Moderate polymorphism sites comparing AB1 with CB4856
Chromosome	Physical position	Reference	Alteration	Quality	Effect	A.A change	Gene	Transcript	Gbrowse
chrI	2586118	A	T	999	NON_SYNONYMOUS_CODING	S3T	fbp-1	K07A3.1.1	gbrowse
chrI	2586118	A	T	999	NON_SYNONYMOUS_CODING	S3T	fbp-1	K07A3.1.2	gbrowse
chrI	2586118	A	T	999	NON_SYNONYMOUS_CODING	S3T	fbp-1	K07A3.1.3	gbrowse
chrI	2611709	G	A	999	NON_SYNONYMOUS_CODING	V410M	ctn-1	Y23H5A.5a	gbrowse
chrI	2611709	G	A	999	NON_SYNONYMOUS_CODING	V410M	ctn-1	Y23H5A.5b	gbrowse
chrI	2611709	G	A	999	NON_SYNONYMOUS_CODING	V410M	ctn-1	Y23H5A.5c	gbrowse
chrI	2611709	G	A	999	NON_SYNONYMOUS_CODING	V410M	ctn-1	Y23H5A.5d.1	gbrowse
chrI	2611709	G	A	999	NON_SYNONYMOUS_CODING	V410M	ctn-1	Y23H5A.5d.2	gbrowse
chrI	2611709	G	A	999	NON_SYNONYMOUS_CODING	V410M	ctn-1	Y23H5A.5d.3	gbrowse
chrI	2628163	G	T	999	NON_SYNONYMOUS_CODING	F139L	cars-1	Y23H5A.7a	gbrowse
chrI	2628163	G	T	999	NON_SYNONYMOUS_CODING	F139L	cars-1	Y23H5A.7b	gbrowse
chrI	2676690	C	T	999	NON_SYNONYMOUS_CODING	D274N	F32B5.7	F32B5.7.1	gbrowse
chrI	2676690	C	T	999	NON_SYNONYMOUS_CODING	D274N	F32B5.7	F32B5.7.2	gbrowse
chrI	2692906	T	C	999	NON_SYNONYMOUS_CODING	W34R	F32B5.3	F32B5.3	gbrowse
chrI	2737555	G	A	999	NON_SYNONYMOUS_CODING	T264I	Y71F9B.8	Y71F9B.8	gbrowse
chrI	2757486	T	C	999	NON_SYNONYMOUS_CODING	N206S	plk-2	Y71F9B.7.1	gbrowse
chrI	2775526	C	A	999	NON_SYNONYMOUS_CODING	D135Y	sop-3	Y71F9B.10a.1	gbrowse
chrI	2775526	C	A	999	NON_SYNONYMOUS_CODING	D135Y	sop-3	Y71F9B.10a.2	gbrowse
chrI	2775526	C	A	999	NON_SYNONYMOUS_CODING	D135Y	sop-3	Y71F9B.10b	gbrowse
chrI	2784210	A	T	999	NON_SYNONYMOUS_CODING	L22M	Y71F9B.15	Y71F9B.15	gbrowse
chrI	2788846	C	G	999	NON_SYNONYMOUS_CODING	D335H	W03D8.1	W03D8.1	gbrowse
chrI	2789741	T	A	999	NON_SYNONYMOUS_CODING	L144F	W03D8.1	W03D8.1	gbrowse
chrI	2796625	C	T	999	NON_SYNONYMOUS_CODING	T47I	W03D8.7	W03D8.7	gbrowse
chrI	2798594	C	T	999	NON_SYNONYMOUS_CODING	V197I	W03D8.2	W03D8.2a	gbrowse
chrI	2798594	C	T	999	NON_SYNONYMOUS_CODING	V255I	W03D8.2	W03D8.2b	gbrowse
chrI	2804942	G	A	999	NON_SYNONYMOUS_CODING	V116I	itx-1	W03D8.6	gbrowse
chrI	2808878	A	T	999	NON_SYNONYMOUS_CODING	K714M	itx-1	W03D8.6	gbrowse
chrI	2809260	G	A	999	NON_SYNONYMOUS_CODING	A809T	itx-1	W03D8.6	gbrowse
chrI	2813052	A	T	999	NON_SYNONYMOUS_CODING	T1387S	itx-1	W03D8.6	gbrowse
chrI	2832935	C	T	999	NON_SYNONYMOUS_CODING	C49Y	W10C8.3	W10C8.3	gbrowse
chrI	2846773	C	A	999	NON_SYNONYMOUS_CODING	L18M	ccb-2	W10C8.1	gbrowse
chrI	2852513	C	T	999	NON_SYNONYMOUS_CODING	C26Y	W10C8.4	W10C8.4b	gbrowse
chrI	2854893	G	T	78	NON_SYNONYMOUS_CODING	P153Q	W10C8.5	W10C8.5.1	gbrowse
chrI	2854893	G	T	78	NON_SYNONYMOUS_CODING	P153Q	W10C8.5	W10C8.5.2	gbrowse
chrI	2854893	G	T	78	NON_SYNONYMOUS_CODING	P153Q	W10C8.5	W10C8.5.3	gbrowse
chrI	2855126	G	T	999	NON_SYNONYMOUS_CODING	D75E	W10C8.5	W10C8.5.1	gbrowse
chrI	2855126	G	T	999	NON_SYNONYMOUS_CODING	D75E	W10C8.5	W10C8.5.2	gbrowse
chrI	2855126	G	T	999	NON_SYNONYMOUS_CODING	D75E	W10C8.5	W10C8.5.3	gbrowse
chrI	2864272	T	C	999	NON_SYNONYMOUS_CODING	S139P	Y71F9AL.11	Y71F9AL.11	gbrowse
chrI	2871314	A	T	999	NON_SYNONYMOUS_CODING	I325N	Y71F9AL.12	Y71F9AL.12	gbrowse
chrI	2883947	T	G	999	NON_SYNONYMOUS_CODING	Q399H	arx-1	Y71F9AL.16	gbrowse
chrI	2896932	C	T	999	NON_SYNONYMOUS_CODING	A816T	Y71F9AL.17	Y71F9AL.17	gbrowse
chrI	2928549	C	T	999	NON_SYNONYMOUS_CODING	P32S	trap-1	Y71F9AM.6.1	gbrowse
chrI	2928549	C	T	999	NON_SYNONYMOUS_CODING	P32S	trap-1	Y71F9AM.6.2	gbrowse
chrI	3835201	C	T	999	NON_SYNONYMOUS_CODING	A77T	F53F10.1	F53F10.1	gbrowse
chrI	6443280	G	A	999	NON_SYNONYMOUS_CODING	A625V	T23H2.3	T23H2.3	gbrowse
chrI	7017708	A	T	999	NON_SYNONYMOUS_CODING	Y165N	pdi-3	H06O01.1.1	gbrowse
chrI	7017708	A	T	999	NON_SYNONYMOUS_CODING	Y165N	pdi-3	H06O01.1.2	gbrowse
chrI	7017708	A	T	999	NON_SYNONYMOUS_CODING	Y165N	pdi-3	H06O01.1.3	gbrowse
chrI	7017708	A	T	999	NON_SYNONYMOUS_CODING	Y165N	pdi-3	H06O01.1.4	gbrowse
chrI	7851821	G	A	999	NON_SYNONYMOUS_CODING	R289Q	taf-5	F30F8.8.1	gbrowse
chrI	7851821	G	A	999	NON_SYNONYMOUS_CODING	R289Q	taf-5	F30F8.8.2	gbrowse
chrI	7851821	G	A	999	NON_SYNONYMOUS_CODING	R289Q	taf-5	F30F8.8.3	gbrowse
chrI	8698588	C	A	999	NON_SYNONYMOUS_CODING	R456S	tlf-1	F39H11.2a	gbrowse
chrI	8698588	C	A	999	NON_SYNONYMOUS_CODING	R459S	tlf-1	F39H11.2b	gbrowse
chrI	10271792	G	C	38.3	NON_SYNONYMOUS_CODING	I2050M	ZC247.1	ZC247.1	gbrowse
chrI	10732644	G	A	999	NON_SYNONYMOUS_CODING	P272S	B0205.11	B0205.11	gbrowse
chrI	13043903	AGCAGGCCAGGC	AGC	999	CODON_DELETION	RPG118-	W05B5.1	W05B5.1	gbrowse
chrI	13056000	A	T	999	NON_SYNONYMOUS_CODING	S336C	npr-14	W05B5.2	gbrowse
chrI	13056157	T	G	137	NON_SYNONYMOUS_CODING	T332P	nhr-85	W05B5.3b.1	gbrowse
chrI	13056157	T	G	137	NON_SYNONYMOUS_CODING	T332P	nhr-85	W05B5.3b.2	gbrowse
chrI	13056157	T	G	137	NON_SYNONYMOUS_CODING	T510P	nhr-85	W05B5.3a	gbrowse
chrI	13056162	A	G	999	NON_SYNONYMOUS_CODING	V330A	nhr-85	W05B5.3b.1	gbrowse
chrI	13056162	A	G	999	NON_SYNONYMOUS_CODING	V330A	nhr-85	W05B5.3b.2	gbrowse
chrI	13056162	A	G	999	NON_SYNONYMOUS_CODING	V508A	nhr-85	W05B5.3a	gbrowse
chrI	13056190	G	T	999	NON_SYNONYMOUS_CODING	Q321K	nhr-85	W05B5.3b.1	gbrowse
chrI	13056190	G	T	999	NON_SYNONYMOUS_CODING	Q321K	nhr-85	W05B5.3b.2	gbrowse
chrI	13056190	G	T	999	NON_SYNONYMOUS_CODING	Q499K	nhr-85	W05B5.3a	gbrowse
chrI	13056198	G	A	999	NON_SYNONYMOUS_CODING	S318F	nhr-85	W05B5.3b.1	gbrowse
chrI	13056198	G	A	999	NON_SYNONYMOUS_CODING	S318F	nhr-85	W05B5.3b.2	gbrowse
chrI	13056198	G	A	999	NON_SYNONYMOUS_CODING	S496F	nhr-85	W05B5.3a	gbrowse
chrI	13057055	C	A	107	NON_SYNONYMOUS_CODING	M228I	nhr-85	W05B5.3b.1	gbrowse
chrI	13057055	C	A	107	NON_SYNONYMOUS_CODING	M228I	nhr-85	W05B5.3b.2	gbrowse
chrI	13057055	C	A	107	NON_SYNONYMOUS_CODING	M406I	nhr-85	W05B5.3a	gbrowse
chrI	13066980	A	G	89.2	NON_SYNONYMOUS_CODING	I9V	Y26D4A.2	Y26D4A.2	gbrowse
chrI	13067260	A	T	999	NON_SYNONYMOUS_CODING	Y102F	Y26D4A.2	Y26D4A.2	gbrowse
chrI	13067314	G	A	999	NON_SYNONYMOUS_CODING	R120K	Y26D4A.2	Y26D4A.2	gbrowse
chrI	13067479	A	G	999	NON_SYNONYMOUS_CODING	I135V	Y26D4A.2	Y26D4A.2	gbrowse
chrI	13067586	A	G	154	NON_SYNONYMOUS_CODING	I155V	Y26D4A.2	Y26D4A.2	gbrowse
chrI	13067622	C	G	88.2	NON_SYNONYMOUS_CODING	P167A	Y26D4A.2	Y26D4A.2	gbrowse
chrI	13067826	C	T	999	NON_SYNONYMOUS_CODING	H235Y	Y26D4A.2	Y26D4A.2	gbrowse
chrI	13067846	T	A	999	NON_SYNONYMOUS_CODING	H241Q	Y26D4A.2	Y26D4A.2	gbrowse
chrI	13068023	A	C	101	NON_SYNONYMOUS_CODING	N284T	Y26D4A.2	Y26D4A.2	gbrowse
chrI	13068065	T	C	104	NON_SYNONYMOUS_CODING	V298A	Y26D4A.2	Y26D4A.2	gbrowse
chrI	13068067	G	A	102	NON_SYNONYMOUS_CODING	V299I	Y26D4A.2	Y26D4A.2	gbrowse
chrI	13068079	G	A	105	NON_SYNONYMOUS_CODING	V303I	Y26D4A.2	Y26D4A.2	gbrowse
chrI	13068156	A	G	89.4	NON_SYNONYMOUS_CODING	N304S	Y26D4A.2	Y26D4A.2	gbrowse
chrI	13068157	T	A	80.3	NON_SYNONYMOUS_CODING	N304K	Y26D4A.2	Y26D4A.2	gbrowse
chrI	13068163	A	C	76.1	NON_SYNONYMOUS_CODING	E306D	Y26D4A.2	Y26D4A.2	gbrowse
chrI	13068168	C	T	79.1	NON_SYNONYMOUS_CODING	T308I	Y26D4A.2	Y26D4A.2	gbrowse
chrI	13069792	C	T	112	NON_SYNONYMOUS_CODING	A280T	clec-107	Y26D4A.4.1	gbrowse
chrI	13069792	C	T	112	NON_SYNONYMOUS_CODING	A280T	clec-107	Y26D4A.4.2	gbrowse
chrI	13069810	T	A	128	NON_SYNONYMOUS_CODING	R274W	clec-107	Y26D4A.4.1	gbrowse
chrI	13069810	T	A	128	NON_SYNONYMOUS_CODING	R274W	clec-107	Y26D4A.4.2	gbrowse
chrI	13069812	T	C	128	NON_SYNONYMOUS_CODING	Q273R	clec-107	Y26D4A.4.1	gbrowse
chrI	13069812	T	C	128	NON_SYNONYMOUS_CODING	Q273R	clec-107	Y26D4A.4.2	gbrowse
chrI	13069921	C	T	999	NON_SYNONYMOUS_CODING	G252R	clec-107	Y26D4A.4.1	gbrowse
chrI	13069921	C	T	999	NON_SYNONYMOUS_CODING	G252R	clec-107	Y26D4A.4.2	gbrowse
chrI	13069948	T	G	999	NON_SYNONYMOUS_CODING	T243P	clec-107	Y26D4A.4.1	gbrowse
chrI	13069948	T	G	999	NON_SYNONYMOUS_CODING	T243P	clec-107	Y26D4A.4.2	gbrowse
chrI	13070081	G	T	999	NON_SYNONYMOUS_CODING	P213Q	clec-107	Y26D4A.4.1	gbrowse
chrI	13070081	G	T	999	NON_SYNONYMOUS_CODING	P213Q	clec-107	Y26D4A.4.2	gbrowse
chrI	13070950	G	C	999	NON_SYNONYMOUS_CODING	A34G	clec-107	Y26D4A.4.1	gbrowse
chrI	13070950	G	C	999	NON_SYNONYMOUS_CODING	A34G	clec-107	Y26D4A.4.2	gbrowse
chrI	13070973	T	C	999	NON_SYNONYMOUS_CODING	I26M	clec-107	Y26D4A.4.1	gbrowse
chrI	13070973	T	C	999	NON_SYNONYMOUS_CODING	I26M	clec-107	Y26D4A.4.2	gbrowse
chrI	13081554	A	G	83.4	NON_SYNONYMOUS_CODING	V152A	clec-108	Y26D4A.6	gbrowse
chrI	13081591	G	C	85.3	NON_SYNONYMOUS_CODING	L140V	clec-108	Y26D4A.6	gbrowse
chrI	13081596	G	T	86.3	NON_SYNONYMOUS_CODING	T138K	clec-108	Y26D4A.6	gbrowse
chrI	13081874	C	T	999	NON_SYNONYMOUS_CODING	R79K	clec-108	Y26D4A.6	gbrowse
chrI	13082139	G	A	72.7	NON_SYNONYMOUS_CODING	L6F	clec-108	Y26D4A.6	gbrowse
chrI	13082150	A	T	91.2	NON_SYNONYMOUS_CODING	I2K	clec-108	Y26D4A.6	gbrowse
chrI	13082794	A	T	999	NON_SYNONYMOUS_CODING	S36T	Y26D4A.12	Y26D4A.12	gbrowse
chrI	13083371	T	C	83.2	NON_SYNONYMOUS_CODING	I361V	Y26D4A.8	Y26D4A.8	gbrowse
chrI	13083374	C	T	83.2	NON_SYNONYMOUS_CODING	E360K	Y26D4A.8	Y26D4A.8	gbrowse
chrI	13083405	G	T	94.2	NON_SYNONYMOUS_CODING	N349K	Y26D4A.8	Y26D4A.8	gbrowse
chrI	13083419	G	T	142	NON_SYNONYMOUS_CODING	H345N	Y26D4A.8	Y26D4A.8	gbrowse
chrI	13083420	C	A	140	NON_SYNONYMOUS_CODING	E344D	Y26D4A.8	Y26D4A.8	gbrowse
chrI	13083431	T	C	999	NON_SYNONYMOUS_CODING	I341V	Y26D4A.8	Y26D4A.8	gbrowse
chrI	13083434	A	C	999	NON_SYNONYMOUS_CODING	S340A	Y26D4A.8	Y26D4A.8	gbrowse
chrI	13083560	C	T	999	NON_SYNONYMOUS_CODING	A298T	Y26D4A.8	Y26D4A.8	gbrowse
chrI	13083623	C	T	999	NON_SYNONYMOUS_CODING	D277N	Y26D4A.8	Y26D4A.8	gbrowse
chrI	13083625	C	A	999	NON_SYNONYMOUS_CODING	R276M	Y26D4A.8	Y26D4A.8	gbrowse
chrI	13083626	T	C	999	NON_SYNONYMOUS_CODING	R276G	Y26D4A.8	Y26D4A.8	gbrowse
chrI	13083647	C	T	999	NON_SYNONYMOUS_CODING	A269T	Y26D4A.8	Y26D4A.8	gbrowse
chrI	13083964	A	G	999	NON_SYNONYMOUS_CODING	I202T	Y26D4A.8	Y26D4A.8	gbrowse
chrI	13084033	C	G	999	NON_SYNONYMOUS_CODING	S179T	Y26D4A.8	Y26D4A.8	gbrowse
chrI	13084117	T	C	999	NON_SYNONYMOUS_CODING	E151G	Y26D4A.8	Y26D4A.8	gbrowse
chrI	13084135	C	T	999	NON_SYNONYMOUS_CODING	G145E	Y26D4A.8	Y26D4A.8	gbrowse
chrI	13084159	T	A	999	NON_SYNONYMOUS_CODING	K137M	Y26D4A.8	Y26D4A.8	gbrowse
chrI	13084171	T	G	999	NON_SYNONYMOUS_CODING	Y133S	Y26D4A.8	Y26D4A.8	gbrowse
chrI	13084235	T	C	999	NON_SYNONYMOUS_CODING	K112E	Y26D4A.8	Y26D4A.8	gbrowse
chrI	13084286	G	C	85.2	NON_SYNONYMOUS_CODING	Q95E	Y26D4A.8	Y26D4A.8	gbrowse
chrI	13084289	T	C	86.2	NON_SYNONYMOUS_CODING	T94A	Y26D4A.8	Y26D4A.8	gbrowse
chrI	13084294	T	A	86.2	NON_SYNONYMOUS_CODING	Y92F	Y26D4A.8	Y26D4A.8	gbrowse
chrI	13108138	T	C	118	NON_SYNONYMOUS_CODING	N223S	C17H1.14	C17H1.14	gbrowse
chrI	13108243	T	C	82.2	NON_SYNONYMOUS_CODING	E188G	C17H1.14	C17H1.14	gbrowse
chrI	13108288	G	A	91.2	NON_SYNONYMOUS_CODING	T173M	C17H1.14	C17H1.14	gbrowse
chrI	13108304	T	C	92.2	NON_SYNONYMOUS_CODING	K168E	C17H1.14	C17H1.14	gbrowse
chrI	13108328	T	C	91.2	NON_SYNONYMOUS_CODING	K160E	C17H1.14	C17H1.14	gbrowse
chrI	13108590	T	C	999	NON_SYNONYMOUS_CODING	E102G	C17H1.14	C17H1.14	gbrowse
chrI	13108602	A	G	124	NON_SYNONYMOUS_CODING	I98T	C17H1.14	C17H1.14	gbrowse
chrI	13108636	T	C	82.2	NON_SYNONYMOUS_CODING	K87E	C17H1.14	C17H1.14	gbrowse
chrI	13108663	C	T	89.2	NON_SYNONYMOUS_CODING	E78K	C17H1.14	C17H1.14	gbrowse
chrI	13109545	C	T	32.2	NON_SYNONYMOUS_CODING	D25N	C17H1.14	C17H1.14	gbrowse
chrI	13109570	A	T	33.2	NON_SYNONYMOUS_CODING	D16E	C17H1.14	C17H1.14	gbrowse
chrI	13109577	C	T	33.2	NON_SYNONYMOUS_CODING	R14K	C17H1.14	C17H1.14	gbrowse
chrI	13143713	A	G	86.2	NON_SYNONYMOUS_CODING	Y70C	F22G12.7	F22G12.7	gbrowse
chrI	13143724	C	A	97.2	NON_SYNONYMOUS_CODING	L74I	F22G12.7	F22G12.7	gbrowse
chrI	13143735	G	T	101	NON_SYNONYMOUS_CODING	Q77H	F22G12.7	F22G12.7	gbrowse
chrI	13143758	A	T	80.4	NON_SYNONYMOUS_CODING	N85I	F22G12.7	F22G12.7	gbrowse
chrI	13143802	G	A	85.2	NON_SYNONYMOUS_CODING	E100K	F22G12.7	F22G12.7	gbrowse
chrI	13143865	T	A	86.2	NON_SYNONYMOUS_CODING	S121T	F22G12.7	F22G12.7	gbrowse
chrI	13143866	C	T	86.2	NON_SYNONYMOUS_CODING	S121F	F22G12.7	F22G12.7	gbrowse
chrI	13143911	A	C	104	NON_SYNONYMOUS_CODING	K136T	F22G12.7	F22G12.7	gbrowse
chrI	13143986	G	T	999	NON_SYNONYMOUS_CODING	C161F	F22G12.7	F22G12.7	gbrowse
chrI	13144013	C	A	999	NON_SYNONYMOUS_CODING	A170D	F22G12.7	F22G12.7	gbrowse
chrI	13144171	C	T	999	NON_SYNONYMOUS_CODING	A195V	F22G12.7	F22G12.7	gbrowse
chrI	13144203	G	A	999	NON_SYNONYMOUS_CODING	G206R	F22G12.7	F22G12.7	gbrowse
chrI	13144281	T	C	999	NON_SYNONYMOUS_CODING	C232R	F22G12.7	F22G12.7	gbrowse
chrI	13144305	T	C	999	NON_SYNONYMOUS_CODING	F240L	F22G12.7	F22G12.7	gbrowse
chrI	13144313	T	A	93.2	NON_SYNONYMOUS_CODING	N242K	F22G12.7	F22G12.7	gbrowse
chrI	13144319	A	T	92.2	NON_SYNONYMOUS_CODING	K244N	F22G12.7	F22G12.7	gbrowse
chrI	13144348	G	A	105	NON_SYNONYMOUS_CODING	R254K	F22G12.7	F22G12.7	gbrowse
chrI	13144349	G	T	105	NON_SYNONYMOUS_CODING	R254S	F22G12.7	F22G12.7	gbrowse
chrI	13144402	G	T	106	NON_SYNONYMOUS_CODING	R272L	F22G12.7	F22G12.7	gbrowse
chrI	13144428	A	C	107	NON_SYNONYMOUS_CODING	N281H	F22G12.7	F22G12.7	gbrowse
chrI	13144459	T	A	106	NON_SYNONYMOUS_CODING	I291K	F22G12.7	F22G12.7	gbrowse
chrI	13144467	A	G	104	NON_SYNONYMOUS_CODING	R294G	F22G12.7	F22G12.7	gbrowse
chrI	13144468	G	C	103	NON_SYNONYMOUS_CODING	R294T	F22G12.7	F22G12.7	gbrowse
chrI	13145531	A	G	82.2	NON_SYNONYMOUS_CODING	Q431R	F22G12.7	F22G12.7	gbrowse
chrI	13145554	A	G	81.2	NON_SYNONYMOUS_CODING	T439A	F22G12.7	F22G12.7	gbrowse
chrI	13145610	G	A	101	NON_SYNONYMOUS_CODING	V8M	F22G12.8	F22G12.8.1	gbrowse
chrI	13145610	G	A	101	NON_SYNONYMOUS_CODING	V8M	F22G12.8	F22G12.8.2	gbrowse
chrI	13145619	G	A	87.2	NON_SYNONYMOUS_CODING	E11K	F22G12.8	F22G12.8.1	gbrowse
chrI	13145619	G	A	87.2	NON_SYNONYMOUS_CODING	E11K	F22G12.8	F22G12.8.2	gbrowse
chrI	13145652	A	G	73.3	NON_SYNONYMOUS_CODING	T22A	F22G12.8	F22G12.8.1	gbrowse
chrI	13145652	A	G	73.3	NON_SYNONYMOUS_CODING	T22A	F22G12.8	F22G12.8.2	gbrowse
chrI	13145653	C	T	70.1	NON_SYNONYMOUS_CODING	T22I	F22G12.8	F22G12.8.1	gbrowse
chrI	13145653	C	T	70.1	NON_SYNONYMOUS_CODING	T22I	F22G12.8	F22G12.8.2	gbrowse
chrI	13145757	A	G	71.2	NON_SYNONYMOUS_CODING	N57D	F22G12.8	F22G12.8.1	gbrowse
chrI	13145757	A	G	71.2	NON_SYNONYMOUS_CODING	N57D	F22G12.8	F22G12.8.2	gbrowse
chrI	13145884	A	T	999	NON_SYNONYMOUS_CODING	E78D	F22G12.8	F22G12.8.1	gbrowse
chrI	13145884	A	T	999	NON_SYNONYMOUS_CODING	E78D	F22G12.8	F22G12.8.2	gbrowse
chrI	13145897	A	C	999	NON_SYNONYMOUS_CODING	S83R	F22G12.8	F22G12.8.1	gbrowse
chrI	13145897	A	C	999	NON_SYNONYMOUS_CODING	S83R	F22G12.8	F22G12.8.2	gbrowse
chrI	13146036	C	A	99.2	NON_SYNONYMOUS_CODING	T113N	F22G12.8	F22G12.8.1	gbrowse
chrI	13146036	C	A	99.2	NON_SYNONYMOUS_CODING	T113N	F22G12.8	F22G12.8.2	gbrowse
chrI	13146075	A	G	999	NON_SYNONYMOUS_CODING	K126R	F22G12.8	F22G12.8.1	gbrowse
chrI	13146075	A	G	999	NON_SYNONYMOUS_CODING	K126R	F22G12.8	F22G12.8.2	gbrowse
chrI	13146161	G	A	999	NON_SYNONYMOUS_CODING	E155K	F22G12.8	F22G12.8.1	gbrowse
chrI	13146161	G	A	999	NON_SYNONYMOUS_CODING	E155K	F22G12.8	F22G12.8.2	gbrowse
chrI	13146174	G	C	999	NON_SYNONYMOUS_CODING	C159S	F22G12.8	F22G12.8.1	gbrowse
chrI	13146174	G	C	999	NON_SYNONYMOUS_CODING	C159S	F22G12.8	F22G12.8.2	gbrowse
chrI	13146204	C	A	94.2	NON_SYNONYMOUS_CODING	T169N	F22G12.8	F22G12.8.1	gbrowse
chrI	13146204	C	A	94.2	NON_SYNONYMOUS_CODING	T169N	F22G12.8	F22G12.8.2	gbrowse
chrI	13146209	G	C	86.2	NON_SYNONYMOUS_CODING	G171R	F22G12.8	F22G12.8.1	gbrowse
chrI	13146209	G	C	86.2	NON_SYNONYMOUS_CODING	G171R	F22G12.8	F22G12.8.2	gbrowse
chrI	13146210	G	C	92.2	NON_SYNONYMOUS_CODING	G171A	F22G12.8	F22G12.8.1	gbrowse
chrI	13146210	G	C	92.2	NON_SYNONYMOUS_CODING	G171A	F22G12.8	F22G12.8.2	gbrowse
chrI	13155722	C	A	999	NON_SYNONYMOUS_CODING	V1017L	F22G12.4	F22G12.4	gbrowse
chrI	13155968	C	A	74.2	NON_SYNONYMOUS_CODING	E960D	F22G12.4	F22G12.4	gbrowse
chrI	13155981	A	C	86.2	NON_SYNONYMOUS_CODING	I956S	F22G12.4	F22G12.4	gbrowse
chrI	13156651	G	T	999	NON_SYNONYMOUS_CODING	L826M	F22G12.4	F22G12.4	gbrowse
chrI	13156657	C	T	999	NON_SYNONYMOUS_CODING	G824S	F22G12.4	F22G12.4	gbrowse
chrI	13158491	G	C	999	NON_SYNONYMOUS_CODING	A453G	F22G12.4	F22G12.4	gbrowse
chrI	13158513	C	T	148	NON_SYNONYMOUS_CODING	A446T	F22G12.4	F22G12.4	gbrowse
chrI	13158920	T	A	999	NON_SYNONYMOUS_CODING	T344S	F22G12.4	F22G12.4	gbrowse
chrI	13158937	G	T	999	NON_SYNONYMOUS_CODING	P338Q	F22G12.4	F22G12.4	gbrowse
chrI	13158988	T	A	999	NON_SYNONYMOUS_CODING	D321V	F22G12.4	F22G12.4	gbrowse
chrI	13158989	C	T	999	NON_SYNONYMOUS_CODING	D321N	F22G12.4	F22G12.4	gbrowse
chrI	13173768	A	G	999	NON_SYNONYMOUS_CODING	R1370G	F22G12.5	F22G12.5	gbrowse
chrI	13182400	A	T	999	NON_SYNONYMOUS_CODING	M2441L	F22G12.5	F22G12.5	gbrowse
chrI	13189983	A	T	999	NON_SYNONYMOUS_CODING	Y181N	F17B5.10	F17B5.10	gbrowse
chrI	13190162	C	T	999	NON_SYNONYMOUS_CODING	S121N	F17B5.10	F17B5.10	gbrowse
chrI	13190196	A	T	146	NON_SYNONYMOUS_CODING	S110T	F17B5.10	F17B5.10	gbrowse
chrI	13190355	G	A	999	NON_SYNONYMOUS_CODING	T73M	F17B5.10	F17B5.10	gbrowse
chrI	13190356	T	C	999	NON_SYNONYMOUS_CODING	T73A	F17B5.10	F17B5.10	gbrowse
chrI	13190386	G	T	101	NON_SYNONYMOUS_CODING	H63N	F17B5.10	F17B5.10	gbrowse
chrI	13190428	A	T	92.2	NON_SYNONYMOUS_CODING	Y49N	F17B5.10	F17B5.10	gbrowse
chrI	13192052	G	C	103	NON_SYNONYMOUS_CODING	L640V	oac-17	F17B5.2	gbrowse
chrI	13192070	C	T	105	NON_SYNONYMOUS_CODING	D634N	oac-17	F17B5.2	gbrowse
chrI	13192091	T	C	105	NON_SYNONYMOUS_CODING	R627G	oac-17	F17B5.2	gbrowse
chrI	13192196	T	C	94.2	NON_SYNONYMOUS_CODING	I592V	oac-17	F17B5.2	gbrowse
chrI	13192214	T	C	42.2	NON_SYNONYMOUS_CODING	T586A	oac-17	F17B5.2	gbrowse
chrI	13192274	C	G	101	NON_SYNONYMOUS_CODING	E583Q	oac-17	F17B5.2	gbrowse
chrI	13192276	G	A	101	NON_SYNONYMOUS_CODING	A582V	oac-17	F17B5.2	gbrowse
chrI	13192400	T	C	999	NON_SYNONYMOUS_CODING	K541E	oac-17	F17B5.2	gbrowse
chrI	13192486	T	C	999	NON_SYNONYMOUS_CODING	Y512C	oac-17	F17B5.2	gbrowse
chrI	13192532	C	A	999	NON_SYNONYMOUS_CODING	A497S	oac-17	F17B5.2	gbrowse
chrI	13197971	C	T	999	NON_SYNONYMOUS_CODING	S44N	clec-109	F17B5.3	gbrowse
chrI	13198069	A	C	999	NON_SYNONYMOUS_CODING	I11M	clec-109	F17B5.3	gbrowse
chrI	13203622	G	T	999	NON_SYNONYMOUS_CODING	M216I	F17B5.6	F17B5.6	gbrowse
chrI	13207419	C	T	999	NON_SYNONYMOUS_CODING	L283F	ZK1225.1	ZK1225.1	gbrowse
chrI	13216029	A	G	999	NON_SYNONYMOUS_CODING	V56A	ZK1225.4	ZK1225.4	gbrowse
chrI	13217044	G	A	999	NON_SYNONYMOUS_CODING	T386I	ZK1225.5	ZK1225.5	gbrowse
chrI	13235419	A	T	999	NON_SYNONYMOUS_CODING	T22S	scrm-2	ZK1053.5	gbrowse
chrI	13237372	C	G	999	NON_SYNONYMOUS_CODING	S53C	ZK1053.7	ZK1053.7	gbrowse
chrI	13238284	G	A	999	NON_SYNONYMOUS_CODING	R155K	ZK1053.7	ZK1053.7	gbrowse
chrI	13247406	A	C	999	NON_SYNONYMOUS_CODING	K174Q	ZK1053.3	ZK1053.3	gbrowse
chrI	13256797	C	G	999	NON_SYNONYMOUS_CODING	A418G	F44F1.3	F44F1.3	gbrowse
chrI	13262344	C	T	999	NON_SYNONYMOUS_CODING	E125K	F44F1.6	F44F1.6a	gbrowse
chrI	13262617	A	G	999	NON_SYNONYMOUS_CODING	C34R	F44F1.6	F44F1.6a	gbrowse
chrI	13262617	A	G	999	NON_SYNONYMOUS_CODING	C34R	F44F1.6	F44F1.6b	gbrowse
chrI	13262667	A	T	999	NON_SYNONYMOUS_CODING	I17N	F44F1.6	F44F1.6a	gbrowse
chrI	13262667	A	T	999	NON_SYNONYMOUS_CODING	I17N	F44F1.6	F44F1.6b	gbrowse
chrI	13264446	T	A	999	NON_SYNONYMOUS_CODING	Y353F	F44F1.4	F44F1.4	gbrowse
chrI	13272173	C	G	999	NON_SYNONYMOUS_CODING	T675R	vet-6	F44F1.7	gbrowse
chrI	13274427	T	A	999	NON_SYNONYMOUS_CODING	L36H	M01E5.1	M01E5.1	gbrowse
chrI	13274628	A	G	999	NON_SYNONYMOUS_CODING	I85M	M01E5.1	M01E5.1	gbrowse
chrI	13274776	A	G	999	NON_SYNONYMOUS_CODING	I135V	M01E5.1	M01E5.1	gbrowse
chrI	13276038	C	T	999	NON_SYNONYMOUS_CODING	T374I	M01E5.1	M01E5.1	gbrowse
chrI	13284049	GGCAGCAGCAGCAGCAGCAGC	GGCAGCAGCAGCAGC	999	CODON_DELETION	AA345-	M01E5.3	M01E5.3a.1	gbrowse
chrI	13284049	GGCAGCAGCAGCAGCAGCAGC	GGCAGCAGCAGCAGC	999	CODON_DELETION	AA345-	M01E5.3	M01E5.3a.2	gbrowse
chrI	13284049	GGCAGCAGCAGCAGCAGCAGC	GGCAGCAGCAGCAGC	999	CODON_DELETION	AA345-	M01E5.3	M01E5.3b	gbrowse
chrI	13284049	GGCAGCAGCAGCAGCAGCAGC	GGCAGCAGCAGCAGC	999	CODON_DELETION	AA345-	M01E5.3	M01E5.3c	gbrowse
chrI	13292916	A	G	999	NON_SYNONYMOUS_CODING	K101R	top-1	M01E5.5a	gbrowse
chrI	13292916	A	G	999	NON_SYNONYMOUS_CODING	K101R	top-1	M01E5.5b	gbrowse
chrI	13338566	C	T	999	NON_SYNONYMOUS_CODING	V89M	W08E3.4	W08E3.4	gbrowse
chrI	13354210	T	A	999	NON_SYNONYMOUS_CODING	M154K	Y40B1A.3	Y40B1A.3c	gbrowse
chrI	13354210	T	A	999	NON_SYNONYMOUS_CODING	M185K	Y40B1A.3	Y40B1A.3a	gbrowse
chrI	13354210	T	A	999	NON_SYNONYMOUS_CODING	M185K	Y40B1A.3	Y40B1A.3b	gbrowse
chrI	13364302	CTGCTGTTGTTGCTGTTGTTG	CTGCTGTTGTTG	999	CODON_DELETION	QQQ149-	sptf-3	Y40B1A.4	gbrowse
chrI	13385443	A	G	999	NON_SYNONYMOUS_CODING	N125S	C01A2.5	C01A2.5	gbrowse
chrI	13387833	T	C	999	NON_SYNONYMOUS_CODING	S5P	C01A2.3	C01A2.3.1	gbrowse
chrI	13387833	T	C	999	NON_SYNONYMOUS_CODING	S5P	C01A2.3	C01A2.3.2	gbrowse
chrI	13387914	A	T	999	NON_SYNONYMOUS_CODING	T32S	C01A2.3	C01A2.3.1	gbrowse
chrI	13387914	A	T	999	NON_SYNONYMOUS_CODING	T32S	C01A2.3	C01A2.3.2	gbrowse
chrI	13409411	A	G	999	NON_SYNONYMOUS_CODING	I258T	C01A2.1	C01A2.1.1	gbrowse
chrI	13409411	A	G	999	NON_SYNONYMOUS_CODING	I258T	C01A2.1	C01A2.1.2	gbrowse
chrI	13572572	G	C	999	NON_SYNONYMOUS_CODING	G69R	Y87G2A.7	Y87G2A.7	gbrowse
chrI	13593603	T	C	999	NON_SYNONYMOUS_CODING	T135A	Y87G2A.11	Y87G2A.11	gbrowse
chrI	13593609	C	T	999	NON_SYNONYMOUS_CODING	A133T	Y87G2A.11	Y87G2A.11	gbrowse
chrI	13598991	T	C	999	NON_SYNONYMOUS_CODING	N468S	Y87G2A.13	Y87G2A.13.1	gbrowse
chrI	13604274	T	G	999	NON_SYNONYMOUS_CODING	E1579D	agef-1	Y6B3A.1a	gbrowse
chrI	13604274	T	G	999	NON_SYNONYMOUS_CODING	E1613D	agef-1	Y6B3A.1c	gbrowse
chrI	13662061	T	C	999	NON_SYNONYMOUS_CODING	M63V	W09C5.12	W09C5.12	gbrowse
chrI	13713585	G	T	999	NON_SYNONYMOUS_CODING	E383D	Y6B3B.3	Y6B3B.3	gbrowse
chrI	13718796	C	A	999	NON_SYNONYMOUS_CODING	Q1022K	Y6B3B.3	Y6B3B.3	gbrowse
chrI	13771739	C	T	999	NON_SYNONYMOUS_CODING	S1201F	Y6B3B.4	Y6B3B.4	gbrowse
chrI	13785943	A	G	999	NON_SYNONYMOUS_CODING	H428R	Y37H9A.3	Y37H9A.3.1	gbrowse
chrI	13799497	G	T	999	NON_SYNONYMOUS_CODING	Q236K	W09G3.7	W09G3.7a	gbrowse
chrI	13821492	G	T	999	NON_SYNONYMOUS_CODING	T424K	W09G3.6	W09G3.6a	gbrowse
chrI	13837312	G	A	999	NON_SYNONYMOUS_CODING	P227S	W04A8.1	W04A8.1b	gbrowse
chrI	13837312	G	A	999	NON_SYNONYMOUS_CODING	P356S	W04A8.1	W04A8.1a	gbrowse
chrI	13837350	A	G	999	NON_SYNONYMOUS_CODING	V214A	W04A8.1	W04A8.1b	gbrowse
chrI	13837350	A	G	999	NON_SYNONYMOUS_CODING	V343A	W04A8.1	W04A8.1a	gbrowse
chrI	13837488	G	A	999	NON_SYNONYMOUS_CODING	P168L	W04A8.1	W04A8.1b	gbrowse
chrI	13837488	G	A	999	NON_SYNONYMOUS_CODING	P297L	W04A8.1	W04A8.1a	gbrowse
chrI	13839239	A	G	999	NON_SYNONYMOUS_CODING	M130T	W04A8.1	W04A8.1a	gbrowse
chrI	13840710	C	T	999	NON_SYNONYMOUS_CODING	T6M	W04A8.2	W04A8.2	gbrowse
chrI	13841008	C	G	999	NON_SYNONYMOUS_CODING	F70L	W04A8.2	W04A8.2	gbrowse
chrI	13841528	C	A	999	NON_SYNONYMOUS_CODING	N157K	W04A8.2	W04A8.2	gbrowse
chrI	13841679	C	T	999	NON_SYNONYMOUS_CODING	L208F	W04A8.2	W04A8.2	gbrowse
chrI	13841694	C	T	999	NON_SYNONYMOUS_CODING	R213W	W04A8.2	W04A8.2	gbrowse
chrI	13842518	G	T	999	NON_SYNONYMOUS_CODING	A32E	W04A8.4	W04A8.4	gbrowse
chrI	13845193	A	G	999	NON_SYNONYMOUS_CODING	Y162H	W04A8.3	W04A8.3	gbrowse
chrI	13845546	A	G	999	NON_SYNONYMOUS_CODING	I44T	W04A8.3	W04A8.3	gbrowse
chrI	13853078	C	G	999	NON_SYNONYMOUS_CODING	F4L	W04A8.9	W04A8.9	gbrowse
chrI	13853193	C	A	999	NON_SYNONYMOUS_CODING	H43N	W04A8.9	W04A8.9	gbrowse
chrI	13853247	G	C	999	NON_SYNONYMOUS_CODING	V61L	W04A8.9	W04A8.9	gbrowse
chrI	13854757	G	C	999	NON_SYNONYMOUS_CODING	A26P	W04A8.6	W04A8.6a	gbrowse
chrI	13857082	G	T	999	NON_SYNONYMOUS_CODING	G165C	W04A8.6	W04A8.6b	gbrowse
chrI	13857082	G	T	999	NON_SYNONYMOUS_CODING	G367C	W04A8.6	W04A8.6a	gbrowse
chrI	13957529	G	T	999	NON_SYNONYMOUS_CODING	G81V	Y71A12B.10	Y71A12B.10	gbrowse
chrI	13994803	G	A	999	NON_SYNONYMOUS_CODING	E596K	Y71A12B.15	Y71A12B.15	gbrowse
chrI	14031635	G	T	999	NON_SYNONYMOUS_CODING	S3Y	ins-24	ZC334.3	gbrowse
chrI	14060887	T	A	999	NON_SYNONYMOUS_CODING	M274L	F47G4.5	F47G4.5	gbrowse
chrI	14121390	A	T	999	NON_SYNONYMOUS_CODING	Q234L	mys-2	K03D10.3	gbrowse
chrI	14126501	C	T	999	NON_SYNONYMOUS_CODING	A494V	mys-2	K03D10.3	gbrowse
chrI	14132929	C	T	999	NON_SYNONYMOUS_CODING	D91N	kal-1	K03D10.1	gbrowse
chrI	14153926	T	C	131	NON_SYNONYMOUS_CODING	T45A	fipr-23	C37A5.4	gbrowse
chrI	14153947	C	G	156	NON_SYNONYMOUS_CODING	E38Q	fipr-23	C37A5.4	gbrowse
chrI	14163799	A	T	999	NON_SYNONYMOUS_CODING	M71L	C37A5.7	C37A5.7.1	gbrowse
chrI	14163799	A	T	999	NON_SYNONYMOUS_CODING	M71L	C37A5.7	C37A5.7.2	gbrowse
chrI	14168016	A	G	999	NON_SYNONYMOUS_CODING	Q384R	C37A5.7	C37A5.7.1	gbrowse
chrI	14168016	A	G	999	NON_SYNONYMOUS_CODING	Q384R	C37A5.7	C37A5.7.2	gbrowse
chrI	14208276	C	T	999	NON_SYNONYMOUS_CODING	P506S	ZK849.4	ZK849.4	gbrowse
chrI	14208546	A	G	999	NON_SYNONYMOUS_CODING	K596E	ZK849.4	ZK849.4	gbrowse
chrI	14210589	T	C	999	NON_SYNONYMOUS_CODING	M129V	C49A1.2	C49A1.2	gbrowse
chrI	14218734	T	C	999	NON_SYNONYMOUS_CODING	K169R	C49A1.3	C49A1.3	gbrowse
chrI	14233613	T	G	999	NON_SYNONYMOUS_CODING	N296T	clec-114	C49A1.9	gbrowse
chrI	14242045	A	T	999	NON_SYNONYMOUS_CODING	Y209N	C49A1.10	C49A1.10	gbrowse
chrI	14253426	G	A	999	NON_SYNONYMOUS_CODING	G130D	K04H8.2	K04H8.2	gbrowse
chrI	14255927	CCG	CCGCCGGCG	999	CODON_INSERTION	-87PA	K04H8.3	K04H8.3	gbrowse
chrI	14255929	G	GCCGGCT	999	CODON_INSERTION	-87PA	K04H8.3	K04H8.3	gbrowse
chrI	14256593	C	A	999	NON_SYNONYMOUS_CODING	T138K	K04H8.3	K04H8.3	gbrowse
chrI	14263372	A	G	999	NON_SYNONYMOUS_CODING	E24G	pes-7	F09C3.1	gbrowse
chrI	14265111	A	C	999	NON_SYNONYMOUS_CODING	N191T	pes-7	F09C3.1	gbrowse
chrI	14266437	G	T	999	NON_SYNONYMOUS_CODING	A617S	pes-7	F09C3.1	gbrowse
chrI	14269228	A	G	999	NON_SYNONYMOUS_CODING	N1102D	pes-7	F09C3.1	gbrowse
chrI	14269563	A	G	999	NON_SYNONYMOUS_CODING	T1196A	pes-7	F09C3.1	gbrowse
chrI	14286492	T	C	999	NON_SYNONYMOUS_CODING	I161V	fbxb-68	F09C3.3	gbrowse
chrI	14401061	G	C	999	NON_SYNONYMOUS_CODING	H390Q	Y105E8A.8	Y105E8A.8	gbrowse
chrI	14428760	G	C	999	NON_SYNONYMOUS_CODING	E604Q	Y105E8A.10	Y105E8A.10c.1	gbrowse
chrI	14428760	G	C	999	NON_SYNONYMOUS_CODING	E604Q	Y105E8A.10	Y105E8A.10c.2	gbrowse
chrI	14428760	G	C	999	NON_SYNONYMOUS_CODING	E604Q	Y105E8A.10	Y105E8A.10c.3	gbrowse
chrI	14428760	G	C	999	NON_SYNONYMOUS_CODING	E612Q	Y105E8A.10	Y105E8A.10b	gbrowse
chrI	14428760	G	C	999	NON_SYNONYMOUS_CODING	E641Q	Y105E8A.10	Y105E8A.10a	gbrowse
chrI	14428931	G	T	999	NON_SYNONYMOUS_CODING	A661S	Y105E8A.10	Y105E8A.10c.1	gbrowse
chrI	14428931	G	T	999	NON_SYNONYMOUS_CODING	A661S	Y105E8A.10	Y105E8A.10c.2	gbrowse
chrI	14428931	G	T	999	NON_SYNONYMOUS_CODING	A661S	Y105E8A.10	Y105E8A.10c.3	gbrowse
chrI	14428931	G	T	999	NON_SYNONYMOUS_CODING	A669S	Y105E8A.10	Y105E8A.10b	gbrowse
chrI	14428931	G	T	999	NON_SYNONYMOUS_CODING	A698S	Y105E8A.10	Y105E8A.10a	gbrowse
chrI	14563439	G	A	999	NON_SYNONYMOUS_CODING	R326C	Y105E8A.23	Y105E8A.23a	gbrowse
chrI	14563439	G	A	999	NON_SYNONYMOUS_CODING	R326C	Y105E8A.23	Y105E8A.23b	gbrowse
chrI	14590719	A	G	999	NON_SYNONYMOUS_CODING	S28P	Y105E8A.29	Y105E8A.29	gbrowse
chrI	14634725	C	T	999	NON_SYNONYMOUS_CODING	G651S	exoc-8	Y105E8B.2a	gbrowse
chrI	14720402	G	A	999	NON_SYNONYMOUS_CODING	A17V	pbs-5	K05C4.1.1	gbrowse
chrI	14720402	G	A	999	NON_SYNONYMOUS_CODING	A17V	pbs-5	K05C4.1.2	gbrowse
chrI	14720829	T	C	999	NON_SYNONYMOUS_CODING	I151V	K05C4.2	K05C4.2.1	gbrowse
chrI	14720829	T	C	999	NON_SYNONYMOUS_CODING	I151V	K05C4.2	K05C4.2.2	gbrowse
chrI	14720829	T	C	999	NON_SYNONYMOUS_CODING	I151V	K05C4.2	K05C4.2.3	gbrowse
chrI	14721147	G	A	999	NON_SYNONYMOUS_CODING	T61I	K05C4.2	K05C4.2.1	gbrowse
chrI	14721147	G	A	999	NON_SYNONYMOUS_CODING	T61I	K05C4.2	K05C4.2.2	gbrowse
chrI	14721147	G	A	999	NON_SYNONYMOUS_CODING	T61I	K05C4.2	K05C4.2.3	gbrowse
chrI	14735257	C	A	999	NON_SYNONYMOUS_CODING	F11L	K05C4.4	K05C4.4	gbrowse
chrI	14735317	T	G	999	NON_SYNONYMOUS_CODING	D31E	K05C4.4	K05C4.4	gbrowse
chrI	14736875	T	C	999	NON_SYNONYMOUS_CODING	W414R	K05C4.4	K05C4.4	gbrowse
chrI	14770971	T	C	999	NON_SYNONYMOUS_CODING	N363D	F39B2.7	F39B2.7.1	gbrowse
chrI	14770971	T	C	999	NON_SYNONYMOUS_CODING	N363D	F39B2.7	F39B2.7.2	gbrowse
chrI	14771307	T	C	999	NON_SYNONYMOUS_CODING	T251A	F39B2.7	F39B2.7.1	gbrowse
chrI	14771307	T	C	999	NON_SYNONYMOUS_CODING	T251A	F39B2.7	F39B2.7.2	gbrowse
chrI	14789218	A	G	999	NON_SYNONYMOUS_CODING	V85A	F39B2.3	F39B2.3	gbrowse
chrI	14795668	G	A	999	NON_SYNONYMOUS_CODING	E171K	K11B4.1	K11B4.1.1	gbrowse
chrI	14841818	G	C	999	NON_SYNONYMOUS_CODING	G413A	F32A7.4	F32A7.4	gbrowse
chrI	14847592	C	T	999	NON_SYNONYMOUS_CODING	P361S	F32A7.5	F32A7.5a	gbrowse
chrI	14847592	C	T	999	NON_SYNONYMOUS_CODING	P361S	F32A7.5	F32A7.5b	gbrowse
chrI	14847592	C	T	999	NON_SYNONYMOUS_CODING	P361S	F32A7.5	F32A7.5c	gbrowse
chrI	14869883	C	T	999	NON_SYNONYMOUS_CODING	S278L	F11C3.1	F11C3.1	gbrowse
chrI	14882360	C	T	999	NON_SYNONYMOUS_CODING	C4178Y	frm-1	ZK270.2a.1	gbrowse
chrI	14882360	C	T	999	NON_SYNONYMOUS_CODING	C4178Y	frm-1	ZK270.2a.2	gbrowse
chrI	14882360	C	T	999	NON_SYNONYMOUS_CODING	C4178Y	frm-1	ZK270.2a.3	gbrowse
chrI	14882360	C	T	999	NON_SYNONYMOUS_CODING	C4178Y	frm-1	ZK270.2d	gbrowse
chrI	14882360	C	T	999	NON_SYNONYMOUS_CODING	C4189Y	frm-1	ZK270.2e	gbrowse
chrI	14885357	A	G	43.4	NON_SYNONYMOUS_CODING	L3179P	frm-1	ZK270.2a.1	gbrowse
chrI	14885357	A	G	43.4	NON_SYNONYMOUS_CODING	L3179P	frm-1	ZK270.2a.2	gbrowse
chrI	14885357	A	G	43.4	NON_SYNONYMOUS_CODING	L3179P	frm-1	ZK270.2a.3	gbrowse
chrI	14885357	A	G	43.4	NON_SYNONYMOUS_CODING	L3179P	frm-1	ZK270.2d	gbrowse
chrI	14885357	A	G	43.4	NON_SYNONYMOUS_CODING	L3190P	frm-1	ZK270.2e	gbrowse
chrI	14891447	G	A	999	NON_SYNONYMOUS_CODING	P1149L	frm-1	ZK270.2a.1	gbrowse
chrI	14891447	G	A	999	NON_SYNONYMOUS_CODING	P1149L	frm-1	ZK270.2a.2	gbrowse
chrI	14891447	G	A	999	NON_SYNONYMOUS_CODING	P1149L	frm-1	ZK270.2a.3	gbrowse
chrI	14891447	G	A	999	NON_SYNONYMOUS_CODING	P1149L	frm-1	ZK270.2d	gbrowse
chrI	14891447	G	A	999	NON_SYNONYMOUS_CODING	P1160L	frm-1	ZK270.2e	gbrowse
chrI	14892119	T	A	999	NON_SYNONYMOUS_CODING	E925V	frm-1	ZK270.2a.1	gbrowse
chrI	14892119	T	A	999	NON_SYNONYMOUS_CODING	E925V	frm-1	ZK270.2a.2	gbrowse
chrI	14892119	T	A	999	NON_SYNONYMOUS_CODING	E925V	frm-1	ZK270.2a.3	gbrowse
chrI	14892119	T	A	999	NON_SYNONYMOUS_CODING	E925V	frm-1	ZK270.2d	gbrowse
chrI	14892119	T	A	999	NON_SYNONYMOUS_CODING	E936V	frm-1	ZK270.2e	gbrowse
chrI	14955849	T	G	999	NON_SYNONYMOUS_CODING	I278L	fbxb-70	ZK909.5	gbrowse
chrI	14956383	C	T	999	NON_SYNONYMOUS_CODING	A100T	fbxb-70	ZK909.5	gbrowse
chrI	14956535	G	C	999	NON_SYNONYMOUS_CODING	T49S	fbxb-70	ZK909.5	gbrowse
chrI	14999873	A	G	999	NON_SYNONYMOUS_CODING	T1271A	tep-1	ZK337.1a.1	gbrowse
chrI	14999873	A	G	999	NON_SYNONYMOUS_CODING	T1271A	tep-1	ZK337.1a.2	gbrowse
chrI	14999873	A	G	999	NON_SYNONYMOUS_CODING	T1279A	tep-1	ZK337.1c.1	gbrowse
chrI	14999873	A	G	999	NON_SYNONYMOUS_CODING	T1279A	tep-1	ZK337.1c.2	gbrowse
chrI	14999873	A	G	999	NON_SYNONYMOUS_CODING	T1282A	tep-1	ZK337.1b.1	gbrowse
chrI	14999873	A	G	999	NON_SYNONYMOUS_CODING	T1282A	tep-1	ZK337.1b.2	gbrowse
chrI	14999955	A	T	999	NON_SYNONYMOUS_CODING	Y1298F	tep-1	ZK337.1a.1	gbrowse
chrI	14999955	A	T	999	NON_SYNONYMOUS_CODING	Y1298F	tep-1	ZK337.1a.2	gbrowse
chrI	14999955	A	T	999	NON_SYNONYMOUS_CODING	Y1306F	tep-1	ZK337.1c.1	gbrowse
chrI	14999955	A	T	999	NON_SYNONYMOUS_CODING	Y1306F	tep-1	ZK337.1c.2	gbrowse
chrI	14999955	A	T	999	NON_SYNONYMOUS_CODING	Y1309F	tep-1	ZK337.1b.1	gbrowse
chrI	14999955	A	T	999	NON_SYNONYMOUS_CODING	Y1309F	tep-1	ZK337.1b.2	gbrowse
chrI	15001360	A	T	999	NON_SYNONYMOUS_CODING	D1482V	tep-1	ZK337.1a.1	gbrowse
chrI	15001360	A	T	999	NON_SYNONYMOUS_CODING	D1482V	tep-1	ZK337.1a.2	gbrowse
chrI	15001360	A	T	999	NON_SYNONYMOUS_CODING	D1490V	tep-1	ZK337.1c.1	gbrowse
chrI	15001360	A	T	999	NON_SYNONYMOUS_CODING	D1490V	tep-1	ZK337.1c.2	gbrowse
chrI	15001360	A	T	999	NON_SYNONYMOUS_CODING	D1493V	tep-1	ZK337.1b.1	gbrowse
chrI	15001360	A	T	999	NON_SYNONYMOUS_CODING	D1493V	tep-1	ZK337.1b.2	gbrowse
chrI	15012802	C	G	999	NON_SYNONYMOUS_CODING	K322N	F33H2.5	F33H2.5	gbrowse
chrI	15029414	G	T	999	NON_SYNONYMOUS_CODING	Q207K	set-10	F33H2.7	gbrowse
chrI	15041245	A	G	999	NON_SYNONYMOUS_CODING	V6A	cyn-5	F31C3.1.1	gbrowse
chrI	15041245	A	G	999	NON_SYNONYMOUS_CODING	V6A	cyn-5	F31C3.1.2	gbrowse
chrI	15049018	TAGCAG	TAG	999	CODON_DELETION	SA479S	F31C3.3	F31C3.3	gbrowse
chrI	15049501	C	T	999	NON_SYNONYMOUS_CODING	V320I	F31C3.3	F31C3.3	gbrowse
chrI	15057516	A	T	999	NON_SYNONYMOUS_CODING	D134E	F31C3.6	F31C3.6a	gbrowse
chrI	15058135	T	C	999	NON_SYNONYMOUS_CODING	Q64R	F31C3.6	F31C3.6a	gbrowse
chrII	7733	T	A	999	NON_SYNONYMOUS_CODING	I112K	C01B12.4	C01B12.4	gbrowse
chrII	58603	A	T	999	NON_SYNONYMOUS_CODING	E141V	C23H3.3	C23H3.3a	gbrowse
chrII	58603	A	T	999	NON_SYNONYMOUS_CODING	E141V	C23H3.3	C23H3.3b	gbrowse
chrII	1169124	G	A	999	NON_SYNONYMOUS_CODING	R246K	T23F4.1	T23F4.1	gbrowse
chrII	1603006	C	T	999	NON_SYNONYMOUS_CODING	A326V	bath-47	T07H3.1	gbrowse
chrII	2483813	A	G	999	NON_SYNONYMOUS_CODING	V21A	F53G2.8	F53G2.8	gbrowse
chrII	2485587	T	C	999	NON_SYNONYMOUS_CODING	V287A	F53G2.2	F53G2.2	gbrowse
chrII	2485813	T	TTTCAGCATG	999	CODON_CHANGE_PLUS_CODON_INSERTION	V346VSAW	F53G2.2	F53G2.2	gbrowse
chrII	2485825	A	G	999	NON_SYNONYMOUS_CODING	E350G	F53G2.2	F53G2.2	gbrowse
chrII	2493424	A	C	999	NON_SYNONYMOUS_CODING	I330L	F53G2.1	F53G2.1	gbrowse
chrII	2493526	G	T	999	NON_SYNONYMOUS_CODING	G364C	F53G2.1	F53G2.1	gbrowse
chrII	2495961	G	T	999	NON_SYNONYMOUS_CODING	C548F	F53G2.1	F53G2.1	gbrowse
chrII	2521767	C	A	999	NON_SYNONYMOUS_CODING	G80V	bath-13	F40B1.1	gbrowse
chrII	2521771	T	C	999	NON_SYNONYMOUS_CODING	S79G	bath-13	F40B1.1	gbrowse
chrII	2521792	G	T	999	NON_SYNONYMOUS_CODING	Q72K	bath-13	F40B1.1	gbrowse
chrII	2521817	G	GATCTCTTTTCCC	147	CODON_CHANGE_PLUS_CODON_INSERTION	T63REKRS	bath-13	F40B1.1	gbrowse
chrII	2531293	G	A	999	NON_SYNONYMOUS_CODING	E51K	K02F6.6	K02F6.6	gbrowse
chrII	2531342	A	G	999	NON_SYNONYMOUS_CODING	Q67R	K02F6.6	K02F6.6	gbrowse
chrII	2533718	T	C	12.5	NON_SYNONYMOUS_CODING	H144R	K02F6.8	K02F6.8	gbrowse
chrII	2540007	T	C	999	NON_SYNONYMOUS_CODING	V227A	K02F6.4	K02F6.4	gbrowse
chrII	2542789	CCGAAGCGGGCGAAGCGG	CCGAAGCGGGCGAAGCGGGCGAAGCGG	999	CODON_CHANGE_PLUS_CODON_INSERTION	D967GEAD	K02F6.4	K02F6.4	gbrowse
chrII	2542798	GCGAAGCGGA	GCGAAGCGGACGAAGCGGA	999	CODON_CHANGE_PLUS_CODON_INSERTION	D967DEAD	K02F6.4	K02F6.4	gbrowse
chrII	2543634	A	G	999	NON_SYNONYMOUS_CODING	Q1113R	K02F6.4	K02F6.4	gbrowse
chrII	2547033	C	T	999	NON_SYNONYMOUS_CODING	P26L	K02F6.3	K02F6.3	gbrowse
chrII	2547371	A	G	999	NON_SYNONYMOUS_CODING	K139E	K02F6.3	K02F6.3	gbrowse
chrII	2548741	A	T	999	NON_SYNONYMOUS_CODING	L595F	K02F6.3	K02F6.3	gbrowse
chrII	2548782	C	T	999	NON_SYNONYMOUS_CODING	P609L	K02F6.3	K02F6.3	gbrowse
chrII	2554808	T	C	15.3	NON_SYNONYMOUS_CODING	V281A	K02F6.1	K02F6.1	gbrowse
chrII	2554886	A	C	66.2	NON_SYNONYMOUS_CODING	N307T	K02F6.1	K02F6.1	gbrowse
chrII	2554894	C	G	63.2	NON_SYNONYMOUS_CODING	P310A	K02F6.1	K02F6.1	gbrowse
chrII	2554933	T	G	54.2	NON_SYNONYMOUS_CODING	S323A	K02F6.1	K02F6.1	gbrowse
chrII	2554934	C	T	54.2	NON_SYNONYMOUS_CODING	S323L	K02F6.1	K02F6.1	gbrowse
chrII	2555134	A	C	7.97	NON_SYNONYMOUS_CODING	I390L	K02F6.1	K02F6.1	gbrowse
chrII	2555173	T	A	11.5	NON_SYNONYMOUS_CODING	C403S	K02F6.1	K02F6.1	gbrowse
chrII	2555383	T	C	17.3	NON_SYNONYMOUS_CODING	S473P	K02F6.1	K02F6.1	gbrowse
chrII	2555384	C	T	17.3	NON_SYNONYMOUS_CODING	S473L	K02F6.1	K02F6.1	gbrowse
chrII	2555701	T	A	47.2	NON_SYNONYMOUS_CODING	S579T	K02F6.1	K02F6.1	gbrowse
chrII	2555713	A	C	39.2	NON_SYNONYMOUS_CODING	N583H	K02F6.1	K02F6.1	gbrowse
chrII	2555726	T	C	42.2	NON_SYNONYMOUS_CODING	L587S	K02F6.1	K02F6.1	gbrowse
chrII	2555735	T	C	42.2	NON_SYNONYMOUS_CODING	L590S	K02F6.1	K02F6.1	gbrowse
chrII	2557981	C	G	999	NON_SYNONYMOUS_CODING	K653N	K02F6.9	K02F6.9	gbrowse
chrII	2559768	A	G	999	NON_SYNONYMOUS_CODING	W469R	K02F6.9	K02F6.9	gbrowse
chrII	2559824	A	T	999	NON_SYNONYMOUS_CODING	L450H	K02F6.9	K02F6.9	gbrowse
chrII	2559978	A	G	999	NON_SYNONYMOUS_CODING	L414P	K02F6.9	K02F6.9	gbrowse
chrII	2560064	T	C	999	NON_SYNONYMOUS_CODING	I385M	K02F6.9	K02F6.9	gbrowse
chrII	2581416	T	A	999	NON_SYNONYMOUS_CODING	Y170F	sri-74	F33H12.4	gbrowse
chrII	2581663	T	G	999	NON_SYNONYMOUS_CODING	K131Q	sri-74	F33H12.4	gbrowse
chrII	2581705	G	A	999	NON_SYNONYMOUS_CODING	H117Y	sri-74	F33H12.4	gbrowse
chrII	2586412	A	T	999	NON_SYNONYMOUS_CODING	N71K	F33H12.7	F33H12.7	gbrowse
chrII	2612699	A	G	999	NON_SYNONYMOUS_CODING	I13V	D2062.13	D2062.13	gbrowse
chrII	2617023	T	G	105	NON_SYNONYMOUS_CODING	S29A	D2062.7	D2062.7	gbrowse
chrII	2617041	A	G	100	NON_SYNONYMOUS_CODING	N35D	D2062.7	D2062.7	gbrowse
chrII	2619537	T	G	999	NON_SYNONYMOUS_CODING	S29A	D2062.6	D2062.6	gbrowse
chrII	2619555	A	G	999	NON_SYNONYMOUS_CODING	N35D	D2062.6	D2062.6	gbrowse
chrII	2622722	T	C	999	NON_SYNONYMOUS_CODING	Y19H	D2062.5	D2062.5	gbrowse
chrII	2622744	C	A	999	NON_SYNONYMOUS_CODING	T26N	D2062.5	D2062.5	gbrowse
chrII	2622788	C	G	999	NON_SYNONYMOUS_CODING	Q41E	D2062.5	D2062.5	gbrowse
chrII	2622791	G	A	999	NON_SYNONYMOUS_CODING	E42K	D2062.5	D2062.5	gbrowse
chrII	2622792	A	T	999	NON_SYNONYMOUS_CODING	E42V	D2062.5	D2062.5	gbrowse
chrII	2622793	A	T	999	NON_SYNONYMOUS_CODING	E42D	D2062.5	D2062.5	gbrowse
chrII	2622862	G	A	999	NON_SYNONYMOUS_CODING	E50K	D2062.5	D2062.5	gbrowse
chrII	2622887	A	C	999	NON_SYNONYMOUS_CODING	N58T	D2062.5	D2062.5	gbrowse
chrII	2623054	A	G	999	NON_SYNONYMOUS_CODING	R98G	D2062.5	D2062.5	gbrowse
chrII	2624358	G	T	95.2	NON_SYNONYMOUS_CODING	E80D	D2062.4	D2062.4b	gbrowse
chrII	2624358	G	T	95.2	NON_SYNONYMOUS_CODING	E96D	D2062.4	D2062.4a	gbrowse
chrII	2625960	A	T	94.2	NON_SYNONYMOUS_CODING	I146F	lgc-28	D2062.12	gbrowse
chrII	2627840	G	T	999	NON_SYNONYMOUS_CODING	L29F	sri-71	D2062.3	gbrowse
chrII	2638419	A	G	92.2	NON_SYNONYMOUS_CODING	I5V	F22E5.9	F22E5.9	gbrowse
chrII	2638421	T	G	105	NON_SYNONYMOUS_CODING	I5M	F22E5.9	F22E5.9	gbrowse
chrII	2638422	A	C	102	NON_SYNONYMOUS_CODING	M6L	F22E5.9	F22E5.9	gbrowse
chrII	2638424	G	A	104	NON_SYNONYMOUS_CODING	M6I	F22E5.9	F22E5.9	gbrowse
chrII	2640371	C	G	999	NON_SYNONYMOUS_CODING	L80V	F22E5.8	F22E5.8	gbrowse
chrII	2640421	T	A	999	NON_SYNONYMOUS_CODING	S96R	F22E5.8	F22E5.8	gbrowse
chrII	2641231	T	C	999	NON_SYNONYMOUS_CODING	Y195H	F22E5.8	F22E5.8	gbrowse
chrII	2642543	C	T	999	NON_SYNONYMOUS_CODING	S64F	F22E5.7	F22E5.7	gbrowse
chrII	2648121	G	A	61.7	NON_SYNONYMOUS_CODING	T40I	F22E5.13	F22E5.13.1	gbrowse
chrII	2648121	G	A	61.7	NON_SYNONYMOUS_CODING	T40I	F22E5.13	F22E5.13.2	gbrowse
chrII	2650595	G	A	92.2	NON_SYNONYMOUS_CODING	E185K	F22E5.6	F22E5.6	gbrowse
chrII	2661837	T	G	999	NON_SYNONYMOUS_CODING	S316A	gcy-21	F22E5.3	gbrowse
chrII	2670709	A	T	999	NON_SYNONYMOUS_CODING	C303S	sri-57	F22E5.16	gbrowse
chrII	2671640	A	G	106	NON_SYNONYMOUS_CODING	L130P	sri-57	F22E5.16	gbrowse
chrII	2672094	T	C	77.3	NON_SYNONYMOUS_CODING	I11V	sri-57	F22E5.16	gbrowse
chrII	2672102	A	T	86.2	NON_SYNONYMOUS_CODING	F8Y	sri-57	F22E5.16	gbrowse
chrII	2675979	A	G	999	NON_SYNONYMOUS_CODING	I42M	F22E5.1	F22E5.1	gbrowse
chrII	2675984	C	A	999	NON_SYNONYMOUS_CODING	T44K	F22E5.1	F22E5.1	gbrowse
chrII	2702310	T	C	999	NON_SYNONYMOUS_CODING	T154A	sri-60	Y47G7B.3	gbrowse
chrII	2732288	G	T	999	NON_SYNONYMOUS_CODING	D233E	T05A8.5	T05A8.5	gbrowse
chrII	2753469	G	C	999	NON_SYNONYMOUS_CODING	G35A	F29A7.3	F29A7.3	gbrowse
chrII	2756833	C	A	999	NON_SYNONYMOUS_CODING	C64F	clec-120	F29A7.7	gbrowse
chrII	2756953	T	C	999	NON_SYNONYMOUS_CODING	N24S	clec-120	F29A7.7	gbrowse
chrII	2757619	C	T	999	NON_SYNONYMOUS_CODING	V174I	F29A7.8	F29A7.8	gbrowse
chrII	2771444	A	C	999	NON_SYNONYMOUS_CODING	M253R	sdz-10	F08D12.9	gbrowse
chrII	2772032	G	A	999	NON_SYNONYMOUS_CODING	S57F	sdz-10	F08D12.9	gbrowse
chrII	2772185	C	T	999	NON_SYNONYMOUS_CODING	E21K	sdz-10	F08D12.9	gbrowse
chrII	2774705	C	T	999	NON_SYNONYMOUS_CODING	V84I	fbxb-111	F08D12.11	gbrowse
chrII	2778987	G	T	999	NON_SYNONYMOUS_CODING	V168L	F08D12.4	F08D12.4	gbrowse
chrII	2784389	GACTGTCATC	G	999	CODON_DELETION	DDS215-	F08D12.12	F08D12.12.1	gbrowse
chrII	2784389	GACTGTCATC	G	999	CODON_DELETION	DDS215-	F08D12.12	F08D12.12.2	gbrowse
chrII	2784390	ACTGTCATCTCT	ACT	999	CODON_DELETION	RDD214-	F08D12.12	F08D12.12.1	gbrowse
chrII	2784390	ACTGTCATCTCT	ACT	999	CODON_DELETION	RDD214-	F08D12.12	F08D12.12.2	gbrowse
chrII	2784597	C	A	999	NON_SYNONYMOUS_CODING	G170W	F08D12.12	F08D12.12.1	gbrowse
chrII	2784597	C	A	999	NON_SYNONYMOUS_CODING	G170W	F08D12.12	F08D12.12.2	gbrowse
chrII	2784806	A	G	999	NON_SYNONYMOUS_CODING	L100P	F08D12.12	F08D12.12.1	gbrowse
chrII	2784806	A	G	999	NON_SYNONYMOUS_CODING	L100P	F08D12.12	F08D12.12.2	gbrowse
chrII	2784810	A	T	999	NON_SYNONYMOUS_CODING	F99I	F08D12.12	F08D12.12.1	gbrowse
chrII	2784810	A	T	999	NON_SYNONYMOUS_CODING	F99I	F08D12.12	F08D12.12.2	gbrowse
chrII	2785733	C	T	999	NON_SYNONYMOUS_CODING	A69T	F08D12.12	F08D12.12.1	gbrowse
chrII	2785733	C	T	999	NON_SYNONYMOUS_CODING	A69T	F08D12.12	F08D12.12.2	gbrowse
chrII	2817440	G	A	999	NON_SYNONYMOUS_CODING	A109T	set-13	K12H6.11	gbrowse
chrII	2817460	G	T	999	NON_SYNONYMOUS_CODING	M115I	set-13	K12H6.11	gbrowse
chrII	2824434	C	T	999	NON_SYNONYMOUS_CODING	L6F	K12H6.9	K12H6.9	gbrowse
chrII	2824450	CAGTCTTCTG	C	999	CODON_CHANGE_PLUS_CODON_DELETION	TVFC11T	K12H6.9	K12H6.9	gbrowse
chrII	2825727	CACGTAT	C	999	CODON_CHANGE_PLUS_CODON_DELETION	GYV175G	K12H6.5	K12H6.5	gbrowse
chrII	2825728	ACGTATCC	AC	999	CODON_DELETION	GY175-	K12H6.5	K12H6.5	gbrowse
chrII	2825750	A	C	999	NON_SYNONYMOUS_CODING	S170A	K12H6.5	K12H6.5	gbrowse
chrII	2825835	G	T	999	NON_SYNONYMOUS_CODING	Q158K	K12H6.5	K12H6.5	gbrowse
chrII	2829724	C	T	125	NON_SYNONYMOUS_CODING	V206I	K12H6.6	K12H6.6a	gbrowse
chrII	2829724	C	T	125	NON_SYNONYMOUS_CODING	V206I	K12H6.6	K12H6.6b	gbrowse
chrII	2842858	C	T	999	NON_SYNONYMOUS_CODING	G98E	Y110A2AL.7	Y110A2AL.7	gbrowse
chrII	2842891	G	A	999	NON_SYNONYMOUS_CODING	S87F	Y110A2AL.7	Y110A2AL.7	gbrowse
chrII	2846099	T	C	999	NON_SYNONYMOUS_CODING	T1217A	ptc-3	Y110A2AL.8a	gbrowse
chrII	2846099	T	C	999	NON_SYNONYMOUS_CODING	T1220A	ptc-3	Y110A2AL.8b	gbrowse
chrII	2846099	T	C	999	NON_SYNONYMOUS_CODING	T1226A	ptc-3	Y110A2AL.8c	gbrowse
chrII	2864606	A	G	999	NON_SYNONYMOUS_CODING	M25V	Y110A2AL.5	Y110A2AL.5	gbrowse
chrII	2864736	A	G	999	NON_SYNONYMOUS_CODING	N68S	Y110A2AL.5	Y110A2AL.5	gbrowse
chrII	2864740	G	C	999	NON_SYNONYMOUS_CODING	K69N	Y110A2AL.5	Y110A2AL.5	gbrowse
chrII	2864772	G	A	999	NON_SYNONYMOUS_CODING	G80D	Y110A2AL.5	Y110A2AL.5	gbrowse
chrII	2864887	G	T	999	NON_SYNONYMOUS_CODING	M118I	Y110A2AL.5	Y110A2AL.5	gbrowse
chrII	2864927	C	T	999	NON_SYNONYMOUS_CODING	P132S	Y110A2AL.5	Y110A2AL.5	gbrowse
chrII	2864975	C	A	999	NON_SYNONYMOUS_CODING	Q148K	Y110A2AL.5	Y110A2AL.5	gbrowse
chrII	2865036	C	T	999	NON_SYNONYMOUS_CODING	A168V	Y110A2AL.5	Y110A2AL.5	gbrowse
chrII	2865113	C	G	999	NON_SYNONYMOUS_CODING	L194V	Y110A2AL.5	Y110A2AL.5	gbrowse
chrII	2865114	T	A	999	NON_SYNONYMOUS_CODING	L194Q	Y110A2AL.5	Y110A2AL.5	gbrowse
chrII	2865117	C	T	999	NON_SYNONYMOUS_CODING	A195V	Y110A2AL.5	Y110A2AL.5	gbrowse
chrII	2865125	G	A	999	NON_SYNONYMOUS_CODING	G198R	Y110A2AL.5	Y110A2AL.5	gbrowse
chrII	2865187	T	A	999	NON_SYNONYMOUS_CODING	L201I	Y110A2AL.5	Y110A2AL.5	gbrowse
chrII	2866025	T	G	999	NON_SYNONYMOUS_CODING	D140A	Y110A2AL.9	Y110A2AL.9	gbrowse
chrII	2867369	G	A	101	NON_SYNONYMOUS_CODING	D32N	Y110A2AL.3	Y110A2AL.3	gbrowse
chrII	2867405	G	A	27.2	NON_SYNONYMOUS_CODING	A44T	Y110A2AL.3	Y110A2AL.3	gbrowse
chrII	2867414	G	T	102	NON_SYNONYMOUS_CODING	V47F	Y110A2AL.3	Y110A2AL.3	gbrowse
chrII	2867420	G	C	102	NON_SYNONYMOUS_CODING	E49Q	Y110A2AL.3	Y110A2AL.3	gbrowse
chrII	2867423	G	A	102	NON_SYNONYMOUS_CODING	V50I	Y110A2AL.3	Y110A2AL.3	gbrowse
chrII	2867429	G	A	102	NON_SYNONYMOUS_CODING	V52I	Y110A2AL.3	Y110A2AL.3	gbrowse
chrII	2867433	T	C	102	NON_SYNONYMOUS_CODING	L53S	Y110A2AL.3	Y110A2AL.3	gbrowse
chrII	2867435	G	C	102	NON_SYNONYMOUS_CODING	E54Q	Y110A2AL.3	Y110A2AL.3	gbrowse
chrII	2867438	G	T	999	NON_SYNONYMOUS_CODING	D55Y	Y110A2AL.3	Y110A2AL.3	gbrowse
chrII	2867450	G	A	999	NON_SYNONYMOUS_CODING	D59N	Y110A2AL.3	Y110A2AL.3	gbrowse
chrII	2868053	G	A	146	NON_SYNONYMOUS_CODING	A12T	Y110A2AL.2	Y110A2AL.2	gbrowse
chrII	2868637	G	A	999	NON_SYNONYMOUS_CODING	R61K	Y110A2AL.2	Y110A2AL.2	gbrowse
chrII	2868642	T	G	999	NON_SYNONYMOUS_CODING	S63A	Y110A2AL.2	Y110A2AL.2	gbrowse
chrII	2868654	T	A	999	NON_SYNONYMOUS_CODING	S67T	Y110A2AL.2	Y110A2AL.2	gbrowse
chrII	2868751	C	T	999	NON_SYNONYMOUS_CODING	T99I	Y110A2AL.2	Y110A2AL.2	gbrowse
chrII	2868802	A	C	999	NON_SYNONYMOUS_CODING	E100D	Y110A2AL.2	Y110A2AL.2	gbrowse
chrII	2868809	C	T	999	NON_SYNONYMOUS_CODING	P103S	Y110A2AL.2	Y110A2AL.2	gbrowse
chrII	2868837	A	C	999	NON_SYNONYMOUS_CODING	Q112P	Y110A2AL.2	Y110A2AL.2	gbrowse
chrII	2868849	C	T	999	NON_SYNONYMOUS_CODING	P116L	Y110A2AL.2	Y110A2AL.2	gbrowse
chrII	2868851	T	A	999	NON_SYNONYMOUS_CODING	S117T	Y110A2AL.2	Y110A2AL.2	gbrowse
chrII	2869502	G	A	999	NON_SYNONYMOUS_CODING	R246K	Y110A2AL.2	Y110A2AL.2	gbrowse
chrII	2875135	G	A	999	NON_SYNONYMOUS_CODING	C9Y	Y110A2AL.1	Y110A2AL.1	gbrowse
chrII	2875143	G	A	999	NON_SYNONYMOUS_CODING	V12M	Y110A2AL.1	Y110A2AL.1	gbrowse
chrII	2875191	ATCGCGCAGCT	AT	131	CODON_CHANGE_PLUS_CODON_DELETION	IAQL28I	Y110A2AL.1	Y110A2AL.1	gbrowse
chrII	2875960	C	A	999	NON_SYNONYMOUS_CODING	T74K	Y110A2AL.1	Y110A2AL.1	gbrowse
chrII	2918862	G	C	999	NON_SYNONYMOUS_CODING	S66W	Y110A2AR.3	Y110A2AR.3b	gbrowse
chrII	2927311	G	C	999	NON_SYNONYMOUS_CODING	F109L	ZK355.3	ZK355.3	gbrowse
chrII	2927869	G	A	999	NON_SYNONYMOUS_CODING	A9T	ZK355.8	ZK355.8	gbrowse
chrII	2928358	G	A	999	NON_SYNONYMOUS_CODING	A442V	ZK355.4	ZK355.4	gbrowse
chrII	2928517	A	T	999	NON_SYNONYMOUS_CODING	L407M	ZK355.4	ZK355.4	gbrowse
chrII	2929644	T	A	999	NON_SYNONYMOUS_CODING	N204I	ZK355.4	ZK355.4	gbrowse
chrII	2932777	G	A	999	NON_SYNONYMOUS_CODING	E388K	ZK355.1	ZK355.1	gbrowse
chrII	2936791	ATATTATT	ATATT	999	CODON_DELETION	N243-	ZK355.5	ZK355.5	gbrowse
chrII	2937611	G	C	999	NON_SYNONYMOUS_CODING	L84V	ZK355.5	ZK355.5	gbrowse
chrII	2940462	G	T	999	NON_SYNONYMOUS_CODING	T40K	ZK355.6	ZK355.6	gbrowse
chrII	2941205	T	C	999	NON_SYNONYMOUS_CODING	N216S	T11F1.7	T11F1.7b	gbrowse
chrII	2941205	T	C	999	NON_SYNONYMOUS_CODING	N401S	T11F1.7	T11F1.7a	gbrowse
chrII	2942017	A	C	999	NON_SYNONYMOUS_CODING	I267R	T11F1.7	T11F1.7a	gbrowse
chrII	2942017	A	C	999	NON_SYNONYMOUS_CODING	I82R	T11F1.7	T11F1.7b	gbrowse
chrII	2942046	G	T	999	NON_SYNONYMOUS_CODING	D257E	T11F1.7	T11F1.7a	gbrowse
chrII	2942046	G	T	999	NON_SYNONYMOUS_CODING	D72E	T11F1.7	T11F1.7b	gbrowse
chrII	2942106	C	A	999	NON_SYNONYMOUS_CODING	M237I	T11F1.7	T11F1.7a	gbrowse
chrII	2942106	C	A	999	NON_SYNONYMOUS_CODING	M52I	T11F1.7	T11F1.7b	gbrowse
chrII	2942486	T	C	999	NON_SYNONYMOUS_CODING	K221E	T11F1.7	T11F1.7a	gbrowse
chrII	2942486	T	C	999	NON_SYNONYMOUS_CODING	K36E	T11F1.7	T11F1.7b	gbrowse
chrII	2942644	T	C	999	NON_SYNONYMOUS_CODING	N168S	T11F1.7	T11F1.7a	gbrowse
chrII	2942720	T	C	999	NON_SYNONYMOUS_CODING	T143A	T11F1.7	T11F1.7a	gbrowse
chrII	2943177	C	T	999	NON_SYNONYMOUS_CODING	R100Q	T11F1.7	T11F1.7a	gbrowse
chrII	2948206	T	A	999	NON_SYNONYMOUS_CODING	F288Y	srw-79	T11F1.5	gbrowse
chrII	2951481	T	C	999	NON_SYNONYMOUS_CODING	I228V	T11F1.9	T11F1.9	gbrowse
chrII	2954529	C	T	999	NON_SYNONYMOUS_CODING	M270I	hpa-2	T11F1.8	gbrowse
chrII	2957769	A	G	999	NON_SYNONYMOUS_CODING	K357R	T11F1.2	T11F1.2	gbrowse
chrII	2957894	T	G	999	NON_SYNONYMOUS_CODING	L399V	T11F1.2	T11F1.2	gbrowse
chrII	2957895	T	C	999	NON_SYNONYMOUS_CODING	L399S	T11F1.2	T11F1.2	gbrowse
chrII	2992204	T	A	999	NON_SYNONYMOUS_CODING	D97E	K08A2.2	K08A2.2	gbrowse
chrII	3003406	C	T	999	NON_SYNONYMOUS_CODING	H244Y	C41H7.5	C41H7.5	gbrowse
chrII	3009450	A	C	113	NON_SYNONYMOUS_CODING	E89A	sdz-5	C41H7.8	gbrowse
chrII	3009452	C	G	111	NON_SYNONYMOUS_CODING	H90D	sdz-5	C41H7.8	gbrowse
chrII	3009454	T	A	109	NON_SYNONYMOUS_CODING	H90Q	sdz-5	C41H7.8	gbrowse
chrII	3009458	A	G	113	NON_SYNONYMOUS_CODING	I92V	sdz-5	C41H7.8	gbrowse
chrII	3009459	T	C	112	NON_SYNONYMOUS_CODING	I92T	sdz-5	C41H7.8	gbrowse
chrII	3009468	A	T	105	NON_SYNONYMOUS_CODING	D95V	sdz-5	C41H7.8	gbrowse
chrII	3009470	G	A	109	NON_SYNONYMOUS_CODING	V96I	sdz-5	C41H7.8	gbrowse
chrII	3009473	G	A	106	NON_SYNONYMOUS_CODING	G97S	sdz-5	C41H7.8	gbrowse
chrII	3009476	G	T	105	NON_SYNONYMOUS_CODING	V98L	sdz-5	C41H7.8	gbrowse
chrII	3009530	T	G	73.2	NON_SYNONYMOUS_CODING	S116A	sdz-5	C41H7.8	gbrowse
chrII	3009742	C	A	20.3	NON_SYNONYMOUS_CODING	N186K	sdz-5	C41H7.8	gbrowse
chrII	3011129	T	G	106	NON_SYNONYMOUS_CODING	S216A	sdz-5	C41H7.8	gbrowse
chrII	3058203	T	A	999	NON_SYNONYMOUS_CODING	V173E	lin-8	B0454.1	gbrowse
chrII	3061964	T	A	999	NON_SYNONYMOUS_CODING	S166T	Y25C1A.6	Y25C1A.6.1	gbrowse
chrII	3061964	T	A	999	NON_SYNONYMOUS_CODING	S166T	Y25C1A.6	Y25C1A.6.2	gbrowse
chrII	3062008	G	T	999	NON_SYNONYMOUS_CODING	E180D	Y25C1A.6	Y25C1A.6.1	gbrowse
chrII	3062008	G	T	999	NON_SYNONYMOUS_CODING	E180D	Y25C1A.6	Y25C1A.6.2	gbrowse
chrII	3064475	C	T	999	NON_SYNONYMOUS_CODING	A285T	Y25C1A.7	Y25C1A.7c	gbrowse
chrII	3089865	T	C	999	NON_SYNONYMOUS_CODING	I229M	srg-21	Y25C1A.9	gbrowse
chrII	3089956	G	A	999	NON_SYNONYMOUS_CODING	A199V	srg-21	Y25C1A.9	gbrowse
chrII	3091125	T	C	999	NON_SYNONYMOUS_CODING	K59E	srg-21	Y25C1A.9	gbrowse
chrII	3091229	C	T	999	NON_SYNONYMOUS_CODING	S24N	srg-21	Y25C1A.9	gbrowse
chrII	3091655	C	T	999	NON_SYNONYMOUS_CODING	A280T	srg-22	Y25C1A.10	gbrowse
chrII	3092626	T	C	999	NON_SYNONYMOUS_CODING	T228A	srg-22	Y25C1A.10	gbrowse
chrII	3100460	T	C	999	NON_SYNONYMOUS_CODING	S64G	srg-24	Y25C1A.12	gbrowse
chrII	3100610	G	A	999	NON_SYNONYMOUS_CODING	P14S	srg-24	Y25C1A.12	gbrowse
chrII	3100615	G	T	999	NON_SYNONYMOUS_CODING	S12Y	srg-24	Y25C1A.12	gbrowse
chrII	3100616	A	C	999	NON_SYNONYMOUS_CODING	S12A	srg-24	Y25C1A.12	gbrowse
chrII	3100631	G	C	999	NON_SYNONYMOUS_CODING	P7A	srg-24	Y25C1A.12	gbrowse
chrII	3102369	G	C	999	NON_SYNONYMOUS_CODING	V17L	clec-121	Y25C1A.4	gbrowse
chrII	3102659	C	T	999	NON_SYNONYMOUS_CODING	P98S	clec-121	Y25C1A.4	gbrowse
chrII	3102666	G	C	999	NON_SYNONYMOUS_CODING	G100A	clec-121	Y25C1A.4	gbrowse
chrII	3102872	A	C	999	NON_SYNONYMOUS_CODING	I169L	clec-121	Y25C1A.4	gbrowse
chrII	3106200	T	A	999	NON_SYNONYMOUS_CODING	S45T	clec-122	Y25C1A.3	gbrowse
chrII	3114619	G	A	999	NON_SYNONYMOUS_CODING	G95S	clec-123	Y25C1A.1	gbrowse
chrII	3121920	A	T	999	NON_SYNONYMOUS_CODING	T434S	T10D4.6	T10D4.6	gbrowse
chrII	3124435	G	A	999	NON_SYNONYMOUS_CODING	G194R	srh-71	T10D4.5	gbrowse
chrII	3126291	G	C	999	NON_SYNONYMOUS_CODING	R52G	ins-19	T10D4.13	gbrowse
chrII	3130810	C	A	999	NON_SYNONYMOUS_CODING	T251K	T10D4.3	T10D4.3	gbrowse
chrII	3130853	G	C	999	NON_SYNONYMOUS_CODING	K265N	T10D4.3	T10D4.3	gbrowse
chrII	3135914	T	C	999	NON_SYNONYMOUS_CODING	I257M	sri-54	T10D4.8	gbrowse
chrII	3136045	C	A	999	NON_SYNONYMOUS_CODING	V214F	sri-54	T10D4.8	gbrowse
chrII	3143462	C	T	999	NON_SYNONYMOUS_CODING	A305T	sri-43	T10D4.10	gbrowse
chrII	3143823	C	T	999	NON_SYNONYMOUS_CODING	G199E	sri-43	T10D4.10	gbrowse
chrII	3150152	T	A	71.2	NON_SYNONYMOUS_CODING	Y4N	T10D4.1	T10D4.1	gbrowse
chrII	3150164	C	A	76.2	NON_SYNONYMOUS_CODING	L8I	T10D4.1	T10D4.1	gbrowse
chrII	3150180	A	C	71.2	NON_SYNONYMOUS_CODING	Y13S	T10D4.1	T10D4.1	gbrowse
chrII	3150186	C	T	70.2	NON_SYNONYMOUS_CODING	A15V	T10D4.1	T10D4.1	gbrowse
chrII	3150213	A	G	61.2	NON_SYNONYMOUS_CODING	D24G	T10D4.1	T10D4.1	gbrowse
chrII	3169835	G	A	999	NON_SYNONYMOUS_CODING	R120W	fbxc-55	Y27F2A.5	gbrowse
chrII	3169897	C	G	999	NON_SYNONYMOUS_CODING	G99A	fbxc-55	Y27F2A.5	gbrowse
chrII	3169902	C	T	999	NON_SYNONYMOUS_CODING	M97I	fbxc-55	Y27F2A.5	gbrowse
chrII	3169922	T	G	999	NON_SYNONYMOUS_CODING	I91L	fbxc-55	Y27F2A.5	gbrowse
chrII	3182615	T	C	999	NON_SYNONYMOUS_CODING	Y22C	Y27F2A.6	Y27F2A.6	gbrowse
chrII	3184485	T	A	999	NON_SYNONYMOUS_CODING	D144E	Y27F2A.8	Y27F2A.8	gbrowse
chrII	3184491	T	G	999	NON_SYNONYMOUS_CODING	D146E	Y27F2A.8	Y27F2A.8	gbrowse
chrII	3184505	G	A	104	NON_SYNONYMOUS_CODING	G151D	Y27F2A.8	Y27F2A.8	gbrowse
chrII	3191368	TGTTACATAGACACCAACCGGCGTGGTAGTT	TGTT	66.7	CODON_DELETION	ATTTPVGVYV56A	Y27F2A.9	Y27F2A.9	gbrowse
chrII	3191564	T	A	999	NON_SYNONYMOUS_CODING	Y17F	Y27F2A.9	Y27F2A.9	gbrowse
chrII	3193853	C	A	999	NON_SYNONYMOUS_CODING	A773S	gcy-15	ZC239.7	gbrowse
chrII	3194967	G	A	999	NON_SYNONYMOUS_CODING	A450V	gcy-15	ZC239.7	gbrowse
chrII	3195289	C	T	131	NON_SYNONYMOUS_CODING	V343I	gcy-15	ZC239.7	gbrowse
chrII	3195298	C	T	126	NON_SYNONYMOUS_CODING	V340I	gcy-15	ZC239.7	gbrowse
chrII	3196618	C	T	55.2	NON_SYNONYMOUS_CODING	A121T	gcy-15	ZC239.7	gbrowse
chrII	3196892	G	C	125	NON_SYNONYMOUS_CODING	A44G	gcy-15	ZC239.7	gbrowse
chrII	3197751	T	C	999	NON_SYNONYMOUS_CODING	I293V	sri-51	ZC239.8	gbrowse
chrII	3200654	T	A	105	NON_SYNONYMOUS_CODING	M70L	sri-48	ZC239.9	gbrowse
chrII	3200672	T	G	104	NON_SYNONYMOUS_CODING	I64L	sri-48	ZC239.9	gbrowse
chrII	3200679	T	C	105	NON_SYNONYMOUS_CODING	I61M	sri-48	ZC239.9	gbrowse
chrII	3200684	G	T	104	NON_SYNONYMOUS_CODING	H60N	sri-48	ZC239.9	gbrowse
chrII	3200696	T	C	89.3	NON_SYNONYMOUS_CODING	I56V	sri-48	ZC239.9	gbrowse
chrII	3218460	A	C	105	NON_SYNONYMOUS_CODING	T94P	ZC239.2	ZC239.2	gbrowse
chrII	3218488	A	C	999	NON_SYNONYMOUS_CODING	N103T	ZC239.2	ZC239.2	gbrowse
chrII	3218562	C	T	999	NON_SYNONYMOUS_CODING	P112L	ZC239.2	ZC239.2	gbrowse
chrII	3218574	C	T	999	NON_SYNONYMOUS_CODING	S116L	ZC239.2	ZC239.2	gbrowse
chrII	3269828	A	T	999	NON_SYNONYMOUS_CODING	Q66L	F02E11.7	F02E11.7a	gbrowse
chrII	3281019	C	A	999	NON_SYNONYMOUS_CODING	P364Q	wht-4	F02E11.1	gbrowse
chrII	3283015	G	T	999	NON_SYNONYMOUS_CODING	V28F	F39E9.4	F39E9.4	gbrowse
chrII	3284553	A	G	999	NON_SYNONYMOUS_CODING	S37P	scl-15	F02E11.5	gbrowse
chrII	3290624	C	T	105	NON_SYNONYMOUS_CODING	V9I	F39E9.14	F39E9.14	gbrowse
chrII	3299296	A	T	999	NON_SYNONYMOUS_CODING	K212N	btb-18	F39E9.12	gbrowse
chrII	3299365	C	A	999	NON_SYNONYMOUS_CODING	H235Q	btb-18	F39E9.12	gbrowse
chrII	3300021	G	A	999	NON_SYNONYMOUS_CODING	V365I	btb-18	F39E9.12	gbrowse
chrII	3306821	T	G	999	NON_SYNONYMOUS_CODING	K25T	F39E9.7	F39E9.7	gbrowse
chrII	3319441	T	A	77.2	NON_SYNONYMOUS_CODING	S158T	F39E9.1	F39E9.1	gbrowse
chrII	3319456	A	G	75.2	NON_SYNONYMOUS_CODING	N163D	F39E9.1	F39E9.1	gbrowse
chrII	3319464	T	G	74.2	NON_SYNONYMOUS_CODING	N165K	F39E9.1	F39E9.1	gbrowse
chrII	3319523	A	G	64.2	NON_SYNONYMOUS_CODING	K185R	F39E9.1	F39E9.1	gbrowse
chrII	3319775	G	C	999	NON_SYNONYMOUS_CODING	R43S	F39E9.22	F39E9.22	gbrowse
chrII	3330067	G	A	90.2	NON_SYNONYMOUS_CODING	S98N	F14D2.6	F14D2.6	gbrowse
chrII	3330289	T	C	999	NON_SYNONYMOUS_CODING	L137S	F14D2.6	F14D2.6	gbrowse
chrII	3350327	T	G	999	NON_SYNONYMOUS_CODING	N22K	bath-29	F14D2.4a	gbrowse
chrII	3350327	T	G	999	NON_SYNONYMOUS_CODING	N22K	bath-29	F14D2.4b	gbrowse
chrII	3350695	T	A	105	NON_SYNONYMOUS_CODING	V129E	bath-29	F14D2.4a	gbrowse
chrII	3350695	T	A	105	NON_SYNONYMOUS_CODING	V129E	bath-29	F14D2.4b	gbrowse
chrII	3350700	G	T	106	NON_SYNONYMOUS_CODING	A131S	bath-29	F14D2.4a	gbrowse
chrII	3350700	G	T	106	NON_SYNONYMOUS_CODING	A131S	bath-29	F14D2.4b	gbrowse
chrII	3350703	C	A	107	NON_SYNONYMOUS_CODING	R132S	bath-29	F14D2.4a	gbrowse
chrII	3350703	C	A	107	NON_SYNONYMOUS_CODING	R132S	bath-29	F14D2.4b	gbrowse
chrII	3350704	G	T	106	NON_SYNONYMOUS_CODING	R132L	bath-29	F14D2.4a	gbrowse
chrII	3350704	G	T	106	NON_SYNONYMOUS_CODING	R132L	bath-29	F14D2.4b	gbrowse
chrII	3360490	G	A	999	NON_SYNONYMOUS_CODING	G74D	bath-27	F14D2.1	gbrowse
chrII	3360492	C	A	999	NON_SYNONYMOUS_CODING	H75N	bath-27	F14D2.1	gbrowse
chrII	3360670	G	T	999	NON_SYNONYMOUS_CODING	V120L	bath-27	F14D2.1	gbrowse
chrII	3360707	A	G	153	NON_SYNONYMOUS_CODING	Q132R	bath-27	F14D2.1	gbrowse
chrII	3363801	C	T	999	NON_SYNONYMOUS_CODING	V208M	Y49F6C.6	Y49F6C.6	gbrowse
chrII	3369899	C	T	999	NON_SYNONYMOUS_CODING	E50K	Y49F6C.8	Y49F6C.8	gbrowse
chrII	3379317	C	A	999	NON_SYNONYMOUS_CODING	A99E	Y49F6C.2	Y49F6C.2	gbrowse
chrII	3383476	A	G	999	NON_SYNONYMOUS_CODING	I233M	T06D4.1	T06D4.1b.1	gbrowse
chrII	3383476	A	G	999	NON_SYNONYMOUS_CODING	I233M	T06D4.1	T06D4.1b.2	gbrowse
chrII	3383476	A	G	999	NON_SYNONYMOUS_CODING	I233M	T06D4.1	T06D4.1b.3	gbrowse
chrII	3383476	A	G	999	NON_SYNONYMOUS_CODING	I354M	T06D4.1	T06D4.1a	gbrowse
chrII	3386094	AGGGGGGG	AGGGGGGGGGGGGGGGG	999	CODON_INSERTION	-5PPP	T06D4.2	T06D4.2	gbrowse
chrII	3389788	G	T	999	NON_SYNONYMOUS_CODING	S346R	T06D4.3	T06D4.3	gbrowse
chrII	3393131	T	C	999	NON_SYNONYMOUS_CODING	E379G	T06D4.4	T06D4.4	gbrowse
chrII	3393697	G	A	999	NON_SYNONYMOUS_CODING	T345I	T06D4.4	T06D4.4	gbrowse
chrII	3394151	G	T	999	NON_SYNONYMOUS_CODING	Q224K	T06D4.4	T06D4.4	gbrowse
chrII	3396142	C	T	999	NON_SYNONYMOUS_CODING	V619I	F18A12.5	F18A12.5	gbrowse
chrII	3399261	C	T	999	NON_SYNONYMOUS_CODING	A2T	F18A12.5	F18A12.5	gbrowse
chrII	3402246	A	G	999	NON_SYNONYMOUS_CODING	S169P	F18A12.6	F18A12.6	gbrowse
chrII	3402504	T	C	999	NON_SYNONYMOUS_CODING	H114R	F18A12.6	F18A12.6	gbrowse
chrII	3402660	T	G	999	NON_SYNONYMOUS_CODING	S79R	F18A12.6	F18A12.6	gbrowse
chrII	3402699	C	T	999	NON_SYNONYMOUS_CODING	E66K	F18A12.6	F18A12.6	gbrowse
chrII	3404185	C	T	999	NON_SYNONYMOUS_CODING	T60I	F18A12.4	F18A12.4	gbrowse
chrII	3405090	G	T	999	NON_SYNONYMOUS_CODING	K283N	F18A12.4	F18A12.4	gbrowse
chrII	3406182	G	C	999	NON_SYNONYMOUS_CODING	G552R	F18A12.4	F18A12.4	gbrowse
chrII	3406402	G	C	999	NON_SYNONYMOUS_CODING	D610H	F18A12.4	F18A12.4	gbrowse
chrII	3406418	A	G	999	NON_SYNONYMOUS_CODING	Q615R	F18A12.4	F18A12.4	gbrowse
chrII	3408141	A	G	999	NON_SYNONYMOUS_CODING	K256R	F18A12.3	F18A12.3	gbrowse
chrII	3411855	A	C	999	NON_SYNONYMOUS_CODING	V525G	F18A12.7	F18A12.7	gbrowse
chrII	3412104	T	A	999	NON_SYNONYMOUS_CODING	K442I	F18A12.7	F18A12.7	gbrowse
chrII	3413048	T	C	999	NON_SYNONYMOUS_CODING	S308G	F18A12.7	F18A12.7	gbrowse
chrII	3415815	C	T	999	NON_SYNONYMOUS_CODING	P152S	F18A12.2	F18A12.2	gbrowse
chrII	3416940	C	T	999	NON_SYNONYMOUS_CODING	L34F	F18A12.1	F18A12.1	gbrowse
chrII	3440941	G	A	999	NON_SYNONYMOUS_CODING	A38T	C16C8.17	C16C8.17	gbrowse
chrII	3447689	G	A	999	NON_SYNONYMOUS_CODING	G51R	C16C8.20	C16C8.20	gbrowse
chrII	3451428	C	G	999	NON_SYNONYMOUS_CODING	S2W	C16C8.13	C16C8.13.1	gbrowse
chrII	3451428	C	G	999	NON_SYNONYMOUS_CODING	S2W	C16C8.13	C16C8.13.2	gbrowse
chrII	3453171	GAGCCTGAAAAGCCTGAAAAGCCTGAAAAGCCTGAAAA	GAGCCTGAAAAGCCTGAAAAGCCTGAAAA	999	CODON_CHANGE_PLUS_CODON_DELETION	KPEN140N	C16C8.12	C16C8.12.1	gbrowse
chrII	3453171	GAGCCTGAAAAGCCTGAAAAGCCTGAAAAGCCTGAAAA	GAGCCTGAAAAGCCTGAAAAGCCTGAAAA	999	CODON_CHANGE_PLUS_CODON_DELETION	KPEN140N	C16C8.12	C16C8.12.2	gbrowse
chrII	3454327	C	A	999	NON_SYNONYMOUS_CODING	T137K	C16C8.11	C16C8.11	gbrowse
chrII	3458988	A	T	999	NON_SYNONYMOUS_CODING	M118L	C16C8.19	C16C8.19	gbrowse
chrII	3459812	G	C	999	NON_SYNONYMOUS_CODING	H149D	C16C8.7	C16C8.7	gbrowse
chrII	3461394	G	T	999	NON_SYNONYMOUS_CODING	T80K	C16C8.8	C16C8.8	gbrowse
chrII	3463149	A	G	999	NON_SYNONYMOUS_CODING	F17L	C16C8.9	C16C8.9	gbrowse
chrII	3479776	A	C	999	NON_SYNONYMOUS_CODING	S216A	Y49F6B.8	Y49F6B.8	gbrowse
chrII	3480275	C	A	999	NON_SYNONYMOUS_CODING	D81Y	Y49F6B.8	Y49F6B.8	gbrowse
chrII	3480343	T	C	999	NON_SYNONYMOUS_CODING	D58G	Y49F6B.8	Y49F6B.8	gbrowse
chrII	3484539	G	T	999	NON_SYNONYMOUS_CODING	S196I	smu-2	Y49F6B.4	gbrowse
chrII	3486897	T	A	999	NON_SYNONYMOUS_CODING	D349E	smu-2	Y49F6B.4	gbrowse
chrII	3492665	G	T	999	NON_SYNONYMOUS_CODING	M211I	fbxb-112	Y49F6B.3	gbrowse
chrII	3498914	T	C	999	NON_SYNONYMOUS_CODING	E33G	Y49F6B.9	Y49F6B.9a.1	gbrowse
chrII	3498914	T	C	999	NON_SYNONYMOUS_CODING	E33G	Y49F6B.9	Y49F6B.9a.2	gbrowse
chrII	3500383	C	A	999	NON_SYNONYMOUS_CODING	A295S	col-71	Y49F6B.10	gbrowse
chrII	3516680	G	A	999	NON_SYNONYMOUS_CODING	D53N	clec-125	W09G10.6	gbrowse
chrII	3534683	G	T	999	NON_SYNONYMOUS_CODING	L1085I	apd-3	W09G10.4a.1	gbrowse
chrII	3534683	G	T	999	NON_SYNONYMOUS_CODING	L1085I	apd-3	W09G10.4a.2	gbrowse
chrII	3534683	G	T	999	NON_SYNONYMOUS_CODING	L813I	apd-3	W09G10.4b	gbrowse
chrII	3562549	C	T	999	NON_SYNONYMOUS_CODING	G7D	W10G11.3	W10G11.3	gbrowse
chrII	3563126	T	G	999	NON_SYNONYMOUS_CODING	K59T	W10G11.4	W10G11.4	gbrowse
chrII	3563165	G	C	999	NON_SYNONYMOUS_CODING	A46G	W10G11.4	W10G11.4	gbrowse
chrII	3577788	A	G	999	NON_SYNONYMOUS_CODING	N109S	clec-132	W10G11.13	gbrowse
chrII	3580732	C	G	999	NON_SYNONYMOUS_CODING	P171R	clec-134	W10G11.11	gbrowse
chrII	3580910	C	A	999	NON_SYNONYMOUS_CODING	P215T	clec-134	W10G11.11	gbrowse
chrII	3581144	G	C	999	NON_SYNONYMOUS_CODING	W253S	clec-134	W10G11.11	gbrowse
chrII	3622748	A	G	999	NON_SYNONYMOUS_CODING	I137V	M151.7	M151.7	gbrowse
chrII	3622975	G	C	999	NON_SYNONYMOUS_CODING	K193N	M151.7	M151.7	gbrowse
chrII	3623204	T	C	999	NON_SYNONYMOUS_CODING	V253A	M151.7	M151.7	gbrowse
chrII	3623214	A	T	999	NON_SYNONYMOUS_CODING	K256N	M151.7	M151.7	gbrowse
chrII	3623254	T	G	999	NON_SYNONYMOUS_CODING	S270A	M151.7	M151.7	gbrowse
chrII	3625710	T	A	999	NON_SYNONYMOUS_CODING	S325R	M151.4	M151.4	gbrowse
chrII	3625714	C	A	999	NON_SYNONYMOUS_CODING	H327N	M151.4	M151.4	gbrowse
chrII	3625720	A	G	999	NON_SYNONYMOUS_CODING	K329E	M151.4	M151.4	gbrowse
chrII	3625742	A	G	999	NON_SYNONYMOUS_CODING	N336S	M151.4	M151.4	gbrowse
chrII	3625743	T	A	999	NON_SYNONYMOUS_CODING	N336K	M151.4	M151.4	gbrowse
chrII	3625747	A	G	999	NON_SYNONYMOUS_CODING	T338A	M151.4	M151.4	gbrowse
chrII	3625750	A	T	999	NON_SYNONYMOUS_CODING	T339S	M151.4	M151.4	gbrowse
chrII	3646384	G	A	999	NON_SYNONYMOUS_CODING	E163K	fbxb-32	M151.6	gbrowse
chrII	3646636	G	A	999	NON_SYNONYMOUS_CODING	V247M	fbxb-32	M151.6	gbrowse
chrII	3646735	C	T	999	NON_SYNONYMOUS_CODING	L280F	fbxb-32	M151.6	gbrowse
chrII	3646838	G	A	999	NON_SYNONYMOUS_CODING	C314Y	fbxb-32	M151.6	gbrowse
chrII	3646849	G	A	999	NON_SYNONYMOUS_CODING	E318K	fbxb-32	M151.6	gbrowse
chrII	3646852	G	T	999	NON_SYNONYMOUS_CODING	V319L	fbxb-32	M151.6	gbrowse
chrII	3646857	G	C	999	NON_SYNONYMOUS_CODING	Q320H	fbxb-32	M151.6	gbrowse
chrII	3646861	A	C	999	NON_SYNONYMOUS_CODING	M322L	fbxb-32	M151.6	gbrowse
chrII	3646867	C	G	999	NON_SYNONYMOUS_CODING	Q324E	fbxb-32	M151.6	gbrowse
chrII	3646874	C	A	999	NON_SYNONYMOUS_CODING	T326K	fbxb-32	M151.6	gbrowse
chrII	3647812	A	G	113	NON_SYNONYMOUS_CODING	N35S	fbxb-33	M151.8	gbrowse
chrII	3648021	G	A	999	NON_SYNONYMOUS_CODING	V105M	fbxb-33	M151.8	gbrowse
chrII	3648105	G	A	60.2	NON_SYNONYMOUS_CODING	A133T	fbxb-33	M151.8	gbrowse
chrII	3648123	G	C	61.2	NON_SYNONYMOUS_CODING	V139L	fbxb-33	M151.8	gbrowse
chrII	3648175	A	G	999	NON_SYNONYMOUS_CODING	N156S	fbxb-33	M151.8	gbrowse
chrII	3648478	T	C	999	NON_SYNONYMOUS_CODING	I257T	fbxb-33	M151.8	gbrowse
chrII	3660253	C	G	999	NON_SYNONYMOUS_CODING	A22G	F19B10.4	F19B10.4	gbrowse
chrII	3660729	C	G	999	NON_SYNONYMOUS_CODING	R164G	F19B10.4	F19B10.4	gbrowse
chrII	3661021	A	G	999	NON_SYNONYMOUS_CODING	K244E	F19B10.4	F19B10.4	gbrowse
chrII	3662393	T	A	999	NON_SYNONYMOUS_CODING	D39E	F19B10.13	F19B10.13	gbrowse
chrII	3664806	A	G	999	NON_SYNONYMOUS_CODING	N12D	F19B10.3	F19B10.3	gbrowse
chrII	3710154	G	T	999	NON_SYNONYMOUS_CODING	C116F	srx-110	C46E10.6	gbrowse
chrII	3721597	A	G	999	NON_SYNONYMOUS_CODING	N60S	C46E10.3	C46E10.3	gbrowse
chrII	3723038	A	C	999	NON_SYNONYMOUS_CODING	K377T	C46E10.3	C46E10.3	gbrowse
chrII	3724534	A	T	999	NON_SYNONYMOUS_CODING	Y75F	C46E10.1	C46E10.1	gbrowse
chrII	3725659	A	T	999	NON_SYNONYMOUS_CODING	E249V	C46E10.1	C46E10.1	gbrowse
chrII	3728564	T	C	103	NON_SYNONYMOUS_CODING	R193G	C46E10.9	C46E10.9	gbrowse
chrII	3737360	A	C	999	NON_SYNONYMOUS_CODING	R8S	F12E12.3	F12E12.3	gbrowse
chrII	3737436	C	G	999	NON_SYNONYMOUS_CODING	A18G	F12E12.3	F12E12.3	gbrowse
chrII	3737768	G	C	999	NON_SYNONYMOUS_CODING	E49Q	F12E12.3	F12E12.3	gbrowse
chrII	3737843	A	G	999	NON_SYNONYMOUS_CODING	K74E	F12E12.3	F12E12.3	gbrowse
chrII	3737852	C	A	999	NON_SYNONYMOUS_CODING	L77I	F12E12.3	F12E12.3	gbrowse
chrII	3737900	C	G	999	NON_SYNONYMOUS_CODING	Q93E	F12E12.3	F12E12.3	gbrowse
chrII	3737940	C	G	106	NON_SYNONYMOUS_CODING	A106G	F12E12.3	F12E12.3	gbrowse
chrII	3737970	A	G	107	NON_SYNONYMOUS_CODING	K116R	F12E12.3	F12E12.3	gbrowse
chrII	3738005	C	A	107	NON_SYNONYMOUS_CODING	L128M	F12E12.3	F12E12.3	gbrowse
chrII	3738006	T	A	107	NON_SYNONYMOUS_CODING	L128Q	F12E12.3	F12E12.3	gbrowse
chrII	3738009	A	C	103	NON_SYNONYMOUS_CODING	D129A	F12E12.3	F12E12.3	gbrowse
chrII	3738045	G	C	108	NON_SYNONYMOUS_CODING	S141T	F12E12.3	F12E12.3	gbrowse
chrII	3738122	G	A	99.2	NON_SYNONYMOUS_CODING	R144K	F12E12.3	F12E12.3	gbrowse
chrII	3738128	A	C	98.2	NON_SYNONYMOUS_CODING	K146T	F12E12.3	F12E12.3	gbrowse
chrII	3738133	G	C	99.2	NON_SYNONYMOUS_CODING	E148Q	F12E12.3	F12E12.3	gbrowse
chrII	3743250	T	G	999	NON_SYNONYMOUS_CODING	K131T	F12E12.11	F12E12.11	gbrowse
chrII	3764291	C	A	999	NON_SYNONYMOUS_CODING	L69F	srx-112	T24E12.8	gbrowse
chrII	3767494	A	C	999	NON_SYNONYMOUS_CODING	L146R	T24E12.9	T24E12.9	gbrowse
chrII	3767685	A	G	999	NON_SYNONYMOUS_CODING	L105S	T24E12.9	T24E12.9	gbrowse
chrII	3768867	G	A	999	NON_SYNONYMOUS_CODING	A573V	T24E12.10	T24E12.10	gbrowse
chrII	3827391	C	T	999	NON_SYNONYMOUS_CODING	S122N	F54D10.8	F54D10.8	gbrowse
chrII	3831493	T	C	999	NON_SYNONYMOUS_CODING	N82S	F54D10.9	F54D10.9	gbrowse
chrII	3835544	C	A	999	NON_SYNONYMOUS_CODING	A144S	oac-4	C17A2.5	gbrowse
chrII	3840943	G	C	999	NON_SYNONYMOUS_CODING	A255P	C17A2.4	C17A2.4	gbrowse
chrII	3840946	G	A	999	NON_SYNONYMOUS_CODING	E256K	C17A2.4	C17A2.4	gbrowse
chrII	3843761	C	T	999	NON_SYNONYMOUS_CODING	R51W	C17A2.3	C17A2.3	gbrowse
chrII	3863823	A	T	999	NON_SYNONYMOUS_CODING	C174S	nhr-261	C49D10.9	gbrowse
chrII	3864130	T	A	999	NON_SYNONYMOUS_CODING	H111L	nhr-261	C49D10.9	gbrowse
chrII	3872030	A	G	999	NON_SYNONYMOUS_CODING	K398R	oac-10	C49D10.4	gbrowse
chrII	3873875	ACTCC	AC	999	CODON_DELETION	G561-	C49D10.10	C49D10.10	gbrowse
chrII	3874995	G	A	999	NON_SYNONYMOUS_CODING	T428I	C49D10.10	C49D10.10	gbrowse
chrII	3901576	G	T	999	NON_SYNONYMOUS_CODING	R34S	F53C3.4	F53C3.4	gbrowse
chrII	3902483	G	T	999	NON_SYNONYMOUS_CODING	V211L	F53C3.4	F53C3.4	gbrowse
chrII	3910633	C	T	999	NON_SYNONYMOUS_CODING	D68N	bcmo-2	F53C3.12	gbrowse
chrII	3920929	C	T	999	NON_SYNONYMOUS_CODING	D328N	F53C3.13	F53C3.13b.1	gbrowse
chrII	3920929	C	T	999	NON_SYNONYMOUS_CODING	D328N	F53C3.13	F53C3.13b.2	gbrowse
chrII	3921736	T	A	999	NON_SYNONYMOUS_CODING	E342D	F53C3.13	F53C3.13a	gbrowse
chrII	3935454	A	G	999	NON_SYNONYMOUS_CODING	M108V	Y14H12B.1	Y14H12B.1b	gbrowse
chrII	3935454	A	G	999	NON_SYNONYMOUS_CODING	M141V	Y14H12B.1	Y14H12B.1a	gbrowse
chrII	3935454	A	G	999	NON_SYNONYMOUS_CODING	M41V	Y14H12B.1	Y14H12B.1c	gbrowse
chrII	3962443	G	C	999	NON_SYNONYMOUS_CODING	Q53H	sea-2	K10G6.3	gbrowse
chrII	3989443	A	G	999	NON_SYNONYMOUS_CODING	F20L	Y14H12A.2	Y14H12A.2	gbrowse
chrII	4043051	C	A	999	NON_SYNONYMOUS_CODING	Q319K	pqn-48	K07D4.8	gbrowse
chrII	4059653	C	T	999	NON_SYNONYMOUS_CODING	E599K	W06A11.2	W06A11.2	gbrowse
chrII	4061547	C	A	999	NON_SYNONYMOUS_CODING	R48L	W06A11.2	W06A11.2	gbrowse
chrII	4172569	T	A	999	NON_SYNONYMOUS_CODING	K150I	R03H10.6	R03H10.6	gbrowse
chrII	4173456	G	A	999	NON_SYNONYMOUS_CODING	S12F	R03H10.6	R03H10.6	gbrowse
chrII	4192059	AGGTGACGTCGTCGGTGACGT	AGGTGACGT	999	CODON_CHANGE_PLUS_CODON_DELETION	VVGDV467V	cpna-1	F31D5.3c	gbrowse
chrII	4192059	AGGTGACGTCGTCGGTGACGT	AGGTGACGT	999	CODON_DELETION	TSPT322-	F31D5.4	F31D5.4	gbrowse
chrII	4200921	C	T	999	NON_SYNONYMOUS_CODING	V429M	F31D5.5	F31D5.5	gbrowse
chrII	4216507	G	A	999	NON_SYNONYMOUS_CODING	A109T	F31D5.2	F31D5.2.1	gbrowse
chrII	4224031	C	T	999	NON_SYNONYMOUS_CODING	T150M	C16A11.5	C16A11.5	gbrowse
chrII	4228587	G	A	999	NON_SYNONYMOUS_CODING	A382T	C16A11.4	C16A11.4b	gbrowse
chrII	4228587	G	A	999	NON_SYNONYMOUS_CODING	A399T	C16A11.4	C16A11.4a	gbrowse
chrII	4232529	G	A	999	NON_SYNONYMOUS_CODING	A163T	C16A11.10	C16A11.10	gbrowse
chrII	4233323	G	A	999	NON_SYNONYMOUS_CODING	D233N	C16A11.10	C16A11.10	gbrowse
chrII	4240553	C	G	999	NON_SYNONYMOUS_CODING	T223S	C16A11.2	C16A11.2a.1	gbrowse
chrII	4240553	C	G	999	NON_SYNONYMOUS_CODING	T223S	C16A11.2	C16A11.2a.2	gbrowse
chrII	4240553	C	G	999	NON_SYNONYMOUS_CODING	T84S	C16A11.2	C16A11.2b.1	gbrowse
chrII	4240553	C	G	999	NON_SYNONYMOUS_CODING	T84S	C16A11.2	C16A11.2b.2	gbrowse
chrII	4255977	A	T	999	NON_SYNONYMOUS_CODING	S212R	C16A11.7	C16A11.7.1	gbrowse
chrII	4255977	A	T	999	NON_SYNONYMOUS_CODING	S212R	C16A11.7	C16A11.7.2	gbrowse
chrII	4314499	C	A	999	NON_SYNONYMOUS_CODING	A338S	srw-40	Y52E8A.5	gbrowse
chrII	4322437	A	G	999	NON_SYNONYMOUS_CODING	N184S	Y52E8A.1	Y52E8A.1	gbrowse
chrII	4322542	A	C	999	NON_SYNONYMOUS_CODING	T204P	Y52E8A.1	Y52E8A.1	gbrowse
chrII	4323907	G	C	999	NON_SYNONYMOUS_CODING	W165C	H20J04.6	H20J04.6	gbrowse
chrII	4357390	T	C	999	NON_SYNONYMOUS_CODING	L384S	H20J04.1	H20J04.1	gbrowse
chrII	4368529	T	G	999	NON_SYNONYMOUS_CODING	F12L	try-9	B0286.6.1	gbrowse
chrII	4368529	T	G	999	NON_SYNONYMOUS_CODING	F12L	try-9	B0286.6.2	gbrowse
chrII	4369259	T	C	999	NON_SYNONYMOUS_CODING	F190L	try-9	B0286.6.1	gbrowse
chrII	4369259	T	C	999	NON_SYNONYMOUS_CODING	F190L	try-9	B0286.6.2	gbrowse
chrII	4380008	G	A	999	NON_SYNONYMOUS_CODING	P284S	fkh-6	B0286.5	gbrowse
chrII	4408066	A	G	999	NON_SYNONYMOUS_CODING	K237E	ZK430.5	ZK430.5	gbrowse
chrII	4408334	G	A	999	NON_SYNONYMOUS_CODING	A306T	ZK430.5	ZK430.5	gbrowse
chrII	4413790	G	T	999	NON_SYNONYMOUS_CODING	R941L	ZK430.5	ZK430.5	gbrowse
chrII	4414077	G	A	999	NON_SYNONYMOUS_CODING	E1021K	ZK430.5	ZK430.5	gbrowse
chrII	4425854	G	A	999	NON_SYNONYMOUS_CODING	R200K	toe-1	ZK430.1	gbrowse
chrII	4427852	G	T	999	NON_SYNONYMOUS_CODING	A680S	toe-1	ZK430.1	gbrowse
chrII	4433937	G	T	999	NON_SYNONYMOUS_CODING	G25V	nhr-109	T12C9.5a	gbrowse
chrII	4433937	G	T	999	NON_SYNONYMOUS_CODING	G39V	nhr-109	T12C9.5b	gbrowse
chrII	4433937	G	T	999	NON_SYNONYMOUS_CODING	G88V	nhr-109	T12C9.5c	gbrowse
chrII	4450411	C	T	999	NON_SYNONYMOUS_CODING	V466I	twk-2	T12C9.3	gbrowse
chrII	4471675	G	C	999	NON_SYNONYMOUS_CODING	A49P	W06B4.1	W06B4.1	gbrowse
chrII	4535854	A	T	999	NON_SYNONYMOUS_CODING	L142H	sra-33	B0304.6	gbrowse
chrII	4535864	C	T	999	NON_SYNONYMOUS_CODING	G139R	sra-33	B0304.6	gbrowse
chrII	4536083	T	G	999	NON_SYNONYMOUS_CODING	I66L	sra-33	B0304.6	gbrowse
chrII	4596384	G	T	999	NON_SYNONYMOUS_CODING	P66T	ipla-1	M03A1.6a	gbrowse
chrII	4624308	C	T	999	NON_SYNONYMOUS_CODING	A77V	pqn-35	F35D11.2a.1	gbrowse
chrII	4624308	C	T	999	NON_SYNONYMOUS_CODING	A77V	pqn-35	F35D11.2a.2	gbrowse
chrII	4624308	C	T	999	NON_SYNONYMOUS_CODING	A85V	pqn-35	F35D11.2b	gbrowse
chrII	4633953	G	C	999	NON_SYNONYMOUS_CODING	T204S	dyf-14	F35D11.11d.1	gbrowse
chrII	4633953	G	C	999	NON_SYNONYMOUS_CODING	T204S	dyf-14	F35D11.11d.2	gbrowse
chrII	4633953	G	C	999	NON_SYNONYMOUS_CODING	T584S	dyf-14	F35D11.11a	gbrowse
chrII	4633953	G	C	999	NON_SYNONYMOUS_CODING	T584S	dyf-14	F35D11.11b	gbrowse
chrII	4633953	G	C	999	NON_SYNONYMOUS_CODING	T584S	dyf-14	F35D11.11c	gbrowse
chrII	4670344	C	T	999	NON_SYNONYMOUS_CODING	G282R	T05A7.6	T05A7.6	gbrowse
chrII	4707144	T	A	999	NON_SYNONYMOUS_CODING	F102I	tsn-1	F10G7.2.1	gbrowse
chrII	4707144	T	A	999	NON_SYNONYMOUS_CODING	F102I	tsn-1	F10G7.2.2	gbrowse
chrII	4738789	C	A	999	NON_SYNONYMOUS_CODING	H293N	F41C3.5	F41C3.5.1	gbrowse
chrII	4738789	C	A	999	NON_SYNONYMOUS_CODING	H293N	F41C3.5	F41C3.5.2	gbrowse
chrII	4742491	A	G	999	NON_SYNONYMOUS_CODING	T83A	acs-11	F41C3.3.1	gbrowse
chrII	4742491	A	G	999	NON_SYNONYMOUS_CODING	T83A	acs-11	F41C3.3.2	gbrowse
chrII	4750416	G	C	999	NON_SYNONYMOUS_CODING	M130I	F41C3.2	F41C3.2	gbrowse
chrII	4753872	T	G	999	NON_SYNONYMOUS_CODING	S108A	C27D9.1	C27D9.1	gbrowse
chrII	4765788	A	T	999	NON_SYNONYMOUS_CODING	S104T	ttm-2	F26G1.4.1	gbrowse
chrII	4765788	A	T	999	NON_SYNONYMOUS_CODING	S104T	ttm-2	F26G1.4.2	gbrowse
chrII	4774396	T	C	999	NON_SYNONYMOUS_CODING	L6P	F26G1.10	F26G1.10	gbrowse
chrII	4777942	G	C	999	NON_SYNONYMOUS_CODING	S426C	F26G1.6	F26G1.6	gbrowse
chrII	4785969	C	T	999	NON_SYNONYMOUS_CODING	R103K	msp-3	F26G1.7	gbrowse
chrII	4786088	C	G	999	NON_SYNONYMOUS_CODING	L63F	msp-3	F26G1.7	gbrowse
chrII	4794202	T	C	999	NON_SYNONYMOUS_CODING	S681P	F26G1.1	F26G1.1	gbrowse
chrII	4829554	G	A	999	NON_SYNONYMOUS_CODING	R252Q	tbck-1	C33F10.2	gbrowse
chrII	4829936	T	G	999	NON_SYNONYMOUS_CODING	S379R	tbck-1	C33F10.2	gbrowse
chrII	4834200	G	A	999	NON_SYNONYMOUS_CODING	T131M	C33F10.11	C33F10.11b.1	gbrowse
chrII	4834200	G	A	999	NON_SYNONYMOUS_CODING	T131M	C33F10.11	C33F10.11b.2	gbrowse
chrII	4834200	G	A	999	NON_SYNONYMOUS_CODING	T178M	C33F10.11	C33F10.11a	gbrowse
chrII	4837266	C	T	999	NON_SYNONYMOUS_CODING	A108T	C33F10.12	C33F10.12	gbrowse
chrII	4841857	G	A	999	NON_SYNONYMOUS_CODING	T42I	T23B7.2	T23B7.2	gbrowse
chrII	4862575	G	C	999	NON_SYNONYMOUS_CODING	A190G	F11G11.9	F11G11.9	gbrowse
chrII	4898984	T	G	999	NON_SYNONYMOUS_CODING	V125G	msp-32	R05F9.3	gbrowse
chrII	4912325	C	T	999	NON_SYNONYMOUS_CODING	D383N	R05F9.11	R05F9.11	gbrowse
chrII	4912414	G	A	999	NON_SYNONYMOUS_CODING	P353L	R05F9.11	R05F9.11	gbrowse
chrII	4931036	G	A	999	NON_SYNONYMOUS_CODING	G22R	ZK546.7	ZK546.7	gbrowse
chrII	4933024	A	G	999	NON_SYNONYMOUS_CODING	T2A	msp-152	ZK546.6	gbrowse
chrII	4940081	G	C	999	NON_SYNONYMOUS_CODING	L69F	ZK546.3	ZK546.3	gbrowse
chrII	4941091	T	G	999	NON_SYNONYMOUS_CODING	K18Q	cblc-1	ZK546.17.1	gbrowse
chrII	4941091	T	G	999	NON_SYNONYMOUS_CODING	K18Q	cblc-1	ZK546.17.2	gbrowse
chrII	4942293	A	G	999	NON_SYNONYMOUS_CODING	D81G	ZK546.19	ZK546.19	gbrowse
chrII	4949951	A	G	999	NON_SYNONYMOUS_CODING	N16S	zyg-12	ZK546.1a	gbrowse
chrII	4949951	A	G	999	NON_SYNONYMOUS_CODING	N16S	zyg-12	ZK546.1b	gbrowse
chrII	4949951	A	G	999	NON_SYNONYMOUS_CODING	N16S	zyg-12	ZK546.1c	gbrowse
chrII	4949951	A	G	999	NON_SYNONYMOUS_CODING	N16S	zyg-12	ZK546.1d.1	gbrowse
chrII	4949951	A	G	999	NON_SYNONYMOUS_CODING	N16S	zyg-12	ZK546.1d.2	gbrowse
chrII	4949951	A	G	999	NON_SYNONYMOUS_CODING	N16S	zyg-12	ZK546.1d.3	gbrowse
chrII	4953812	A	C	999	NON_SYNONYMOUS_CODING	I5L	ndx-3	Y38A8.1	gbrowse
chrII	4954228	G	T	999	NON_SYNONYMOUS_CODING	K143N	ndx-3	Y38A8.1	gbrowse
chrII	9940705	G	A	999	NON_SYNONYMOUS_CODING	A2T	ufd-3	C05C10.6a	gbrowse
chrII	9940705	G	A	999	NON_SYNONYMOUS_CODING	A2T	ufd-3	C05C10.6b	gbrowse
chrII	9942718	C	A	999	NON_SYNONYMOUS_CODING	P589H	ufd-3	C05C10.6a	gbrowse
chrII	9942718	C	A	999	NON_SYNONYMOUS_CODING	P591H	ufd-3	C05C10.6b	gbrowse
chrII	10315994	G	A	999	NON_SYNONYMOUS_CODING	A34V	gcy-5	ZK970.6	gbrowse
chrII	11425395	G	A	999	NON_SYNONYMOUS_CODING	C46Y	C05D12.3	C05D12.3a	gbrowse
chrII	11425395	G	A	999	NON_SYNONYMOUS_CODING	C46Y	C05D12.3	C05D12.3c.1	gbrowse
chrII	11425395	G	A	999	NON_SYNONYMOUS_CODING	C46Y	C05D12.3	C05D12.3c.2	gbrowse
chrII	11775151	T	A	999	NON_SYNONYMOUS_CODING	E774V	patr-1	F43G6.9.1	gbrowse
chrII	11775151	T	A	999	NON_SYNONYMOUS_CODING	E774V	patr-1	F43G6.9.2	gbrowse
chrII	12283723	G	C	999	NON_SYNONYMOUS_CODING	C142S	ife-5	Y57A10A.30.1	gbrowse
chrII	12283723	G	C	999	NON_SYNONYMOUS_CODING	C142S	ife-5	Y57A10A.30.2	gbrowse
chrII	12283723	G	C	999	NON_SYNONYMOUS_CODING	C142S	ife-5	Y57A10A.30.3	gbrowse
chrII	12295452	A	G	999	NON_SYNONYMOUS_CODING	T643A	Y57A10A.31	Y57A10A.31	gbrowse
chrII	12304923	C	T	999	NON_SYNONYMOUS_CODING	T306I	sre-50	C50E10.11	gbrowse
chrII	12304937	C	A	999	NON_SYNONYMOUS_CODING	L311M	sre-50	C50E10.11	gbrowse
chrII	12305487	T	A	999	NON_SYNONYMOUS_CODING	N360Y	C50E10.2	C50E10.2	gbrowse
chrII	12305510	T	A	999	NON_SYNONYMOUS_CODING	E352V	C50E10.2	C50E10.2	gbrowse
chrII	12305513	C	T	999	NON_SYNONYMOUS_CODING	R351Q	C50E10.2	C50E10.2	gbrowse
chrII	12305520	C	T	999	NON_SYNONYMOUS_CODING	E349K	C50E10.2	C50E10.2	gbrowse
chrII	12305750	T	A	999	NON_SYNONYMOUS_CODING	E287D	C50E10.2	C50E10.2	gbrowse
chrII	12305760	C	T	999	NON_SYNONYMOUS_CODING	G284E	C50E10.2	C50E10.2	gbrowse
chrII	12306160	T	C	999	NON_SYNONYMOUS_CODING	K272E	C50E10.2	C50E10.2	gbrowse
chrII	12306224	A	C	999	NON_SYNONYMOUS_CODING	F250L	C50E10.2	C50E10.2	gbrowse
chrII	12306238	G	C	999	NON_SYNONYMOUS_CODING	P246A	C50E10.2	C50E10.2	gbrowse
chrII	12306282	T	G	999	NON_SYNONYMOUS_CODING	N231T	C50E10.2	C50E10.2	gbrowse
chrII	12306345	T	C	999	NON_SYNONYMOUS_CODING	T225A	C50E10.2	C50E10.2	gbrowse
chrII	12306387	A	T	999	NON_SYNONYMOUS_CODING	S211T	C50E10.2	C50E10.2	gbrowse
chrII	12306389	A	C	999	NON_SYNONYMOUS_CODING	I210S	C50E10.2	C50E10.2	gbrowse
chrII	12306397	A	T	999	NON_SYNONYMOUS_CODING	N207K	C50E10.2	C50E10.2	gbrowse
chrII	12306398	T	A	999	NON_SYNONYMOUS_CODING	N207I	C50E10.2	C50E10.2	gbrowse
chrII	12306602	CCATCATC	CCATC	999	CODON_DELETION	D154-	C50E10.2	C50E10.2	gbrowse
chrII	12306691	A	C	999	NON_SYNONYMOUS_CODING	I126M	C50E10.2	C50E10.2	gbrowse
chrII	12306737	G	T	999	NON_SYNONYMOUS_CODING	A111D	C50E10.2	C50E10.2	gbrowse
chrII	12306750	C	T	999	NON_SYNONYMOUS_CODING	V107I	C50E10.2	C50E10.2	gbrowse
chrII	12306768	G	A	999	NON_SYNONYMOUS_CODING	L101F	C50E10.2	C50E10.2	gbrowse
chrII	12306773	C	A	999	NON_SYNONYMOUS_CODING	W99L	C50E10.2	C50E10.2	gbrowse
chrII	12306788	T	A	999	NON_SYNONYMOUS_CODING	Y94F	C50E10.2	C50E10.2	gbrowse
chrII	12306791	T	G	999	NON_SYNONYMOUS_CODING	Q93P	C50E10.2	C50E10.2	gbrowse
chrII	12306878	T	C	999	NON_SYNONYMOUS_CODING	D64G	C50E10.2	C50E10.2	gbrowse
chrII	12306926	T	A	999	NON_SYNONYMOUS_CODING	E48V	C50E10.2	C50E10.2	gbrowse
chrII	12306984	A	T	999	NON_SYNONYMOUS_CODING	I44N	C50E10.2	C50E10.2	gbrowse
chrII	12307032	G	C	999	NON_SYNONYMOUS_CODING	T28R	C50E10.2	C50E10.2	gbrowse
chrII	12307071	G	A	999	NON_SYNONYMOUS_CODING	A15V	C50E10.2	C50E10.2	gbrowse
chrII	12312928	T	C	999	NON_SYNONYMOUS_CODING	S191P	sre-51	C50E10.10	gbrowse
chrII	12322923	G	C	999	NON_SYNONYMOUS_CODING	T140S	sre-53	C50E10.3	gbrowse
chrII	12329822	T	A	999	NON_SYNONYMOUS_CODING	V198E	sre-55	C50E10.7	gbrowse
chrII	12330852	C	T	999	NON_SYNONYMOUS_CODING	P296S	sre-55	C50E10.7	gbrowse
chrII	12331020	T	G	999	NON_SYNONYMOUS_CODING	Y352D	sre-55	C50E10.7	gbrowse
chrII	12335829	C	G	999	NON_SYNONYMOUS_CODING	S55W	sre-52	C50E10.5	gbrowse
chrII	12336036	C	T	999	NON_SYNONYMOUS_CODING	P124L	sre-52	C50E10.5	gbrowse
chrII	12340323	A	C	999	NON_SYNONYMOUS_CODING	T36P	sop-2	C50E10.4	gbrowse
chrII	12343035	C	T	999	NON_SYNONYMOUS_CODING	S488F	sop-2	C50E10.4	gbrowse
chrII	12390933	G	T	999	NON_SYNONYMOUS_CODING	V49L	Y57A10B.6	Y57A10B.6	gbrowse
chrII	12392837	T	C	999	NON_SYNONYMOUS_CODING	N223D	Y57A10B.7	Y57A10B.7	gbrowse
chrII	12405982	G	T	999	NON_SYNONYMOUS_CODING	A150E	sre-30	F57G9.2	gbrowse
chrII	12406347	T	G	999	NON_SYNONYMOUS_CODING	L28F	sre-30	F57G9.2	gbrowse
chrII	12408152	C	A	999	NON_SYNONYMOUS_CODING	V175L	sre-31	F57G9.1	gbrowse
chrII	12410062	A	C	999	NON_SYNONYMOUS_CODING	C22G	F57G9.3	F57G9.3	gbrowse
chrII	12415814	T	C	999	NON_SYNONYMOUS_CODING	I287V	sre-27	Y57A10C.3	gbrowse
chrII	12420500	G	A	999	NON_SYNONYMOUS_CODING	T8I	sre-26	Y57A10C.4	gbrowse
chrII	12428566	T	A	999	NON_SYNONYMOUS_CODING	K226N	Y57A10C.8	Y57A10C.8	gbrowse
chrII	12429655	G	A	999	NON_SYNONYMOUS_CODING	T56M	Y57A10C.8	Y57A10C.8	gbrowse
chrII	12443123	T	A	999	NON_SYNONYMOUS_CODING	T308S	W05H5.1	W05H5.1	gbrowse
chrII	12445346	G	A	999	NON_SYNONYMOUS_CODING	E27K	W05H5.3	W05H5.3	gbrowse
chrII	12449001	T	A	999	NON_SYNONYMOUS_CODING	F161Y	srh-27	W05H5.4	gbrowse
chrII	12450179	T	C	999	NON_SYNONYMOUS_CODING	I32T	sre-34	W05H5.8	gbrowse
chrII	12453424	G	A	999	NON_SYNONYMOUS_CODING	V22I	sre-33	W05H5.6	gbrowse
chrII	12454184	T	C	999	NON_SYNONYMOUS_CODING	L246P	sre-33	W05H5.6	gbrowse
chrII	12454981	G	A	999	NON_SYNONYMOUS_CODING	T342M	sre-32	W05H5.7	gbrowse
chrII	12463859	C	A	999	NON_SYNONYMOUS_CODING	N243K	F15A4.2	F15A4.2	gbrowse
chrII	12465829	T	C	999	NON_SYNONYMOUS_CODING	S8P	sre-37	F15A4.3	gbrowse
chrII	12479719	T	A	999	NON_SYNONYMOUS_CODING	K249M	arrd-9	F15A4.9	gbrowse
chrII	12482870	A	G	999	NON_SYNONYMOUS_CODING	T2A	fbxb-102	F15A4.13	gbrowse
chrII	12514507	T	C	999	NON_SYNONYMOUS_CODING	T49A	srh-69	T21B4.7	gbrowse
chrII	12516031	A	G	999	NON_SYNONYMOUS_CODING	Y107H	srh-61	T21B4.8	gbrowse
chrII	12522969	A	T	999	NON_SYNONYMOUS_CODING	R206W	T21B4.17	T21B4.17	gbrowse
chrII	12523049	T	A	999	NON_SYNONYMOUS_CODING	D232E	T21B4.17	T21B4.17	gbrowse
chrII	12523553	C	T	999	NON_SYNONYMOUS_CODING	H353Y	T21B4.17	T21B4.17	gbrowse
chrII	12523562	A	G	999	NON_SYNONYMOUS_CODING	K356E	T21B4.17	T21B4.17	gbrowse
chrII	12523892	A	C	999	NON_SYNONYMOUS_CODING	H367P	T21B4.17	T21B4.17	gbrowse
chrII	12523893	C	G	999	NON_SYNONYMOUS_CODING	H367Q	T21B4.17	T21B4.17	gbrowse
chrII	12523897	G	A	999	NON_SYNONYMOUS_CODING	A369T	T21B4.17	T21B4.17	gbrowse
chrII	12523910	C	T	999	NON_SYNONYMOUS_CODING	S373F	T21B4.17	T21B4.17	gbrowse
chrII	12523916	T	C	999	NON_SYNONYMOUS_CODING	I375T	T21B4.17	T21B4.17	gbrowse
chrII	12523918	C	T	999	NON_SYNONYMOUS_CODING	L376F	T21B4.17	T21B4.17	gbrowse
chrII	12523921	A	T	999	NON_SYNONYMOUS_CODING	S377C	T21B4.17	T21B4.17	gbrowse
chrII	12523924	G	A	999	NON_SYNONYMOUS_CODING	E378K	T21B4.17	T21B4.17	gbrowse
chrII	12523931	C	T	999	NON_SYNONYMOUS_CODING	A380V	T21B4.17	T21B4.17	gbrowse
chrII	12523939	G	A	999	NON_SYNONYMOUS_CODING	V383I	T21B4.17	T21B4.17	gbrowse
chrII	12523940	T	C	999	NON_SYNONYMOUS_CODING	V383A	T21B4.17	T21B4.17	gbrowse
chrII	12523943	T	G	999	NON_SYNONYMOUS_CODING	M384R	T21B4.17	T21B4.17	gbrowse
chrII	12523946	C	T	999	NON_SYNONYMOUS_CODING	A385V	T21B4.17	T21B4.17	gbrowse
chrII	12523951	G	A	999	NON_SYNONYMOUS_CODING	V387M	T21B4.17	T21B4.17	gbrowse
chrII	12523952	T	C	999	NON_SYNONYMOUS_CODING	V387A	T21B4.17	T21B4.17	gbrowse
chrII	12523956	G	T	999	NON_SYNONYMOUS_CODING	E388D	T21B4.17	T21B4.17	gbrowse
chrII	12524030	G	A	999	NON_SYNONYMOUS_CODING	G397D	T21B4.17	T21B4.17	gbrowse
chrII	12524045	C	A	110	NON_SYNONYMOUS_CODING	P402H	T21B4.17	T21B4.17	gbrowse
chrII	12524050	A	G	126	NON_SYNONYMOUS_CODING	N404D	T21B4.17	T21B4.17	gbrowse
chrII	12524054	G	A	75.4	NON_SYNONYMOUS_CODING	R405Q	T21B4.17	T21B4.17	gbrowse
chrII	12524057	G	C	73.2	NON_SYNONYMOUS_CODING	G406A	T21B4.17	T21B4.17	gbrowse
chrII	12524155	G	A	133	NON_SYNONYMOUS_CODING	D423N	T21B4.17	T21B4.17	gbrowse
chrII	12524208	A	T	131	NON_SYNONYMOUS_CODING	E440D	T21B4.17	T21B4.17	gbrowse
chrII	12524225	A	G	132	NON_SYNONYMOUS_CODING	D446G	T21B4.17	T21B4.17	gbrowse
chrII	12525919	A	C	999	NON_SYNONYMOUS_CODING	M36L	srx-118	T21B4.12	gbrowse
chrII	12528353	C	T	999	NON_SYNONYMOUS_CODING	A40V	srx-119	F49C5.1	gbrowse
chrII	12537526	G	T	153	NON_SYNONYMOUS_CODING	M298I	F49C5.3	F49C5.3	gbrowse
chrII	12537596	A	G	999	NON_SYNONYMOUS_CODING	K322E	F49C5.3	F49C5.3	gbrowse
chrII	12540781	G	A	999	NON_SYNONYMOUS_CODING	G234R	F49C5.4	F49C5.4	gbrowse
chrII	12570524	G	A	999	NON_SYNONYMOUS_CODING	S12F	Y38E10A.1	Y38E10A.1	gbrowse
chrII	12572055	G	T	999	NON_SYNONYMOUS_CODING	T156K	Y38E10A.2	Y38E10A.2	gbrowse
chrII	12572631	G	C	999	NON_SYNONYMOUS_CODING	T102R	Y38E10A.2	Y38E10A.2	gbrowse
chrII	12574238	C	T	999	NON_SYNONYMOUS_CODING	A156T	Y38E10A.3	Y38E10A.3	gbrowse
chrII	12574598	A	T	999	NON_SYNONYMOUS_CODING	F36I	Y38E10A.3	Y38E10A.3	gbrowse
chrII	12577557	T	C	999	NON_SYNONYMOUS_CODING	K34R	clec-8	Y38E10A.4	gbrowse
chrII	12580480	G	T	999	NON_SYNONYMOUS_CODING	A73D	clec-4	Y38E10A.5	gbrowse
chrII	12584570	G	A	999	NON_SYNONYMOUS_CODING	P1247L	ceh-100	Y38E10A.6a	gbrowse
chrII	12584570	G	A	999	NON_SYNONYMOUS_CODING	P1249L	ceh-100	Y38E10A.6b	gbrowse
chrII	12586277	C	G	999	NON_SYNONYMOUS_CODING	E1071D	ceh-100	Y38E10A.6a	gbrowse
chrII	12586277	C	G	999	NON_SYNONYMOUS_CODING	E1073D	ceh-100	Y38E10A.6b	gbrowse
chrII	12596205	G	T	999	NON_SYNONYMOUS_CODING	L336M	ceh-100	Y38E10A.6a	gbrowse
chrII	12596205	G	T	999	NON_SYNONYMOUS_CODING	L338M	ceh-100	Y38E10A.6b	gbrowse
chrII	12620753	A	T	999	NON_SYNONYMOUS_CODING	S16T	nspe-1	Y38E10A.13	gbrowse
chrII	12629815	A	G	999	NON_SYNONYMOUS_CODING	T50A	Y38E10A.28	Y38E10A.28	gbrowse
chrII	12630123	C	G	999	NON_SYNONYMOUS_CODING	I134M	Y38E10A.28	Y38E10A.28	gbrowse
chrII	12630301	CT	CTCAATAT	999	CODON_CHANGE_PLUS_CODON_INSERTION	L194LNI	Y38E10A.28	Y38E10A.28	gbrowse
chrII	12631529	G	T	999	NON_SYNONYMOUS_CODING	G265V	Y38E10A.28	Y38E10A.28	gbrowse
chrII	12631664	G	T	999	NON_SYNONYMOUS_CODING	C310F	Y38E10A.28	Y38E10A.28	gbrowse
chrII	12631729	C	A	999	NON_SYNONYMOUS_CODING	L332I	Y38E10A.28	Y38E10A.28	gbrowse
chrII	12631807	A	G	999	NON_SYNONYMOUS_CODING	N358D	Y38E10A.28	Y38E10A.28	gbrowse
chrII	12632874	G	A	999	NON_SYNONYMOUS_CODING	A486V	Y38E10A.17	Y38E10A.17	gbrowse
chrII	12637681	G	A	999	NON_SYNONYMOUS_CODING	D229N	nhr-234	Y38E10A.18	gbrowse
chrII	12677183	G	A	999	NON_SYNONYMOUS_CODING	P133L	Y38E10A.23	Y38E10A.23	gbrowse
chrII	12684373	G	T	999	NON_SYNONYMOUS_CODING	V297F	Y46G5A.2	Y46G5A.2	gbrowse
chrII	12696160	C	G	999	NON_SYNONYMOUS_CODING	H123Q	tbc-17	Y46G5A.1a.1	gbrowse
chrII	12696160	C	G	999	NON_SYNONYMOUS_CODING	H123Q	tbc-17	Y46G5A.1a.2	gbrowse
chrII	12696160	C	G	999	NON_SYNONYMOUS_CODING	H123Q	tbc-17	Y46G5A.1b	gbrowse
chrII	12715699	A	G	999	NON_SYNONYMOUS_CODING	T22A	tbc-17	Y46G5A.1c	gbrowse
chrII	12716076	G	C	999	NON_SYNONYMOUS_CODING	E147D	tbc-17	Y46G5A.1c	gbrowse
chrII	12716942	C	A	999	NON_SYNONYMOUS_CODING	T239N	tbc-17	Y46G5A.1c	gbrowse
chrII	12716942	C	A	999	NON_SYNONYMOUS_CODING	T547N	tbc-17	Y46G5A.1a.1	gbrowse
chrII	12716942	C	A	999	NON_SYNONYMOUS_CODING	T547N	tbc-17	Y46G5A.1a.2	gbrowse
chrII	12716942	C	A	999	NON_SYNONYMOUS_CODING	T547N	tbc-17	Y46G5A.1b	gbrowse
chrII	12730889	C	G	999	NON_SYNONYMOUS_CODING	A1459P	Y46G5A.4	Y46G5A.4	gbrowse
chrII	12735886	T	C	999	NON_SYNONYMOUS_CODING	K291E	Y46G5A.4	Y46G5A.4	gbrowse
chrII	12736034	A	T	999	NON_SYNONYMOUS_CODING	D241E	Y46G5A.4	Y46G5A.4	gbrowse
chrII	12765781	A	C	999	NON_SYNONYMOUS_CODING	I522L	cnp-2	Y46G5A.10	gbrowse
chrII	12783403	T	C	999	NON_SYNONYMOUS_CODING	Y242C	Y46G5A.15	Y46G5A.15	gbrowse
chrII	12783426	C	T	999	NON_SYNONYMOUS_CODING	M234I	Y46G5A.15	Y46G5A.15	gbrowse
chrII	12783553	C	T	999	NON_SYNONYMOUS_CODING	R192K	Y46G5A.15	Y46G5A.15	gbrowse
chrII	12783590	G	T	999	NON_SYNONYMOUS_CODING	H180N	Y46G5A.15	Y46G5A.15	gbrowse
chrII	12802094	C	T	999	NON_SYNONYMOUS_CODING	G349S	Y46G5A.18	Y46G5A.18b	gbrowse
chrII	12809333	A	G	999	NON_SYNONYMOUS_CODING	I264V	Y46G5A.19	Y46G5A.19b	gbrowse
chrII	12810714	A	T	999	NON_SYNONYMOUS_CODING	N311I	Y46G5A.19	Y46G5A.19a.1	gbrowse
chrII	12810714	A	T	999	NON_SYNONYMOUS_CODING	N311I	Y46G5A.19	Y46G5A.19a.2	gbrowse
chrII	12810714	A	T	999	NON_SYNONYMOUS_CODING	N363I	Y46G5A.19	Y46G5A.19b	gbrowse
chrII	12811037	A	T	73.2	NON_SYNONYMOUS_CODING	E2V	Y46G5A.20	Y46G5A.20	gbrowse
chrII	12811055	A	G	999	NON_SYNONYMOUS_CODING	H8R	Y46G5A.20	Y46G5A.20	gbrowse
chrII	12811063	G	C	999	NON_SYNONYMOUS_CODING	A11P	Y46G5A.20	Y46G5A.20	gbrowse
chrII	12811064	C	T	999	NON_SYNONYMOUS_CODING	A11V	Y46G5A.20	Y46G5A.20	gbrowse
chrII	12811072	G	T	999	NON_SYNONYMOUS_CODING	G14C	Y46G5A.20	Y46G5A.20	gbrowse
chrII	12811073	G	T	999	NON_SYNONYMOUS_CODING	G14V	Y46G5A.20	Y46G5A.20	gbrowse
chrII	12811075	T	A	999	NON_SYNONYMOUS_CODING	Y15N	Y46G5A.20	Y46G5A.20	gbrowse
chrII	12811078	T	A	999	NON_SYNONYMOUS_CODING	S16T	Y46G5A.20	Y46G5A.20	gbrowse
chrII	12811079	C	A	999	NON_SYNONYMOUS_CODING	S16Y	Y46G5A.20	Y46G5A.20	gbrowse
chrII	12811084	G	A	999	NON_SYNONYMOUS_CODING	G18R	Y46G5A.20	Y46G5A.20	gbrowse
chrII	12811094	T	C	999	NON_SYNONYMOUS_CODING	F21S	Y46G5A.20	Y46G5A.20	gbrowse
chrII	12811097	A	T	999	NON_SYNONYMOUS_CODING	Y22F	Y46G5A.20	Y46G5A.20	gbrowse
chrII	12811102	A	G	999	NON_SYNONYMOUS_CODING	K24E	Y46G5A.20	Y46G5A.20	gbrowse
chrII	12811108	T	C	999	NON_SYNONYMOUS_CODING	C26R	Y46G5A.20	Y46G5A.20	gbrowse
chrII	12811655	T	A	999	NON_SYNONYMOUS_CODING	V86D	Y46G5A.20	Y46G5A.20	gbrowse
chrII	12811700	G	C	102	NON_SYNONYMOUS_CODING	C101S	Y46G5A.20	Y46G5A.20	gbrowse
chrII	12811719	G	A	999	NON_SYNONYMOUS_CODING	M107I	Y46G5A.20	Y46G5A.20	gbrowse
chrII	12811866	A	C	999	NON_SYNONYMOUS_CODING	H667Q	acl-7	Y46G5A.21	gbrowse
chrII	12812039	A	T	999	NON_SYNONYMOUS_CODING	F628Y	acl-7	Y46G5A.21	gbrowse
chrII	12812397	C	T	999	NON_SYNONYMOUS_CODING	V589I	acl-7	Y46G5A.21	gbrowse
chrII	12812512	A	C	999	NON_SYNONYMOUS_CODING	D550E	acl-7	Y46G5A.21	gbrowse
chrII	12812523	A	C	999	NON_SYNONYMOUS_CODING	F547V	acl-7	Y46G5A.21	gbrowse
chrII	12816223	T	C	999	NON_SYNONYMOUS_CODING	E56G	acl-7	Y46G5A.21	gbrowse
chrII	12816882	GAAT	G	999	CODON_DELETION	I292-	Y46G5A.22	Y46G5A.22a	gbrowse
chrII	12817377	G	A	999	NON_SYNONYMOUS_CODING	R163W	Y46G5A.22	Y46G5A.22a	gbrowse
chrII	12817377	G	A	999	NON_SYNONYMOUS_CODING	R163W	Y46G5A.22	Y46G5A.22b	gbrowse
chrII	12818068	A	G	999	NON_SYNONYMOUS_CODING	C91R	Y46G5A.22	Y46G5A.22a	gbrowse
chrII	12818068	A	G	999	NON_SYNONYMOUS_CODING	C91R	Y46G5A.22	Y46G5A.22b	gbrowse
chrII	12818228	T	C	999	NON_SYNONYMOUS_CODING	K56E	Y46G5A.22	Y46G5A.22a	gbrowse
chrII	12818228	T	C	999	NON_SYNONYMOUS_CODING	K56E	Y46G5A.22	Y46G5A.22b	gbrowse
chrII	12818308	G	A	999	NON_SYNONYMOUS_CODING	P29L	Y46G5A.22	Y46G5A.22a	gbrowse
chrII	12818308	G	A	999	NON_SYNONYMOUS_CODING	P29L	Y46G5A.22	Y46G5A.22b	gbrowse
chrII	12818318	T	C	999	NON_SYNONYMOUS_CODING	R26G	Y46G5A.22	Y46G5A.22a	gbrowse
chrII	12818318	T	C	999	NON_SYNONYMOUS_CODING	R26G	Y46G5A.22	Y46G5A.22b	gbrowse
chrII	12823851	A	C	999	NON_SYNONYMOUS_CODING	Y81S	Y46G5A.36	Y46G5A.36	gbrowse
chrII	12831529	A	T	999	NON_SYNONYMOUS_CODING	S283C	bcmo-1	Y46G5A.24	gbrowse
chrII	12831906	C	A	999	NON_SYNONYMOUS_CODING	L388I	bcmo-1	Y46G5A.24	gbrowse
chrII	12846684	T	C	999	NON_SYNONYMOUS_CODING	I307M	pes-10	Y46G5A.27	gbrowse
chrII	12859411	G	A	999	NON_SYNONYMOUS_CODING	G524R	Y46G5A.29	Y46G5A.29	gbrowse
chrII	12859505	T	G	999	NON_SYNONYMOUS_CODING	V555G	Y46G5A.29	Y46G5A.29	gbrowse
chrII	12859700	T	C	999	NON_SYNONYMOUS_CODING	I606T	Y46G5A.29	Y46G5A.29	gbrowse
chrII	12863250	T	C	999	NON_SYNONYMOUS_CODING	T363A	snf-5	Y46G5A.30	gbrowse
chrII	12926331	C	T	999	NON_SYNONYMOUS_CODING	G259R	F58G1.3	F58G1.3	gbrowse
chrII	12934158	C	A	999	NON_SYNONYMOUS_CODING	A237S	lips-9	F58G1.5	gbrowse
chrII	12952970	A	T	999	NON_SYNONYMOUS_CODING	S142T	Y38F1A.1	Y38F1A.1	gbrowse
chrII	12952981	G	T	999	NON_SYNONYMOUS_CODING	T138K	Y38F1A.1	Y38F1A.1	gbrowse
chrII	12953349	C	T	999	NON_SYNONYMOUS_CODING	A51T	Y38F1A.1	Y38F1A.1	gbrowse
chrII	12974138	G	T	999	NON_SYNONYMOUS_CODING	A490S	ptr-18	Y38F1A.3	gbrowse
chrII	12997016	C	T	999	NON_SYNONYMOUS_CODING	E137K	Y38F1A.7	Y38F1A.7	gbrowse
chrII	13009201	G	T	999	NON_SYNONYMOUS_CODING	L207I	F18A11.5	F18A11.5b	gbrowse
chrII	13040172	G	A	999	NON_SYNONYMOUS_CODING	P466S	puf-6	F18A11.1.1	gbrowse
chrII	13040172	G	A	999	NON_SYNONYMOUS_CODING	P466S	puf-6	F18A11.1.2	gbrowse
chrII	13060699	T	G	999	NON_SYNONYMOUS_CODING	F300C	zyx-1	F42G4.3a.1	gbrowse
chrII	13060699	T	G	999	NON_SYNONYMOUS_CODING	F300C	zyx-1	F42G4.3a.2	gbrowse
chrII	13060699	T	G	999	NON_SYNONYMOUS_CODING	F300C	zyx-1	F42G4.3a.3	gbrowse
chrII	13086561	C	T	999	NON_SYNONYMOUS_CODING	L709F	gcn-2	Y81G3A.3a	gbrowse
chrII	13086561	C	T	999	NON_SYNONYMOUS_CODING	L709F	gcn-2	Y81G3A.3b	gbrowse
chrII	13086567	C	G	999	NON_SYNONYMOUS_CODING	Q711E	gcn-2	Y81G3A.3a	gbrowse
chrII	13086567	C	G	999	NON_SYNONYMOUS_CODING	Q711E	gcn-2	Y81G3A.3b	gbrowse
chrII	13102740	G	A	999	NON_SYNONYMOUS_CODING	H1212Y	rict-1	F29C12.3	gbrowse
chrII	13123420	G	C	999	NON_SYNONYMOUS_CODING	K134N	bath-45	F29C12.5	gbrowse
chrII	13210402	T	A	999	NON_SYNONYMOUS_CODING	H1191Q	btf-1	F15D4.1	gbrowse
chrII	13213292	G	A	999	NON_SYNONYMOUS_CODING	D1360N	btf-1	F15D4.1	gbrowse
chrII	13213451	C	T	999	NON_SYNONYMOUS_CODING	L1413F	btf-1	F15D4.1	gbrowse
chrII	13922864	T	A	140	NON_SYNONYMOUS_CODING	D386E	mltn-4	W02B8.4	gbrowse
chrII	13922895	G	A	102	NON_SYNONYMOUS_CODING	D397N	mltn-4	W02B8.4	gbrowse
chrII	13922904	T	A	137	NON_SYNONYMOUS_CODING	S400T	mltn-4	W02B8.4	gbrowse
chrII	13922908	A	G	136	NON_SYNONYMOUS_CODING	E401G	mltn-4	W02B8.4	gbrowse
chrII	13922912	G	T	138	NON_SYNONYMOUS_CODING	L402F	mltn-4	W02B8.4	gbrowse
chrII	13922916	C	A	145	NON_SYNONYMOUS_CODING	Q404K	mltn-4	W02B8.4	gbrowse
chrII	14362385	T	C	999	NON_SYNONYMOUS_CODING	S123P	R06A4.2	R06A4.2.1	gbrowse
chrII	14362385	T	C	999	NON_SYNONYMOUS_CODING	S123P	R06A4.2	R06A4.2.2	gbrowse
chrII	14800920	T	C	999	NON_SYNONYMOUS_CODING	K238R	W01D2.3	W01D2.3	gbrowse
chrIII	13028	C	T	999	NON_SYNONYMOUS_CODING	E345K	nhr-80	H10E21.3a	gbrowse
chrIII	13028	C	T	999	NON_SYNONYMOUS_CODING	E363K	nhr-80	H10E21.3b	gbrowse
chrIII	39337	A	T	999	NON_SYNONYMOUS_CODING	I42N	W05G11.4	W05G11.4	gbrowse
chrIII	39338	T	A	999	NON_SYNONYMOUS_CODING	I42F	W05G11.4	W05G11.4	gbrowse
chrIII	84698	A	G	999	NON_SYNONYMOUS_CODING	S192P	F54C4.3	F54C4.3b	gbrowse
chrIII	142906	G	C	999	NON_SYNONYMOUS_CODING	N88K	fbxb-82	T17A3.4	gbrowse
chrIII	152670	T	C	999	NON_SYNONYMOUS_CODING	T149A	T17A3.9	T17A3.9	gbrowse
chrIII	152744	GCATAGCCGACATA	GCATA	999	CODON_DELETION	YVG120-	T17A3.9	T17A3.9	gbrowse
chrIII	442551	C	T	999	NON_SYNONYMOUS_CODING	S389F	Y55B1BR.1	Y55B1BR.1	gbrowse
chrIII	478284	G	A	999	NON_SYNONYMOUS_CODING	E292K	mat-3	F10C5.1.1	gbrowse
chrIII	478284	G	A	999	NON_SYNONYMOUS_CODING	E292K	mat-3	F10C5.1.2	gbrowse
chrIII	599698	G	A	999	NON_SYNONYMOUS_CODING	A114V	lec-6	Y55B1AR.1.1	gbrowse
chrIII	599698	G	A	999	NON_SYNONYMOUS_CODING	A114V	lec-6	Y55B1AR.1.3	gbrowse
chrIII	603039	G	A	999	NON_SYNONYMOUS_CODING	T206I	Y55B1AR.3	Y55B1AR.3	gbrowse
chrIII	603427	G	T	999	NON_SYNONYMOUS_CODING	Q77K	Y55B1AR.3	Y55B1AR.3	gbrowse
chrIII	604868	C	T	999	NON_SYNONYMOUS_CODING	V107I	Y55B1AR.4	Y55B1AR.4	gbrowse
chrIII	607067	G	A	999	NON_SYNONYMOUS_CODING	S494F	T19C3.1	T19C3.1	gbrowse
chrIII	681185	G	A	999	NON_SYNONYMOUS_CODING	P306L	W02B3.4	W02B3.4	gbrowse
chrIII	682075	A	G	999	NON_SYNONYMOUS_CODING	C145R	W02B3.4	W02B3.4	gbrowse
chrIII	768628	ACCTGAACCGGAGCCTGAACCGGAGCCTGAACCGGAGCCTGAACCG	ACCTGAACCGGAGCCTGAACCGGAGCCTGAACCG	999	CODON_DELETION	EPEP59-	ptl-1	F42G9.9a.1	gbrowse
chrIII	768628	ACCTGAACCGGAGCCTGAACCGGAGCCTGAACCGGAGCCTGAACCG	ACCTGAACCGGAGCCTGAACCGGAGCCTGAACCG	999	CODON_DELETION	EPEP59-	ptl-1	F42G9.9a.2	gbrowse
chrIII	768628	ACCTGAACCGGAGCCTGAACCGGAGCCTGAACCGGAGCCTGAACCG	ACCTGAACCGGAGCCTGAACCGGAGCCTGAACCG	999	CODON_DELETION	EPEP59-	ptl-1	F42G9.9b.1	gbrowse
chrIII	768628	ACCTGAACCGGAGCCTGAACCGGAGCCTGAACCGGAGCCTGAACCG	ACCTGAACCGGAGCCTGAACCGGAGCCTGAACCG	999	CODON_DELETION	EPEP59-	ptl-1	F42G9.9b.2	gbrowse
chrIII	768628	ACCTGAACCGGAGCCTGAACCGGAGCCTGAACCGGAGCCTGAACCG	ACCTGAACCGGAGCCTGAACCGGAGCCTGAACCG	999	CODON_DELETION	EPEP59-	ptl-1	F42G9.9c.1	gbrowse
chrIII	768628	ACCTGAACCGGAGCCTGAACCGGAGCCTGAACCGGAGCCTGAACCG	ACCTGAACCGGAGCCTGAACCGGAGCCTGAACCG	999	CODON_DELETION	EPEP59-	ptl-1	F42G9.9c.2	gbrowse
chrIII	775054	A	C	999	NON_SYNONYMOUS_CODING	L332V	alh-11	F42G9.5b.1	gbrowse
chrIII	775054	A	C	999	NON_SYNONYMOUS_CODING	L332V	alh-11	F42G9.5b.2	gbrowse
chrIII	775054	A	C	999	NON_SYNONYMOUS_CODING	L516V	alh-11	F42G9.5a	gbrowse
chrIII	803366	T	C	999	NON_SYNONYMOUS_CODING	V944A	B0412.3	B0412.3.1	gbrowse
chrIII	803366	T	C	999	NON_SYNONYMOUS_CODING	V944A	B0412.3	B0412.3.2	gbrowse
chrIII	808058	A	G	999	NON_SYNONYMOUS_CODING	I1078V	B0412.3	B0412.3.1	gbrowse
chrIII	808058	A	G	999	NON_SYNONYMOUS_CODING	I1078V	B0412.3	B0412.3.2	gbrowse
chrIII	820521	G	A	999	NON_SYNONYMOUS_CODING	M120I	dac-1	B0412.1b	gbrowse
chrIII	820521	G	A	999	NON_SYNONYMOUS_CODING	M223I	dac-1	B0412.1a	gbrowse
chrIII	823305	A	G	999	NON_SYNONYMOUS_CODING	K31E	clec-149	K02F3.5	gbrowse
chrIII	823966	A	G	999	NON_SYNONYMOUS_CODING	D77G	clec-149	K02F3.5	gbrowse
chrIII	831793	G	T	999	NON_SYNONYMOUS_CODING	L143I	ceeh-1	K02F3.6	gbrowse
chrIII	831931	T	G	999	NON_SYNONYMOUS_CODING	N112H	ceeh-1	K02F3.6	gbrowse
chrIII	832072	A	G	999	NON_SYNONYMOUS_CODING	Y65H	ceeh-1	K02F3.6	gbrowse
chrIII	832174	A	G	999	NON_SYNONYMOUS_CODING	Y31H	ceeh-1	K02F3.6	gbrowse
chrIII	840542	C	T	999	NON_SYNONYMOUS_CODING	G153R	K02F3.9	K02F3.9	gbrowse
chrIII	843611	A	G	999	NON_SYNONYMOUS_CODING	K193E	far-8	K02F3.3	gbrowse
chrIII	853548	G	A	999	NON_SYNONYMOUS_CODING	P102S	rnp-5	K02F3.11.1	gbrowse
chrIII	853548	G	A	999	NON_SYNONYMOUS_CODING	P102S	rnp-5	K02F3.11.2	gbrowse
chrIII	881078	A	G	999	NON_SYNONYMOUS_CODING	T342A	ucr-2.3	T24C4.1.1	gbrowse
chrIII	881078	A	G	999	NON_SYNONYMOUS_CODING	T342A	ucr-2.3	T24C4.1.2	gbrowse
chrIII	882018	A	G	999	NON_SYNONYMOUS_CODING	L847P	zer-1	T24C4.6b	gbrowse
chrIII	896030	A	G	999	NON_SYNONYMOUS_CODING	N69D	F23H11.2	F23H11.2	gbrowse
chrIII	896772	A	T	999	NON_SYNONYMOUS_CODING	M295L	F23H11.2	F23H11.2	gbrowse
chrIII	900811	T	C	999	NON_SYNONYMOUS_CODING	N142S	F23H11.3	F23H11.3.1	gbrowse
chrIII	900811	T	C	999	NON_SYNONYMOUS_CODING	N142S	F23H11.3	F23H11.3.2	gbrowse
chrIII	906659	G	T	999	NON_SYNONYMOUS_CODING	P208Q	F23H11.4	F23H11.4a	gbrowse
chrIII	906659	G	T	999	NON_SYNONYMOUS_CODING	P208Q	F23H11.4	F23H11.4b.1	gbrowse
chrIII	906659	G	T	999	NON_SYNONYMOUS_CODING	P208Q	F23H11.4	F23H11.4b.2	gbrowse
chrIII	913433	A	G	999	NON_SYNONYMOUS_CODING	V228A	F23H11.6	F23H11.6	gbrowse
chrIII	940891	T	C	85.2	NON_SYNONYMOUS_CODING	M310V	fbxa-59	T12B5.8	gbrowse
chrIII	940971	A	T	43.2	NON_SYNONYMOUS_CODING	V283E	fbxa-59	T12B5.8	gbrowse
chrIII	941225	T	A	117	NON_SYNONYMOUS_CODING	E212V	fbxa-59	T12B5.8	gbrowse
chrIII	941231	C	T	137	NON_SYNONYMOUS_CODING	C210Y	fbxa-59	T12B5.8	gbrowse
chrIII	966752	T	C	86.2	NON_SYNONYMOUS_CODING	N1201S	R06B10.1	R06B10.1	gbrowse
chrIII	966754	T	G	85.2	NON_SYNONYMOUS_CODING	K1200N	R06B10.1	R06B10.1	gbrowse
chrIII	967176	C	T	999	NON_SYNONYMOUS_CODING	V1075M	R06B10.1	R06B10.1	gbrowse
chrIII	967962	C	T	156	NON_SYNONYMOUS_CODING	G851S	R06B10.1	R06B10.1	gbrowse
chrIII	969020	G	T	69.2	NON_SYNONYMOUS_CODING	L642I	R06B10.1	R06B10.1	gbrowse
chrIII	969299	C	T	129	NON_SYNONYMOUS_CODING	A549T	R06B10.1	R06B10.1	gbrowse
chrIII	969361	A	G	57.1	NON_SYNONYMOUS_CODING	V528A	R06B10.1	R06B10.1	gbrowse
chrIII	970346	T	A	80.2	NON_SYNONYMOUS_CODING	E228D	R06B10.1	R06B10.1	gbrowse
chrIII	970402	C	T	81.2	NON_SYNONYMOUS_CODING	A210T	R06B10.1	R06B10.1	gbrowse
chrIII	970503	T	C	999	NON_SYNONYMOUS_CODING	K176R	R06B10.1	R06B10.1	gbrowse
chrIII	970516	T	A	999	NON_SYNONYMOUS_CODING	T172S	R06B10.1	R06B10.1	gbrowse
chrIII	976485	G	A	999	NON_SYNONYMOUS_CODING	S681F	R06B10.2	R06B10.2	gbrowse
chrIII	977799	A	T	113	NON_SYNONYMOUS_CODING	V243D	R06B10.2	R06B10.2	gbrowse
chrIII	977854	G	A	89.2	NON_SYNONYMOUS_CODING	P225S	R06B10.2	R06B10.2	gbrowse
chrIII	991934	T	C	999	NON_SYNONYMOUS_CODING	V22A	trp-2	R06B10.4a	gbrowse
chrIII	991934	T	C	999	NON_SYNONYMOUS_CODING	V22A	trp-2	R06B10.4b	gbrowse
chrIII	1003684	T	A	999	NON_SYNONYMOUS_CODING	F74Y	clec-150	R06B10.3	gbrowse
chrIII	1003849	T	C	999	NON_SYNONYMOUS_CODING	L108S	clec-150	R06B10.3	gbrowse
chrIII	1005355	A	C	999	NON_SYNONYMOUS_CODING	D269A	clec-150	R06B10.3	gbrowse
chrIII	1005936	A	G	92.2	NON_SYNONYMOUS_CODING	N289S	clec-150	R06B10.3	gbrowse
chrIII	1005938	A	G	80.6	NON_SYNONYMOUS_CODING	N290D	clec-150	R06B10.3	gbrowse
chrIII	1010766	T	C	99.2	NON_SYNONYMOUS_CODING	S57P	Y34F4.2	Y34F4.2b	gbrowse
chrIII	1010766	T	C	99.2	NON_SYNONYMOUS_CODING	S59P	Y34F4.2	Y34F4.2a	gbrowse
chrIII	1010796	T	G	101	NON_SYNONYMOUS_CODING	L67V	Y34F4.2	Y34F4.2b	gbrowse
chrIII	1010796	T	G	101	NON_SYNONYMOUS_CODING	L69V	Y34F4.2	Y34F4.2a	gbrowse
chrIII	1010844	T	A	92.2	NON_SYNONYMOUS_CODING	F83I	Y34F4.2	Y34F4.2b	gbrowse
chrIII	1010844	T	A	92.2	NON_SYNONYMOUS_CODING	F85I	Y34F4.2	Y34F4.2a	gbrowse
chrIII	1021570	C	T	65.2	NON_SYNONYMOUS_CODING	R127W	Y34F4.1	Y34F4.1b	gbrowse
chrIII	1021701	A	G	77.2	NON_SYNONYMOUS_CODING	I155V	Y34F4.1	Y34F4.1b	gbrowse
chrIII	1021712	G	C	90.2	NON_SYNONYMOUS_CODING	W158C	Y34F4.1	Y34F4.1b	gbrowse
chrIII	1021718	T	G	91.2	NON_SYNONYMOUS_CODING	D160E	Y34F4.1	Y34F4.1b	gbrowse
chrIII	1021722	G	T	90.2	NON_SYNONYMOUS_CODING	A162S	Y34F4.1	Y34F4.1b	gbrowse
chrIII	1021806	A	T	92.2	NON_SYNONYMOUS_CODING	S190C	Y34F4.1	Y34F4.1b	gbrowse
chrIII	1021816	T	C	93.2	NON_SYNONYMOUS_CODING	F193S	Y34F4.1	Y34F4.1b	gbrowse
chrIII	1021817	C	G	93.2	NON_SYNONYMOUS_CODING	F193L	Y34F4.1	Y34F4.1b	gbrowse
chrIII	1021823	G	T	84.2	NON_SYNONYMOUS_CODING	M195I	Y34F4.1	Y34F4.1b	gbrowse
chrIII	1021830	A	C	76.2	NON_SYNONYMOUS_CODING	I198L	Y34F4.1	Y34F4.1b	gbrowse
chrIII	1021832	T	G	74.2	NON_SYNONYMOUS_CODING	I198M	Y34F4.1	Y34F4.1b	gbrowse
chrIII	1041769	A	C	999	NON_SYNONYMOUS_CODING	T306P	BE0003N10.1	BE0003N10.1	gbrowse
chrIII	1041772	T	A	999	NON_SYNONYMOUS_CODING	C307S	BE0003N10.1	BE0003N10.1	gbrowse
chrIII	1053151	G	T	999	NON_SYNONYMOUS_CODING	H466N	BE0003N10.3	BE0003N10.3	gbrowse
chrIII	1081078	A	C	999	NON_SYNONYMOUS_CODING	K57Q	kbp-4	Y92C3B.1	gbrowse
chrIII	1084803	C	A	999	NON_SYNONYMOUS_CODING	Q205K	par-2	F58B6.3a	gbrowse
chrIII	1084817	A	T	999	NON_SYNONYMOUS_CODING	K209N	par-2	F58B6.3a	gbrowse
chrIII	1084834	T	C	999	NON_SYNONYMOUS_CODING	L215P	par-2	F58B6.3a	gbrowse
chrIII	1088152	G	A	999	NON_SYNONYMOUS_CODING	R257Q	par-2	F58B6.3b	gbrowse
chrIII	1109196	G	A	999	NON_SYNONYMOUS_CODING	S609N	inft-1	F58B6.2	gbrowse
chrIII	1139073	G	T	999	NON_SYNONYMOUS_CODING	R144I	Y71D11A.3	Y71D11A.3b	gbrowse
chrIII	1172263	A	T	999	NON_SYNONYMOUS_CODING	T2048S	cdh-12	Y71D11A.1	gbrowse
chrIII	1179170	C	T	999	NON_SYNONYMOUS_CODING	L2734F	cdh-12	Y71D11A.1	gbrowse
chrIII	1182242	G	A	999	NON_SYNONYMOUS_CODING	A42T	Y119D3B.13	Y119D3B.13	gbrowse
chrIII	1183405	C	T	999	NON_SYNONYMOUS_CODING	A133V	Y119D3B.13	Y119D3B.13	gbrowse
chrIII	1189366	T	A	999	NON_SYNONYMOUS_CODING	T388S	Y119D3B.14	Y119D3B.14	gbrowse
chrIII	1196264	G	A	999	NON_SYNONYMOUS_CODING	S2L	dss-1	Y119D3B.15.1	gbrowse
chrIII	1196264	G	A	999	NON_SYNONYMOUS_CODING	S2L	dss-1	Y119D3B.15.2	gbrowse
chrIII	1211266	A	G	999	NON_SYNONYMOUS_CODING	T405A	Y119D3B.11	Y119D3B.11.1	gbrowse
chrIII	1211266	A	G	999	NON_SYNONYMOUS_CODING	T405A	Y119D3B.11	Y119D3B.11.2	gbrowse
chrIII	1211392	A	G	999	NON_SYNONYMOUS_CODING	S447G	Y119D3B.11	Y119D3B.11.1	gbrowse
chrIII	1211392	A	G	999	NON_SYNONYMOUS_CODING	S447G	Y119D3B.11	Y119D3B.11.2	gbrowse
chrIII	1212756	G	A	999	NON_SYNONYMOUS_CODING	R539K	Y119D3B.11	Y119D3B.11.1	gbrowse
chrIII	1212756	G	A	999	NON_SYNONYMOUS_CODING	R539K	Y119D3B.11	Y119D3B.11.2	gbrowse
chrIII	1215024	C	CAACGAGGTG	999	CODON_INSERTION	-12NEV	Y119D3B.21	Y119D3B.21	gbrowse
chrIII	1215049	A	G	999	NON_SYNONYMOUS_CODING	K20E	Y119D3B.21	Y119D3B.21	gbrowse
chrIII	1215119	T	A	157	NON_SYNONYMOUS_CODING	F43Y	Y119D3B.21	Y119D3B.21	gbrowse
chrIII	1215121	T	G	999	NON_SYNONYMOUS_CODING	Y44D	Y119D3B.21	Y119D3B.21	gbrowse
chrIII	1215125	T	G	999	NON_SYNONYMOUS_CODING	F45C	Y119D3B.21	Y119D3B.21	gbrowse
chrIII	1215126	T	G	999	NON_SYNONYMOUS_CODING	F45L	Y119D3B.21	Y119D3B.21	gbrowse
chrIII	1215130	A	G	999	NON_SYNONYMOUS_CODING	K47E	Y119D3B.21	Y119D3B.21	gbrowse
chrIII	1215136	A	T	999	NON_SYNONYMOUS_CODING	M49L	Y119D3B.21	Y119D3B.21	gbrowse
chrIII	1215137	T	G	999	NON_SYNONYMOUS_CODING	M49R	Y119D3B.21	Y119D3B.21	gbrowse
chrIII	1215140	A	T	999	NON_SYNONYMOUS_CODING	Y50F	Y119D3B.21	Y119D3B.21	gbrowse
chrIII	1215173	A	T	143	NON_SYNONYMOUS_CODING	Y61F	Y119D3B.21	Y119D3B.21	gbrowse
chrIII	1215175	C	T	999	NON_SYNONYMOUS_CODING	P62S	Y119D3B.21	Y119D3B.21	gbrowse
chrIII	1215178	G	A	999	NON_SYNONYMOUS_CODING	D63N	Y119D3B.21	Y119D3B.21	gbrowse
chrIII	1215185	C	A	999	NON_SYNONYMOUS_CODING	S65Y	Y119D3B.21	Y119D3B.21	gbrowse
chrIII	1215188	A	T	999	NON_SYNONYMOUS_CODING	N66I	Y119D3B.21	Y119D3B.21	gbrowse
chrIII	1236754	G	A	999	NON_SYNONYMOUS_CODING	D175N	fbxa-21	Y119D3B.9	gbrowse
chrIII	1236758	C	T	999	NON_SYNONYMOUS_CODING	A176V	fbxa-21	Y119D3B.9	gbrowse
chrIII	1236874	A	G	999	NON_SYNONYMOUS_CODING	N199S	fbxa-21	Y119D3B.9	gbrowse
chrIII	1239375	A	G	999	NON_SYNONYMOUS_CODING	I21V	fbxa-61	Y119D3B.8	gbrowse
chrIII	1241160	G	A	999	NON_SYNONYMOUS_CODING	D45N	fbxa-61	Y119D3B.8	gbrowse
chrIII	1241584	G	A	999	NON_SYNONYMOUS_CODING	R186Q	fbxa-61	Y119D3B.8	gbrowse
chrIII	1242661	C	G	999	NON_SYNONYMOUS_CODING	I284M	fbxa-61	Y119D3B.8	gbrowse
chrIII	1244916	C	T	999	NON_SYNONYMOUS_CODING	S204F	fbxa-63	Y119D3B.7	gbrowse
chrIII	1307168	A	T	999	NON_SYNONYMOUS_CODING	F122L	fbxa-79	Y82E9BL.13	gbrowse
chrIII	1307214	A	G	999	NON_SYNONYMOUS_CODING	L107S	fbxa-79	Y82E9BL.13	gbrowse
chrIII	1309236	G	A	999	NON_SYNONYMOUS_CODING	D20N	Y82E9BL.12	Y82E9BL.12	gbrowse
chrIII	1319568	A	C	999	NON_SYNONYMOUS_CODING	L132V	fbxa-15	Y82E9BL.11	gbrowse
chrIII	1322706	A	C	999	NON_SYNONYMOUS_CODING	L132V	fbxa-14	Y82E9BL.10	gbrowse
chrIII	1330213	T	C	999	NON_SYNONYMOUS_CODING	I117T	Y82E9BL.18	Y82E9BL.18	gbrowse
chrIII	1330237	T	C	999	NON_SYNONYMOUS_CODING	V125A	Y82E9BL.18	Y82E9BL.18	gbrowse
chrIII	1340613	A	G	999	NON_SYNONYMOUS_CODING	C328R	fbxa-26	Y82E9BL.7	gbrowse
chrIII	1343844	G	T	999	NON_SYNONYMOUS_CODING	D63Y	fbxa-27	Y82E9BL.17	gbrowse
chrIII	1349902	C	T	100	NON_SYNONYMOUS_CODING	V201I	Y82E9BL.3	Y82E9BL.3	gbrowse
chrIII	1421798	A	G	104	NON_SYNONYMOUS_CODING	L285P	Y82E9BR.16	Y82E9BR.16a.1	gbrowse
chrIII	1421798	A	G	104	NON_SYNONYMOUS_CODING	L285P	Y82E9BR.16	Y82E9BR.16a.2	gbrowse
chrIII	1421801	A	T	102	NON_SYNONYMOUS_CODING	L284Q	Y82E9BR.16	Y82E9BR.16a.1	gbrowse
chrIII	1421801	A	T	102	NON_SYNONYMOUS_CODING	L284Q	Y82E9BR.16	Y82E9BR.16a.2	gbrowse
chrIII	1424300	C	T	108	NON_SYNONYMOUS_CODING	V251I	Y82E9BR.16	Y82E9BR.16a.1	gbrowse
chrIII	1424300	C	T	108	NON_SYNONYMOUS_CODING	V251I	Y82E9BR.16	Y82E9BR.16a.2	gbrowse
chrIII	1424351	T	C	107	NON_SYNONYMOUS_CODING	I234V	Y82E9BR.16	Y82E9BR.16a.1	gbrowse
chrIII	1424351	T	C	107	NON_SYNONYMOUS_CODING	I234V	Y82E9BR.16	Y82E9BR.16a.2	gbrowse
chrIII	1440414	C	T	999	NON_SYNONYMOUS_CODING	L229F	Y82E9BR.2	Y82E9BR.2	gbrowse
chrIII	1441608	T	A	999	NON_SYNONYMOUS_CODING	F314I	Y82E9BR.2	Y82E9BR.2	gbrowse
chrIII	1452457	T	C	999	NON_SYNONYMOUS_CODING	K188E	Y82E9BR.17	Y82E9BR.17a	gbrowse
chrIII	1466390	G	A	999	NON_SYNONYMOUS_CODING	E518K	Y82E9BR.1	Y82E9BR.1	gbrowse
chrIII	1466393	A	T	999	NON_SYNONYMOUS_CODING	N519Y	Y82E9BR.1	Y82E9BR.1	gbrowse
chrIII	1491407	G	A	999	NON_SYNONYMOUS_CODING	S182L	Y82E9BR.19	Y82E9BR.19	gbrowse
chrIII	1552623	G	T	999	NON_SYNONYMOUS_CODING	A185E	Y67D2.6	Y67D2.6	gbrowse
chrIII	1563570	G	A	999	NON_SYNONYMOUS_CODING	C321Y	Y67D2.2	Y67D2.2	gbrowse
chrIII	1563613	T	G	999	NON_SYNONYMOUS_CODING	I335M	Y67D2.2	Y67D2.2	gbrowse
chrIII	1569751	A	T	999	NON_SYNONYMOUS_CODING	T445S	Y67D2.2	Y67D2.2	gbrowse
chrIII	1573817	T	A	999	NON_SYNONYMOUS_CODING	C286S	rep-1	Y67D2.1a.1	gbrowse
chrIII	1573817	T	A	999	NON_SYNONYMOUS_CODING	C286S	rep-1	Y67D2.1a.2	gbrowse
chrIII	1573817	T	A	999	NON_SYNONYMOUS_CODING	C286S	rep-1	Y67D2.1b.1	gbrowse
chrIII	1573817	T	A	999	NON_SYNONYMOUS_CODING	C286S	rep-1	Y67D2.1b.2	gbrowse
chrIII	1576136	C	T	999	NON_SYNONYMOUS_CODING	A452V	rep-1	Y67D2.1a.1	gbrowse
chrIII	1576136	C	T	999	NON_SYNONYMOUS_CODING	A452V	rep-1	Y67D2.1a.2	gbrowse
chrIII	1607978	A	G	999	NON_SYNONYMOUS_CODING	Y725H	Y22D7AL.9	Y22D7AL.9	gbrowse
chrIII	1609678	C	G	999	NON_SYNONYMOUS_CODING	G551A	Y22D7AL.9	Y22D7AL.9	gbrowse
chrIII	1637192	T	A	999	NON_SYNONYMOUS_CODING	F358I	Y22D7AL.4	Y22D7AL.4	gbrowse
chrIII	1683805	G	A	999	NON_SYNONYMOUS_CODING	A707V	Y22D7AR.7	Y22D7AR.7	gbrowse
chrIII	1684549	C	A	999	NON_SYNONYMOUS_CODING	R680I	Y22D7AR.7	Y22D7AR.7	gbrowse
chrIII	1684570	A	C	999	NON_SYNONYMOUS_CODING	V673G	Y22D7AR.7	Y22D7AR.7	gbrowse
chrIII	1684615	T	A	999	NON_SYNONYMOUS_CODING	D658V	Y22D7AR.7	Y22D7AR.7	gbrowse
chrIII	1686412	A	T	999	NON_SYNONYMOUS_CODING	N421K	Y22D7AR.7	Y22D7AR.7	gbrowse
chrIII	1686434	ATTT	A	999	CODON_CHANGE_PLUS_CODON_DELETION	EI413V	Y22D7AR.7	Y22D7AR.7	gbrowse
chrIII	1686589	GGAGAGTAGGATTG	GG	999	CODON_CHANGE_PLUS_CODON_DELETION	AILLS372A	Y22D7AR.7	Y22D7AR.7	gbrowse
chrIII	1687190	A	C	999	NON_SYNONYMOUS_CODING	F301V	Y22D7AR.7	Y22D7AR.7	gbrowse
chrIII	1687733	G	A	999	NON_SYNONYMOUS_CODING	P120S	Y22D7AR.7	Y22D7AR.7	gbrowse
chrIII	1688434	C	T	999	NON_SYNONYMOUS_CODING	E237K	Y22D7AR.14	Y22D7AR.14	gbrowse
chrIII	1694531	T	C	999	NON_SYNONYMOUS_CODING	Y81C	srd-64	Y22D7AR.8	gbrowse
chrIII	1694929	C	T	999	NON_SYNONYMOUS_CODING	V57I	srd-64	Y22D7AR.8	gbrowse
chrIII	1694955	G	A	999	NON_SYNONYMOUS_CODING	S48L	srd-64	Y22D7AR.8	gbrowse
chrIII	1697786	T	C	999	NON_SYNONYMOUS_CODING	N287D	fbxa-74	Y22D7AR.9	gbrowse
chrIII	1697789	A	T	999	NON_SYNONYMOUS_CODING	C286S	fbxa-74	Y22D7AR.9	gbrowse
chrIII	1697846	G	A	999	NON_SYNONYMOUS_CODING	P267S	fbxa-74	Y22D7AR.9	gbrowse
chrIII	1697882	A	G	999	NON_SYNONYMOUS_CODING	C255R	fbxa-74	Y22D7AR.9	gbrowse
chrIII	1697888	C	T	999	NON_SYNONYMOUS_CODING	E253K	fbxa-74	Y22D7AR.9	gbrowse
chrIII	1698219	G	T	999	NON_SYNONYMOUS_CODING	A163D	fbxa-74	Y22D7AR.9	gbrowse
chrIII	1698228	T	G	999	NON_SYNONYMOUS_CODING	Q160P	fbxa-74	Y22D7AR.9	gbrowse
chrIII	1698307	T	C	999	NON_SYNONYMOUS_CODING	R134G	fbxa-74	Y22D7AR.9	gbrowse
chrIII	1698371	C	T	999	NON_SYNONYMOUS_CODING	M112I	fbxa-74	Y22D7AR.9	gbrowse
chrIII	1698525	C	T	999	NON_SYNONYMOUS_CODING	R61Q	fbxa-74	Y22D7AR.9	gbrowse
chrIII	1698544	T	C	999	NON_SYNONYMOUS_CODING	K55E	fbxa-74	Y22D7AR.9	gbrowse
chrIII	1701816	T	C	999	NON_SYNONYMOUS_CODING	N55D	Y22D7AR.10	Y22D7AR.10	gbrowse
chrIII	1703575	C	G	999	NON_SYNONYMOUS_CODING	C274S	fbxa-13	Y22D7AR.11	gbrowse
chrIII	1704568	C	T	999	NON_SYNONYMOUS_CODING	V143M	fbxa-13	Y22D7AR.11	gbrowse
chrIII	1704679	A	G	999	NON_SYNONYMOUS_CODING	S106P	fbxa-13	Y22D7AR.11	gbrowse
chrIII	1710077	G	A	999	NON_SYNONYMOUS_CODING	G273S	Y22D7AR.2	Y22D7AR.2	gbrowse
chrIII	1710449	C	A	999	NON_SYNONYMOUS_CODING	L377I	Y22D7AR.2	Y22D7AR.2	gbrowse
chrIII	1710597	T	A	999	NON_SYNONYMOUS_CODING	I426N	Y22D7AR.2	Y22D7AR.2	gbrowse
chrIII	1711742	C	T	999	NON_SYNONYMOUS_CODING	P777S	Y22D7AR.2	Y22D7AR.2	gbrowse
chrIII	1712187	A	C	999	NON_SYNONYMOUS_CODING	N925T	Y22D7AR.2	Y22D7AR.2	gbrowse
chrIII	1712483	G	A	999	NON_SYNONYMOUS_CODING	A1024T	Y22D7AR.2	Y22D7AR.2	gbrowse
chrIII	1712713	T	C	999	NON_SYNONYMOUS_CODING	S1084P	Y22D7AR.2	Y22D7AR.2	gbrowse
chrIII	1712734	C	T	999	NON_SYNONYMOUS_CODING	P1091S	Y22D7AR.2	Y22D7AR.2	gbrowse
chrIII	1716664	G	T	999	NON_SYNONYMOUS_CODING	D1090E	Y22D7AR.12	Y22D7AR.12	gbrowse
chrIII	1719824	T	C	999	NON_SYNONYMOUS_CODING	K677E	Y22D7AR.12	Y22D7AR.12	gbrowse
chrIII	1720022	G	A	999	NON_SYNONYMOUS_CODING	S627F	Y22D7AR.12	Y22D7AR.12	gbrowse
chrIII	1720945	T	C	999	NON_SYNONYMOUS_CODING	I319M	Y22D7AR.12	Y22D7AR.12	gbrowse
chrIII	1720978	T	G	999	NON_SYNONYMOUS_CODING	E308D	Y22D7AR.12	Y22D7AR.12	gbrowse
chrIII	1721480	C	T	999	NON_SYNONYMOUS_CODING	S141N	Y22D7AR.12	Y22D7AR.12	gbrowse
chrIII	1724751	T	A	999	NON_SYNONYMOUS_CODING	Q321L	ser-4	Y22D7AR.13.1	gbrowse
chrIII	1724751	T	A	999	NON_SYNONYMOUS_CODING	Q321L	ser-4	Y22D7AR.13.2	gbrowse
chrIII	1724752	G	T	999	NON_SYNONYMOUS_CODING	Q321K	ser-4	Y22D7AR.13.1	gbrowse
chrIII	1724752	G	T	999	NON_SYNONYMOUS_CODING	Q321K	ser-4	Y22D7AR.13.2	gbrowse
chrIII	1765684	C	G	999	NON_SYNONYMOUS_CODING	G228A	tbx-43	Y46E12A.4	gbrowse
chrIII	1765691	C	T	999	NON_SYNONYMOUS_CODING	G226S	tbx-43	Y46E12A.4	gbrowse
chrIII	1772695	C	T	999	NON_SYNONYMOUS_CODING	R386Q	Y39A3CL.4	Y39A3CL.4c	gbrowse
chrIII	1772695	C	T	999	NON_SYNONYMOUS_CODING	R393Q	Y39A3CL.4	Y39A3CL.4a	gbrowse
chrIII	1772695	C	T	999	NON_SYNONYMOUS_CODING	R393Q	Y39A3CL.4	Y39A3CL.4b	gbrowse
chrIII	1789211	C	T	999	NON_SYNONYMOUS_CODING	P25L	tag-168	Y39A3CL.2	gbrowse
chrIII	1804597	ACTACGTCT	ACT	999	CODON_CHANGE_PLUS_CODON_DELETION	YVS890S	tag-168	Y39A3CL.2	gbrowse
chrIII	1814813	G	A	999	NON_SYNONYMOUS_CODING	T69I	clp-4	Y39A3CL.5a	gbrowse
chrIII	1814813	G	A	999	NON_SYNONYMOUS_CODING	T69I	clp-4	Y39A3CL.5b.1	gbrowse
chrIII	1814813	G	A	999	NON_SYNONYMOUS_CODING	T69I	clp-4	Y39A3CL.5b.2	gbrowse
chrIII	1833434	A	T	999	NON_SYNONYMOUS_CODING	H339L	Y39A3CL.7	Y39A3CL.7b	gbrowse
chrIII	1833434	A	T	999	NON_SYNONYMOUS_CODING	H415L	Y39A3CL.7	Y39A3CL.7a.1	gbrowse
chrIII	1833434	A	T	999	NON_SYNONYMOUS_CODING	H415L	Y39A3CL.7	Y39A3CL.7a.2	gbrowse
chrIII	1833442	C	T	999	NON_SYNONYMOUS_CODING	P342S	Y39A3CL.7	Y39A3CL.7b	gbrowse
chrIII	1833442	C	T	999	NON_SYNONYMOUS_CODING	P418S	Y39A3CL.7	Y39A3CL.7a.1	gbrowse
chrIII	1833442	C	T	999	NON_SYNONYMOUS_CODING	P418S	Y39A3CL.7	Y39A3CL.7a.2	gbrowse
chrIII	1834535	A	T	999	NON_SYNONYMOUS_CODING	N9Y	Y39A3CL.1	Y39A3CL.1	gbrowse
chrIII	1841881	G	A	999	NON_SYNONYMOUS_CODING	A452T	Y39A3CL.1	Y39A3CL.1	gbrowse
chrIII	1857475	C	A	999	NON_SYNONYMOUS_CODING	L147M	hlh-33	Y39A3CR.6	gbrowse
chrIII	1858565	C	T	999	NON_SYNONYMOUS_CODING	S243F	hlh-33	Y39A3CR.6	gbrowse
chrIII	1864335	A	T	999	NON_SYNONYMOUS_CODING	T158S	Y39A3CR.3	Y39A3CR.3	gbrowse
chrIII	1864339	C	T	999	NON_SYNONYMOUS_CODING	T159I	Y39A3CR.3	Y39A3CR.3	gbrowse
chrIII	1878398	A	T	999	NON_SYNONYMOUS_CODING	D12V	smi-1	Y39A3CR.1a	gbrowse
chrIII	1878549	G	T	999	NON_SYNONYMOUS_CODING	Q62H	smi-1	Y39A3CR.1a	gbrowse
chrIII	1886010	G	A	999	NON_SYNONYMOUS_CODING	R45C	B0524.4	B0524.4	gbrowse
chrIII	1888309	G	T	999	NON_SYNONYMOUS_CODING	D93Y	B0524.3	B0524.3	gbrowse
chrIII	1889615	T	C	999	NON_SYNONYMOUS_CODING	L528S	B0524.3	B0524.3	gbrowse
chrIII	1899793	T	A	999	NON_SYNONYMOUS_CODING	N362K	B0524.2	B0524.2	gbrowse
chrIII	1903008	T	A	999	NON_SYNONYMOUS_CODING	T142S	B0524.6	B0524.6	gbrowse
chrIII	1906755	C	CCGAAAAAACCTTTTCGGTTTT	999	CODON_CHANGE_PLUS_CODON_INSERTION	S226SEKTFSVL	pqn-41	F53A3.4a	gbrowse
chrIII	1906755	C	CCGAAAAAACCTTTTCGGTTTT	999	CODON_CHANGE_PLUS_CODON_INSERTION	S226SEKTFSVL	pqn-41	F53A3.4b	gbrowse
chrIII	1906755	C	CCGAAAAAACCTTTTCGGTTTT	999	CODON_CHANGE_PLUS_CODON_INSERTION	S226SEKTFSVL	pqn-41	F53A3.4c	gbrowse
chrIII	1915926	T	A	999	NON_SYNONYMOUS_CODING	N868K	pqn-41	F53A3.4a	gbrowse
chrIII	1915926	T	A	999	NON_SYNONYMOUS_CODING	N868K	pqn-41	F53A3.4b	gbrowse
chrIII	1915926	T	A	999	NON_SYNONYMOUS_CODING	N868K	pqn-41	F53A3.4c	gbrowse
chrIII	1927902	C	A	999	NON_SYNONYMOUS_CODING	Q1144K	pqn-41	F53A3.4a	gbrowse
chrIII	1927902	C	A	999	NON_SYNONYMOUS_CODING	Q1144K	pqn-41	F53A3.4b	gbrowse
chrIII	1927902	C	A	999	NON_SYNONYMOUS_CODING	Q1144K	pqn-41	F53A3.4c	gbrowse
chrIII	1927907	A	T	999	NON_SYNONYMOUS_CODING	Q1145H	pqn-41	F53A3.4a	gbrowse
chrIII	1927907	A	T	999	NON_SYNONYMOUS_CODING	Q1145H	pqn-41	F53A3.4b	gbrowse
chrIII	1927907	A	T	999	NON_SYNONYMOUS_CODING	Q1145H	pqn-41	F53A3.4c	gbrowse
chrIII	1932079	T	C	999	NON_SYNONYMOUS_CODING	S1505P	pqn-41	F53A3.4a	gbrowse
chrIII	1932079	T	C	999	NON_SYNONYMOUS_CODING	S1505P	pqn-41	F53A3.4b	gbrowse
chrIII	1934460	GCAACAACAACAACAACAACA	GCAACAACAACAACA	999	CODON_CHANGE_PLUS_CODON_DELETION	QQQ1700Q	pqn-41	F53A3.4a	gbrowse
chrIII	1934460	GCAACAACAACAACAACAACA	GCAACAACAACAACA	999	CODON_CHANGE_PLUS_CODON_DELETION	QQQ1735Q	pqn-41	F53A3.4b	gbrowse
chrIII	1937718	G	A	999	NON_SYNONYMOUS_CODING	S1787N	pqn-41	F53A3.4a	gbrowse
chrIII	1937718	G	A	999	NON_SYNONYMOUS_CODING	S1822N	pqn-41	F53A3.4b	gbrowse
chrIII	1937740	GGCCCAAGCCCAAGCCCAAGCCCAAGCCCAA	GGCCCAAGCCCAAGCCCAAGCCCAAGCCCAAGCCCAAGCCCAAGCCCAA	999	CODON_INSERTION	-1805AQAQAQ	pqn-41	F53A3.4a	gbrowse
chrIII	1937740	GGCCCAAGCCCAAGCCCAAGCCCAAGCCCAA	GGCCCAAGCCCAAGCCCAAGCCCAAGCCCAAGCCCAAGCCCAAGCCCAA	999	CODON_INSERTION	-1840AQAQAQ	pqn-41	F53A3.4b	gbrowse
chrIII	1939261	CCAGGCTCAGGCTCAGGC	CCAGGCTCAGGC	999	CODON_CHANGE_PLUS_CODON_DELETION	AQA1999A	pqn-41	F53A3.4a	gbrowse
chrIII	1939261	CCAGGCTCAGGCTCAGGC	CCAGGCTCAGGC	999	CODON_CHANGE_PLUS_CODON_DELETION	AQA2034A	pqn-41	F53A3.4b	gbrowse
chrIII	1949253	T	C	999	NON_SYNONYMOUS_CODING	I203V	polh-1	F53A3.2	gbrowse
chrIII	1966869	T	C	999	NON_SYNONYMOUS_CODING	N882S	R155.2	R155.2	gbrowse
chrIII	1971355	G	A	999	NON_SYNONYMOUS_CODING	T1122M	R155.3	R155.3	gbrowse
chrIII	1975385	C	A	999	NON_SYNONYMOUS_CODING	L40F	R155.3	R155.3	gbrowse
chrIII	1986553	G	A	999	NON_SYNONYMOUS_CODING	R160Q	Y39A3B.3	Y39A3B.3	gbrowse
chrIII	2066679	T	C	999	NON_SYNONYMOUS_CODING	N295S	Y39A3A.3	Y39A3A.3	gbrowse
chrIII	2067962	C	A	999	NON_SYNONYMOUS_CODING	D133Y	Y39A3A.3	Y39A3A.3	gbrowse
chrIII	2073025	C	T	77.2	NON_SYNONYMOUS_CODING	E324K	Y39A3A.4	Y39A3A.4	gbrowse
chrIII	2074966	C	T	999	NON_SYNONYMOUS_CODING	E149K	Y39A3A.4	Y39A3A.4	gbrowse
chrIII	2099607	C	A	999	NON_SYNONYMOUS_CODING	H348N	Y48G9A.9	Y48G9A.9a	gbrowse
chrIII	2099607	C	A	999	NON_SYNONYMOUS_CODING	H357N	Y48G9A.9	Y48G9A.9b	gbrowse
chrIII	2112367	G	A	999	NON_SYNONYMOUS_CODING	E70K	Y48G9A.7	Y48G9A.7	gbrowse
chrIII	2116620	G	A	999	NON_SYNONYMOUS_CODING	A68V	Y48G9A.11	Y48G9A.11	gbrowse
chrIII	2118508	G	T	999	NON_SYNONYMOUS_CODING	L116F	Y48G9A.6	Y48G9A.6	gbrowse
chrIII	2152341	C	A	999	NON_SYNONYMOUS_CODING	T59K	gcn-1	Y48G9A.3	gbrowse
chrIII	2156468	A	G	999	NON_SYNONYMOUS_CODING	T426A	gcn-1	Y48G9A.3	gbrowse
chrIII	2182185	T	A	999	NON_SYNONYMOUS_CODING	C1462S	gcn-1	Y48G9A.3	gbrowse
chrIII	2193602	C	T	999	NON_SYNONYMOUS_CODING	P2329L	gcn-1	Y48G9A.3	gbrowse
chrIII	2217878	A	T	999	NON_SYNONYMOUS_CODING	L175H	fbxa-8	C39B5.8	gbrowse
chrIII	2221000	C	A	999	NON_SYNONYMOUS_CODING	R164S	fbxa-12	C39B5.7	gbrowse
chrIII	2234892	C	A	999	NON_SYNONYMOUS_CODING	F6L	C39B5.2	C39B5.2.1	gbrowse
chrIII	2234892	C	A	999	NON_SYNONYMOUS_CODING	F6L	C39B5.2	C39B5.2.2	gbrowse
chrIII	2234892	C	A	999	NON_SYNONYMOUS_CODING	F6L	C39B5.2	C39B5.2.3	gbrowse
chrIII	2242060	A	G	999	NON_SYNONYMOUS_CODING	M68V	srz-56	C39B5.1	gbrowse
chrIII	2247890	C	T	999	NON_SYNONYMOUS_CODING	S378L	T20H9.6	T20H9.6	gbrowse
chrIII	2254635	T	C	999	NON_SYNONYMOUS_CODING	F217L	fbxa-73	T20H9.4	gbrowse
chrIII	2258035	C	A	999	NON_SYNONYMOUS_CODING	D202Y	fbxa-43	T20H9.2	gbrowse
chrIII	2258601	C	T	999	NON_SYNONYMOUS_CODING	D61N	fbxa-43	T20H9.2	gbrowse
chrIII	2263730	A	T	999	NON_SYNONYMOUS_CODING	I133F	Y54F10BM.6	Y54F10BM.6	gbrowse
chrIII	2341904	G	A	999	NON_SYNONYMOUS_CODING	E737K	Y54F10BM.1	Y54F10BM.1	gbrowse
chrIII	4536193	C	T	999	NON_SYNONYMOUS_CODING	H1810Y	cdh-4	F25F2.2b	gbrowse
chrIII	4536193	C	T	999	NON_SYNONYMOUS_CODING	H4164Y	cdh-4	F25F2.2a	gbrowse
chrIII	8311847	C	T	999	NON_SYNONYMOUS_CODING	S224F	F10E9.3	F10E9.3.1	gbrowse
chrIII	8311847	C	T	999	NON_SYNONYMOUS_CODING	S224F	F10E9.3	F10E9.3.2	gbrowse
chrIII	8690734	C	G	999	NON_SYNONYMOUS_CODING	R184G	B0303.4	B0303.4.1	gbrowse
chrIII	8690734	C	G	999	NON_SYNONYMOUS_CODING	R184G	B0303.4	B0303.4.2	gbrowse
chrIII	9565050	A	G	999	NON_SYNONYMOUS_CODING	M209T	C48B4.11	C48B4.11	gbrowse
chrIII	10164891	G	T	999	NON_SYNONYMOUS_CODING	G337C	mua-3	K08E5.3a	gbrowse
chrIII	10199283	A	G	999	NON_SYNONYMOUS_CODING	T6A	T20G5.8	T20G5.8	gbrowse
chrIII	10199328	C	T	999	NON_SYNONYMOUS_CODING	H21Y	T20G5.8	T20G5.8	gbrowse
chrIII	10214615	C	T	999	NON_SYNONYMOUS_CODING	T444I	T20G5.4	T20G5.4	gbrowse
chrIII	10228449	G	C	999	NON_SYNONYMOUS_CODING	P1392A	Y70G10A.2	Y70G10A.2	gbrowse
chrIII	10232756	G	A	999	NON_SYNONYMOUS_CODING	S277L	Y70G10A.2	Y70G10A.2	gbrowse
chrIII	10233185	G	T	999	NON_SYNONYMOUS_CODING	T134N	Y70G10A.2	Y70G10A.2	gbrowse
chrIII	10242061	A	G	999	NON_SYNONYMOUS_CODING	I407V	Y70G10A.3	Y70G10A.3.1	gbrowse
chrIII	10242061	A	G	999	NON_SYNONYMOUS_CODING	I407V	Y70G10A.3	Y70G10A.3.2	gbrowse
chrIII	10247548	G	A	999	NON_SYNONYMOUS_CODING	P115S	div-1	R01H10.1	gbrowse
chrIII	10322223	G	T	999	NON_SYNONYMOUS_CODING	D251Y	T07C4.10	T07C4.10	gbrowse
chrIII	10428769	G	T	999	NON_SYNONYMOUS_CODING	Q977K	M03C11.8	M03C11.8	gbrowse
chrIII	10439409	C	G	999	NON_SYNONYMOUS_CODING	V629L	H04D03.2	H04D03.2	gbrowse
chrIII	10441013	G	A	999	NON_SYNONYMOUS_CODING	S282F	H04D03.2	H04D03.2	gbrowse
chrIII	10441773	A	C	999	NON_SYNONYMOUS_CODING	L127V	H04D03.2	H04D03.2	gbrowse
chrIII	10447941	G	A	999	NON_SYNONYMOUS_CODING	R289C	H04D03.4	H04D03.4	gbrowse
chrIII	10452874	T	G	999	NON_SYNONYMOUS_CODING	S1787R	D2045.2	D2045.2	gbrowse
chrIII	10454132	C	T	98.2	NON_SYNONYMOUS_CODING	A1477T	D2045.2	D2045.2	gbrowse
chrIII	10459448	T	C	999	NON_SYNONYMOUS_CODING	I222V	D2045.2	D2045.2	gbrowse
chrIII	10488092	C	T	999	NON_SYNONYMOUS_CODING	A21V	F43D9.1	F43D9.1	gbrowse
chrIII	10528707	T	A	999	NON_SYNONYMOUS_CODING	F366Y	unc-49	T21C12.1c	gbrowse
chrIII	10528707	T	A	999	NON_SYNONYMOUS_CODING	F366Y	unc-49	T21C12.1d	gbrowse
chrIII	10528707	T	A	999	NON_SYNONYMOUS_CODING	F366Y	unc-49	T21C12.1e	gbrowse
chrIII	10528707	T	A	999	NON_SYNONYMOUS_CODING	F640Y	unc-49	T21C12.1a	gbrowse
chrIII	10535774	G	A	999	NON_SYNONYMOUS_CODING	A109T	hpd-1	T21C12.2	gbrowse
chrIII	10564497	G	A	999	NON_SYNONYMOUS_CODING	R168K	rab-30	Y45F3A.2.1	gbrowse
chrIII	10564497	G	A	999	NON_SYNONYMOUS_CODING	R168K	rab-30	Y45F3A.2.2	gbrowse
chrIII	10625453	G	A	999	NON_SYNONYMOUS_CODING	R450K	hpr-9	Y39A1A.23.1	gbrowse
chrIII	10625453	G	A	999	NON_SYNONYMOUS_CODING	R450K	hpr-9	Y39A1A.23.2	gbrowse
chrIII	10805951	G	A	999	NON_SYNONYMOUS_CODING	D41N	klp-7	K11D9.1a	gbrowse
chrIII	10837374	T	G	999	NON_SYNONYMOUS_CODING	L196R	R17.3	R17.3	gbrowse
chrIII	10875506	C	T	999	NON_SYNONYMOUS_CODING	A31V	C44B9.2	C44B9.2	gbrowse
chrIII	10888921	A	T	999	NON_SYNONYMOUS_CODING	Y589F	athp-1	C44B9.4	gbrowse
chrIII	10964792	C	T	999	NON_SYNONYMOUS_CODING	G350E	W05B2.2	W05B2.2	gbrowse
chrIII	10976161	G	A	999	NON_SYNONYMOUS_CODING	G1275S	W05B2.4	W05B2.4	gbrowse
chrIII	10989320	T	A	999	NON_SYNONYMOUS_CODING	V219E	W05B2.7	W05B2.7	gbrowse
chrIII	10989869	A	G	999	NON_SYNONYMOUS_CODING	Q282R	W05B2.7	W05B2.7	gbrowse
chrIII	10991736	T	A	999	NON_SYNONYMOUS_CODING	F515Y	W05B2.7	W05B2.7	gbrowse
chrIII	10992101	A	G	999	NON_SYNONYMOUS_CODING	S379P	Y48A6B.1	Y48A6B.1	gbrowse
chrIII	10994172	A	G	999	NON_SYNONYMOUS_CODING	I100T	Y48A6B.1	Y48A6B.1	gbrowse
chrIII	10994997	C	T	999	NON_SYNONYMOUS_CODING	V29I	Y48A6B.1	Y48A6B.1	gbrowse
chrIII	11010150	A	G	999	NON_SYNONYMOUS_CODING	E145G	exos-1	Y48A6B.5.1	gbrowse
chrIII	11010150	A	G	999	NON_SYNONYMOUS_CODING	E145G	exos-1	Y48A6B.5.2	gbrowse
chrIII	11042027	G	A	999	NON_SYNONYMOUS_CODING	A66T	Y48A6B.10	Y48A6B.10	gbrowse
chrIII	11065008	G	A	999	NON_SYNONYMOUS_CODING	A270T	rsa-2	Y48A6B.11a	gbrowse
chrIII	11065008	G	A	999	NON_SYNONYMOUS_CODING	A272T	rsa-2	Y48A6B.11b	gbrowse
chrIII	11077742	T	G	999	NON_SYNONYMOUS_CODING	I46M	str-246	W09D6.3	gbrowse
chrIII	11077919	A	G	999	NON_SYNONYMOUS_CODING	I90V	str-246	W09D6.3	gbrowse
chrIII	11078123	A	C	999	NON_SYNONYMOUS_CODING	Q126H	str-246	W09D6.3	gbrowse
chrIII	11079117	A	G	999	NON_SYNONYMOUS_CODING	I287V	str-246	W09D6.3	gbrowse
chrIII	11079260	A	T	999	NON_SYNONYMOUS_CODING	K316N	str-246	W09D6.3	gbrowse
chrIII	11079293	G	C	999	NON_SYNONYMOUS_CODING	M327I	str-246	W09D6.3	gbrowse
chrIII	11080086	A	C	999	NON_SYNONYMOUS_CODING	T87P	W09D6.4	W09D6.4	gbrowse
chrIII	11080183	A	G	999	NON_SYNONYMOUS_CODING	D119G	W09D6.4	W09D6.4	gbrowse
chrIII	11117143	G	A	999	NON_SYNONYMOUS_CODING	S331L	sup-35	Y48A6C.3	gbrowse
chrIII	11152743	G	T	999	NON_SYNONYMOUS_CODING	G1398W	Y47D3A.29	Y47D3A.29b	gbrowse
chrIII	11158153	A	G	999	NON_SYNONYMOUS_CODING	D121G	cku-70	Y47D3A.4	gbrowse
chrIII	11159130	A	T	999	NON_SYNONYMOUS_CODING	E183V	cku-70	Y47D3A.4	gbrowse
chrIII	11159218	G	C	999	NON_SYNONYMOUS_CODING	K212N	cku-70	Y47D3A.4	gbrowse
chrIII	11162430	T	C	999	NON_SYNONYMOUS_CODING	M317T	cku-70	Y47D3A.4	gbrowse
chrIII	11168946	G	A	999	NON_SYNONYMOUS_CODING	L183F	Y47D3A.5	Y47D3A.5	gbrowse
chrIII	11172508	C	G	999	NON_SYNONYMOUS_CODING	E1057Q	tra-1	Y47D3A.6a	gbrowse
chrIII	11175612	CCTGCTGCTGCTGCTGCTGC	CCTGCTGCTGCTGCTGCTGCTGC	999	CODON_CHANGE_PLUS_CODON_INSERTION	L597RM	tra-1	Y47D3A.6a	gbrowse
chrIII	11175623	TGC	TGCCGC	999	CODON_CHANGE_PLUS_CODON_INSERTION	Q599RE	tra-1	Y47D3A.6a	gbrowse
chrIII	11191799	C	G	999	NON_SYNONYMOUS_CODING	S70T	tra-1	Y47D3A.6a	gbrowse
chrIII	11191799	C	G	999	NON_SYNONYMOUS_CODING	S70T	tra-1	Y47D3A.6b	gbrowse
chrIII	11223534	C	T	999	NON_SYNONYMOUS_CODING	G107D	Y47D3A.13	Y47D3A.13	gbrowse
chrIII	11224897	T	C	999	NON_SYNONYMOUS_CODING	Q277R	tbx-37	Y47D3A.12.1	gbrowse
chrIII	11224897	T	C	999	NON_SYNONYMOUS_CODING	Q277R	tbx-37	Y47D3A.12.2	gbrowse
chrIII	11230725	A	C	999	NON_SYNONYMOUS_CODING	F516L	elo-8	Y47D3A.30	gbrowse
chrIII	11234648	A	T	999	NON_SYNONYMOUS_CODING	F39I	elo-8	Y47D3A.30	gbrowse
chrIII	11260831	A	C	999	NON_SYNONYMOUS_CODING	H224Q	obr-1	Y47D3A.17b	gbrowse
chrIII	11260831	A	C	999	NON_SYNONYMOUS_CODING	H363Q	obr-1	Y47D3A.17a	gbrowse
chrIII	11260831	A	C	999	NON_SYNONYMOUS_CODING	H439Q	obr-1	Y47D3A.17c	gbrowse
chrIII	11260831	A	C	999	NON_SYNONYMOUS_CODING	H46Q	obr-1	Y47D3A.17d	gbrowse
chrIII	11266166	T	A	999	NON_SYNONYMOUS_CODING	T146S	obr-1	Y47D3A.17a	gbrowse
chrIII	11266166	T	A	999	NON_SYNONYMOUS_CODING	T222S	obr-1	Y47D3A.17c	gbrowse
chrIII	11266166	T	A	999	NON_SYNONYMOUS_CODING	T7S	obr-1	Y47D3A.17b	gbrowse
chrIII	11267481	T	C	999	NON_SYNONYMOUS_CODING	N38D	obr-1	Y47D3A.17c	gbrowse
chrIII	11341695	A	G	999	NON_SYNONYMOUS_CODING	R715G	T28D6.5	T28D6.5a.1	gbrowse
chrIII	11341695	A	G	999	NON_SYNONYMOUS_CODING	R715G	T28D6.5	T28D6.5a.2	gbrowse
chrIII	11376023	C	A	999	NON_SYNONYMOUS_CODING	K93N	dpy-18	Y47D3B.10	gbrowse
chrIII	11389346	A	C	999	NON_SYNONYMOUS_CODING	S130A	nlp-21	Y47D3B.2a	gbrowse
chrIII	11389346	A	C	999	NON_SYNONYMOUS_CODING	S130A	nlp-21	Y47D3B.2b	gbrowse
chrIII	11401540	G	C	999	NON_SYNONYMOUS_CODING	D185H	Y47D3B.3	Y47D3B.3	gbrowse
chrIII	11408971	G	A	999	NON_SYNONYMOUS_CODING	A412T	Y47D3B.4	Y47D3B.4	gbrowse
chrIII	11409049	A	G	999	NON_SYNONYMOUS_CODING	T438A	Y47D3B.4	Y47D3B.4	gbrowse
chrIII	11419114	C	A	999	NON_SYNONYMOUS_CODING	S555Y	twk-31	Y47D3B.5a	gbrowse
chrIII	11419114	C	A	999	NON_SYNONYMOUS_CODING	S555Y	twk-31	Y47D3B.5b	gbrowse
chrIII	11465126	C	T	999	NON_SYNONYMOUS_CODING	G534E	bed-2	Y47D3B.9	gbrowse
chrIII	11482760	C	A	999	NON_SYNONYMOUS_CODING	D318Y	fbxa-220	Y66A7A.1	gbrowse
chrIII	11483202	TCCCTCCTCACTATTGTAATGTTTCACACGACAGTCA	T	999	CODON_CHANGE_PLUS_CODON_DELETION	NDCRVKHYNSEEG158K	fbxa-220	Y66A7A.1	gbrowse
chrIII	11488059	G	A	999	NON_SYNONYMOUS_CODING	S440L	nars-2	Y66D12A.23.1	gbrowse
chrIII	11488059	G	A	999	NON_SYNONYMOUS_CODING	S440L	nars-2	Y66D12A.23.2	gbrowse
chrIII	11488596	C	T	999	NON_SYNONYMOUS_CODING	G323S	nars-2	Y66D12A.23.1	gbrowse
chrIII	11488596	C	T	999	NON_SYNONYMOUS_CODING	G323S	nars-2	Y66D12A.23.2	gbrowse
chrIII	11503230	T	C	999	NON_SYNONYMOUS_CODING	K259R	Y66D12A.21	Y66D12A.21	gbrowse
chrIII	11537371	C	A	999	NON_SYNONYMOUS_CODING	L528I	Y66D12A.14	Y66D12A.14	gbrowse
chrIII	11538736	G	A	999	NON_SYNONYMOUS_CODING	A983T	Y66D12A.14	Y66D12A.14	gbrowse
chrIII	11540583	T	C	999	NON_SYNONYMOUS_CODING	S1283P	Y66D12A.14	Y66D12A.14	gbrowse
chrIII	11540853	A	G	999	NON_SYNONYMOUS_CODING	K1373E	Y66D12A.14	Y66D12A.14	gbrowse
chrIII	11541061	A	G	999	NON_SYNONYMOUS_CODING	Q1442R	Y66D12A.14	Y66D12A.14	gbrowse
chrIII	11541157	G	T	999	NON_SYNONYMOUS_CODING	S1474I	Y66D12A.14	Y66D12A.14	gbrowse
chrIII	11541225	C	G	999	NON_SYNONYMOUS_CODING	L1497V	Y66D12A.14	Y66D12A.14	gbrowse
chrIII	11543683	C	T	999	NON_SYNONYMOUS_CODING	P2316L	Y66D12A.14	Y66D12A.14	gbrowse
chrIII	11543943	T	C	999	NON_SYNONYMOUS_CODING	F2403L	Y66D12A.14	Y66D12A.14	gbrowse
chrIII	11620166	G	T	999	NON_SYNONYMOUS_CODING	D350Y	ceh-91	Y66A7A.5	gbrowse
chrIII	11641437	G	T	999	NON_SYNONYMOUS_CODING	R26L	Y41C4A.17	Y41C4A.17	gbrowse
chrIII	11648811	G	A	999	NON_SYNONYMOUS_CODING	G178D	Y41C4A.1	Y41C4A.1	gbrowse
chrIII	11649080	G	A	999	NON_SYNONYMOUS_CODING	M252I	Y41C4A.1	Y41C4A.1	gbrowse
chrIII	11649639	C	T	999	NON_SYNONYMOUS_CODING	P409S	Y41C4A.1	Y41C4A.1	gbrowse
chrIII	11699121	A	G	999	NON_SYNONYMOUS_CODING	K91E	Y41C4A.7	Y41C4A.7	gbrowse
chrIII	11699921	C	T	999	NON_SYNONYMOUS_CODING	S229L	Y41C4A.7	Y41C4A.7	gbrowse
chrIII	11706197	G	A	999	NON_SYNONYMOUS_CODING	P96S	col-96	Y41C4A.19	gbrowse
chrIII	11723328	A	C	999	NON_SYNONYMOUS_CODING	K359T	Y41C4A.11	Y41C4A.11	gbrowse
chrIII	11732423	G	T	999	NON_SYNONYMOUS_CODING	D28Y	Y41C4A.21	Y41C4A.21	gbrowse
chrIII	11754366	G	A	999	NON_SYNONYMOUS_CODING	P1730S	gbf-1	C24H11.7	gbrowse
chrIII	11783922	T	C	999	NON_SYNONYMOUS_CODING	V307A	srd-74	C24H11.4	gbrowse
chrIII	11855616	T	C	999	NON_SYNONYMOUS_CODING	T268A	Y56A3A.2	Y56A3A.2.1	gbrowse
chrIII	11855616	T	C	999	NON_SYNONYMOUS_CODING	T268A	Y56A3A.2	Y56A3A.2.2	gbrowse
chrIII	11868689	ACTGCTGCTGCTGCTGCTG	ACTGCTGCTGCTGCTGCTGCTG	999	CODON_CHANGE_PLUS_CODON_INSERTION	E15DR	taf-12	Y56A3A.4b.1	gbrowse
chrIII	11868689	ACTGCTGCTGCTGCTGCTG	ACTGCTGCTGCTGCTGCTGCTG	999	CODON_CHANGE_PLUS_CODON_INSERTION	E15DR	taf-12	Y56A3A.4b.2	gbrowse
chrIII	11868689	ACTGCTGCTGCTGCTGCTG	ACTGCTGCTGCTGCTGCTGCTG	999	CODON_CHANGE_PLUS_CODON_INSERTION	E15DR	taf-12	Y56A3A.4b.3	gbrowse
chrIII	11868689	ACTGCTGCTGCTGCTGCTG	ACTGCTGCTGCTGCTGCTGCTG	999	CODON_CHANGE_PLUS_CODON_INSERTION	E48DR	taf-12	Y56A3A.4a	gbrowse
chrIII	11883173	C	T	999	NON_SYNONYMOUS_CODING	C75Y	fbxb-22	Y56A3A.10	gbrowse
chrIII	11883179	T	C	999	NON_SYNONYMOUS_CODING	N73S	fbxb-22	Y56A3A.10	gbrowse
chrIII	11883191	A	T	999	NON_SYNONYMOUS_CODING	F69Y	fbxb-22	Y56A3A.10	gbrowse
chrIII	11883221	A	G	999	NON_SYNONYMOUS_CODING	F59S	fbxb-22	Y56A3A.10	gbrowse
chrIII	11883234	T	C	999	NON_SYNONYMOUS_CODING	K55E	fbxb-22	Y56A3A.10	gbrowse
chrIII	11883369	C	T	999	NON_SYNONYMOUS_CODING	G24D	fbxb-22	Y56A3A.10	gbrowse
chrIII	11892594	C	T	999	NON_SYNONYMOUS_CODING	E34K	faah-5	Y56A3A.5	gbrowse
chrIII	11896921	C	A	999	NON_SYNONYMOUS_CODING	A100S	Y56A3A.11	Y56A3A.11.1	gbrowse
chrIII	11896921	C	A	999	NON_SYNONYMOUS_CODING	A100S	Y56A3A.11	Y56A3A.11.2	gbrowse
chrIII	11897011	T	C	999	NON_SYNONYMOUS_CODING	K70E	Y56A3A.11	Y56A3A.11.1	gbrowse
chrIII	11897011	T	C	999	NON_SYNONYMOUS_CODING	K70E	Y56A3A.11	Y56A3A.11.2	gbrowse
chrIII	11907445	T	A	999	NON_SYNONYMOUS_CODING	F6Y	sdz-33	Y56A3A.14	gbrowse
chrIII	11909086	T	C	999	NON_SYNONYMOUS_CODING	F59S	fbxb-24	Y56A3A.15	gbrowse
chrIII	11909094	T	A	999	NON_SYNONYMOUS_CODING	L62I	fbxb-24	Y56A3A.15	gbrowse
chrIII	11909096	A	C	999	NON_SYNONYMOUS_CODING	L62F	fbxb-24	Y56A3A.15	gbrowse
chrIII	11909109	G	A	999	NON_SYNONYMOUS_CODING	E67K	fbxb-24	Y56A3A.15	gbrowse
chrIII	11909116	T	A	999	NON_SYNONYMOUS_CODING	F69Y	fbxb-24	Y56A3A.15	gbrowse
chrIII	11909118	A	G	999	NON_SYNONYMOUS_CODING	K70E	fbxb-24	Y56A3A.15	gbrowse
chrIII	11909121	C	G	999	NON_SYNONYMOUS_CODING	H71D	fbxb-24	Y56A3A.15	gbrowse
chrIII	11913643	C	T	999	NON_SYNONYMOUS_CODING	A171T	Y56A3A.16	Y56A3A.16	gbrowse
chrIII	11922632	A	T	999	NON_SYNONYMOUS_CODING	M158L	Y56A3A.22	Y56A3A.22	gbrowse
chrIII	11933522	T	A	999	NON_SYNONYMOUS_CODING	Y6F	Y56A3A.36	Y56A3A.36	gbrowse
chrIII	11942479	G	A	999	NON_SYNONYMOUS_CODING	A342V	Y56A3A.7	Y56A3A.7a	gbrowse
chrIII	11942479	G	A	999	NON_SYNONYMOUS_CODING	A342V	Y56A3A.7	Y56A3A.7b	gbrowse
chrIII	11975607	T	C	999	NON_SYNONYMOUS_CODING	T725A	Y56A3A.30	Y56A3A.30	gbrowse
chrIII	11977182	C	T	999	NON_SYNONYMOUS_CODING	E430K	Y56A3A.30	Y56A3A.30	gbrowse
chrIII	11990107	T	G	999	NON_SYNONYMOUS_CODING	L3W	wah-1	Y56A3A.32	gbrowse
chrIII	11991919	GAGAAGCATGAGCAGAAGCATGAG	GAGAAGCATGAG	999	CODON_DELETION	QKHE123-	wah-1	Y56A3A.32	gbrowse
chrIII	11996930	A	T	999	NON_SYNONYMOUS_CODING	E479V	wah-1	Y56A3A.32	gbrowse
chrIII	12041328	A	G	999	NON_SYNONYMOUS_CODING	K44E	Y79H2A.4	Y79H2A.4	gbrowse
chrIII	12104087	A	G	999	NON_SYNONYMOUS_CODING	S305P	Y75B8A.3	Y75B8A.3	gbrowse
chrIII	12154268	A	C	999	NON_SYNONYMOUS_CODING	E173D	Y75B8A.7	Y75B8A.7	gbrowse
chrIII	12156963	A	G	999	NON_SYNONYMOUS_CODING	K285R	Y75B8A.7	Y75B8A.7	gbrowse
chrIII	12160928	A	G	999	NON_SYNONYMOUS_CODING	I48V	Y75B8A.8	Y75B8A.8	gbrowse
chrIII	12165348	TCAGCAGCAGCAGCAGCAGCAG	TCAGCAGCAGCAGCAGCAG	999	CODON_DELETION	Q121-	Y75B8A.8	Y75B8A.8	gbrowse
chrIII	12165492	ACAGCAGCAG	ACAGCAGCAGCAGCAG	999	CODON_INSERTION	-166QQ	Y75B8A.8	Y75B8A.8	gbrowse
chrIII	12176258	T	G	999	NON_SYNONYMOUS_CODING	K212Q	gly-11	Y75B8A.9a	gbrowse
chrIII	12176258	T	G	999	NON_SYNONYMOUS_CODING	K212Q	gly-11	Y75B8A.9b	gbrowse
chrIII	12186341	G	A	999	NON_SYNONYMOUS_CODING	V7I	Y75B8A.11	Y75B8A.11	gbrowse
chrIII	12188071	T	A	999	NON_SYNONYMOUS_CODING	F83I	Y75B8A.11	Y75B8A.11	gbrowse
chrIII	12235541	C	T	999	NON_SYNONYMOUS_CODING	S3N	grl-15	Y75B8A.20	gbrowse
chrIII	12243491	C	T	999	NON_SYNONYMOUS_CODING	M1079I	tim-1	Y75B8A.22.1	gbrowse
chrIII	12243491	C	T	999	NON_SYNONYMOUS_CODING	M1079I	tim-1	Y75B8A.22.2	gbrowse
chrIII	12245854	G	C	999	NON_SYNONYMOUS_CODING	D683E	tim-1	Y75B8A.22.1	gbrowse
chrIII	12245854	G	C	999	NON_SYNONYMOUS_CODING	D683E	tim-1	Y75B8A.22.2	gbrowse
chrIII	12248011	C	T	999	NON_SYNONYMOUS_CODING	R631K	tim-1	Y75B8A.22.1	gbrowse
chrIII	12248011	C	T	999	NON_SYNONYMOUS_CODING	R631K	tim-1	Y75B8A.22.2	gbrowse
chrIII	12276041	TGCGGTGGCGGTGGCGG	TGCGGTGGCGG	999	CODON_CHANGE_PLUS_CODON_DELETION	GGG222G	Y75B8A.25	Y75B8A.25	gbrowse
chrIII	12276052	TGGCGGCGGCGGCGGCG	TGGCGGCGGCG	999	CODON_CHANGE_PLUS_CODON_DELETION	GGD226D	Y75B8A.25	Y75B8A.25	gbrowse
chrIII	12276314	G	A	999	NON_SYNONYMOUS_CODING	E310K	Y75B8A.25	Y75B8A.25	gbrowse
chrIII	12287080	G	A	999	NON_SYNONYMOUS_CODING	T995I	mrp-8	Y75B8A.26	gbrowse
chrIII	12295764	C	T	999	NON_SYNONYMOUS_CODING	R249H	mrp-8	Y75B8A.26	gbrowse
chrIII	12297555	C	T	999	NON_SYNONYMOUS_CODING	R224Q	mrp-8	Y75B8A.26	gbrowse
chrIII	12307877	T	A	999	NON_SYNONYMOUS_CODING	L42H	pqn-92	Y75B8A.27.1	gbrowse
chrIII	12307877	T	A	999	NON_SYNONYMOUS_CODING	L42H	pqn-92	Y75B8A.27.2	gbrowse
chrIII	12307879	C	T	999	NON_SYNONYMOUS_CODING	H43Y	pqn-92	Y75B8A.27.1	gbrowse
chrIII	12307879	C	T	999	NON_SYNONYMOUS_CODING	H43Y	pqn-92	Y75B8A.27.2	gbrowse
chrIII	12307897	A	G	999	NON_SYNONYMOUS_CODING	T49A	pqn-92	Y75B8A.27.1	gbrowse
chrIII	12307897	A	G	999	NON_SYNONYMOUS_CODING	T49A	pqn-92	Y75B8A.27.2	gbrowse
chrIII	12307924	A	C	999	NON_SYNONYMOUS_CODING	N58H	pqn-92	Y75B8A.27.1	gbrowse
chrIII	12307924	A	C	999	NON_SYNONYMOUS_CODING	N58H	pqn-92	Y75B8A.27.2	gbrowse
chrIII	12308035	A	G	92.2	NON_SYNONYMOUS_CODING	K95E	pqn-92	Y75B8A.27.1	gbrowse
chrIII	12308035	A	G	92.2	NON_SYNONYMOUS_CODING	K95E	pqn-92	Y75B8A.27.2	gbrowse
chrIII	12308149	T	A	98.2	NON_SYNONYMOUS_CODING	S133T	pqn-92	Y75B8A.27.1	gbrowse
chrIII	12308149	T	A	98.2	NON_SYNONYMOUS_CODING	S133T	pqn-92	Y75B8A.27.2	gbrowse
chrIII	12308192	T	C	102	NON_SYNONYMOUS_CODING	V147A	pqn-92	Y75B8A.27.1	gbrowse
chrIII	12308192	T	C	102	NON_SYNONYMOUS_CODING	V147A	pqn-92	Y75B8A.27.2	gbrowse
chrIII	12309620	A	T	999	NON_SYNONYMOUS_CODING	N206Y	pqn-92	Y75B8A.27.1	gbrowse
chrIII	12309620	A	T	999	NON_SYNONYMOUS_CODING	N206Y	pqn-92	Y75B8A.27.2	gbrowse
chrIII	12309710	T	G	148	NON_SYNONYMOUS_CODING	L236V	pqn-92	Y75B8A.27.1	gbrowse
chrIII	12309710	T	G	148	NON_SYNONYMOUS_CODING	L236V	pqn-92	Y75B8A.27.2	gbrowse
chrIII	12309885	A	G	141	NON_SYNONYMOUS_CODING	K294R	pqn-92	Y75B8A.27.1	gbrowse
chrIII	12309885	A	G	141	NON_SYNONYMOUS_CODING	K294R	pqn-92	Y75B8A.27.2	gbrowse
chrIII	12309906	G	A	999	NON_SYNONYMOUS_CODING	G301E	pqn-92	Y75B8A.27.1	gbrowse
chrIII	12309906	G	A	999	NON_SYNONYMOUS_CODING	G301E	pqn-92	Y75B8A.27.2	gbrowse
chrIII	12309999	G	A	109	NON_SYNONYMOUS_CODING	R332Q	pqn-92	Y75B8A.27.1	gbrowse
chrIII	12309999	G	A	109	NON_SYNONYMOUS_CODING	R332Q	pqn-92	Y75B8A.27.2	gbrowse
chrIII	12313692	A	T	999	NON_SYNONYMOUS_CODING	K64I	Y75B8A.39	Y75B8A.39	gbrowse
chrIII	12313734	T	C	104	NON_SYNONYMOUS_CODING	F78S	Y75B8A.39	Y75B8A.39	gbrowse
chrIII	12313743	T	C	105	NON_SYNONYMOUS_CODING	L81S	Y75B8A.39	Y75B8A.39	gbrowse
chrIII	12313757	A	G	106	NON_SYNONYMOUS_CODING	N86D	Y75B8A.39	Y75B8A.39	gbrowse
chrIII	12313761	A	G	106	NON_SYNONYMOUS_CODING	N87S	Y75B8A.39	Y75B8A.39	gbrowse
chrIII	12313784	G	T	106	NON_SYNONYMOUS_CODING	V95L	Y75B8A.39	Y75B8A.39	gbrowse
chrIII	12313790	C	A	104	NON_SYNONYMOUS_CODING	H97N	Y75B8A.39	Y75B8A.39	gbrowse
chrIII	12313829	A	C	108	NON_SYNONYMOUS_CODING	K110Q	Y75B8A.39	Y75B8A.39	gbrowse
chrIII	12313873	A	T	106	NON_SYNONYMOUS_CODING	E124D	Y75B8A.39	Y75B8A.39	gbrowse
chrIII	12321077	A	T	97.2	NON_SYNONYMOUS_CODING	N175I	Y75B8A.28	Y75B8A.28	gbrowse
chrIII	12321095	C	T	103	NON_SYNONYMOUS_CODING	T181I	Y75B8A.28	Y75B8A.28	gbrowse
chrIII	12321129	A	C	104	NON_SYNONYMOUS_CODING	K192N	Y75B8A.28	Y75B8A.28	gbrowse
chrIII	12321219	A	G	105	NON_SYNONYMOUS_CODING	I222M	Y75B8A.28	Y75B8A.28	gbrowse
chrIII	12321221	G	T	105	NON_SYNONYMOUS_CODING	S223I	Y75B8A.28	Y75B8A.28	gbrowse
chrIII	12321278	A	C	106	NON_SYNONYMOUS_CODING	E242A	Y75B8A.28	Y75B8A.28	gbrowse
chrIII	12321283	C	G	104	NON_SYNONYMOUS_CODING	Q244E	Y75B8A.28	Y75B8A.28	gbrowse
chrIII	12321287	A	T	105	NON_SYNONYMOUS_CODING	K245M	Y75B8A.28	Y75B8A.28	gbrowse
chrIII	12321296	C	A	106	NON_SYNONYMOUS_CODING	T248K	Y75B8A.28	Y75B8A.28	gbrowse
chrIII	12321304	G	A	106	NON_SYNONYMOUS_CODING	V251I	Y75B8A.28	Y75B8A.28	gbrowse
chrIII	12321305	T	A	105	NON_SYNONYMOUS_CODING	V251D	Y75B8A.28	Y75B8A.28	gbrowse
chrIII	12321324	C	G	999	NON_SYNONYMOUS_CODING	N257K	Y75B8A.28	Y75B8A.28	gbrowse
chrIII	12329389	G	T	999	NON_SYNONYMOUS_CODING	R9L	Y75B8A.29	Y75B8A.29.1	gbrowse
chrIII	12329389	G	T	999	NON_SYNONYMOUS_CODING	R9L	Y75B8A.29	Y75B8A.29.2	gbrowse
chrIII	12336992	G	A	999	NON_SYNONYMOUS_CODING	R40Q	zip-1	Y75B8A.35b	gbrowse
chrIII	12336992	G	A	999	NON_SYNONYMOUS_CODING	R57Q	zip-1	Y75B8A.35a.1	gbrowse
chrIII	12336992	G	A	999	NON_SYNONYMOUS_CODING	R57Q	zip-1	Y75B8A.35a.2	gbrowse
chrIII	12336992	G	A	999	NON_SYNONYMOUS_CODING	R57Q	zip-1	Y75B8A.35a.3	gbrowse
chrIII	12337016	C	A	999	NON_SYNONYMOUS_CODING	P48Q	zip-1	Y75B8A.35b	gbrowse
chrIII	12337016	C	A	999	NON_SYNONYMOUS_CODING	P65Q	zip-1	Y75B8A.35a.1	gbrowse
chrIII	12337016	C	A	999	NON_SYNONYMOUS_CODING	P65Q	zip-1	Y75B8A.35a.2	gbrowse
chrIII	12337016	C	A	999	NON_SYNONYMOUS_CODING	P65Q	zip-1	Y75B8A.35a.3	gbrowse
chrIII	12343364	C	A	999	NON_SYNONYMOUS_CODING	Q293K	zip-1	Y75B8A.35b	gbrowse
chrIII	12343364	C	A	999	NON_SYNONYMOUS_CODING	Q310K	zip-1	Y75B8A.35a.1	gbrowse
chrIII	12343364	C	A	999	NON_SYNONYMOUS_CODING	Q310K	zip-1	Y75B8A.35a.2	gbrowse
chrIII	12343364	C	A	999	NON_SYNONYMOUS_CODING	Q310K	zip-1	Y75B8A.35a.3	gbrowse
chrIII	12343458	T	G	999	NON_SYNONYMOUS_CODING	I324S	zip-1	Y75B8A.35b	gbrowse
chrIII	12343458	T	G	999	NON_SYNONYMOUS_CODING	I341S	zip-1	Y75B8A.35a.1	gbrowse
chrIII	12343458	T	G	999	NON_SYNONYMOUS_CODING	I341S	zip-1	Y75B8A.35a.2	gbrowse
chrIII	12343458	T	G	999	NON_SYNONYMOUS_CODING	I341S	zip-1	Y75B8A.35a.3	gbrowse
chrIII	12343482	T	C	999	NON_SYNONYMOUS_CODING	F332S	zip-1	Y75B8A.35b	gbrowse
chrIII	12343482	T	C	999	NON_SYNONYMOUS_CODING	F349S	zip-1	Y75B8A.35a.1	gbrowse
chrIII	12343482	T	C	999	NON_SYNONYMOUS_CODING	F349S	zip-1	Y75B8A.35a.2	gbrowse
chrIII	12343482	T	C	999	NON_SYNONYMOUS_CODING	F349S	zip-1	Y75B8A.35a.3	gbrowse
chrIII	12343574	G	C	999	NON_SYNONYMOUS_CODING	V363L	zip-1	Y75B8A.35b	gbrowse
chrIII	12343574	G	C	999	NON_SYNONYMOUS_CODING	V380L	zip-1	Y75B8A.35a.1	gbrowse
chrIII	12343574	G	C	999	NON_SYNONYMOUS_CODING	V380L	zip-1	Y75B8A.35a.2	gbrowse
chrIII	12343574	G	C	999	NON_SYNONYMOUS_CODING	V380L	zip-1	Y75B8A.35a.3	gbrowse
chrIII	12344856	G	C	999	NON_SYNONYMOUS_CODING	A452P	zip-1	Y75B8A.35b	gbrowse
chrIII	12344856	G	C	999	NON_SYNONYMOUS_CODING	A469P	zip-1	Y75B8A.35a.1	gbrowse
chrIII	12344856	G	C	999	NON_SYNONYMOUS_CODING	A469P	zip-1	Y75B8A.35a.2	gbrowse
chrIII	12344856	G	C	999	NON_SYNONYMOUS_CODING	A469P	zip-1	Y75B8A.35a.3	gbrowse
chrIII	12352110	A	T	85.2	NON_SYNONYMOUS_CODING	Y148F	Y75B8A.31	Y75B8A.31	gbrowse
chrIII	12354702	C	T	95.2	NON_SYNONYMOUS_CODING	S295F	Y75B8A.31	Y75B8A.31	gbrowse
chrIII	12354731	G	C	80.2	NON_SYNONYMOUS_CODING	A305P	Y75B8A.31	Y75B8A.31	gbrowse
chrIII	12372714	G	A	999	NON_SYNONYMOUS_CODING	T84I	glrx-5	Y49E10.2	gbrowse
chrIII	12379205	C	T	999	NON_SYNONYMOUS_CODING	S364N	Y49E10.4	Y49E10.4	gbrowse
chrIII	12397301	G	C	999	NON_SYNONYMOUS_CODING	A232P	Y49E10.10	Y49E10.10.1	gbrowse
chrIII	12397301	G	C	999	NON_SYNONYMOUS_CODING	A232P	Y49E10.10	Y49E10.10.2	gbrowse
chrIII	12417407	A	T	999	NON_SYNONYMOUS_CODING	V219D	tat-1	Y49E10.11a	gbrowse
chrIII	12417407	A	T	999	NON_SYNONYMOUS_CODING	V219D	tat-1	Y49E10.11b.1	gbrowse
chrIII	12417407	A	T	999	NON_SYNONYMOUS_CODING	V219D	tat-1	Y49E10.11b.2	gbrowse
chrIII	12417407	A	T	999	NON_SYNONYMOUS_CODING	V219D	tat-1	Y49E10.11c	gbrowse
chrIII	12427042	C	T	999	NON_SYNONYMOUS_CODING	P84L	pie-1	Y49E10.14.1	gbrowse
chrIII	12427042	C	T	999	NON_SYNONYMOUS_CODING	P84L	pie-1	Y49E10.14.2	gbrowse
chrIII	12428713	A	C	999	NON_SYNONYMOUS_CODING	Q245H	pie-1	Y49E10.14.1	gbrowse
chrIII	12428713	A	C	999	NON_SYNONYMOUS_CODING	Q245H	pie-1	Y49E10.14.2	gbrowse
chrIII	12428766	A	G	999	NON_SYNONYMOUS_CODING	Q263R	pie-1	Y49E10.14.1	gbrowse
chrIII	12428766	A	G	999	NON_SYNONYMOUS_CODING	Q263R	pie-1	Y49E10.14.2	gbrowse
chrIII	12428777	T	C	999	NON_SYNONYMOUS_CODING	F267L	pie-1	Y49E10.14.1	gbrowse
chrIII	12428777	T	C	999	NON_SYNONYMOUS_CODING	F267L	pie-1	Y49E10.14.2	gbrowse
chrIII	12430443	A	C	999	NON_SYNONYMOUS_CODING	I9L	Y49E10.16	Y49E10.16	gbrowse
chrIII	12435021	G	A	999	NON_SYNONYMOUS_CODING	A130T	Y49E10.27	Y49E10.27	gbrowse
chrIII	12439042	T	C	999	NON_SYNONYMOUS_CODING	L29S	fbxa-218	Y49E10.17b	gbrowse
chrIII	12439042	T	C	999	NON_SYNONYMOUS_CODING	L92S	fbxa-218	Y49E10.17a	gbrowse
chrIII	12439612	C	T	999	NON_SYNONYMOUS_CODING	P134S	fbxa-218	Y49E10.17b	gbrowse
chrIII	12439612	C	T	999	NON_SYNONYMOUS_CODING	P197S	fbxa-218	Y49E10.17a	gbrowse
chrIII	12440109	A	C	999	NON_SYNONYMOUS_CODING	Q195P	fbxa-218	Y49E10.17b	gbrowse
chrIII	12440109	A	C	999	NON_SYNONYMOUS_CODING	Q258P	fbxa-218	Y49E10.17a	gbrowse
chrIII	12440177	G	T	999	NON_SYNONYMOUS_CODING	A218S	fbxa-218	Y49E10.17b	gbrowse
chrIII	12440177	G	T	999	NON_SYNONYMOUS_CODING	A281S	fbxa-218	Y49E10.17a	gbrowse
chrIII	12445976	T	A	999	NON_SYNONYMOUS_CODING	I9L	Y49E10.18	Y49E10.18	gbrowse
chrIII	12455286	T	G	999	NON_SYNONYMOUS_CODING	E175A	scav-3	Y49E10.20.1	gbrowse
chrIII	12455286	T	G	999	NON_SYNONYMOUS_CODING	E175A	scav-3	Y49E10.20.2	gbrowse
chrIII	12461443	T	C	999	NON_SYNONYMOUS_CODING	I454T	Y49E10.21	Y49E10.21a	gbrowse
chrIII	12465643	G	T	999	NON_SYNONYMOUS_CODING	A683S	Y49E10.21	Y49E10.21a	gbrowse
chrIII	12466594	G	C	999	NON_SYNONYMOUS_CODING	R26P	pstk-1	Y49E10.22	gbrowse
chrIII	12492863	A	G	999	NON_SYNONYMOUS_CODING	L373P	Y111B2A.1	Y111B2A.1	gbrowse
chrIII	12500984	A	T	999	NON_SYNONYMOUS_CODING	I123F	Y111B2A.4	Y111B2A.4a	gbrowse
chrIII	12504817	CCTGC	CC	999	CODON_CHANGE_PLUS_CODON_DELETION	LQ234Q	Y111B2A.4	Y111B2A.4a	gbrowse
chrIII	12504855	G	A	999	NON_SYNONYMOUS_CODING	G246E	Y111B2A.4	Y111B2A.4a	gbrowse
chrIII	12504933	T	C	999	NON_SYNONYMOUS_CODING	V272A	Y111B2A.4	Y111B2A.4a	gbrowse
chrIII	12504965	G	A	999	NON_SYNONYMOUS_CODING	E283K	Y111B2A.4	Y111B2A.4a	gbrowse
chrIII	12504967	A	T	999	NON_SYNONYMOUS_CODING	E283D	Y111B2A.4	Y111B2A.4a	gbrowse
chrIII	12516823	A	G	999	NON_SYNONYMOUS_CODING	K805E	Y111B2A.4	Y111B2A.4a	gbrowse
chrIII	12626669	G	A	999	NON_SYNONYMOUS_CODING	E51K	pqn-80	Y111B2A.14a.1	gbrowse
chrIII	12626669	G	A	999	NON_SYNONYMOUS_CODING	E51K	pqn-80	Y111B2A.14a.2	gbrowse
chrIII	12626669	G	A	999	NON_SYNONYMOUS_CODING	E51K	pqn-80	Y111B2A.14b	gbrowse
chrIII	12641951	T	C	999	NON_SYNONYMOUS_CODING	I924T	pqn-80	Y111B2A.14a.1	gbrowse
chrIII	12641951	T	C	999	NON_SYNONYMOUS_CODING	I924T	pqn-80	Y111B2A.14a.2	gbrowse
chrIII	12641951	T	C	999	NON_SYNONYMOUS_CODING	I924T	pqn-80	Y111B2A.14b	gbrowse
chrIII	12644987	G	C	999	NON_SYNONYMOUS_CODING	E1075Q	pqn-80	Y111B2A.14a.1	gbrowse
chrIII	12644987	G	C	999	NON_SYNONYMOUS_CODING	E1075Q	pqn-80	Y111B2A.14a.2	gbrowse
chrIII	12644987	G	C	999	NON_SYNONYMOUS_CODING	E1105Q	pqn-80	Y111B2A.14b	gbrowse
chrIII	12680673	C	T	999	NON_SYNONYMOUS_CODING	S432F	elpc-2	Y111B2A.17.1	gbrowse
chrIII	12680673	C	T	999	NON_SYNONYMOUS_CODING	S432F	elpc-2	Y111B2A.17.2	gbrowse
chrIII	12693801	A	G	999	NON_SYNONYMOUS_CODING	E320G	Y111B2A.19	Y111B2A.19	gbrowse
chrIII	12699437	G	A	999	NON_SYNONYMOUS_CODING	D14N	Y111B2A.24	Y111B2A.24	gbrowse
chrIII	12723383	T	A	999	NON_SYNONYMOUS_CODING	D1021E	ssl-1	Y111B2A.22a	gbrowse
chrIII	12723383	T	A	999	NON_SYNONYMOUS_CODING	D1021E	ssl-1	Y111B2A.22b	gbrowse
chrIII	12723383	T	A	999	NON_SYNONYMOUS_CODING	D875E	ssl-1	Y111B2A.22d	gbrowse
chrIII	12728174	G	C	999	NON_SYNONYMOUS_CODING	G1761A	ssl-1	Y111B2A.22b	gbrowse
chrIII	12757692	C	T	999	NON_SYNONYMOUS_CODING	L43F	srw-9	ZC482.8	gbrowse
chrIII	12763974	T	A	999	NON_SYNONYMOUS_CODING	Y69F	ZC482.3	ZC482.3	gbrowse
chrIII	12764034	C	T	999	NON_SYNONYMOUS_CODING	R49Q	ZC482.3	ZC482.3	gbrowse
chrIII	12764458	T	G	105	NON_SYNONYMOUS_CODING	S3A	ZC482.4	ZC482.4	gbrowse
chrIII	12764461	T	C	105	NON_SYNONYMOUS_CODING	C4R	ZC482.4	ZC482.4	gbrowse
chrIII	12764515	G	A	88.2	NON_SYNONYMOUS_CODING	A22T	ZC482.4	ZC482.4	gbrowse
chrIII	12765040	T	G	999	NON_SYNONYMOUS_CODING	F51V	ZC482.4	ZC482.4	gbrowse
chrIII	12765106	C	G	999	NON_SYNONYMOUS_CODING	Q73E	ZC482.4	ZC482.4	gbrowse
chrIII	12766646	A	G	999	NON_SYNONYMOUS_CODING	E254G	ZC482.4	ZC482.4	gbrowse
chrIII	12767160	G	A	999	NON_SYNONYMOUS_CODING	G300E	ZC482.4	ZC482.4	gbrowse
chrIII	12767264	C	T	999	NON_SYNONYMOUS_CODING	H335Y	ZC482.4	ZC482.4	gbrowse
chrIII	12787865	T	A	999	NON_SYNONYMOUS_CODING	Q244L	BE10.1	BE10.1	gbrowse
chrIII	12796448	A	G	999	NON_SYNONYMOUS_CODING	F211L	agmo-1	BE10.2	gbrowse
chrIII	12984552	G	A	999	NON_SYNONYMOUS_CODING	A720V	ZK1010.5	ZK1010.5	gbrowse
chrIII	12985773	T	C	999	NON_SYNONYMOUS_CODING	I384V	ZK1010.5	ZK1010.5	gbrowse
chrIII	12985892	G	C	999	NON_SYNONYMOUS_CODING	P344R	ZK1010.5	ZK1010.5	gbrowse
chrIII	13073837	T	A	999	NON_SYNONYMOUS_CODING	S209T	Y39E4B.6	Y39E4B.6.1	gbrowse
chrIII	13073837	T	A	999	NON_SYNONYMOUS_CODING	S209T	Y39E4B.6	Y39E4B.6.2	gbrowse
chrIII	13213031	T	A	999	NON_SYNONYMOUS_CODING	I79N	tsp-3	Y39E4B.4	gbrowse
chrIII	13324660	G	A	999	NON_SYNONYMOUS_CODING	L27F	F53A2.1	F53A2.1	gbrowse
chrIII	13352121	C	T	999	NON_SYNONYMOUS_CODING	T168M	mtm-6	F53A2.8b.1	gbrowse
chrIII	13352121	C	T	999	NON_SYNONYMOUS_CODING	T168M	mtm-6	F53A2.8b.2	gbrowse
chrIII	13352121	C	T	999	NON_SYNONYMOUS_CODING	T62M	mtm-6	F53A2.8a	gbrowse
chrIII	13352121	C	T	999	NON_SYNONYMOUS_CODING	T62M	mtm-6	F53A2.8c	gbrowse
chrIII	13354934	T	G	999	NON_SYNONYMOUS_CODING	S550A	mtm-6	F53A2.8c	gbrowse
chrIII	13354934	T	G	999	NON_SYNONYMOUS_CODING	S552A	mtm-6	F53A2.8a	gbrowse
chrIII	13354934	T	G	999	NON_SYNONYMOUS_CODING	S658A	mtm-6	F53A2.8b.1	gbrowse
chrIII	13354934	T	G	999	NON_SYNONYMOUS_CODING	S658A	mtm-6	F53A2.8b.2	gbrowse
chrIII	13366957	G	A	999	NON_SYNONYMOUS_CODING	H61Y	T03F6.7	T03F6.7	gbrowse
chrIII	13377992	T	C	999	NON_SYNONYMOUS_CODING	I44V	T03F6.10	T03F6.10.1	gbrowse
chrIII	13377992	T	C	999	NON_SYNONYMOUS_CODING	I44V	T03F6.10	T03F6.10.2	gbrowse
chrIII	13378045	A	G	999	NON_SYNONYMOUS_CODING	V26A	T03F6.10	T03F6.10.1	gbrowse
chrIII	13378045	A	G	999	NON_SYNONYMOUS_CODING	V26A	T03F6.10	T03F6.10.2	gbrowse
chrIII	13391219	C	A	999	NON_SYNONYMOUS_CODING	E398D	dnj-17	T03F6.2	gbrowse
chrIII	13394673	C	T	999	NON_SYNONYMOUS_CODING	T212I	qdpr-1	T03F6.1	gbrowse
chrIII	13404648	C	T	999	NON_SYNONYMOUS_CODING	L34F	ttr-52	F11F1.7	gbrowse
chrIII	13413525	A	G	999	NON_SYNONYMOUS_CODING	T548A	F45G2.2	F45G2.2a	gbrowse
chrIII	13422015	G	T	999	NON_SYNONYMOUS_CODING	L1021F	F45G2.2	F45G2.2a	gbrowse
chrIII	13422015	G	T	999	NON_SYNONYMOUS_CODING	L176F	F45G2.2	F45G2.2b.1	gbrowse
chrIII	13422015	G	T	999	NON_SYNONYMOUS_CODING	L176F	F45G2.2	F45G2.2b.2	gbrowse
chrIII	13422171	A	G	999	NON_SYNONYMOUS_CODING	T1057A	F45G2.2	F45G2.2a	gbrowse
chrIII	13422171	A	G	999	NON_SYNONYMOUS_CODING	T212A	F45G2.2	F45G2.2b.1	gbrowse
chrIII	13422171	A	G	999	NON_SYNONYMOUS_CODING	T212A	F45G2.2	F45G2.2b.2	gbrowse
chrIII	13450645	C	T	999	NON_SYNONYMOUS_CODING	G122S	cua-1	Y76A2A.2b.1	gbrowse
chrIII	13450645	C	T	999	NON_SYNONYMOUS_CODING	G122S	cua-1	Y76A2A.2b.2	gbrowse
chrIII	13450645	C	T	999	NON_SYNONYMOUS_CODING	G244S	cua-1	Y76A2A.2a	gbrowse
chrIII	13493879	C	T	999	NON_SYNONYMOUS_CODING	R325H	T28A8.2	T28A8.2	gbrowse
chrIII	13494106	T	A	999	NON_SYNONYMOUS_CODING	Y285F	T28A8.2	T28A8.2	gbrowse
chrIII	13495220	A	G	999	NON_SYNONYMOUS_CODING	Y89H	T28A8.2	T28A8.2	gbrowse
chrIII	13499260	C	A	999	NON_SYNONYMOUS_CODING	T46N	T28A8.6	T28A8.6	gbrowse
chrIII	13501165	A	G	999	NON_SYNONYMOUS_CODING	T605A	T28A8.6	T28A8.6	gbrowse
chrIII	13502369	A	T	999	NON_SYNONYMOUS_CODING	I218F	T28A8.5	T28A8.5	gbrowse
chrIII	13504495	G	T	999	NON_SYNONYMOUS_CODING	L240F	T28A8.4	T28A8.4	gbrowse
chrIII	13504662	G	A	999	NON_SYNONYMOUS_CODING	R277K	T28A8.4	T28A8.4	gbrowse
chrIII	13506472	G	A	999	NON_SYNONYMOUS_CODING	R103Q	T28A8.3	T28A8.3.1	gbrowse
chrIII	13506472	G	A	999	NON_SYNONYMOUS_CODING	R103Q	T28A8.3	T28A8.3.2	gbrowse
chrIII	13511053	T	G	999	NON_SYNONYMOUS_CODING	M465L	mlh-1	T28A8.7.1	gbrowse
chrIII	13511053	T	G	999	NON_SYNONYMOUS_CODING	M465L	mlh-1	T28A8.7.2	gbrowse
chrIII	13552945	T	C	999	NON_SYNONYMOUS_CODING	I264V	scav-2	Y76A2B.6	gbrowse
chrIII	13568486	T	C	999	NON_SYNONYMOUS_CODING	E264G	T05D4.3	T05D4.3	gbrowse
chrIII	13608585	C	T	999	NON_SYNONYMOUS_CODING	S63F	T25C8.1	T25C8.1	gbrowse
chrIII	13618768	AATGATGATGATGATGATGATGATGATGATGA	AATGATGATGATGATGATGATGATGATGATGATGATGATGA	999	CODON_CHANGE_PLUS_CODON_INSERTION	D445DDDD	T12D8.9	T12D8.9a	gbrowse
chrIII	13618768	AATGATGATGATGATGATGATGATGATGATGA	AATGATGATGATGATGATGATGATGATGATGATGATGATGA	999	CODON_CHANGE_PLUS_CODON_INSERTION	D447DDDD	T12D8.9	T12D8.9b	gbrowse
chrIII	13621764	G	A	999	NON_SYNONYMOUS_CODING	A104V	hip-1	T12D8.8.1	gbrowse
chrIII	13621764	G	A	999	NON_SYNONYMOUS_CODING	A104V	hip-1	T12D8.8.2	gbrowse
chrIII	13621764	G	A	999	NON_SYNONYMOUS_CODING	A104V	hip-1	T12D8.8.3	gbrowse
chrIII	13624644	A	G	999	NON_SYNONYMOUS_CODING	K136R	taf-9	T12D8.7	gbrowse
chrIII	13641267	T	C	999	NON_SYNONYMOUS_CODING	S90G	acbp-5	T12D8.3.1	gbrowse
chrIII	13680147	C	A	999	NON_SYNONYMOUS_CODING	T96K	sid-2	ZK520.2	gbrowse
chrIII	13680317	C	A	999	NON_SYNONYMOUS_CODING	P153T	sid-2	ZK520.2	gbrowse
chrIII	13760172	C	T	999	NON_SYNONYMOUS_CODING	E443K	K08E3.4	K08E3.4	gbrowse
chrIII	13765134	C	T	999	NON_SYNONYMOUS_CODING	E195K	K08E3.5	K08E3.5f	gbrowse
chrIII	13765134	C	T	999	NON_SYNONYMOUS_CODING	E198K	K08E3.5	K08E3.5e	gbrowse
chrIII	13765134	C	T	999	NON_SYNONYMOUS_CODING	E199K	K08E3.5	K08E3.5d	gbrowse
chrIII	13765134	C	T	999	NON_SYNONYMOUS_CODING	E211K	K08E3.5	K08E3.5a.1	gbrowse
chrIII	13765134	C	T	999	NON_SYNONYMOUS_CODING	E211K	K08E3.5	K08E3.5a.2	gbrowse
chrIII	13765134	C	T	999	NON_SYNONYMOUS_CODING	E211K	K08E3.5	K08E3.5a.3	gbrowse
chrIII	13765134	C	T	999	NON_SYNONYMOUS_CODING	E213K	K08E3.5	K08E3.5c.1	gbrowse
chrIII	13765134	C	T	999	NON_SYNONYMOUS_CODING	E213K	K08E3.5	K08E3.5c.2	gbrowse
chrIII	13765134	C	T	999	NON_SYNONYMOUS_CODING	E224K	K08E3.5	K08E3.5b	gbrowse
chrIV	912008	C	G	999	NON_SYNONYMOUS_CODING	A547G	fbxc-8	F58H7.7a	gbrowse
chrIV	912008	C	G	999	NON_SYNONYMOUS_CODING	A547G	fbxc-8	F58H7.7b	gbrowse
chrIV	920329	A	G	999	NON_SYNONYMOUS_CODING	I114V	F58H7.5	F58H7.5	gbrowse
chrIV	935003	G	A	999	NON_SYNONYMOUS_CODING	L84F	F58H7.1	F58H7.1	gbrowse
chrIV	969933	G	A	999	NON_SYNONYMOUS_CODING	V595I	plx-1	Y55F3AL.1	gbrowse
chrIV	1004892	G	A	999	NON_SYNONYMOUS_CODING	L39F	immp-2	Y55F3AM.8	gbrowse
chrIV	1006376	T	A	999	NON_SYNONYMOUS_CODING	E362V	Y55F3AM.9	Y55F3AM.9	gbrowse
chrIV	1058983	C	G	999	NON_SYNONYMOUS_CODING	Q617H	Y55F3AM.14	Y55F3AM.14	gbrowse
chrIV	1059146	T	G	999	NON_SYNONYMOUS_CODING	H563P	Y55F3AM.14	Y55F3AM.14	gbrowse
chrIV	1059147	G	C	999	NON_SYNONYMOUS_CODING	H563D	Y55F3AM.14	Y55F3AM.14	gbrowse
chrIV	1111492	C	G	999	NON_SYNONYMOUS_CODING	K309N	srx-14	C44B12.8	gbrowse
chrIV	1111525	C	A	999	NON_SYNONYMOUS_CODING	L298F	srx-14	C44B12.8	gbrowse
chrIV	1112322	G	A	999	NON_SYNONYMOUS_CODING	A172V	srx-14	C44B12.8	gbrowse
chrIV	1114765	G	T	999	NON_SYNONYMOUS_CODING	A19D	srx-14	C44B12.8	gbrowse
chrIV	1115036	T	C	999	NON_SYNONYMOUS_CODING	H298R	srx-13	C44B12.4	gbrowse
chrIV	1116211	T	C	999	NON_SYNONYMOUS_CODING	N172D	srx-13	C44B12.4	gbrowse
chrIV	1116230	G	T	999	NON_SYNONYMOUS_CODING	D165E	srx-13	C44B12.4	gbrowse
chrIV	1121686	GTGGAGCAGCTGGAGCAGCTCCCCATGATGTTGATGGAGCAGCTGGAGCAGCTCCCCATGATGTTGATGGAGCAG	GTGGAGCAGCTGGAGCAGCTCCCCATGATGTTGATGGAGCAG	999	CODON_DELETION	TAPSTSWGAAPA339T	C44B12.5	C44B12.5	gbrowse
chrIV	1127982	A	G	999	NON_SYNONYMOUS_CODING	T100A	C44B12.1	C44B12.1	gbrowse
chrIV	1132230	A	G	999	NON_SYNONYMOUS_CODING	F43L	C44B12.6	C44B12.6	gbrowse
chrIV	1160406	T	G	999	NON_SYNONYMOUS_CODING	K65T	C50A2.4	C50A2.4	gbrowse
chrIV	1161430	T	C	999	NON_SYNONYMOUS_CODING	N39S	C50A2.4	C50A2.4	gbrowse
chrIV	1174859	C	A	999	NON_SYNONYMOUS_CODING	H441Q	C50A2.2	C50A2.2	gbrowse
chrIV	1181474	C	T	999	NON_SYNONYMOUS_CODING	L265F	Y104H12D.2	Y104H12D.2	gbrowse
chrIV	1203097	C	T	999	NON_SYNONYMOUS_CODING	R190H	dsl-2	W09G12.1	gbrowse
chrIV	1217107	C	A	999	NON_SYNONYMOUS_CODING	P87T	W09G12.9	W09G12.9	gbrowse
chrIV	1219459	C	T	999	NON_SYNONYMOUS_CODING	E103K	W09G12.10	W09G12.10	gbrowse
chrIV	1219486	C	T	999	NON_SYNONYMOUS_CODING	A94T	W09G12.10	W09G12.10	gbrowse
chrIV	1226210	G	T	999	NON_SYNONYMOUS_CODING	R10L	W09G12.8	W09G12.8	gbrowse
chrIV	1226212	G	T	999	NON_SYNONYMOUS_CODING	D11Y	W09G12.8	W09G12.8	gbrowse
chrIV	1226624	G	A	999	NON_SYNONYMOUS_CODING	C110Y	W09G12.8	W09G12.8	gbrowse
chrIV	1229775	G	A	999	NON_SYNONYMOUS_CODING	R107Q	W09G12.7	W09G12.7	gbrowse
chrIV	1229784	C	T	999	NON_SYNONYMOUS_CODING	A110V	W09G12.7	W09G12.7	gbrowse
chrIV	1230254	G	A	999	NON_SYNONYMOUS_CODING	A267T	W09G12.7	W09G12.7	gbrowse
chrIV	1230271	A	C	999	NON_SYNONYMOUS_CODING	E272D	W09G12.7	W09G12.7	gbrowse
chrIV	1230456	T	C	999	NON_SYNONYMOUS_CODING	L334S	W09G12.7	W09G12.7	gbrowse
chrIV	1230506	C	G	999	NON_SYNONYMOUS_CODING	Q351E	W09G12.7	W09G12.7	gbrowse
chrIV	1230552	G	A	999	NON_SYNONYMOUS_CODING	G366E	W09G12.7	W09G12.7	gbrowse
chrIV	1230569	A	G	999	NON_SYNONYMOUS_CODING	M372V	W09G12.7	W09G12.7	gbrowse
chrIV	1230570	T	A	999	NON_SYNONYMOUS_CODING	M372K	W09G12.7	W09G12.7	gbrowse
chrIV	1232399	T	A	999	NON_SYNONYMOUS_CODING	W42R	W09G12.6	W09G12.6	gbrowse
chrIV	1232402	C	T	999	NON_SYNONYMOUS_CODING	L43F	W09G12.6	W09G12.6	gbrowse
chrIV	1232626	GGCCGGTGCCGCTGGGGGAGCTGCCGGTG	GGCCGGTG	999	CODON_CHANGE_PLUS_CODON_DELETION	AAGGAAGG120G	W09G12.6	W09G12.6	gbrowse
chrIV	1232682	C	T	999	NON_SYNONYMOUS_CODING	P136L	W09G12.6	W09G12.6	gbrowse
chrIV	1242910	A	T	999	NON_SYNONYMOUS_CODING	V57E	F38A1.15	F38A1.15	gbrowse
chrIV	1245301	C	T	999	NON_SYNONYMOUS_CODING	R15Q	F38A1.9	F38A1.9	gbrowse
chrIV	1246582	T	C	999	NON_SYNONYMOUS_CODING	R80G	clec-165	F38A1.10	gbrowse
chrIV	1251870	G	A	999	NON_SYNONYMOUS_CODING	V4M	F38A1.6	F38A1.6	gbrowse
chrIV	1251880	T	A	999	NON_SYNONYMOUS_CODING	L7Q	F38A1.6	F38A1.6	gbrowse
chrIV	1251942	G	A	999	NON_SYNONYMOUS_CODING	A28T	F38A1.6	F38A1.6	gbrowse
chrIV	1251986	T	G	999	NON_SYNONYMOUS_CODING	I42M	F38A1.6	F38A1.6	gbrowse
chrIV	1252103	G	T	999	NON_SYNONYMOUS_CODING	G67C	F38A1.6	F38A1.6	gbrowse
chrIV	1252120	T	G	999	NON_SYNONYMOUS_CODING	F72L	F38A1.6	F38A1.6	gbrowse
chrIV	1252226	C	A	999	NON_SYNONYMOUS_CODING	P90H	F38A1.6	F38A1.6	gbrowse
chrIV	1253596	A	G	999	NON_SYNONYMOUS_CODING	S364P	clec-167	F38A1.4	gbrowse
chrIV	1253601	G	T	999	NON_SYNONYMOUS_CODING	P362Q	clec-167	F38A1.4	gbrowse
chrIV	1253607	C	A	999	NON_SYNONYMOUS_CODING	R360L	clec-167	F38A1.4	gbrowse
chrIV	1253611	C	A	999	NON_SYNONYMOUS_CODING	D359Y	clec-167	F38A1.4	gbrowse
chrIV	1261603	G	A	999	NON_SYNONYMOUS_CODING	E78K	clec-169	F38A1.14	gbrowse
chrIV	1263736	A	C	999	NON_SYNONYMOUS_CODING	E337A	clec-169	F38A1.14	gbrowse
chrIV	1263741	T	G	999	NON_SYNONYMOUS_CODING	Y339D	clec-169	F38A1.14	gbrowse
chrIV	1263847	T	G	999	NON_SYNONYMOUS_CODING	L374R	clec-169	F38A1.14	gbrowse
chrIV	1264048	G	C	999	NON_SYNONYMOUS_CODING	S402T	clec-169	F38A1.14	gbrowse
chrIV	1289845	T	G	999	NON_SYNONYMOUS_CODING	H131Q	plst-1	Y104H12BR.1	gbrowse
chrIV	1299222	C	T	999	NON_SYNONYMOUS_CODING	A777T	F53H1.1	F53H1.1	gbrowse
chrIV	1318359	CGATGAGGA	CGATGAGGATGAGGA	999	CODON_CHANGE_PLUS_CODON_INSERTION	E607DEE	F53H1.4	F53H1.4a	gbrowse
chrIV	1323389	G	T	999	NON_SYNONYMOUS_CODING	V974F	F53H1.4	F53H1.4a	gbrowse
chrIV	1323390	T	G	999	NON_SYNONYMOUS_CODING	V974G	F53H1.4	F53H1.4a	gbrowse
chrIV	1431651	T	C	999	NON_SYNONYMOUS_CODING	N535D	clp-6	Y77E11A.10	gbrowse
chrIV	1431669	A	G	999	NON_SYNONYMOUS_CODING	F529L	clp-6	Y77E11A.10	gbrowse
chrIV	1431708	G	A	129	NON_SYNONYMOUS_CODING	P516S	clp-6	Y77E11A.10	gbrowse
chrIV	1431783	C	A	999	NON_SYNONYMOUS_CODING	A491S	clp-6	Y77E11A.10	gbrowse
chrIV	1432289	T	C	999	NON_SYNONYMOUS_CODING	I465V	clp-6	Y77E11A.10	gbrowse
chrIV	1432304	T	C	999	NON_SYNONYMOUS_CODING	T460A	clp-6	Y77E11A.10	gbrowse
chrIV	1432313	G	T	157	NON_SYNONYMOUS_CODING	H457N	clp-6	Y77E11A.10	gbrowse
chrIV	1432349	T	A	139	NON_SYNONYMOUS_CODING	N445Y	clp-6	Y77E11A.10	gbrowse
chrIV	1432779	C	T	999	NON_SYNONYMOUS_CODING	V373I	clp-6	Y77E11A.10	gbrowse
chrIV	1432818	G	C	999	NON_SYNONYMOUS_CODING	Q360E	clp-6	Y77E11A.10	gbrowse
chrIV	1432931	T	A	999	NON_SYNONYMOUS_CODING	Y322F	clp-6	Y77E11A.10	gbrowse
chrIV	1433343	C	T	999	NON_SYNONYMOUS_CODING	A216T	clp-6	Y77E11A.10	gbrowse
chrIV	1434615	T	C	999	NON_SYNONYMOUS_CODING	S31G	clp-6	Y77E11A.10	gbrowse
chrIV	1438419	G	A	999	NON_SYNONYMOUS_CODING	T472I	clp-7	Y77E11A.11.1	gbrowse
chrIV	1438419	G	A	999	NON_SYNONYMOUS_CODING	T472I	clp-7	Y77E11A.11.2	gbrowse
chrIV	1486960	C	T	999	NON_SYNONYMOUS_CODING	A65V	Y77E11A.16	Y77E11A.16	gbrowse
chrIV	1487581	G	A	999	NON_SYNONYMOUS_CODING	A134T	Y77E11A.16	Y77E11A.16	gbrowse
chrIV	1489155	T	G	999	NON_SYNONYMOUS_CODING	L276V	Y77E11A.16	Y77E11A.16	gbrowse
chrIV	1489714	G	A	999	NON_SYNONYMOUS_CODING	V329I	Y77E11A.16	Y77E11A.16	gbrowse
chrIV	1515053	A	G	999	NON_SYNONYMOUS_CODING	I292V	K03H6.2	K03H6.2	gbrowse
chrIV	1516319	C	G	999	NON_SYNONYMOUS_CODING	R50T	clec-172	K03H6.7	gbrowse
chrIV	1733143	C	A	999	NON_SYNONYMOUS_CODING	V294L	Y41D4A.5	Y41D4A.5	gbrowse
chrIV	1769097	C	A	999	NON_SYNONYMOUS_CODING	P116T	col-108	Y41D4A.2	gbrowse
chrIV	1803382	T	G	999	NON_SYNONYMOUS_CODING	Y61S	Y38C1BA.1	Y38C1BA.1	gbrowse
chrIV	1803866	A	T	999	NON_SYNONYMOUS_CODING	F21I	Y38C1BA.1	Y38C1BA.1	gbrowse
chrIV	1818655	G	A	999	NON_SYNONYMOUS_CODING	P187S	col-109	Y38C1BA.3.1	gbrowse
chrIV	1818655	G	A	999	NON_SYNONYMOUS_CODING	P187S	col-109	Y38C1BA.3.2	gbrowse
chrIV	1818995	G	C	999	NON_SYNONYMOUS_CODING	I73M	col-109	Y38C1BA.3.1	gbrowse
chrIV	1818995	G	C	999	NON_SYNONYMOUS_CODING	I73M	col-109	Y38C1BA.3.2	gbrowse
chrIV	1848142	G	A	999	NON_SYNONYMOUS_CODING	G25S	egl-4	F55A8.2a.1	gbrowse
chrIV	1848142	G	A	999	NON_SYNONYMOUS_CODING	G25S	egl-4	F55A8.2a.2	gbrowse
chrIV	1848142	G	A	999	NON_SYNONYMOUS_CODING	G25S	egl-4	F55A8.2a.3	gbrowse
chrIV	1913998	A	C	999	NON_SYNONYMOUS_CODING	H161P	egl-18	F55A8.1.1	gbrowse
chrIV	1913998	A	C	999	NON_SYNONYMOUS_CODING	H161P	egl-18	F55A8.1.2	gbrowse
chrIV	1919350	C	T	999	NON_SYNONYMOUS_CODING	S146F	elt-6	F52C12.5.1	gbrowse
chrIV	1924642	T	A	999	NON_SYNONYMOUS_CODING	L69Q	F52C12.4	F52C12.4	gbrowse
chrIV	1938241	A	G	999	NON_SYNONYMOUS_CODING	T896A	F52C12.4	F52C12.4	gbrowse
chrIV	1945953	A	C	999	NON_SYNONYMOUS_CODING	N1553T	F52C12.4	F52C12.4	gbrowse
chrIV	1956757	A	C	999	NON_SYNONYMOUS_CODING	E11D	F52C12.6	F52C12.6	gbrowse
chrIV	1960724	C	T	999	NON_SYNONYMOUS_CODING	R143W	F52C12.1	F52C12.1.1	gbrowse
chrIV	1960724	C	T	999	NON_SYNONYMOUS_CODING	R143W	F52C12.1	F52C12.1.2	gbrowse
chrIV	1971161	T	C	999	NON_SYNONYMOUS_CODING	M139V	Y76B12C.4	Y76B12C.4	gbrowse
chrIV	1972013	CTTTCCTTCTCTTTTTCCTTCTC	CTTTCCTTCTC	999	CODON_DELETION	EKEK113-	Y76B12C.4	Y76B12C.4	gbrowse
[truncated: 1,977 more rows]

## Sheet: CB4856_High(vs AB1)
Supplementary Data 3-d		High polymorphism sites comparing CB4856 with AB1
Chromosome	Physical position	Reference	Alteration	Quality	Effect	A.A change	Gene	Transcript	Gbrowse
chrI	6313	G	T	214	STOP_GAINED	Y63*	Y74C9A.3	Y74C9A.3.1	gbrowse
chrI	6313	G	T	214	STOP_GAINED	Y63*	Y74C9A.3	Y74C9A.3.2	gbrowse
chrI	59670	CAAA	CAA	207	FRAME_SHIFT	-572	Y48G1C.5	Y48G1C.5	gbrowse
chrI	84762	A	T	214	STOP_GAINED	K342*	Y48G1C.10	Y48G1C.10	gbrowse
chrI	90962	ATTTT	ATTT	207	SPLICE_SITE_ACCEPTOR		Y48G1C.11	Y48G1C.11	gbrowse
chrI	101468	ATTTTTTT	ATTTTTT	97.7	FRAME_SHIFT	-943	Y48G1C.8	Y48G1C.8	gbrowse
chrI	106360	GTTTTTTTTTT	GTTTTTTTTTTT	37.7	FRAME_SHIFT	-329?	Y48G1C.8	Y48G1C.8	gbrowse
chrI	220483	TAAAAAAAAA	TAAAAAAAAAA	46.7	FRAME_SHIFT	-23?	Y48G1BL.5	Y48G1BL.5	gbrowse
chrI	238954	A	T	157	STOP_GAINED	L23*	Y48G1BM.7	Y48G1BM.7	gbrowse
chrI	487555	ATTTTTTTTTTT	ATTTTTTTTTT	23.7	FRAME_SHIFT	-103	W04C9.6	W04C9.6	gbrowse
chrI	663697	G	C	214	STOP_GAINED	S399*	Y65B4A.9	Y65B4A.9	gbrowse
chrI	664808	AC	ACGACATCC	207	FRAME_SHIFT	-286GC?	Y65B4A.9	Y65B4A.9	gbrowse
chrI	685363	TTACCTATACCTATACCTATACCT	TTACCTATACCTATACCTATACCTATACCT	207	STOP_GAINED	C353*GI	Y18H1A.10	Y18H1A.10	gbrowse
chrI	734580	AGT	A	207	FRAME_SHIFT	-363	Y18H1A.15	Y18H1A.15	gbrowse
chrI	947275	CCAC	CC	197	FRAME_SHIFT	-577	nas-30	Y95B8A.1	gbrowse
chrI	947277	ACCCCCCCCCCC	ACCCCCCCCC	118	FRAME_SHIFT	-581	nas-30	Y95B8A.1	gbrowse
chrI	1039209	GAAAAA	GAAAA	167	FRAME_SHIFT	-390	Y34D9A.3	Y34D9A.3	gbrowse
chrI	1054356	TTCTCTCTCT	TTCTCTCT	207	FRAME_SHIFT	-431	vps-4	Y34D9A.10.1	gbrowse
chrI	1054356	TTCTCTCTCT	TTCTCTCT	207	FRAME_SHIFT	-431	vps-4	Y34D9A.10.2	gbrowse
chrI	1378852	ATTTTTTTTTT	ATTTTTTTT	166	FRAME_SHIFT	-11	Y92H12BL.2	Y92H12BL.2	gbrowse
chrI	1382455	CAAAAAAAAAA	CAAAAAAAAA	39.7	SPLICE_SITE_DONOR		Y92H12BL.4	Y92H12BL.4	gbrowse
chrI	1441717	GTT	GTTTTTT	207	FRAME_SHIFT	-144K?	F37F2.2	F37F2.2.1	gbrowse
chrI	1591005	A	T	138	SPLICE_SITE_ACCEPTOR		Y73E7A.3	Y73E7A.3b.1	gbrowse
chrI	1591005	A	T	138	SPLICE_SITE_ACCEPTOR		Y73E7A.3	Y73E7A.3b.2	gbrowse
chrI	1640835	ATTTTTTTTT	ATTTTTTTT	42.7	FRAME_SHIFT	-473	Y73E7A.8	Y73E7A.8	gbrowse
chrI	1670188	GAAAAAAAAA	GAAAAAAAAAA	66.7	FRAME_SHIFT	-163?	Y71G12B.23	Y71G12B.23b	gbrowse
chrI	1670240	G	A	214	STOP_GAINED	R149*	Y71G12B.23	Y71G12B.23b	gbrowse
chrI	1792814	ATTTTTTTTT	ATTTTTTTT	44.7	FRAME_SHIFT	-105	Y71G12B.7	Y71G12B.7	gbrowse
chrI	1832005	GCCCC	GCCCCC	207	FRAME_SHIFT	-32?	Y71G12B.28	Y71G12B.28	gbrowse
chrI	1852234	T	A	124	STOP_GAINED	R80*	M01D7.9	M01D7.9	gbrowse
chrI	1910489	GTT	G	134	FRAME_SHIFT	-835	Y71G12A.2	Y71G12A.2b	gbrowse
chrI	1910489	GTT	G	134	FRAME_SHIFT	-879	Y71G12A.2	Y71G12A.2a	gbrowse
chrI	2076390	GAAAAAA	GAAAAAAA	134	SPLICE_SITE_DONOR		Y37E3.10	Y37E3.10.1	gbrowse
chrI	2205325	GTTTTTTTTTT	GTTTTTTTTTTT	29.7	FRAME_SHIFT	-1415?	afd-1	W03F11.6c	gbrowse
chrI	2369061	GTTTTTTTTTT	GTTTTTTTTT	38.7	FRAME_SHIFT	-619	nekl-1	Y39G10AR.3	gbrowse
chrI	2447845	AT	ATTCGAAACT	207	FRAME_SHIFT	-128SK?	F23C8.1	F23C8.1	gbrowse
chrI	2550198	T	G	214	STOP_LOST	*140G	Y23H5B.2	Y23H5B.2	gbrowse
chrI	2551512	G	C	214	STOP_GAINED	Y27*	nspd-8	Y23H5B.9	gbrowse
chrI	2560050	A	T	160	STOP_GAINED	K216*	C55C2.4	C55C2.4	gbrowse
chrI	2560057	T	G	186	STOP_GAINED	L218*	C55C2.4	C55C2.4	gbrowse
chrI	2871859	ATT	AT	207	FRAME_SHIFT	-218	Y71F9AL.12	Y71F9AL.12	gbrowse
chrI	2890468	T	G	214	STOP_GAINED	Y7*	Y71F9AL.6	Y71F9AL.6	gbrowse
chrI	3012209	A	ACGATCTTCTGAATATGTTGTT	207	STOP_GAINED	S14TIF*ICCC	Y54E10BL.1	Y54E10BL.1	gbrowse
chrI	3150926	T	A	214	STOP_GAINED	R134*	K09H9.7	K09H9.7	gbrowse
chrI	3371987	G	GA	207	FRAME_SHIFT	-25?	fbxa-203	W05F2.5.1	gbrowse
chrI	3371987	G	GA	207	FRAME_SHIFT	-25?	fbxa-203	W05F2.5.2	gbrowse
chrI	3385726	CTTTTTTTTT	CTTTTTTTT	60.7	FRAME_SHIFT	-1157	W05F2.4	W05F2.4a.1	gbrowse
chrI	3385726	CTTTTTTTTT	CTTTTTTTT	60.7	FRAME_SHIFT	-1157	W05F2.4	W05F2.4a.2	gbrowse
chrI	3465721	A	T	211	STOP_GAINED	L128*	Y47G6A.14	Y47G6A.14	gbrowse
chrI	3535148	A	T	214	SPLICE_SITE_ACCEPTOR		Y47G6A.5	Y47G6A.5a	gbrowse
chrI	3543562	A	T	214	STOP_LOST	*347K	rnp-6	Y47G6A.20c	gbrowse
chrI	3590083	CAAAAAAAAA	CAAAAAAAAAA	47.7	FRAME_SHIFT	-897?	Y47G6A.29	Y47G6A.29	gbrowse
chrI	3712460	C	A	214	STOP_GAINED	Y57*	F21A9.1	F21A9.1	gbrowse
chrI	4187631	AC	A	207	FRAME_SHIFT	-259	ppw-1	C18E3.7c.1	gbrowse
chrI	4187631	AC	A	207	FRAME_SHIFT	-259	ppw-1	C18E3.7c.2	gbrowse
chrI	4187631	AC	A	207	FRAME_SHIFT	-285	ppw-1	C18E3.7a	gbrowse
chrI	4187631	AC	A	207	FRAME_SHIFT	-69	ppw-1	C18E3.7d.1	gbrowse
chrI	4187631	AC	A	207	FRAME_SHIFT	-69	ppw-1	C18E3.7d.2	gbrowse
chrI	4187631	AC	A	207	FRAME_SHIFT	-69	ppw-1	C18E3.7d.3	gbrowse
chrI	4202885	GTTT	GTT	142	FRAME_SHIFT	-115	C18E3.4	C18E3.4	gbrowse
chrI	4202889	CT	C	164	FRAME_SHIFT	-116	C18E3.4	C18E3.4	gbrowse
chrI	4247580	A	T	214	START_LOST	M1K	exoc-7	C43E11.8	gbrowse
chrI	4403988	A	AT	207	FRAME_SHIFT	-102?	T21E12.3	T21E12.3	gbrowse
chrI	4460726	TGAAAATTCGA	TGA	207	FRAME_SHIFT	-657	C41D11.6	C41D11.6	gbrowse
chrI	4465806	AAGGCTTGAAGATTGATATGTTGGAATCCCAACTTAGTCAACGTCAG	AAG	207	FRAME_SHIFT	-1	eri-6	C41D11.1f.1	gbrowse
chrI	4465806	AAGGCTTGAAGATTGATATGTTGGAATCCCAACTTAGTCAACGTCAG	AAG	207	FRAME_SHIFT	-1	eri-6	C41D11.1f.2	gbrowse
chrI	4465806	AAGGCTTGAAGATTGATATGTTGGAATCCCAACTTAGTCAACGTCAG	AAG	207	FRAME_SHIFT	-515	eri-6	C41D11.1e	gbrowse
chrI	4556063	T	C	214	SPLICE_SITE_DONOR		Y119C1B.10	Y119C1B.10a	gbrowse
chrI	4566497	T	C	214	START_LOST	M1T	D1007.13	D1007.13b	gbrowse
chrI	5731659	TATGCAT	TAT	207	FRAME_SHIFT	-956	F56H1.3	F56H1.3	gbrowse
chrI	5735743	T	A	214	STOP_GAINED	K35*	F56H1.3	F56H1.3	gbrowse
chrI	5848919	G	T	214	SPLICE_SITE_ACCEPTOR		F33D11.2	F33D11.2.2	gbrowse
chrI	5927597	G	A	214	SPLICE_SITE_ACCEPTOR		B0207.5	B0207.5	gbrowse
chrI	5991063	CAAAAAAAAAA	CAAAAAAAAAAA	39.7	FRAME_SHIFT	-1?	sir-2.4	C06A5.11	gbrowse
chrI	6007369	A	G	214	SPLICE_SITE_DONOR		C06A5.12	C06A5.12	gbrowse
chrI	6072228	ATTTTTTTTT	ATTTTTTTTTT	52.7	FRAME_SHIFT	-657?	ZK484.4	ZK484.4a	gbrowse
chrI	6148928	ATTTTTT	ATTTTT	135	FRAME_SHIFT	-165	ttr-58	F56F4.1	gbrowse
chrI	6705636	CCAGAAG	C	207	STOP_GAINED	YFW209*	T23B3.5	T23B3.5	gbrowse
chrI	7386960	C	T	214	STOP_GAINED	W23*	col-35	C15A11.1	gbrowse
chrI	7442926	C	A	214	STOP_GAINED	S608*	unc-13	ZK524.2d	gbrowse
chrI	7960424	A	ACTGAATG	207	FRAME_SHIFT	-126HS?	T22C1.12	T22C1.12	gbrowse
chrI	7985026	T	G	214	STOP_GAINED	Y559*	H05L14.2	H05L14.2	gbrowse
chrI	8003077	A	T	214	STOP_GAINED	L33*	C54G4.4	C54G4.4	gbrowse
chrI	8152408	A	T	214	STOP_GAINED	R124*	T28B8.3	T28B8.3a	gbrowse
chrI	8416072	G	T	214	STOP_GAINED	G418*	F02E9.7	F02E9.7	gbrowse
chrI	8441601	CTT	CTTTT	207	FRAME_SHIFT	-167?	F10D11.4	F10D11.4	gbrowse
chrI	8441602	TTCT	TTCTCT	84.7	FRAME_SHIFT	-166?	F10D11.4	F10D11.4	gbrowse
chrI	8512343	C	A	214	START_LOST	M1I	K02B12.2	K02B12.2	gbrowse
chrI	8950512	GGAATCGAAATGCGAAT	G	129	FRAME_SHIFT	-25	F53B6.5	F53B6.5	gbrowse
chrI	8998637	CTTTTTTTT	CTTTTTTT	75.7	FRAME_SHIFT	-173	F32H2.6	F32H2.6	gbrowse
chrI	9050692	TAAAAAAA	TAAAAAAAA	88.7	SPLICE_SITE_DONOR		hgo-1	W06D4.1	gbrowse
chrI	9209844	A	G	214	SPLICE_SITE_DONOR		lim-9	F25H5.1a	gbrowse
chrI	9251785	TAAAA	TAAAAA	207	FRAME_SHIFT	-160?	F36H2.6	F36H2.6	gbrowse
chrI	9589577	TAAAAAAAAA	TAAAAAAAA	51.7	SPLICE_SITE_DONOR		K07A1.4	K07A1.4	gbrowse
chrI	9633597	AACA	AA	207	FRAME_SHIFT	-273	T05F1.5	T05F1.5	gbrowse
chrI	9813758	AAATAA	AAA	207	SPLICE_SITE_DONOR		F35C12.3	F35C12.3a.2	gbrowse
chrI	10197328	TGAGAGAGAG	TGAGAGAGAGAG	207	FRAME_SHIFT	-10?	C25A1.15	C25A1.15	gbrowse
chrI	10333599	ATTTTTTTTTT	ATTTTTTTTT	28.7	FRAME_SHIFT	-453	ZC434.3	ZC434.3	gbrowse
chrI	10547792	TTATGTATGT	TTATGT	207	FRAME_SHIFT	-38	F25H2.3	F25H2.3	gbrowse
chrI	10547792	TTATGTATGT	TTATGT	207	SPLICE_SITE_DONOR		F25H2.3	F25H2.3	gbrowse
chrI	10850461	C	A	214	STOP_GAINED	E92*	Y37F4.3	Y37F4.3	gbrowse
chrI	11145676	GGA	GGACTGA	207	FRAME_SHIFT	-115L?	ZK39.9	ZK39.9	gbrowse
chrI	11147760	GTATTCGAAGGAGTACTTACTCAAGC	G	207	FRAME_SHIFT	-58	clec-94	ZK39.3	gbrowse
chrI	11177582	CCACACACACAC	CCACACACACACACAC	207	FRAME_SHIFT	-41V?	F28D9.4	F28D9.4.1	gbrowse
chrI	11177582	CCACACACACAC	CCACACACACACACAC	207	FRAME_SHIFT	-41V?	F28D9.4	F28D9.4.2	gbrowse
chrI	11177592	AC	ACACCC	207	FRAME_SHIFT	-41G?	F28D9.4	F28D9.4.1	gbrowse
chrI	11177592	AC	ACACCC	207	FRAME_SHIFT	-41G?	F28D9.4	F28D9.4.2	gbrowse
chrI	11241601	AACACCCAAGTTTTTGATTTGACCAGATTGATG	A	207	FRAME_SHIFT	-110	F46A8.4	F46A8.4	gbrowse
chrI	11306093	T	A	214	STOP_GAINED	K378*	H25P06.4	H25P06.4	gbrowse
chrI	11364368	CAAAAAAAAA	CAAAAAAAAAA	53.7	FRAME_SHIFT	-844?	F56G4.6	F56G4.6	gbrowse
chrI	11492469	TCC	TCCC	207	FRAME_SHIFT	-65?	K08C9.10	K08C9.10	gbrowse
chrI	11634647	T	G	214	STOP_GAINED	L15*	W04G5.5	W04G5.5	gbrowse
chrI	11635718	G	A	214	SPLICE_SITE_ACCEPTOR		W04G5.5	W04G5.5	gbrowse
chrI	11638852	ACTTTCT	ACT	207	FRAME_SHIFT	-316	W04G5.10	W04G5.10	gbrowse
chrI	11639095	ATTTTT	ATTTT	172	FRAME_SHIFT	-251	W04G5.10	W04G5.10	gbrowse
chrI	11640347	A	T	214	STOP_GAINED	L20*	W04G5.10	W04G5.10	gbrowse
chrI	11643038	CA	CAA	207	FRAME_SHIFT	-21?	W04G5.9	W04G5.9	gbrowse
chrI	11643710	G	A	214	SPLICE_SITE_ACCEPTOR		W04G5.9	W04G5.9	gbrowse
chrI	11701682	ATTTTTTT	ATTTTTT	78.7	FRAME_SHIFT	-23	pgrn-1	T22H2.6a	gbrowse
chrI	11701682	ATTTTTTT	ATTTTTT	78.7	FRAME_SHIFT	-23	pgrn-1	T22H2.6b	gbrowse
chrI	11707870	T	G	214	STOP_LOST	*699C	oac-19	F35E2.6	gbrowse
chrI	11747286	ACTACCGTTC	AC	207	FRAME_SHIFT	-279	Y47H9B.2	Y47H9B.2	gbrowse
chrI	11819787	TTAACA	T	207	FRAME_SHIFT	-70	T02G6.6	T02G6.6	gbrowse
chrI	11853159	GCACACACA	GCACACACACA	207	FRAME_SHIFT	-1?	ced-1	Y47H9C.4d	gbrowse
chrI	11853163	AC	ACGC	79.7	FRAME_SHIFT	-2?	ced-1	Y47H9C.4d	gbrowse
chrI	11890148	A	T	214	STOP_GAINED	L82*	Y47H9C.15	Y47H9C.15	gbrowse
chrI	11896948	GAAA	GAA	207	FRAME_SHIFT	-72	Y47H9C.12	Y47H9C.12	gbrowse
chrI	11969177	ATTTTTTTT	ATTTTTTT	78.7	FRAME_SHIFT	-140	Y53C10A.3	Y53C10A.3	gbrowse
chrI	12111709	G	GTA	207	FRAME_SHIFT	-115?	M01G12.9	M01G12.9	gbrowse
chrI	12111710	GA	GAAA	207	FRAME_SHIFT	-114?	M01G12.9	M01G12.9	gbrowse
chrI	12121966	CAAA	CAAAAA	207	FRAME_SHIFT	-76?	M01G12.6	M01G12.6	gbrowse
chrI	12157727	GCCCCCC	GCCCCC	123	FRAME_SHIFT	-137	F15H9.1	F15H9.1	gbrowse
chrI	12170261	TAAAAAAAAA	TAAAAAAAAAA	48.7	FRAME_SHIFT	-59?	R05D7.3	R05D7.3	gbrowse
chrI	12248511	G	A	214	STOP_GAINED	W204*	oac-26	F41D3.2	gbrowse
chrI	12290148	CAAAAAAAAA	CAAAAAAAA	51.7	FRAME_SHIFT	-9	F56H6.3	F56H6.3	gbrowse
chrI	12395781	TAAA	TAA	207	SPLICE_SITE_ACCEPTOR		T15D6.10	T15D6.10	gbrowse
chrI	12424868	TGT	TGTCAAATTTTTGACGT	29.7	FRAME_SHIFT	-363TSKI?	E03H4.8	E03H4.8	gbrowse
chrI	12448358	CAAAAAAAAAA	CAAAAAAAAA	50.7	FRAME_SHIFT	-15	C54C8.3	C54C8.3	gbrowse
chrI	12584080	AGTT	A	112	SPLICE_SITE_DONOR		F33E2.8	F33E2.8	gbrowse
chrI	12640467	A	T	91.2	STOP_GAINED	K259*	H16D19.3	H16D19.3	gbrowse
chrI	12661512	G	T	214	STOP_GAINED	E66*	T26E3.6	T26E3.6	gbrowse
chrI	12697363	CTTTT	CTTT	207	FRAME_SHIFT	-132	sra-20	F28C12.4	gbrowse
chrI	12713999	TA	TAAATCGCCA	207	FRAME_SHIFT	-152WR?	T06G6.4	T06G6.4	gbrowse
chrI	12716102	C	A	214	STOP_GAINED	S120*	T06G6.5	T06G6.5a	gbrowse
chrI	12816189	CTT	CT	207	FRAME_SHIFT	-100	Y18D10A.4	Y18D10A.4	gbrowse
chrI	12859710	T	A	214	STOP_GAINED	C74*	clec-104	Y18D10A.10	gbrowse
chrI	12904713	C	T	214	SPLICE_SITE_DONOR		car-1	Y18D10A.17.1	gbrowse
chrI	12904713	C	T	214	SPLICE_SITE_DONOR		car-1	Y18D10A.17.2	gbrowse
chrI	12917185	AG	A	207	FRAME_SHIFT	-90	fkb-8	Y18D10A.25	gbrowse
chrI	12960946	G	A	214	STOP_GAINED	Q311*	fbxa-140	C47B2.1	gbrowse
chrI	12962255	CAAAAAAAAA	CAAAAAAAAAA	43.7	FRAME_SHIFT	-39?	fbxa-140	C47B2.1	gbrowse
chrI	12982217	CATTTAATTT	CATTT	207	SPLICE_SITE_ACCEPTOR		C47B2.9	C47B2.9.3	gbrowse
chrI	13020900	CAAA	CAA	207	FRAME_SHIFT	-701	pmr-1	ZK256.1b	gbrowse
chrI	13209486	G	A	214	SPLICE_SITE_DONOR		ZK1225.2	ZK1225.2	gbrowse
chrI	13214164	T	A	214	STOP_GAINED	R499*	ZK1225.4	ZK1225.4	gbrowse
chrI	13412793	GTT	GTTT	207	FRAME_SHIFT	-25?	W05H12.2	W05H12.2	gbrowse
chrI	13576310	A	ATAAAATTCGC	207	FRAME_SHIFT	-12*NS?	gpi-1	Y87G2A.8b	gbrowse
chrI	13795390	G	A	214	SPLICE_SITE_DONOR		Y37H9A.4	Y37H9A.4	gbrowse
chrI	13916683	ATCCATACAGTAT	A	207	SPLICE_SITE_ACCEPTOR		clec-111	Y71A12B.5	gbrowse
chrI	14235418	GTTTTT	GTTTT	159	FRAME_SHIFT	-79	clec-114	C49A1.9	gbrowse
chrI	14246638	TGG	TG	207	FRAME_SHIFT	-108	clec-115	C49A1.6	gbrowse
chrI	14418206	GAAAAAAAAAA	GAAAAAAAAA	46.7	FRAME_SHIFT	-11	Y105E8A.10	Y105E8A.10a	gbrowse
chrI	14736287	A	T	214	SPLICE_SITE_ACCEPTOR		K05C4.4	K05C4.4	gbrowse
chrI	14777257	GAAAAAAAA	GAAAAAAAAA	60.7	FRAME_SHIFT	-1588?	sur-2	F39B2.4a	gbrowse
chrI	14777257	GAAAAAAAA	GAAAAAAAAA	60.7	FRAME_SHIFT	-1590?	sur-2	F39B2.4b	gbrowse
chrI	14813296	CTTTTTTTTT	CTTTTTTTT	52.7	SPLICE_SITE_ACCEPTOR		smp-1	Y54E5B.1b.1	gbrowse
chrI	14869895	GTTTT	GTTT	207	FRAME_SHIFT	-283	F11C3.1	F11C3.1	gbrowse
chrI	14915554	TCTATGA	T	207	STOP_LOST	L*192-	F21F12.1	F21F12.1.1	gbrowse
chrI	14915554	TCTATGA	T	207	STOP_LOST	L*192-	F21F12.1	F21F12.1.2	gbrowse
chrI	14915555	CTATGATA	CTA	207	STOP_LOST	*193-	F21F12.1	F21F12.1.1	gbrowse
chrI	14915555	CTATGATA	CTA	207	STOP_LOST	*193-	F21F12.1	F21F12.1.2	gbrowse
chrII	169064	CA	CATTTTTTTTTTA	207	FRAME_SHIFT	-134FFF?	etr-1	T01D1.2c	gbrowse
chrII	342359	CAAAAAAAAA	CAAAAAAAAAA	46.7	FRAME_SHIFT	-278?	D1069.1	D1069.1	gbrowse
chrII	422749	ATTTTTTT	ATTTTTT	90.7	FRAME_SHIFT	-88	C24H12.8	C24H12.8	gbrowse
chrII	426555	CT	CTTATTCAT	207	FRAME_SHIFT	-113MN?	C24H12.10	C24H12.10	gbrowse
chrII	450657	C	T	214	STOP_GAINED	W124*	W10D9.2	W10D9.2	gbrowse
chrII	454505	C	T	214	STOP_GAINED	R29*	W10D9.1	W10D9.1	gbrowse
chrII	477250	GA	G	207	FRAME_SHIFT	-151	W07E6.5	W07E6.5	gbrowse
chrII	563298	ATTTTTTT	ATTTTTTTT	83.7	FRAME_SHIFT	-743?	C09E8.1	C09E8.1b	gbrowse
chrII	586087	GTTTTT	GTTTT	162	FRAME_SHIFT	-297	W08F4.13	W08F4.13	gbrowse
chrII	609070	TAAAAAAAA	TAAAAAAAAA	55.7	FRAME_SHIFT	-1?	W04H10.1	W04H10.1	gbrowse
chrII	652001	A	G	214	START_LOST	M1V	K07E8.5	K07E8.5	gbrowse
chrII	658710	T	A	93.2	START_LOST	M1K	sdz-24	K07E8.3.1	gbrowse
chrII	658710	T	A	93.2	START_LOST	M1K	sdz-24	K07E8.3.2	gbrowse
chrII	658710	T	A	93.2	START_LOST	M1K	sdz-24	K07E8.3.3	gbrowse
chrII	737022	C	T	214	SPLICE_SITE_ACCEPTOR		C08G5.1	C08G5.1	gbrowse
chrII	737083	A	C	214	SPLICE_SITE_DONOR		C08G5.1	C08G5.1	gbrowse
chrII	740029	C	CT	207	FRAME_SHIFT	-164?	fbxc-48	C08G5.2	gbrowse
chrII	740841	G	T	213	STOP_GAINED	S5*	fbxc-48	C08G5.2	gbrowse
chrII	791058	C	A	214	STOP_GAINED	E227*	F46F5.1	F46F5.1	gbrowse
chrII	813150	GTT	GTTT	207	FRAME_SHIFT	-28?	F46F5.5	F46F5.5	gbrowse
chrII	821506	CGGGGG	CGGGG	159	FRAME_SHIFT	-37	F46F5.8	F46F5.8	gbrowse
chrII	830232	CAAAA	CAAAAA	207	FRAME_SHIFT	-467?	F28A10.2	F28A10.2	gbrowse
chrII	863173	CCTT	CCTTGGCTGCTT	207	FRAME_SHIFT	-1107KQ?	Y46B2A.3	Y46B2A.3	gbrowse
chrII	897376	G	GA	185	FRAME_SHIFT	-282?	T07D3.3	T07D3.3	gbrowse
chrII	903497	ATTTTTTTT	ATTTTTTTTT	57.7	FRAME_SHIFT	-231?	T07D3.2	T07D3.2	gbrowse
chrII	931403	GACTTACT	GACTTACTTACT	207	FRAME_SHIFT	-58Y?	fbxc-34	R07C3.5	gbrowse
chrII	932224	TACGAGGAA	T	207	FRAME_SHIFT	-278	fbxc-34	R07C3.5	gbrowse
chrII	952470	CG	CGG	207	FRAME_SHIFT	-29?	fbxc-57	C32B5.12	gbrowse
chrII	961360	T	G	214	STOP_LOST	*151S	C32B5.13	C32B5.13	gbrowse
chrII	964051	A	C	214	STOP_LOST	*137S	C32B5.7	C32B5.7	gbrowse
chrII	981326	TAT	TATAGTCATTCATGTCAT	207	STOP_GAINED	F14*SFMSF	fbxc-16	C32B5.3	gbrowse
chrII	982405	AGG	A	207	FRAME_SHIFT	-263	fbxc-16	C32B5.3	gbrowse
chrII	987785	CTA	C	207	FRAME_SHIFT	-212	fbxc-40	C32B5.1a	gbrowse
chrII	987785	CTA	C	207	FRAME_SHIFT	-96	fbxc-40	C32B5.1b	gbrowse
chrII	988973	GAAAA	GAAA	190	FRAME_SHIFT	-26	fbxc-39	F45D11.10	gbrowse
chrII	988981	T	G	214	SPLICE_SITE_DONOR		fbxc-39	F45D11.10	gbrowse
chrII	993586	A	G	177	STOP_LOST	*78W	fbxb-28	F45D11.8	gbrowse
chrII	1002006	T	G	214	STOP_GAINED	L4*	F45D11.5	F45D11.5	gbrowse
chrII	1002092	TCCC	TCCAAGAAGCCC	207	FRAME_SHIFT	-34KK?	F45D11.5	F45D11.5	gbrowse
chrII	1002402	CAAA	CAAAA	207	FRAME_SHIFT	-122?	F45D11.5	F45D11.5	gbrowse
chrII	1033051	AAAATGTCAAAAAATGTAGGGGAAATGTCGATAAATG	AAAATG	207	FRAME_SHIFT	-539	math-34	M01D1.2b	gbrowse
chrII	1043077	C	A	214	STOP_GAINED	E303*	fbxb-45	M01D1.10	gbrowse
chrII	1043200	CTT	CTTT	207	FRAME_SHIFT	-261?	fbxb-45	M01D1.10	gbrowse
chrII	1043982	G	GT	150	FRAME_SHIFT	-17?	fbxb-45	M01D1.10	gbrowse
chrII	1055861	GAAAAAAAAA	GAAAAAAAA	55.7	FRAME_SHIFT	-147	K02E7.7	K02E7.7	gbrowse
chrII	1073968	G	T	167	STOP_GAINED	G61*	K02E7.4	K02E7.4	gbrowse
chrII	1083335	GTTTTTTTTTT	GTTTTTTTTT	41.7	FRAME_SHIFT	-37	K02E7.1	K02E7.1a	gbrowse
chrII	1139700	CAAA	CAAAA	207	FRAME_SHIFT	-219?	W09B6.5	W09B6.5	gbrowse
chrII	1140090	CTTTTTTTTTT	CTTTTTTTTT	32.7	FRAME_SHIFT	-150	W09B6.5	W09B6.5	gbrowse
chrII	1141021	ATTTTTTT	ATTTTTT	77.7	FRAME_SHIFT	-82	W09B6.5	W09B6.5	gbrowse
chrII	1278716	AGTATTG	AGTATTGTATTG	207	FRAME_SHIFT	-23Y?	srz-63	Y57G7A.12	gbrowse
chrII	1290806	C	A	212	SPLICE_SITE_DONOR		Y57G7A.8	Y57G7A.8	gbrowse
chrII	1322746	CTTTTTTTT	CTTTTTTTTT	62.7	FRAME_SHIFT	-129?	vig-1	F56D12.5b	gbrowse
chrII	1524544	ATTTTTTTT	ATTTTTTTTT	55.7	SPLICE_SITE_DONOR		Y51H7BR.7	Y51H7BR.7	gbrowse
chrII	1529852	AATGCAT	AAT	207	FRAME_SHIFT	-103	Y51H7BR.5	Y51H7BR.5	gbrowse
chrII	1534179	GTT	GT	207	FRAME_SHIFT	-123	Y51H7BR.4	Y51H7BR.4	gbrowse
chrII	1534232	A	T	40.2	STOP_GAINED	K140*	Y51H7BR.4	Y51H7BR.4	gbrowse
chrII	1534238	C	T	67.2	STOP_GAINED	Q142*	Y51H7BR.4	Y51H7BR.4	gbrowse
chrII	1534603	C	T	95.2	STOP_GAINED	Q46*	Y51H7BR.3	Y51H7BR.3	gbrowse
chrII	1534695	G	T	14.9	SPLICE_SITE_DONOR		Y51H7BR.3	Y51H7BR.3	gbrowse
chrII	1537274	C	T	151	STOP_GAINED	Q321*	fbxb-43	Y51H7BR.2	gbrowse
chrII	1547507	C	G	90.2	SPLICE_SITE_ACCEPTOR		fbxb-52	K05F6.6	gbrowse
chrII	1608267	GAAAAA	GAAAAAA	175	FRAME_SHIFT	-229?	fbxa-162	C08E3.5	gbrowse
chrII	1608795	C	T	214	STOP_GAINED	W55*	fbxa-162	C08E3.5	gbrowse
chrII	1611370	AT	A	207	FRAME_SHIFT	-12	btb-15	C08E3.2	gbrowse
chrII	1612331	TAAAA	TAAA	207	FRAME_SHIFT	-176	btb-15	C08E3.2	gbrowse
chrII	1624332	A	T	87.2	STOP_GAINED	Y116*	fbxa-160	C08E3.12	gbrowse
chrII	1638510	CAAAA	CAAAAA	207	FRAME_SHIFT	-323?	srg-20	ZC204.4b	gbrowse
chrII	1650827	A	T	214	STOP_LOST	*239K	fbxb-16	ZC204.10	gbrowse
chrII	1650913	A	C	214	STOP_GAINED	L210*	fbxb-16	ZC204.10	gbrowse
chrII	1652645	A	T	16.3	STOP_GAINED	L262*	fbxb-15	ZC204.7	gbrowse
chrII	1653192	G	A	63.2	STOP_GAINED	Q80*	fbxb-15	ZC204.7	gbrowse
chrII	1682045	T	TA	53.7	FRAME_SHIFT	-477?	F58E1.4	F58E1.4	gbrowse
chrII	1684319	ATTTTTTTT	ATTTTTTT	58.7	FRAME_SHIFT	-75	fbxb-25	F58E1.2	gbrowse
chrII	1684753	TT	TTAT	207	FRAME_SHIFT	-218?	fbxb-25	F58E1.2	gbrowse
chrII	1702429	AC	A	207	FRAME_SHIFT	-327	fbxb-47	F58E1.14	gbrowse
chrII	1705028	GAAAAAA	GAAAAA	133	FRAME_SHIFT	-281	sdz-18	F45C12.11	gbrowse
chrII	1707339	A	C	214	SPLICE_SITE_ACCEPTOR		math-29	F45C12.10a	gbrowse
chrII	1710311	GAAAAA	GAAAAAA	162	FRAME_SHIFT	-11?	fbxa-184	F45C12.8	gbrowse
chrII	1714181	CT	CTGCAAT	207	FRAME_SHIFT	-257A?	btb-7	F45C12.12	gbrowse
chrII	1728822	GCA	G	207	FRAME_SHIFT	-58	btb-9	F45C12.4	gbrowse
chrII	1740845	T	C	214	STOP_LOST	*464Q	F45C12.1	F45C12.1	gbrowse
chrII	1762808	C	T	59.2	STOP_GAINED	Q291*	F36H5.4	F36H5.4	gbrowse
chrII	1777042	A	T	84.2	STOP_GAINED	K200*	math-3	C08F1.4a	gbrowse
chrII	1777042	A	T	84.2	STOP_GAINED	K200*	math-3	C08F1.4b	gbrowse
chrII	1856399	A	G	174	SPLICE_SITE_DONOR		C52E2.8	C52E2.8	gbrowse
chrII	1923086	G	T	67.2	SPLICE_SITE_DONOR		F52C6.4	F52C6.4	gbrowse
chrII	1924774	G	C	161	START_LOST	M1I	F52C6.3	F52C6.3	gbrowse
chrII	1937274	G	A	214	STOP_GAINED	R582*	math-47	ZK250.5a.1	gbrowse
chrII	1937274	G	A	214	STOP_GAINED	R582*	math-47	ZK250.5a.2	gbrowse
chrII	1937274	G	A	214	STOP_GAINED	R789*	math-47	ZK250.5b	gbrowse
chrII	1941673	CA	CAA	207	FRAME_SHIFT	-1?	math-47	ZK250.5b	gbrowse
chrII	1989529	A	T	214	STOP_GAINED	R267*	math-44	Y16E11A.1	gbrowse
chrII	1989987	C	A	214	STOP_GAINED	C347*	math-44	Y16E11A.1	gbrowse
chrII	1994773	TATAA	TA	207	STOP_GAINED	YK184*	math-21	C40D2.3	gbrowse
chrII	2025655	T	A	85.2	STOP_GAINED	K269*	bath-21	F59H6.8	gbrowse
chrII	2064471	CAAAAAAA	CAAAAAAAA	82.7	FRAME_SHIFT	-5?	fbxb-6	F07E5.1	gbrowse
chrII	2064753	GCC	GC	207	FRAME_SHIFT	-72	fbxb-6	F07E5.1	gbrowse
chrII	2074241	G	A	214	STOP_GAINED	Q152*	F07E5.8	F07E5.8	gbrowse
chrII	2086916	T	G	214	STOP_LOST	*502C	pqn-66	T16A1.7	gbrowse
chrII	2093854	T	C	214	START_LOST	M1V	fbxb-37	T16A1.8	gbrowse
chrII	2095388	GC	GCC	207	FRAME_SHIFT	-28?	T16A1.2	T16A1.2	gbrowse
chrII	2105519	CCTGGACTG	CCTG	207	FRAME_SHIFT	-136	math-35	R52.3	gbrowse
chrII	2131322	G	GT	207	FRAME_SHIFT	-62?	sdz-28	R52.1	gbrowse
chrII	2154675	T	G	40.2	STOP_GAINED	Y164*	math-18	C40A11.1	gbrowse
chrII	2154961	A	T	141	STOP_GAINED	K243*	math-18	C40A11.1	gbrowse
chrII	2165229	T	A	84.2	SPLICE_SITE_ACCEPTOR		C33C12.4	C33C12.4	gbrowse
chrII	2165230	T	A	85.2	SPLICE_SITE_ACCEPTOR		C33C12.4	C33C12.4	gbrowse
chrII	2167913	G	A	214	STOP_GAINED	Q267*	fbxb-38	C33C12.5	gbrowse
chrII	2184711	ATTCCGTACCT	AT	207	FRAME_SHIFT	-201	C33C12.8	C33C12.8	gbrowse
chrII	2184711	ATTCCGTACCT	AT	207	SPLICE_SITE_DONOR		C33C12.8	C33C12.8	gbrowse
chrII	2220289	T	A	92.2	SPLICE_SITE_ACCEPTOR		F54A3.4	F54A3.4	gbrowse
chrII	2249280	C	T	107	STOP_GAINED	Q280*	F54A3.2	F54A3.2	gbrowse
chrII	2260527	CTTT	CTTTT	193	FRAME_SHIFT	-1187?	K09F6.3	K09F6.3	gbrowse
chrII	2301654	C	T	214	SPLICE_SITE_DONOR		B0281.6	B0281.6	gbrowse
chrII	2335933	GAAAAAAAAA	GAAAAAAAA	47.7	FRAME_SHIFT	-1	F43C11.7	F43C11.7	gbrowse
chrII	2351520	TC	TCTTCCC	207	FRAME_SHIFT	-7G?	F43C11.10	F43C11.10	gbrowse
chrII	2357683	G	T	198	STOP_GAINED	E62*	F43C11.1	F43C11.1	gbrowse
chrII	2375622	A	AG	207	FRAME_SHIFT	-75?	F16G10.2	F16G10.2	gbrowse
chrII	2375752	C	A	127	STOP_GAINED	S118*	F16G10.2	F16G10.2	gbrowse
chrII	2382220	T	TC	207	FRAME_SHIFT	-141?	F16G10.8	F16G10.8	gbrowse
chrII	2389604	G	A	214	STOP_GAINED	R185*	F16G10.10	F16G10.10	gbrowse
chrII	2391653	A	T	213	STOP_GAINED	Y245*	F16G10.11	F16G10.11	gbrowse
chrII	2422415	C	G	214	STOP_GAINED	Y66*	F42G2.2	F42G2.2	gbrowse
chrII	2454401	C	T	213	START_LOST	M1I	pqn-42	F53G2.4c	gbrowse
chrII	2471346	AC	ACC	178	FRAME_SHIFT	-19?	tsr-1	F53G2.6	gbrowse
chrII	2471348	A	AG	157	FRAME_SHIFT	-18?	tsr-1	F53G2.6	gbrowse
chrII	2543924	G	T	214	STOP_LOST	*1194L	K02F6.4	K02F6.4	gbrowse
chrII	2549451	CATGTGCGCCCAA	CA	207	FRAME_SHIFT	-818	K02F6.3	K02F6.3	gbrowse
chrII	2549505	ATTTTTTTTT	ATTTTTTTTTTT	190	FRAME_SHIFT	-839?	K02F6.3	K02F6.3	gbrowse
chrII	2554191	TG	TGG	193	FRAME_SHIFT	-76?	K02F6.1	K02F6.1	gbrowse
chrII	2641491	ATTTTTTT	ATTTTTT	90.7	FRAME_SHIFT	-217	F22E5.8	F22E5.8	gbrowse
chrII	2664594	C	T	73	STOP_GAINED	Q1043*	gcy-21	F22E5.3	gbrowse
chrII	2688956	C	A	214	STOP_GAINED	C12*	F34D6.8	F34D6.8	gbrowse
chrII	2693394	GAAAAAAAA	GAAAAAAAAA	74.7	FRAME_SHIFT	-46?	set-11	F34D6.4	gbrowse
chrII	2710764	C	T	214	STOP_GAINED	W87*	T05A8.2	T05A8.2	gbrowse
chrII	2710765	C	T	214	STOP_GAINED	W87*	T05A8.2	T05A8.2	gbrowse
chrII	2765256	TTGACCTGTG	TTG	207	FRAME_SHIFT	-81	fbxb-108	F08D12.6	gbrowse
chrII	2765343	TAAAA	TAAAAA	207	FRAME_SHIFT	-111?	fbxb-108	F08D12.6	gbrowse
chrII	2769883	ATA	ATATGTA	207	FRAME_SHIFT	-304Y?	fbxb-105	F08D12.8	gbrowse
chrII	2770322	GTCTC	GTC	207	FRAME_SHIFT	-158	fbxb-105	F08D12.8	gbrowse
chrII	2876620	TG	T	207	FRAME_SHIFT	-143	Y110A2AL.1	Y110A2AL.1	gbrowse
chrII	2900997	GAAAAAA	GAAAAA	119	FRAME_SHIFT	-15	Y110A2AM.4	Y110A2AM.4	gbrowse
chrII	2918850	T	G	214	STOP_LOST	*70S	Y110A2AR.3	Y110A2AR.3b	gbrowse
chrII	2918854	GA	G	207	FRAME_SHIFT	-68	Y110A2AR.3	Y110A2AR.3b	gbrowse
chrII	2927637	T	C	214	START_LOST	M1V	ZK355.3	ZK355.3	gbrowse
chrII	2944567	G	T	214	SPLICE_SITE_ACCEPTOR		T11F1.6	T11F1.6	gbrowse
chrII	2947715	T	A	214	SPLICE_SITE_DONOR		srw-79	T11F1.5	gbrowse
chrII	2956214	CATGGCTGAT	CAT	207	FRAME_SHIFT	-50	T11F1.2	T11F1.2	gbrowse
chrII	3020784	G	C	214	STOP_GAINED	S347*	clec-2	B0454.7	gbrowse
chrII	3096918	G	A	214	STOP_GAINED	Q15*	Y25C1A.14	Y25C1A.14	gbrowse
chrII	3149239	ACCCCC	ACCCC	151	FRAME_SHIFT	-113	T10D4.11	T10D4.11	gbrowse
chrII	3179906	A	G	214	SPLICE_SITE_ACCEPTOR		sri-40	Y27F2A.3b	gbrowse
chrII	3269813	CAAAAAAAAAA	CAAAAAAAAAAA	37.7	FRAME_SHIFT	-65?	F02E11.7	F02E11.7a	gbrowse
chrII	3294564	A	C	214	SPLICE_SITE_ACCEPTOR		F39E9.9	F39E9.9	gbrowse
chrII	3350274	C	T	90.2	STOP_GAINED	Q5*	bath-29	F14D2.4a	gbrowse
chrII	3350274	C	T	90.2	STOP_GAINED	Q5*	bath-29	F14D2.4b	gbrowse
chrII	3360590	G	A	214	SPLICE_SITE_ACCEPTOR		bath-27	F14D2.1	gbrowse
chrII	3376504	ATC	A	207	FRAME_SHIFT	-270	bath-10	Y49F6C.4	gbrowse
chrII	3402322	GACACTTCGCATACACTT	GACACTT	207	FRAME_SHIFT	-153	F18A12.6	F18A12.6	gbrowse
chrII	3404211	TC	T	207	FRAME_SHIFT	-69	F18A12.4	F18A12.4	gbrowse
chrII	3408469	ATT	AT	207	FRAME_SHIFT	-333	F18A12.3	F18A12.3	gbrowse
chrII	3409023	ACCCCC	ACCCCCC	150	FRAME_SHIFT	-419?	F18A12.3	F18A12.3	gbrowse
chrII	3412313	CTT	CTTT	207	FRAME_SHIFT	-371?	F18A12.7	F18A12.7	gbrowse
chrII	3481625	AACTCAC	AAC	207	SPLICE_SITE_DONOR		Y49F6B.8	Y49F6B.8	gbrowse
chrII	3492907	G	A	214	STOP_GAINED	W292*	fbxb-112	Y49F6B.3	gbrowse
chrII	3515221	C	CCA	207	FRAME_SHIFT	-89?	Y49F6B.14	Y49F6B.14	gbrowse
chrII	3581221	ATTT	ATT	207	FRAME_SHIFT	-280	clec-134	W10G11.11	gbrowse
chrII	3609783	G	A	214	STOP_GAINED	R28*	Y49F6A.5	Y49F6A.5	gbrowse
chrII	3637997	TCCATCC	TCCATCCCATCC	207	FRAME_SHIFT	-264G?	fbxb-31	M151.5	gbrowse
chrII	3710636	CATCAGAT	CAT	207	FRAME_SHIFT	-227	srx-110	C46E10.6	gbrowse
chrII	3721946	G	T	214	SPLICE_SITE_ACCEPTOR		C46E10.3	C46E10.3	gbrowse
chrII	3737476	CTTTTTT	CTTTTT	106	FRAME_SHIFT	-33	F12E12.3	F12E12.3	gbrowse
chrII	3842542	AACTTACT	AACT	207	FRAME_SHIFT	-175	C17A2.7	C17A2.7	gbrowse
chrII	3842542	AACTTACT	AACT	207	SPLICE_SITE_DONOR		C17A2.7	C17A2.7	gbrowse
chrII	3843356	GAAAAAA	GAAAAAAA	103	FRAME_SHIFT	-15?	C17A2.7	C17A2.7	gbrowse
chrII	3856135	GA	G	207	FRAME_SHIFT	-49	C49D10.7	C49D10.7	gbrowse
chrII	4063508	T	A	214	STOP_GAINED	K145*	fbxb-118	W06A11.3	gbrowse
chrII	4168350	C	CAAAACT	207	SPLICE_SITE_ACCEPTOR		R03H10.4	R03H10.4	gbrowse
chrII	4171814	C	A	214	STOP_LOST	*325Y	R03H10.6	R03H10.6	gbrowse
chrII	4194327	GAAA	GAA	207	FRAME_SHIFT	-44	F31D5.4	F31D5.4	gbrowse
chrII	4235180	C	A	214	STOP_GAINED	E204*	fbxc-43	C16A11.9	gbrowse
chrII	4410498	ATGT	AT	207	FRAME_SHIFT	-489	ZK430.5	ZK430.5	gbrowse
chrII	4458434	TAGAG	TAG	207	FRAME_SHIFT	-397	T12C9.7	T12C9.7b	gbrowse
chrII	4458434	TAGAG	TAG	207	FRAME_SHIFT	-398	T12C9.7	T12C9.7a	gbrowse
chrII	4471465	G	A	214	SPLICE_SITE_DONOR		W06B4.1	W06B4.1	gbrowse
chrII	4529633	GAAAAAAAAAA	GAAAAAAAAAAA	27.7	SPLICE_SITE_ACCEPTOR		sra-32	B0304.5	gbrowse
chrII	5103404	GAAAAAAAAAA	GAAAAAAAAA	42.7	FRAME_SHIFT	-105	C04G6.11	C04G6.11	gbrowse
chrII	5230109	T	G	214	STOP_GAINED	Y14*	EGAP2.2	EGAP2.2	gbrowse
chrII	5490225	CTT	CTTT	207	FRAME_SHIFT	-569?	F12A10.4	F12A10.4	gbrowse
chrII	5519986	CA	C	207	FRAME_SHIFT	-246	ZK177.2	ZK177.2	gbrowse
chrII	5660766	C	T	214	START_LOST	M1I	C25H3.12	C25H3.12	gbrowse
chrII	5731095	ATTTTTTT	ATTTTTTTT	93.7	FRAME_SHIFT	-30?	C18A3.11	C18A3.11	gbrowse
chrII	6082485	AAGATATGCCCCCCAAGATACACCCCAGTTTGTCTAC	A	207	FRAME_SHIFT	-1	F21H12.3	F21H12.3	gbrowse
chrII	6113300	CAAAA	CAAAAA	207	FRAME_SHIFT	-18?	C29H12.5	C29H12.5	gbrowse
chrII	6545446	GAAAAAAAA	GAAAAAAAAA	70.7	SPLICE_SITE_DONOR		C56E6.9	C56E6.9	gbrowse
chrII	6658712	C	A	214	STOP_GAINED	G23*	T19D12.10	T19D12.10	gbrowse
chrII	6760481	ATTTTTTTTT	ATTTTTTTTTT	39.7	FRAME_SHIFT	-313?	F41G3.2	F41G3.2	gbrowse
chrII	6958094	T	G	210	STOP_LOST	*1148S	tra-2	C15F1.3b	gbrowse
chrII	6976997	ATTTTTTTTTT	ATTTTTTTTT	45.7	FRAME_SHIFT	-88	C15F1.8	C15F1.8	gbrowse
chrII	7042871	CAAAAAA	CAAAAA	125	FRAME_SHIFT	-12	ZK1127.6	ZK1127.6.1	gbrowse
chrII	7042871	CAAAAAA	CAAAAA	125	FRAME_SHIFT	-12	ZK1127.6	ZK1127.6.2	gbrowse
chrII	7083194	CAAGAACTGTGCATCAATGGCGAAAGAACTGTG	CAAGAACTGTG	207	FRAME_SHIFT	-255	T02G5.4	T02G5.4	gbrowse
chrII	7083194	CAAGAACTGTGCATCAATGGCGAAAGAACTGTG	CAAGAACTGTG	207	SPLICE_SITE_DONOR		T02G5.4	T02G5.4	gbrowse
chrII	7276829	GCCC	GCCCC	207	FRAME_SHIFT	-53?	C30G12.3	C30G12.3	gbrowse
chrII	7367429	A	G	147	STOP_LOST	*105Q	F43E2.6	F43E2.6a	gbrowse
chrII	7367429	A	G	147	STOP_LOST	*97Q	F43E2.6	F43E2.6b.1	gbrowse
chrII	7367429	A	G	147	STOP_LOST	*97Q	F43E2.6	F43E2.6b.2	gbrowse
chrII	7521418	ATTTTTT	ATTTTTTT	129	FRAME_SHIFT	-486?	C28F5.4	C28F5.4	gbrowse
chrII	7526382	G	A	214	SPLICE_SITE_ACCEPTOR		rnh-1.1	ZK1290.6	gbrowse
chrII	7578801	TATTTCAATAATTTCAA	TATTTCAA	207	SPLICE_SITE_ACCEPTOR		F35D2.6	F35D2.6	gbrowse
chrII	7688225	T	C	214	SPLICE_SITE_DONOR		F18A1.1	F18A1.1	gbrowse
chrII	7816654	CAAA	CA	207	FRAME_SHIFT	-1	cki-2	T05A6.2a.1	gbrowse
chrII	7816654	CAAA	CA	207	FRAME_SHIFT	-1	cki-2	T05A6.2a.2	gbrowse
chrII	7816654	CAAA	CA	207	FRAME_SHIFT	-1	cki-2	T05A6.2b	gbrowse
chrII	7876632	T	C	214	SPLICE_SITE_ACCEPTOR		T01H3.2	T01H3.2.2	gbrowse
chrII	8366667	AA	AAATTATCTCA	207	SPLICE_SITE_DONOR		amt-3	M195.3	gbrowse
chrII	9091143	T	G	214	STOP_LOST	*179Y	C07H4.1	C07H4.1	gbrowse
chrII	9099594	T	C	214	SPLICE_SITE_DONOR		T24H10.1	T24H10.1	gbrowse
chrII	9104221	AGT	A	75.7	FRAME_SHIFT	-136	T24H10.5	T24H10.5	gbrowse
chrII	9547333	TTTTAA	T	207	SPLICE_SITE_DONOR		AH6.9	AH6.9	gbrowse
chrII	9699397	G	A	214	SPLICE_SITE_DONOR		Y53C12A.8	Y53C12A.8	gbrowse
chrII	9794515	CAAAAAA	CAAAAA	127	SPLICE_SITE_DONOR		T10B9.6	T10B9.6	gbrowse
chrII	9938079	ATAACT	AT	207	FRAME_SHIFT	-215	C05C10.7	C05C10.7	gbrowse
chrII	9979578	CAAAAAAAA	CAAAAAAAAA	62.7	FRAME_SHIFT	-113?	ZK892.6	ZK892.6	gbrowse
chrII	10442288	GAA	GAAA	207	FRAME_SHIFT	-161?	E04D5.4	E04D5.4a	gbrowse
chrII	10442288	GAA	GAAA	207	FRAME_SHIFT	-56?	E04D5.4	E04D5.4b	gbrowse
chrII	10569316	GTTT	GTTTTACAATTATATTTT	207	FRAME_SHIFT	-62YNYI?	C06A1.2	C06A1.2	gbrowse
chrII	10613035	CAAAAAAAA	CAAAAAAAAA	63.7	FRAME_SHIFT	-28?	C14A4.12	C14A4.12a	gbrowse
chrII	10613035	CAAAAAAAA	CAAAAAAAAA	63.7	FRAME_SHIFT	-28?	C14A4.12	C14A4.12b	gbrowse
chrII	10626229	GTTTTTTTTT	GTTTTTTTTTT	45.7	FRAME_SHIFT	-603?	cutl-9	M28.1	gbrowse
chrII	10645631	C	A	214	STOP_GAINED	Y393*	M28.4	M28.4	gbrowse
chrII	10915033	AT	ATT	207	FRAME_SHIFT	-79?	F44F4.15	F44F4.15	gbrowse
chrII	10915071	TAGAAGAA	T	207	FRAME_SHIFT	-92	F44F4.15	F44F4.15	gbrowse
chrII	10934746	AGGGGGGG	AGGGGGG	87.7	FRAME_SHIFT	-110	R03D7.2	R03D7.2	gbrowse
chrII	10935029	TGGGGG	TGGGGGG	161	FRAME_SHIFT	-16?	R03D7.2	R03D7.2	gbrowse
chrII	11174863	GAAAA	GAAAAA	207	FRAME_SHIFT	-153?	F37H8.2	F37H8.2	gbrowse
chrII	11519430	GAAA	GAA	207	FRAME_SHIFT	-159	B0334.10	B0334.10	gbrowse
chrII	11764467	C	T	214	SPLICE_SITE_DONOR		F44E5.3	F44E5.3	gbrowse
chrII	11882693	T	TCAAGCTCCGTCATACAGCTAAA	207	FRAME_SHIFT	-29QAPSYS*?	ZK930.5	ZK930.5	gbrowse
chrII	11885714	TGAG	TG	207	FRAME_SHIFT	-40	ZK930.6	ZK930.6	gbrowse
chrII	11914610	A	G	214	SPLICE_SITE_ACCEPTOR		ZK930.7	ZK930.7	gbrowse
chrII	12070148	T	C	214	STOP_LOST	*168Q	Y17G7B.22	Y17G7B.22.1	gbrowse
chrII	12070148	T	C	214	STOP_LOST	*168Q	Y17G7B.22	Y17G7B.22.2	gbrowse
chrII	12070149	A	T	214	STOP_LOST	*168L	Y17G7B.22	Y17G7B.22.1	gbrowse
chrII	12070149	A	T	214	STOP_LOST	*168L	Y17G7B.22	Y17G7B.22.2	gbrowse
chrII	12109398	C	T	214	SPLICE_SITE_DONOR		Y17G7B.19	Y17G7B.19	gbrowse
chrII	12151704	GTTTTTTTTTT	GTTTTTTTT	148	FRAME_SHIFT	-213	Y57A10A.3	Y57A10A.3	gbrowse
chrII	12301186	AAGC	AAGCTAGC	207	FRAME_SHIFT	-121A?	C50E10.1	C50E10.1	gbrowse
chrII	12301189	C	CTAGA	119	FRAME_SHIFT	-121S?	C50E10.1	C50E10.1	gbrowse
chrII	12377238	G	T	214	STOP_GAINED	Y34*	Y57A10B.2	Y57A10B.2	gbrowse
chrII	12383873	TA	T	207	FRAME_SHIFT	-134	btb-14	Y57A10B.3	gbrowse
chrII	12419835	TAA	TA	207	FRAME_SHIFT	-159	sre-26	Y57A10C.4	gbrowse
chrII	12442296	ATTTTT	ATTTT	178	FRAME_SHIFT	-52	W05H5.2	W05H5.2	gbrowse
chrII	12443081	GTTTT	GTTT	207	FRAME_SHIFT	-320	W05H5.1	W05H5.1	gbrowse
chrII	12450721	ACTTCCTT	ACTT	207	FRAME_SHIFT	-200	sre-34	W05H5.8	gbrowse
chrII	12463257	CTGAACAAGGGTGA	CTGA	207	SPLICE_SITE_DONOR		F15A4.2	F15A4.2	gbrowse
chrII	12478304	CTTTTTTT	CTTTTTT	89.7	FRAME_SHIFT	-147	F15A4.8	F15A4.8a	gbrowse
chrII	12478304	CTTTTTTT	CTTTTTT	89.7	FRAME_SHIFT	-147	F15A4.8	F15A4.8b	gbrowse
chrII	12478304	CTTTTTTT	CTTTTTT	89.7	FRAME_SHIFT	-147	F15A4.8	F15A4.8c	gbrowse
chrII	12546893	G	A	214	STOP_GAINED	W45*	F49C5.10	F49C5.10	gbrowse
chrII	12668810	G	GA	207	FRAME_SHIFT	-14?	rgs-4	Y38E10A.21	gbrowse
chrII	13260825	T	A	84.2	STOP_GAINED	L77*	Y48C3A.1	Y48C3A.1	gbrowse
chrII	13410213	TTA	T	71.7	FRAME_SHIFT	-333	efl-2	Y48C3A.17c	gbrowse
chrII	13412570	CAAAAAAAAA	CAAAAAAAAAA	48.7	FRAME_SHIFT	-1?	Y48C3A.18	Y48C3A.18a	gbrowse
chrII	13487160	T	A	154	STOP_GAINED	K559*	alh-7	F45H10.1.1	gbrowse
chrII	13487160	T	A	154	STOP_GAINED	K559*	alh-7	F45H10.1.2	gbrowse
chrII	13628632	G	A	214	STOP_GAINED	Q33*	gst-17	F37B1.6	gbrowse
chrII	13879747	GGCG	GG	75	FRAME_SHIFT	-375	ing-3	Y51H1A.4	gbrowse
chrII	13879750	GGC	G	49	FRAME_SHIFT	-376	ing-3	Y51H1A.4	gbrowse
chrII	13898559	ATTTTTTTT	ATTTTTTTTT	66.7	FRAME_SHIFT	-147?	W02B8.1	W02B8.1	gbrowse
chrII	13921653	GGCTTGCAGCT	GGCT	207	FRAME_SHIFT	-154	mltn-4	W02B8.4	gbrowse
chrII	13921653	GGCTTGCAGCT	GGCT	207	SPLICE_SITE_ACCEPTOR		mltn-4	W02B8.4	gbrowse
chrII	14007675	GC	G	66.6	FRAME_SHIFT	-238	F01D5.6	F01D5.6	gbrowse
chrII	14117797	GAATAATAATAATAATAATAATAATAATAATAATA	GAATAATAATAATAATAATAATAATAATAATA	207	SPLICE_SITE_DONOR		K09E4.4	K09E4.4.1	gbrowse
chrII	14130532	CGGGGGGGGG	CGGGGGGGGGGG	87.7	FRAME_SHIFT	-262?	K09E4.2	K09E4.2.1	gbrowse
chrII	14130532	CGGGGGGGGG	CGGGGGGGGGGG	87.7	FRAME_SHIFT	-262?	K09E4.2	K09E4.2.2	gbrowse
chrII	14136194	TGCTAA	T	207	FRAME_SHIFT	-453	cacn-1	W03H9.4	gbrowse
chrII	14147431	C	A	214	STOP_GAINED	G830*	W03H9.1	W03H9.1	gbrowse
chrII	14226514	GAT	GATAT	207	FRAME_SHIFT	-621?	men-1	Y48B6A.12.1	gbrowse
chrII	14226514	GAT	GATAT	207	FRAME_SHIFT	-621?	men-1	Y48B6A.12.2	gbrowse
chrII	14226514	GAT	GATAT	207	FRAME_SHIFT	-621?	men-1	Y48B6A.12.3	gbrowse
chrII	14256294	TG	TAG	131	FRAME_SHIFT	-620?	Y54G11A.1	Y54G11A.1	gbrowse
chrII	14256296	AGATTTTTTGGGGA	AGA	207	FRAME_SHIFT	-615	Y54G11A.1	Y54G11A.1	gbrowse
chrII	14256393	ATTTTTTT	ATTTTTT	78.7	FRAME_SHIFT	-585	Y54G11A.1	Y54G11A.1	gbrowse
chrII	14256794	T	TCGAGGCATTTTA	207	STOP_GAINED	-567*NAS	Y54G11A.1	Y54G11A.1	gbrowse
chrII	14340571	A	G	107	SPLICE_SITE_DONOR		ddl-3	Y54G11A.8b	gbrowse
chrII	14364036	TC	TCC	207	SPLICE_SITE_ACCEPTOR		R06A4.2	R06A4.2.2	gbrowse
chrII	14392342	TAA	TAAA	207	FRAME_SHIFT	-383?	nurf-1	F26H11.2a	gbrowse
chrII	14392342	TAA	TAAA	207	FRAME_SHIFT	-383?	nurf-1	F26H11.2b	gbrowse
chrII	14392342	TAA	TAAA	207	FRAME_SHIFT	-383?	nurf-1	F26H11.2c	gbrowse
chrII	14537072	TA	T	207	FRAME_SHIFT	-107	clec-147	C04H5.2	gbrowse
chrII	14537482	C	A	212	START_LOST	M1I	clec-147	C04H5.2	gbrowse
chrII	14683285	AAACAACACACAACAACACACAACAACACAC	AAACAACACACAACAACACAC	207	FRAME_SHIFT	-120	K02B7.4	K02B7.4	gbrowse
chrII	14785817	CAGTCCATTCCCCCCAATTGGTGA	CA	207	FRAME_SHIFT	-27	Y54E2A.9	Y54E2A.9	gbrowse
chrII	14988557	AACA	AA	207	FRAME_SHIFT	-17	Y53F4B.43	Y53F4B.43.1	gbrowse
chrII	14988557	AACA	AA	207	FRAME_SHIFT	-17	Y53F4B.43	Y53F4B.43.2	gbrowse
chrII	15036817	CTTTTTTTT	CTTTTTTTTT	67.7	FRAME_SHIFT	-885?	Y53F4B.13	Y53F4B.13	gbrowse
chrII	15054428	C	CA	89.7	FRAME_SHIFT	-42?	Y53F4B.16	Y53F4B.16	gbrowse
chrII	15055575	CAAAAAAAAA	CAAAAAAAAAA	24.7	SPLICE_SITE_DONOR		Y53F4B.16	Y53F4B.16	gbrowse
chrII	15165111	AGATCTGA	AGA	207	FRAME_SHIFT	-126	gst-27	Y53F4B.30	gbrowse
chrII	15174622	ATT	ATTT	207	FRAME_SHIFT	-68?	gst-31	Y53F4B.35	gbrowse
chrII	15179886	GAAAAAAAA	GAAAAAAAAA	68.7	FRAME_SHIFT	-219?	gst-34	Y1H11.1	gbrowse
chrIII	11914	A	AT	203	FRAME_SHIFT	-419?	H10E21.2	H10E21.2.1	gbrowse
chrIII	11914	A	AT	203	FRAME_SHIFT	-419?	H10E21.2	H10E21.2.2	gbrowse
chrIII	11938	T	G	214	STOP_LOST	*427E	H10E21.2	H10E21.2.1	gbrowse
chrIII	11938	T	G	214	STOP_LOST	*427E	H10E21.2	H10E21.2.2	gbrowse
chrIII	15791	ATTTTTTT	ATTTTTT	84.7	FRAME_SHIFT	-27	H10E21.1	H10E21.1b	gbrowse
chrIII	35650	T	G	214	STOP_LOST	*635C	W05G11.4	W05G11.4	gbrowse
chrIII	39346	A	T	209	STOP_GAINED	L39*	W05G11.4	W05G11.4	gbrowse
chrIII	59728	GC	GCC	139	SPLICE_SITE_ACCEPTOR		btb-5	W05G11.5	gbrowse
chrIII	63326	GAAAAAAAAAA	GAAAAAAAA	152	FRAME_SHIFT	-581	W05G11.6	W05G11.6d.1	gbrowse
chrIII	63326	GAAAAAAAAAA	GAAAAAAAA	152	FRAME_SHIFT	-581	W05G11.6	W05G11.6d.2	gbrowse
chrIII	63326	GAAAAAAAAAA	GAAAAAAAA	152	FRAME_SHIFT	-581	W05G11.6	W05G11.6d.3	gbrowse
chrIII	82821	TA	TGA	124	FRAME_SHIFT	-359?	F54C4.3	F54C4.3b	gbrowse
chrIII	107450	C	A	107	START_LOST	M1I	fbxa-57	C29F9.10	gbrowse
chrIII	115215	TCCCAA	TCCCAACCCAA	207	FRAME_SHIFT	-5P?	C29F9.6	C29F9.6.1	gbrowse
chrIII	115215	TCCCAA	TCCCAACCCAA	207	FRAME_SHIFT	-5P?	C29F9.6	C29F9.6.2	gbrowse
chrIII	115215	TCCCAA	TCCCAACCCAA	207	FRAME_SHIFT	-5P?	C29F9.6	C29F9.6.3	gbrowse
chrIII	132637	G	T	214	STOP_GAINED	E72*	C29F9.1	C29F9.1	gbrowse
chrIII	136318	C	T	214	STOP_GAINED	Q82*	T17A3.2	T17A3.2	gbrowse
chrIII	140246	T	A	88.2	STOP_GAINED	K305*	fbxb-81	T17A3.3	gbrowse
chrIII	144351	G	C	214	STOP_GAINED	S35*	fbxb-83	T17A3.6	gbrowse
chrIII	148696	C	T	211	SPLICE_SITE_ACCEPTOR		ver-2	T17A3.8	gbrowse
chrIII	148790	CTTTTT	CTTTTTT	157	FRAME_SHIFT	-183?	ver-2	T17A3.8	gbrowse
chrIII	149165	C	T	214	SPLICE_SITE_ACCEPTOR		ver-2	T17A3.8	gbrowse
chrIII	149643	C	T	206	START_LOST	M1I	ver-2	T17A3.8	gbrowse
chrIII	149644	A	T	214	START_LOST	M1K	ver-2	T17A3.8	gbrowse
chrIII	156835	ACCCCC	ACCCC	157	FRAME_SHIFT	-6	ver-1	T17A3.1	gbrowse
chrIII	163920	TGC	T	207	FRAME_SHIFT	-191	F40G9.8	F40G9.8	gbrowse
chrIII	164013	ATAAAGTA	ATAAAGTAAAGTA	207	FRAME_SHIFT	-176Y?	F40G9.8	F40G9.8	gbrowse
chrIII	164662	G	GA	207	FRAME_SHIFT	-56?	F40G9.8	F40G9.8	gbrowse
chrIII	170782	G	A	214	STOP_GAINED	Q274*	F40G9.9	F40G9.9	gbrowse
chrIII	174888	C	A	206	SPLICE_SITE_ACCEPTOR		clec-148	F40G9.10	gbrowse
chrIII	175708	A	T	214	STOP_GAINED	L42*	clec-148	F40G9.10	gbrowse
chrIII	176301	T	TC	207	FRAME_SHIFT	-252?	F40G9.14	F40G9.14	gbrowse
chrIII	176703	A	T	214	SPLICE_SITE_DONOR		F40G9.14	F40G9.14	gbrowse
chrIII	177788	CGG	CGGG	207	FRAME_SHIFT	-8?	F40G9.14	F40G9.14	gbrowse
chrIII	186745	A	T	69.2	STOP_GAINED	K172*	btb-1	F40G9.4	gbrowse
chrIII	378163	CAAAAAAAAA	CAAAAAAAAAA	52.7	FRAME_SHIFT	-298?	gsto-3	K10F12.4a	gbrowse
chrIII	1031144	A	T	214	START_LOST	M1K	E_BE45912.2	E_BE45912.2	gbrowse
chrIII	1139073	G	GT	207	FRAME_SHIFT	-144?	Y71D11A.3	Y71D11A.3b	gbrowse
chrIII	1342426	T	A	214	STOP_GAINED	K21*	fbxa-26	Y82E9BL.7	gbrowse
chrIII	1342451	C	T	214	STOP_GAINED	W12*	fbxa-26	Y82E9BL.7	gbrowse
chrIII	1439266	TTGTGT	TT	207	FRAME_SHIFT	-46	Y82E9BR.2	Y82E9BR.2	gbrowse
chrIII	1688683	CTTT	CTT	207	FRAME_SHIFT	-153	Y22D7AR.14	Y22D7AR.14	gbrowse
chrIII	1974142	T	A	214	STOP_GAINED	K455*	R155.3	R155.3	gbrowse
chrIII	1978404	GAT	GATAT	207	FRAME_SHIFT	-243?	R155.4	R155.4	gbrowse
chrIII	1980426	CTTTTTTTTTT	CTTTTTTTTT	33.7	FRAME_SHIFT	-869	R155.4	R155.4	gbrowse
chrIII	1985103	ATTTTTTTT	ATTTTTTTTT	64.7	FRAME_SHIFT	-5?	Y39A3B.3	Y39A3B.3	gbrowse
chrIII	2057241	TTGA	TCCCATTCCAACTGA	107	FRAME_SHIFT	-109SWM?	Y39A3A.2	Y39A3A.2	gbrowse
chrIII	2118705	CT	CTT	207	FRAME_SHIFT	-165?	Y48G9A.6	Y48G9A.6	gbrowse
chrIII	2250399	A	AT	207	FRAME_SHIFT	-184?	fbxa-7	T20H9.1	gbrowse
chrIII	2254534	G	T	214	SPLICE_SITE_DONOR		fbxa-73	T20H9.4	gbrowse
chrIII	2283896	G	A	214	STOP_GAINED	W227*	Y54F10BM.3	Y54F10BM.3	gbrowse
chrIII	2283897	G	A	214	STOP_GAINED	W227*	Y54F10BM.3	Y54F10BM.3	gbrowse
chrIII	2341688	AATTTTTCAAATTTTGAGCCCATTTTTCA	AATTTTTCA	207	SPLICE_SITE_ACCEPTOR		Y54F10BM.1	Y54F10BM.1	gbrowse
chrIII	2361283	GTTTTTTTTT	GTTTTTTTT	42.7	FRAME_SHIFT	-944	gip-1	H04J21.3b	gbrowse
chrIII	2390336	CTTTTTTT	CTTTTTT	87.7	FRAME_SHIFT	-130	H14E04.4	H14E04.4	gbrowse
chrIII	2390377	A	T	209	STOP_GAINED	L119*	H14E04.4	H14E04.4	gbrowse
chrIII	2427314	AGG	AG	207	FRAME_SHIFT	-305	W04B5.2	W04B5.2	gbrowse
chrIII	2441617	C	CA	207	FRAME_SHIFT	-355?	E02H9.6	E02H9.6	gbrowse
chrIII	2442008	TAAAAAA	TAAAAA	122	FRAME_SHIFT	-401	E02H9.6	E02H9.6	gbrowse
chrIII	2522857	CAAAAAAAA	CAAAAAAAAA	67.7	SPLICE_SITE_DONOR		rbc-2	Y54F10AM.10	gbrowse
chrIII	2579981	ATTTTTTTTT	ATTTTTTTTTT	38.7	FRAME_SHIFT	-124?	Y71H2B.8	Y71H2B.8	gbrowse
chrIII	2605428	GAAAAA	GAAAA	157	FRAME_SHIFT	-71	Y71H2B.11	Y71H2B.11	gbrowse
chrIII	2783904	A	T	214	SPLICE_SITE_DONOR		Y71H2AM.20	Y71H2AM.20b	gbrowse
chrIII	2788651	TTC	T	207	FRAME_SHIFT	-72	Y71H2AM.24	Y71H2AM.24	gbrowse
chrIII	3055086	CTTTTTT	CTTTTTTT	106	FRAME_SHIFT	-572?	H06I04.5	H06I04.5	gbrowse
chrIII	3109917	GAAAA	GAAAAA	207	FRAME_SHIFT	-47?	Y53G8B.3	Y53G8B.3	gbrowse
chrIII	3259323	C	G	214	STOP_LOST	*184S	Y53G8AM.6	Y53G8AM.6	gbrowse
chrIII	3333184	C	A	214	STOP_GAINED	S53*	Y53G8AR.1	Y53G8AR.1	gbrowse
chrIII	3387579	AACGTA	AA	207	FRAME_SHIFT	-175	C56G7.2	C56G7.2	gbrowse
chrIII	3453971	A	G	214	START_LOST	M1T	K01A11.3	K01A11.3	gbrowse
chrIII	3837131	A	G	214	STOP_LOST	*503W	cyp-25A2	C36A4.2	gbrowse
chrIII	4710780	G	A	214	STOP_GAINED	W146*	T04A8.18	T04A8.18	gbrowse
chrIII	4869107	GAAA	GAA	207	FRAME_SHIFT	-34	C35D10.3	C35D10.3	gbrowse
chrIII	5635436	GAAAAAAAAAAA	GAAAAAAAAA	141	FRAME_SHIFT	-1	ckk-1	C05H8.1b	gbrowse
chrIII	5882833	ATTTTTTTTTT	ATTTTTTTTT	47.7	FRAME_SHIFT	-12	F01F1.14	F01F1.14	gbrowse
chrIII	6613662	C	T	214	STOP_GAINED	Q228*	Y40D12A.2	Y40D12A.2	gbrowse
chrIII	7063043	AG	A	207	FRAME_SHIFT	-75	R01H2.1	R01H2.1	gbrowse
chrIII	7080692	GAAAAAAAAAAA	GAAAAAAAAAA	29.7	FRAME_SHIFT	-9	ZK418.7	ZK418.7	gbrowse
chrIII	7368657	C	T	214	STOP_GAINED	R191*	T20B12.4	T20B12.4	gbrowse
chrIII	7647221	GCA	GCAGACA	156	FRAME_SHIFT	-182C?	ZK783.3	ZK783.3	gbrowse
chrIII	7649150	CAGCAGCAGGCCCC	CAGCAGCAGGCCCCCGATGTAGCAGCAGGCCCC	140	FRAME_SHIFT	-133RCSSRP?	ZK783.6	ZK783.6	gbrowse
chrIII	7895759	A	C	214	STOP_LOST	*273E	ZK688.10	ZK688.10	gbrowse
chrIII	8017858	AAGTTTGG	A	207	FRAME_SHIFT	-782	lin-36	F44B9.6	gbrowse
chrIII	8394160	GTTTTT	GTTTTTT	154	FRAME_SHIFT	-106?	ZK353.5	ZK353.5	gbrowse
chrIII	8616024	GTGG	GTGGTTGG	207	FRAME_SHIFT	-35P?	C06E1.11	C06E1.11	gbrowse
chrIII	8616027	G	GTTGT	207	FRAME_SHIFT	-35T?	C06E1.11	C06E1.11	gbrowse
chrIII	8617470	TAATGTGATGGAAAT	TAATGTGATGGAAATGTGATGGAAAT	207	FRAME_SHIFT	-161ISI?	C13G5.2	C13G5.2	gbrowse
chrIII	8891662	T	C	214	SPLICE_SITE_DONOR		tag-256	ZK637.3.2	gbrowse
chrIII	9835616	CG	CGAG	207	FRAME_SHIFT	-155?	K11H3.8	K11H3.8b	gbrowse
chrIII	10034138	CAAAAAAA	CAAAAAAAA	85.7	FRAME_SHIFT	-19?	M04D8.8	M04D8.8	gbrowse
chrIII	10063769	CCACTTCC	CCACTTCCCAACACTTCC	207	FRAME_SHIFT	-137QHF?	ekl-6	T16G12.5	gbrowse
chrIII	10084831	TC	TCC	207	FRAME_SHIFT	-264?	T16H12.1	T16H12.1b	gbrowse
chrIII	10084831	TC	TCC	207	FRAME_SHIFT	-321?	T16H12.1	T16H12.1a	gbrowse
chrIII	10450722	TTCGTCTCGAAGTC	TTC	207	FRAME_SHIFT	-94	H04D03.4	H04D03.4	gbrowse
chrIII	10703703	CTCCCGAT	CT	207	FRAME_SHIFT	-711	Y39A1A.22	Y39A1A.22	gbrowse
chrIII	11503085	GAAAAAAAAAAA	GAAAAAAAAAAAA	15.8	FRAME_SHIFT	-275?	Y66D12A.21	Y66D12A.21	gbrowse
chrIII	11649662	G	A	214	STOP_GAINED	W416*	Y41C4A.1	Y41C4A.1	gbrowse
chrIII	11721784	G	A	214	SPLICE_SITE_DONOR		Y41C4A.11	Y41C4A.11	gbrowse
chrIII	11994334	CCAC	CCACAC	109	FRAME_SHIFT	-232?	wah-1	Y56A3A.32	gbrowse
chrIII	12350761	GGC	GGCGGGGGCAGC	84.7	SPLICE_SITE_DONOR		pph-4.1	Y75B8A.30	gbrowse
chrIII	12386988	AG	AGGG	207	FRAME_SHIFT	-65?	Y49E10.30	Y49E10.30	gbrowse
chrIII	12440387	ATCTCTCTC	ATCTCTC	207	FRAME_SHIFT	-290	fbxa-218	Y49E10.17b	gbrowse
chrIII	12440387	ATCTCTCTC	ATCTCTC	207	FRAME_SHIFT	-353	fbxa-218	Y49E10.17a	gbrowse
chrIII	12459183	CAAAAAAAA	CAAAAAAA	60.1	FRAME_SHIFT	-384	Y49E10.21	Y49E10.21b	gbrowse
chrIII	12529430	T	A	214	SPLICE_SITE_DONOR		Y111B2A.25	Y111B2A.25	gbrowse
chrIII	12746605	GA	GAA	207	FRAME_SHIFT	-86?	Y111B2A.21	Y111B2A.21	gbrowse
chrIII	12878589	A	ATC	190	FRAME_SHIFT	-12?	Y37D8A.12	Y37D8A.12a	gbrowse
chrIII	12878589	A	ATC	190	FRAME_SHIFT	-12?	Y37D8A.12	Y37D8A.12b	gbrowse
chrIII	13031582	AG	AGG	207	FRAME_SHIFT	-44?	F14F7.5	F14F7.5	gbrowse
chrIII	13321633	ACTCTC	ACTC	207	FRAME_SHIFT	-36	F53A2.11	F53A2.11	gbrowse
chrIV	803837	GTTTTTTTTTTT	GTTTTTTTTTT	29.7	FRAME_SHIFT	-180	Y55F3BL.1	Y55F3BL.1	gbrowse
chrIV	823933	ATTTTTTTTTT	ATTTTTTTTTTT	43.7	FRAME_SHIFT	-40?	Y55F3BL.2	Y55F3BL.2	gbrowse
chrIV	823996	GAAAAAAAAAA	GAAAAAAAAAAA	35.7	FRAME_SHIFT	-19?	Y55F3BL.2	Y55F3BL.2	gbrowse
chrIV	824182	GTTTTTTTTTT	GTTTTTTTTTTTT	139	FRAME_SHIFT	-4?	Y55F3BL.2	Y55F3BL.2	gbrowse
chrIV	824192	T	TTA	90.7	FRAME_SHIFT	-4?	Y55F3BL.2	Y55F3BL.2	gbrowse
chrIV	1434624	C	T	214	SPLICE_SITE_ACCEPTOR		clp-6	Y77E11A.10	gbrowse
chrIV	1637746	G	T	214	STOP_GAINED	S444*	nhr-274	Y41D4B.21	gbrowse
chrIV	2057901	C	A	214	STOP_GAINED	E373*	R05C11.2	R05C11.2	gbrowse
chrIV	2553603	A	AG	153	FRAME_SHIFT	-66?	Y69A2AR.14	Y69A2AR.14	gbrowse
chrIV	2779792	T	G	214	STOP_GAINED	Y228*	Y54G2A.42	Y54G2A.42	gbrowse
chrIV	2807636	C	T	189	STOP_GAINED	Q232*	Y54G2A.45	Y54G2A.45	gbrowse
chrIV	2901097	A	T	212	SPLICE_SITE_DONOR		Y54G2A.36	Y54G2A.36	gbrowse
chrIV	2910293	TCA	T	141	FRAME_SHIFT	-857	Y54G2A.21	Y54G2A.21.1	gbrowse
chrIV	2910293	TCA	T	141	FRAME_SHIFT	-857	Y54G2A.21	Y54G2A.21.2	gbrowse
chrIV	2999310	TG	TAG	118	FRAME_SHIFT	-85?	Y54G2A.27	Y54G2A.27.1	gbrowse
chrIV	2999310	TG	TAG	118	FRAME_SHIFT	-85?	Y54G2A.27	Y54G2A.27.2	gbrowse
chrIV	2999323	AGATGGATGGATGGATGGA	AGATGGATGGATGGA	207	FRAME_SHIFT	-75	Y54G2A.27	Y54G2A.27.1	gbrowse
chrIV	2999323	AGATGGATGGATGGATGGA	AGATGGATGGATGGA	207	FRAME_SHIFT	-75	Y54G2A.27	Y54G2A.27.2	gbrowse
chrIV	3141910	AA	ACGA	41.4	FRAME_SHIFT	-32?	T23E1.2	T23E1.2	gbrowse
chrIV	3453755	G	A	96.2	SPLICE_SITE_DONOR		srz-23	F58E2.9	gbrowse
chrIV	3478612	C	T	214	SPLICE_SITE_ACCEPTOR		srz-70	C09G12.6	gbrowse
chrIV	3494480	T	C	214	SPLICE_SITE_DONOR		srz-79	C09G12.2	gbrowse
chrIV	3686741	ATACCT	ATACCTACCT	207	FRAME_SHIFT	-36R?	map-1	Y37E11AL.7	gbrowse
chrIV	3756065	ATTTTTTTTT	ATTTTTTTT	52.7	FRAME_SHIFT	-42	Y37E11AR.1	Y37E11AR.1	gbrowse
chrIV	3804573	C	A	214	STOP_GAINED	Y215*	M02B7.2	M02B7.2	gbrowse
chrIV	3891553	TGGACGG	TGG	207	FRAME_SHIFT	-454	oac-21	F37C4.1	gbrowse
chrIV	3959129	A	G	138	SPLICE_SITE_ACCEPTOR		clec-74	Y46C8AL.8	gbrowse
chrIV	3980029	T	TG	135	FRAME_SHIFT	-71?	srh-222	F47C12.10	gbrowse
chrIV	3980044	ATTT	ATT	121	FRAME_SHIFT	-77	srh-222	F47C12.10	gbrowse
chrIV	3995236	TCCTGTCAC	TC	207	FRAME_SHIFT	-45	F47C12.7	F47C12.7	gbrowse
chrIV	4008010	GATAT	GATATAT	207	FRAME_SHIFT	-1?	W02C12.1	W02C12.1	gbrowse
chrIV	4062822	TAAAAAA	TAAAAA	95.7	SPLICE_SITE_DONOR		W03D2.7	W03D2.7	gbrowse
chrIV	4069474	AA	AATTCA	207	FRAME_SHIFT	-219F?	fbxb-55	W03D2.2	gbrowse
chrIV	4069475	A	ATTCAG	207	FRAME_SHIFT	-219F?	fbxb-55	W03D2.2	gbrowse
chrIV	4776949	T	TA	207	FRAME_SHIFT	-594?	set-15	R11E3.4	gbrowse
chrIV	4967128	A	T	214	STOP_GAINED	L534*	Y9C9A.13	Y9C9A.13	gbrowse
chrIV	5190669	GTTTTTTTTT	GTTTTTTTTTT	47.7	FRAME_SHIFT	-80?	W03F8.2	W03F8.2	gbrowse
chrIV	5792458	CAGA	CA	207	FRAME_SHIFT	-213	C31H1.2	C31H1.2	gbrowse
chrIV	6236541	T	A	214	STOP_GAINED	K101*	F58F9.6	F58F9.6	gbrowse
chrIV	6253070	T	G	201	STOP_LOST	*582E	F58F9.1	F58F9.1	gbrowse
chrIV	6273696	A	G	81.2	SPLICE_SITE_DONOR		aat-4	T13A10.10	gbrowse
chrIV	6276410	ATTTT	ATTT	183	FRAME_SHIFT	-11	T13A10.1	T13A10.1	gbrowse
chrIV	6276957	T	A	154	STOP_LOST	*156K	T13A10.1	T13A10.1	gbrowse
chrIV	6296552	G	T	122	STOP_GAINED	Y257*	srv-27	Y73B6BL.41	gbrowse
chrIV	6297059	CTT	CTTT	111	SPLICE_SITE_DONOR		srv-27	Y73B6BL.41	gbrowse
chrIV	6300368	G	A	214	STOP_GAINED	Q114*	srv-26	Y73B6BL.40	gbrowse
chrIV	6310602	T	A	214	SPLICE_SITE_ACCEPTOR		csp-2	Y73B6BL.7	gbrowse
chrIV	6590380	T	A	51.2	SPLICE_SITE_DONOR		F38A5.11	F38A5.11	gbrowse
chrIV	7121332	TC	TCGC	207	FRAME_SHIFT	-23?	C34D4.10	C34D4.10	gbrowse
chrIV	7257599	AATACTATACTTACACTTATACTATACTATACTTATACTATACTTACA	AATACTATACTTACA	190	FRAME_SHIFT	-155	C06E4.6	C06E4.6	gbrowse
chrIV	7257599	AATACTATACTTACACTTATACTATACTATACTTATACTATACTTACA	AATACTATACTTACA	190	SPLICE_SITE_DONOR		C06E4.6	C06E4.6	gbrowse
chrIV	7802428	CTGCTTTCGTGGGCTTGACAAACTTCACCTGAAAATATCTGATGATTATTG	CTG	207	FRAME_SHIFT	-203	C33H5.16	C33H5.16	gbrowse
chrIV	7802428	CTGCTTTCGTGGGCTTGACAAACTTCACCTGAAAATATCTGATGATTATTG	CTG	207	SPLICE_SITE_ACCEPTOR		C33H5.16	C33H5.16	gbrowse
chrIV	8271519	GAAAAAAAAA	GAAAAAAAA	51.7	FRAME_SHIFT	-142	K07H8.5	K07H8.5	gbrowse
chrIV	8375316	T	TAA	207	FRAME_SHIFT	-932?	aagr-1	D2096.3.1	gbrowse
chrIV	8375316	T	TAA	207	FRAME_SHIFT	-932?	aagr-1	D2096.3.2	gbrowse
chrIV	8375316	T	TAA	207	FRAME_SHIFT	-932?	aagr-1	D2096.3.3	gbrowse
chrIV	8375316	T	TAA	207	FRAME_SHIFT	-932?	aagr-1	D2096.3.4	gbrowse
chrIV	8569558	T	A	214	SPLICE_SITE_ACCEPTOR		Y59H11AM.4	Y59H11AM.4	gbrowse
chrIV	9195849	T	TGGAAG	65.7	FRAME_SHIFT	-65G?	C46C2.7	C46C2.7	gbrowse
chrIV	9318201	CTTCTTCATTTCTT	CTTCTT	207	FRAME_SHIFT	-276	F49C12.10	F49C12.10	gbrowse
chrIV	9421345	GA	GAA	207	FRAME_SHIFT	-326?	F56D5.9	F56D5.9	gbrowse
chrIV	9421456	A	T	214	STOP_GAINED	Y289*	F56D5.9	F56D5.9	gbrowse
chrIV	9746666	ATGAATTG	ATG	207	FRAME_SHIFT	-39	C28D4.5	C28D4.5	gbrowse
chrIV	9813260	T	C	214	SPLICE_SITE_ACCEPTOR		egl-20	W08D2.1	gbrowse
chrIV	9834093	A	ACTCTCTGACTC	207	FRAME_SHIFT	-340LSD?	kin-21	W08D2.8	gbrowse
chrIV	10206255	CG	C	207	FRAME_SHIFT	-1558	abt-1	C24F3.5	gbrowse
chrIV	10850489	G	A	214	SPLICE_SITE_DONOR		T11G6.4	T11G6.4	gbrowse
chrIV	11209119	A	T	214	STOP_LOST	*283L	R07H5.9	R07H5.9	gbrowse
chrIV	11325993	TAA	TAAAA	5.96	FRAME_SHIFT	-104?	his-46	B0035.9	gbrowse
chrIV	11642563	TT	TTGT	207	FRAME_SHIFT	-127?	ZK809.1	ZK809.1	gbrowse
chrIV	11755687	AGGGG	AGGG	207	FRAME_SHIFT	-69	T12A7.9	T12A7.9	gbrowse
chrIV	12203888	CTTTTTTTTTTT	CTTTTTTTTTTTT	17.7	SPLICE_SITE_ACCEPTOR		F35G2.1	F35G2.1b.2	gbrowse
chrIV	12203888	CTTTTTTTTTTT	CTTTTTTTTTTTT	17.7	SPLICE_SITE_ACCEPTOR		F35G2.1	F35G2.1b.3	gbrowse
chrIV	12257920	C	T	214	STOP_GAINED	W159*	Y39C12A.9	Y39C12A.9	gbrowse
chrIV	12904192	CAGA	CAGAGA	207	FRAME_SHIFT	-472?	K08D8.3	K08D8.3	gbrowse
chrIV	12905614	CATGAA	C	207	FRAME_SHIFT	-237	K08D8.3	K08D8.3	gbrowse
chrIV	12906529	G	T	214	STOP_GAINED	C14*	K08D8.3	K08D8.3	gbrowse
chrIV	12993875	CAAAAAA	CAAAAA	123	FRAME_SHIFT	-94	K10D11.4	K10D11.4	gbrowse
chrIV	13223355	ACT	ACTCT	207	FRAME_SHIFT	-152?	C48D1.5	C48D1.5b	gbrowse
chrIV	13223355	ACT	ACTCT	207	FRAME_SHIFT	-196?	C48D1.5	C48D1.5a	gbrowse
chrIV	13548196	C	G	214	START_LOST	M1I	F52G2.3	F52G2.3.1	gbrowse
chrIV	13548196	C	G	214	START_LOST	M1I	F52G2.3	F52G2.3.2	gbrowse
chrIV	13548196	C	G	214	START_LOST	M1I	F52G2.3	F52G2.3.3	gbrowse
chrIV	13589445	C	G	214	STOP_GAINED	Y81*	sru-9	Y45F10B.11	gbrowse
chrIV	13620141	CTATATT	CT	207	FRAME_SHIFT	-80	C08F11.3	C08F11.3	gbrowse
chrIV	13644837	GAAAA	GAAAAA	207	FRAME_SHIFT	-204?	srz-29	C08F11.9	gbrowse
chrIV	13645042	G	T	214	STOP_GAINED	Y153*	srz-29	C08F11.9	gbrowse
chrIV	13779088	TAAAAA	TAAAA	164	FRAME_SHIFT	-8	gly-10	Y45F10D.3a	gbrowse
chrIV	13984034	CA	CATTA	207	STOP_GAINED	-36*	tor-2	Y37A1B.13	gbrowse
chrIV	14160537	CAGAG	CAG	207	FRAME_SHIFT	-305	R05A10.7	R05A10.7	gbrowse
chrIV	14166756	C	T	214	SPLICE_SITE_DONOR		R05A10.6	R05A10.6	gbrowse
chrIV	14237467	G	A	214	SPLICE_SITE_DONOR		Y64G10A.1	Y64G10A.1	gbrowse
chrIV	14291937	GAAAAAAA	GAAAAAAAA	83.7	FRAME_SHIFT	-1?	Y64G10A.7	Y64G10A.7a	gbrowse
chrIV	14291937	GAAAAAAA	GAAAAAAAA	83.7	FRAME_SHIFT	-1?	Y64G10A.7	Y64G10A.7b	gbrowse
chrIV	14329141	ATTTTTT	ATTTTT	116	FRAME_SHIFT	-1141	Y67A10A.3	Y67A10A.3	gbrowse
chrIV	14338180	GAAAAAA	GAAAAA	121	FRAME_SHIFT	-88	Y67A10A.2	Y67A10A.2	gbrowse
chrIV	14338239	GAAAAAAAAA	GAAAAAAAAAA	43.7	FRAME_SHIFT	-109?	Y67A10A.2	Y67A10A.2	gbrowse
chrIV	14340663	ATGGGGGATATTGG	ATGGGGGATATTGGGGGATATTGG	207	FRAME_SHIFT	-124GIL?	Y67A10A.11	Y67A10A.11	gbrowse
chrIV	14419768	CAGAG	CAG	207	FRAME_SHIFT	-289	F55B11.7	F55B11.7	gbrowse
chrIV	14525000	C	T	214	STOP_GAINED	Q288*	srh-63	T27E7.8	gbrowse
chrIV	14616648	CAAAAAAAAA	CAAAAAAAAAA	49.7	FRAME_SHIFT	-31?	dmd-6	F13G11.1a	gbrowse
chrIV	14633098	T	G	214	START_LOST	M1R	F13G11.2	F13G11.2	gbrowse
chrIV	14633100	G	T	214	SPLICE_SITE_DONOR		F13G11.2	F13G11.2	gbrowse
chrIV	14694039	TAAAAA	TAAAAAA	151	FRAME_SHIFT	-620?	haf-8	Y57G11C.1	gbrowse
chrIV	14773847	GGAGA	GGA	207	FRAME_SHIFT	-119	Y57G11C.51	Y57G11C.51.1	gbrowse
chrIV	14773847	GGAGA	GGA	207	FRAME_SHIFT	-119	Y57G11C.51	Y57G11C.51.2	gbrowse
chrIV	14844126	AAGAG	AAG	207	FRAME_SHIFT	-267	Y57G11C.20	Y57G11C.20	gbrowse
chrIV	14856371	TCACA	TCA	207	FRAME_SHIFT	-339	Y57G11C.23	Y57G11C.23	gbrowse
chrIV	14856371	TCACA	TCA	207	SPLICE_SITE_DONOR		Y57G11C.23	Y57G11C.23	gbrowse
chrIV	15058634	AATATATATATATATATA	AATATATATATATATA	197	FRAME_SHIFT	-184	Y41E3.13	Y41E3.13	gbrowse
chrIV	15110621	G	A	214	SPLICE_SITE_ACCEPTOR		M199.2	M199.2.1	gbrowse
chrIV	15120609	CTTTTTT	CTTTTT	116	FRAME_SHIFT	-43	clec-189	M199.6	gbrowse
chrIV	15236864	G	T	175	START_LOST	M1I	lgc-52	Y73F8A.2	gbrowse
chrIV	15439237	C	T	214	SPLICE_SITE_ACCEPTOR		Y73F8A.22	Y73F8A.22	gbrowse
chrIV	15443497	C	A	136	STOP_GAINED	G139*	Y73F8A.23	Y73F8A.23	gbrowse
chrIV	15471274	TAAAAAAAAA	TAAAAAAA	178	FRAME_SHIFT	-56	Y73F8A.25	Y73F8A.25c	gbrowse
chrIV	15527421	GG	GGTG	97.7	FRAME_SHIFT	-119?	tag-349	Y73F8A.34a.1	gbrowse
chrIV	15527421	GG	GGTG	97.7	FRAME_SHIFT	-119?	tag-349	Y73F8A.34a.2	gbrowse
chrIV	15527421	GG	GGTG	97.7	FRAME_SHIFT	-70?	tag-349	Y73F8A.34c.1	gbrowse
chrIV	15527421	GG	GGTG	97.7	FRAME_SHIFT	-70?	tag-349	Y73F8A.34c.2	gbrowse
chrIV	15616951	A	G	214	SPLICE_SITE_DONOR		Y105C5A.8	Y105C5A.8a	gbrowse
chrIV	15647002	A	AT	9.23	FRAME_SHIFT	-1?	Y105C5A.1272	Y105C5A.1272	gbrowse
chrIV	15847378	CAAAAAAAAAA	CAAAAAAAAA	49.7	FRAME_SHIFT	-9	Y105C5A.1269	Y105C5A.1269	gbrowse
chrIV	16184284	ATTTTTTTT	ATTTTTTT	63.7	FRAME_SHIFT	-100	Y105C5B.1413	Y105C5B.1413	gbrowse
chrIV	16232268	CAGTGATGTTAAGTCCTCCTTTCAGAGCT	C	207	FRAME_SHIFT	-217	hpa-1	H25K10.5	gbrowse
chrIV	16236470	TT	TTAT	207	FRAME_SHIFT	-502?	H25K10.6	H25K10.6	gbrowse
chrIV	16248930	TTATACT	TT	207	FRAME_SHIFT	-4	F38C2.1	F38C2.1	gbrowse
chrIV	16280236	GCCATTGCC	GC	207	FRAME_SHIFT	-125	clec-191	F38C2.6	gbrowse
chrIV	16494453	ACCCCCCCCCCCC	ACCCCCCCCCC	83.7	FRAME_SHIFT	-5	Y51H4A.2	Y51H4A.2	gbrowse
chrIV	16533724	CACACG	C	207	FRAME_SHIFT	-33	Y51H4A.6	Y51H4A.6	gbrowse
chrIV	16773881	GAAACAGCAAA	GAAA	207	FRAME_SHIFT	-30	Y43D4A.5	Y43D4A.5	gbrowse
chrIV	16780754	CGGG	CGG	207	FRAME_SHIFT	-1425	Y43D4A.5	Y43D4A.5	gbrowse
chrIV	16805049	A	C	199	STOP_GAINED	L187*	clec-193	Y116A8A.3	gbrowse
chrIV	16965724	G	T	214	STOP_GAINED	Y768*	rom-3	Y116A8C.14	gbrowse
chrIV	16989374	T	A	157	STOP_GAINED	L176*	Y116A8C.11	Y116A8C.11	gbrowse
chrIV	17114475	G	T	214	STOP_GAINED	E511*	Y116A8C.33	Y116A8C.33	gbrowse
chrIV	17130025	GAGGTTCAT	GAGGTTCATAGGTTCAT	207	FRAME_SHIFT	-298MN?	Y116A8C.37	Y116A8C.37	gbrowse
chrIV	17364544	T	G	214	STOP_LOST	*477G	clec-202	C30H6.4	gbrowse
chrV	422499	ATGAC	AGAC	207	FRAME_SHIFT	-1	dod-20	B0554.6	gbrowse
chrV	539278	CCGCG	CCG	206	FRAME_SHIFT	-27	nhr-155	C14C6.4	gbrowse
chrV	539544	G	T	80.2	STOP_GAINED	G48*	nhr-155	C14C6.4	gbrowse
chrV	552977	C	T	174	START_LOST	M1I	C14C6.8	C14C6.8	gbrowse
chrV	564433	A	T	77.2	STOP_LOST	*314R	sri-73	C14C6.10	gbrowse
chrV	574738	C	A	68.2	START_LOST	M1I	C14C6.13	C14C6.13	gbrowse
chrV	592335	GAAAAAAA	GAAAAAAAA	85.7	FRAME_SHIFT	-501?	ZK488.6	ZK488.6	gbrowse
chrV	624230	TAG	T	207	FRAME_SHIFT	-227	srt-17	F48G7.6	gbrowse
chrV	624356	GTGACC	G	207	FRAME_SHIFT	-200	srt-17	F48G7.6	gbrowse
chrV	625011	C	A	211	STOP_GAINED	E5*	srt-17	F48G7.6	gbrowse
chrV	633047	C	T	206	STOP_GAINED	Q562*	nhr-83	F48G7.3	gbrowse
chrV	744824	T	A	214	STOP_GAINED	L150*	str-134	C05E4.6	gbrowse
chrV	756880	T	G	210	STOP_GAINED	Y122*	str-20	C05E4.2	gbrowse
chrV	777103	C	T	207	STOP_GAINED	R236*	srbc-58	R09E12.2	gbrowse
chrV	1056629	CAAAAAA	CAAAAA	116	FRAME_SHIFT	-320	str-224	K10C9.8	gbrowse
chrV	1057830	AT	A	207	FRAME_SHIFT	-189	str-224	K10C9.8	gbrowse
chrV	1260112	G	T	209	START_LOST	M1I	C39F7.1	C39F7.1	gbrowse
chrV	1272532	G	T	201	STOP_GAINED	E254*	Y75B7B.1	Y75B7B.1	gbrowse
chrV	1332452	AG	AGG	207	FRAME_SHIFT	-354?	Y75B7AL.2	Y75B7AL.2	gbrowse
chrV	1373580	ATTTTTTTTTT	ATTTTTTTTT	44.7	FRAME_SHIFT	-1127	rga-4	Y75B7AL.4a	gbrowse
chrV	1373580	ATTTTTTTTTT	ATTTTTTTTT	44.7	FRAME_SHIFT	-286	rga-4	Y75B7AL.4b	gbrowse
chrV	1476046	T	C	205	SPLICE_SITE_DONOR		unc-60	C38C3.5b.1	gbrowse
chrV	1501420	T	C	193	STOP_LOST	*643W	C38C3.7	C38C3.7	gbrowse
chrV	1501759	TCTTAC	TC	207	SPLICE_SITE_DONOR		C38C3.7	C38C3.7	gbrowse
chrV	1533901	GC	GCCTTCC	207	FRAME_SHIFT	-140G?	K02H11.6	K02H11.6	gbrowse
chrV	1661541	G	GAT	207	FRAME_SHIFT	-216?	K04F1.11	K04F1.11	gbrowse
chrV	1674766	TAAAAAAA	TAAAAAA	86.7	FRAME_SHIFT	-173	srw-96	K04F1.2	gbrowse
chrV	1691688	TCG	T	49.8	FRAME_SHIFT	-16	Y46H3C.5	Y46H3C.5	gbrowse
chrV	1691707	CCGATCCATTTCGATCCATT	CCGATCCATTTCGATCCATTTCGATCCATT	207	FRAME_SHIFT	-3NGS?	Y46H3C.5	Y46H3C.5	gbrowse
chrV	1698131	CAAA	CAAAA	207	FRAME_SHIFT	-329?	Y46H3C.6	Y46H3C.6	gbrowse
chrV	1726710	TTATATATAT	TTATATATATAT	207	FRAME_SHIFT	-140?	sri-27	ZK697.4	gbrowse
chrV	1726715	TA	TACA	99.7	FRAME_SHIFT	-139?	sri-27	ZK697.4	gbrowse
chrV	1772070	CTTTTTTTTT	CTTTTTTTT	64.7	FRAME_SHIFT	-83	F36H9.8	F36H9.8	gbrowse
chrV	1776682	GAAAAAAAAA	GAAAAAAAA	60.7	FRAME_SHIFT	-177	F36H9.4	F36H9.4	gbrowse
chrV	1912331	GA	G	112	FRAME_SHIFT	-2	Y32G9A.11	Y32G9A.11	gbrowse
chrV	1912899	A	ACACT	207	FRAME_SHIFT	-115H?	Y32G9A.11	Y32G9A.11	gbrowse
chrV	1914577	C	T	214	STOP_GAINED	W22*	Y32G9A.10	Y32G9A.10	gbrowse
chrV	1964155	C	T	211	SPLICE_SITE_ACCEPTOR		srj-15	Y40B10B.2	gbrowse
chrV	2023856	GAAAAAAAAA	GAAAAAAA	184	FRAME_SHIFT	-109	F59A7.5	F59A7.5b	gbrowse
chrV	2023856	GAAAAAAAAA	GAAAAAAA	184	FRAME_SHIFT	-130	F59A7.5	F59A7.5a	gbrowse
chrV	2057657	GAAAAAAAAAA	GAAAAAAAAA	42.7	FRAME_SHIFT	-1	Y40B10A.2	Y40B10A.2	gbrowse
chrV	2094874	C	T	214	SPLICE_SITE_ACCEPTOR		F36F12.2	F36F12.2	gbrowse
chrV	2134348	GGGGGT	G	190	FRAME_SHIFT	-22	F22F7.7	F22F7.7.1	gbrowse
chrV	2134348	GGGGGT	G	190	FRAME_SHIFT	-22	F22F7.7	F22F7.7.2	gbrowse
chrV	2150653	TAAAAAAA	TAAAAAA	80.7	FRAME_SHIFT	-37	C45H4.13	C45H4.13	gbrowse
chrV	2237233	ACTCTC	ACTC	207	FRAME_SHIFT	-292	cyp-33C4	F44C8.1	gbrowse
chrV	2239422	C	T	214	STOP_GAINED	R62*	F41B5.6	F41B5.6	gbrowse
chrV	2248739	G	A	206	STOP_GAINED	R122*	cyp-33C6	F41B5.7	gbrowse
chrV	2249253	CGGG	CG	207	FRAME_SHIFT	-27	cyp-33C6	F41B5.7	gbrowse
chrV	2264969	C	CT	207	FRAME_SHIFT	-402?	nhr-275	Y5H2A.2.1	gbrowse
chrV	2264969	C	CT	207	FRAME_SHIFT	-402?	nhr-275	Y5H2A.2.2	gbrowse
chrV	2273735	G	A	79.2	STOP_GAINED	Q128*	Y5H2A.4	Y5H2A.4	gbrowse
chrV	2274457	A	T	201	STOP_GAINED	Y22*	Y5H2A.4	Y5H2A.4	gbrowse
chrV	2279446	ATTTT	ATTTTT	199	FRAME_SHIFT	-4?	fbxa-137	T27B7.7	gbrowse
chrV	2307128	G	T	177	STOP_GAINED	S340*	Y19D10B.4	Y19D10B.4	gbrowse
chrV	2312321	T	G	112	STOP_GAINED	L7*	Y19D10B.1	Y19D10B.1	gbrowse
chrV	2312361	T	C	50.2	SPLICE_SITE_DONOR		Y19D10B.1	Y19D10B.1	gbrowse
chrV	2313806	T	C	196	STOP_LOST	*342Q	Y19D10B.1	Y19D10B.1	gbrowse
chrV	2314070	TAAAAAAAAA	TAAAAAAA	199	FRAME_SHIFT	-551	Y19D10B.5	Y19D10B.5	gbrowse
chrV	2345679	C	A	214	STOP_GAINED	S2*	srbc-15	F15E11.10	gbrowse
chrV	2346339	TCCC	TCC	207	FRAME_SHIFT	-164	srbc-15	F15E11.10	gbrowse
chrV	2568866	GTTTTTTTTT	GTTTTTTTTTT	58.7	FRAME_SHIFT	-338?	srj-19	Y45G12C.14	gbrowse
chrV	2576734	GC	G	207	FRAME_SHIFT	-372	srt-58	C29G2.5	gbrowse
chrV	2598393	C	T	214	SPLICE_SITE_DONOR		F53E10.5	F53E10.5	gbrowse
chrV	2645211	CTTTTTTT	CTTTTTTTT	87.7	FRAME_SHIFT	-275?	W02H5.9	W02H5.9	gbrowse
chrV	2666909	AAGAGAGAGAGAGAGA	AAGAGAGAGAGAGAGAGA	207	FRAME_SHIFT	-1?	W02G9.4	W02G9.4	gbrowse
chrV	2703960	AT	A	183	FRAME_SHIFT	-635	nuo-5	Y45G12B.1c.1	gbrowse
chrV	2703960	AT	A	183	FRAME_SHIFT	-635	nuo-5	Y45G12B.1c.2	gbrowse
chrV	2715710	GTTTTTTTT	GTTTTTTT	68.7	FRAME_SHIFT	-149	srt-26	C24B9.2	gbrowse
chrV	2718172	AGTTC	A	207	FRAME_SHIFT	-192	srt-29	C24B9.5	gbrowse
chrV	2732778	TGACTTCAACCGTAA	T	207	FRAME_SHIFT	-167	srg-57	C24B9.14	gbrowse
chrV	2749012	AT	A	207	FRAME_SHIFT	-105	srx-24	C24B9.16	gbrowse
chrV	2759539	A	AGCGGG	207	FRAME_SHIFT	-5P?	srg-58	R05D8.6	gbrowse
chrV	2759552	C	T	193	START_LOST	M1I	srg-58	R05D8.6	gbrowse
chrV	2782828	GTTTTTTT	GTTTTTT	90.7	FRAME_SHIFT	-4204	ketn-1	F54E2.3b	gbrowse
chrV	2813702	A	G	72.2	SPLICE_SITE_DONOR		F54E2.5	F54E2.5	gbrowse
chrV	2817104	GCACA	GCA	207	FRAME_SHIFT	-253	srt-34	F54E2.6	gbrowse
chrV	2817763	TCCC	TCC	207	FRAME_SHIFT	-99	srt-34	F54E2.6	gbrowse
chrV	2836038	G	A	214	STOP_GAINED	Q168*	srj-45	T03D3.6	gbrowse
chrV	2839357	C	G	200	SPLICE_SITE_DONOR		T03D3.8	T03D3.8	gbrowse
chrV	2849614	GAATTTATTACAAT	GAAT	207	FRAME_SHIFT	-70	ugt-53	T03D3.1	gbrowse
chrV	2877617	A	C	210	STOP_GAINED	L6*	F37B4.10	F37B4.10	gbrowse
chrV	2889763	GAAAAAAAA	GAAAAAAAAA	57.7	FRAME_SHIFT	-68?	F37B4.14	F37B4.14	gbrowse
chrV	2911596	A	T	214	STOP_GAINED	C121*	C31B8.9	C31B8.9	gbrowse
chrV	2960604	CTTTTT	CTTTT	165	FRAME_SHIFT	-114	srw-144	H05B21.4	gbrowse
chrV	2974905	G	A	63.4	STOP_GAINED	Q145*	srw-123	C44C3.11	gbrowse
chrV	3001918	C	A	214	SPLICE_SITE_DONOR		K12D9.8	K12D9.8	gbrowse
chrV	3007184	CTTTTT	CTTTTTT	159	SPLICE_SITE_ACCEPTOR		K12D9.13	K12D9.13	gbrowse
chrV	3007184	CTTTTT	CTTTTTT	159	SPLICE_SITE_DONOR		K12D9.13	K12D9.13	gbrowse
chrV	3024025	GAAAAAA	GAAAAA	127	FRAME_SHIFT	-12	K12D9.12	K12D9.12	gbrowse
chrV	3030313	A	T	214	STOP_GAINED	Y305*	F59D6.4	F59D6.4	gbrowse
chrV	3055304	C	CGAGG	207	FRAME_SHIFT	-117E?	C50H11.8	C50H11.8	gbrowse
chrV	3079064	CATAT	CAT	207	FRAME_SHIFT	-275	srt-9	C50H11.5	gbrowse
chrV	3085197	TAAAAAAAA	TAAAAAAA	61.7	FRAME_SHIFT	-364	srt-71	C50H11.3	gbrowse
chrV	3098247	GATA	GA	207	FRAME_SHIFT	-129	C50H11.17	C50H11.17	gbrowse
chrV	3116740	GC	G	97.7	FRAME_SHIFT	-415	Y73C8C.3	Y73C8C.3	gbrowse
chrV	3125828	GA	GAAATGTCATTCGGGTTGAACTTA	207	FRAME_SHIFT	-375*VQPE*H?	Y73C8C.10	Y73C8C.10	gbrowse
chrV	3154306	T	A	214	STOP_GAINED	K151*	srab-7	C36C5.11	gbrowse
chrV	3180338	ATT	AT	207	SPLICE_SITE_DONOR		C36C5.1	C36C5.1	gbrowse
chrV	3197295	GTTTTTTTTTT	GTTTTTTTT	161	FRAME_SHIFT	-45	Y73C8B.5	Y73C8B.5b	gbrowse
chrV	3200506	GAAAAAAAAA	GAAAAAAAAAA	56.7	FRAME_SHIFT	-5?	K08D9.4	K08D9.4	gbrowse
chrV	3226884	T	TA	207	FRAME_SHIFT	-58?	K08D9.5	K08D9.5	gbrowse
chrV	3255336	T	C	214	SPLICE_SITE_ACCEPTOR		srt-63	T28A11.15	gbrowse
chrV	3277669	AG	A	207	FRAME_SHIFT	-134	fbxa-64	T28A11.21	gbrowse
chrV	3317968	GAA	GAAAAAA	207	FRAME_SHIFT	-295K?	F35F10.1	F35F10.1	gbrowse
chrV	3320776	AT	A	144	FRAME_SHIFT	-423	C17B7.8	C17B7.8a.1	gbrowse
chrV	3320776	AT	A	144	FRAME_SHIFT	-423	C17B7.8	C17B7.8a.2	gbrowse
chrV	3320776	AT	A	144	FRAME_SHIFT	-505	C17B7.8	C17B7.8b	gbrowse
chrV	3395535	T	C	58.2	STOP_LOST	*126W	T20D4.17	T20D4.17	gbrowse
chrV	3406517	G	T	97.2	STOP_GAINED	G195*	T20D4.8	T20D4.8	gbrowse
chrV	3409232	C	T	187	STOP_GAINED	Q108*	T20D4.7	T20D4.7	gbrowse
chrV	3411693	T	C	209	SPLICE_SITE_DONOR		arrd-22	T20D4.6	gbrowse
chrV	3411856	TAAA	TA	150	FRAME_SHIFT	-191	arrd-22	T20D4.6	gbrowse
chrV	3469857	TATTTCCGATTTC	TATTTC	207	FRAME_SHIFT	-199	srbc-29	C02A12.2	gbrowse
chrV	3474745	A	T	204	STOP_GAINED	L93*	oac-2	C02A12.8	gbrowse
chrV	3477036	G	T	193	STOP_GAINED	S154*	srbc-31	C02A12.9	gbrowse
chrV	3477592	A	G	214	START_LOST	M1T	srbc-31	C02A12.9	gbrowse
chrV	3526162	C	A	214	STOP_GAINED	S203*	T24A6.7	T24A6.7	gbrowse
chrV	3546963	GGAT	GGATTTGTAGAT	207	FRAME_SHIFT	-377IY?	srw-130	T24A6.14	gbrowse
chrV	3554681	AAAACGAACGG	A	207	FRAME_SHIFT	-146	grl-29	T24A6.18	gbrowse
chrV	3599966	T	G	205	SPLICE_SITE_ACCEPTOR		T22F3.7	T22F3.7	gbrowse
chrV	3605338	TAAAAAAAA	TAAAAAAA	67.7	FRAME_SHIFT	-23	T22F3.8	T22F3.8	gbrowse
chrV	3622775	ATTTTT	ATTTTTT	165	SPLICE_SITE_ACCEPTOR		F59B1.5	F59B1.5	gbrowse
chrV	3622775	ATTTTT	ATTTTTT	165	SPLICE_SITE_DONOR		F59B1.5	F59B1.5	gbrowse
chrV	3622782	G	T	214	SPLICE_SITE_ACCEPTOR		F59B1.5	F59B1.5	gbrowse
chrV	3622782	G	T	214	SPLICE_SITE_DONOR		F59B1.5	F59B1.5	gbrowse
chrV	3671983	A	AGAG	207	STOP_GAINED	Y144*S	Y39H10B.3	Y39H10B.3.1	gbrowse
chrV	3671983	A	AGAG	207	STOP_GAINED	Y144*S	Y39H10B.3	Y39H10B.3.2	gbrowse
chrV	3672205	TAAAAAAAAAA	TAAAAAAAAA	35.7	SPLICE_SITE_DONOR		Y39H10B.3	Y39H10B.3.1	gbrowse
chrV	3738793	A	T	210	STOP_LOST	*121K	Y39H10A.5	Y39H10A.5	gbrowse
chrV	3770408	TACTAGGTCA	TA	207	FRAME_SHIFT	-199	R08E5.1	R08E5.1.1	gbrowse
chrV	3770408	TACTAGGTCA	TA	207	FRAME_SHIFT	-199	R08E5.1	R08E5.1.2	gbrowse
chrV	3770408	TACTAGGTCA	TA	207	SPLICE_SITE_DONOR		R08E5.1	R08E5.1.1	gbrowse
chrV	3770474	C	T	214	STOP_GAINED	W180*	R08E5.1	R08E5.1.1	gbrowse
chrV	3770474	C	T	214	STOP_GAINED	W180*	R08E5.1	R08E5.1.2	gbrowse
chrV	3776021	G	A	97.2	SPLICE_SITE_DONOR		R08E5.2	R08E5.2b.3	gbrowse
chrV	3783317	GAAAAAAAA	GAAAAAAAAA	66.7	FRAME_SHIFT	-97?	R08F11.1	R08F11.1	gbrowse
chrV	3797705	TAA	TA	207	FRAME_SHIFT	-229	fpn-1.3	R08F11.6	gbrowse
chrV	3807123	AAAGCGAAG	AAAG	207	FRAME_SHIFT	-260	srw-7	R08F11.5	gbrowse
chrV	3840108	T	C	214	SPLICE_SITE_ACCEPTOR		H10D18.6	H10D18.6	gbrowse
chrV	3860237	ATTT	ATT	207	FRAME_SHIFT	-30	nhr-189	F47C10.8	gbrowse
chrV	3860376	G	T	214	STOP_GAINED	Y2*	nhr-189	F47C10.8	gbrowse
chrV	3862058	A	G	208	SPLICE_SITE_DONOR		nhr-187	F47C10.4	gbrowse
chrV	3877140	TTGTTTTGGTTGACTTCCAAAATCTTTGATAAT	TT	182	FRAME_SHIFT	-58	nhr-159	C17E7.7	gbrowse
chrV	3906290	ATTTTT	ATTTTTT	133	SPLICE_SITE_ACCEPTOR		nhr-156	C17E7.1	gbrowse
chrV	3910677	T	C	73.2	SPLICE_SITE_ACCEPTOR		T20C7.1	T20C7.1	gbrowse
chrV	3910677	T	C	73.2	SPLICE_SITE_DONOR		T20C7.1	T20C7.1	gbrowse
chrV	3917815	T	C	98.2	SPLICE_SITE_DONOR		srx-67	K07C6.10	gbrowse
chrV	3939672	G	A	132	STOP_GAINED	W156*	cyp-35B1	K07C6.4	gbrowse
chrV	3939694	CAAAAAAAA	CAAAAAAA	59.7	FRAME_SHIFT	-166	cyp-35B1	K07C6.4	gbrowse
chrV	3939801	A	AT	101	FRAME_SHIFT	-200?	cyp-35B1	K07C6.4	gbrowse
chrV	4035340	T	TC	207	SPLICE_SITE_ACCEPTOR		C49G7.7	C49G7.7	gbrowse
chrV	4043991	AGTG	AG	207	FRAME_SHIFT	-19	phat-3	C49G7.4.1	gbrowse
chrV	4043991	AGTG	AG	207	FRAME_SHIFT	-19	phat-3	C49G7.4.2	gbrowse
chrV	4073765	G	A	206	SPLICE_SITE_DONOR		otpl-2	D1065.1	gbrowse
chrV	4310037	G	A	214	STOP_GAINED	Q52*	ZC132.6	ZC132.6	gbrowse
chrV	4423859	A	T	186	STOP_GAINED	Y25*	Y47D7A.9	Y47D7A.9	gbrowse
chrV	4511994	ATTTTTTT	ATTTTTT	81.7	FRAME_SHIFT	-13	T28F12.1	T28F12.1	gbrowse
chrV	4653811	C	A	214	SPLICE_SITE_ACCEPTOR		col-139	F41F3.4	gbrowse
chrV	4692145	ATTTTTTTTTT	ATTTTTTTTT	38.7	FRAME_SHIFT	-81	cpg-8	K03B4.7b	gbrowse
chrV	4842537	G	T	196	STOP_GAINED	S6*	cwp-2	C37H5.11	gbrowse
chrV	5172782	C	T	208	SPLICE_SITE_DONOR		srt-65	C03A7.10	gbrowse
chrV	5181417	TGCACGCACG	TGCACG	207	FRAME_SHIFT	-5	C03A7.12	C03A7.12	gbrowse
chrV	5309652	A	T	204	STOP_LOST	*406L	ncx-2	C10G8.5c.1	gbrowse
chrV	5309652	A	T	204	STOP_LOST	*406L	ncx-2	C10G8.5c.2	gbrowse
chrV	5309652	A	T	204	STOP_LOST	*951L	ncx-2	C10G8.5d.1	gbrowse
chrV	5309652	A	T	204	STOP_LOST	*951L	ncx-2	C10G8.5d.2	gbrowse
chrV	5315499	A	T	206	STOP_GAINED	K185*	C10G8.2	C10G8.2	gbrowse
chrV	5336266	AGG	AG	207	FRAME_SHIFT	-321	srg-28	T09D3.2	gbrowse
chrV	5365505	G	A	214	START_LOST	M1I	T09D3.8	T09D3.8	gbrowse
chrV	5409322	GTGTTCGCATGTTC	GTGTTC	207	FRAME_SHIFT	-145	C25A6.1	C25A6.1	gbrowse
chrV	5409543	ATG	ATGTG	207	FRAME_SHIFT	-179?	C25A6.1	C25A6.1	gbrowse
chrV	5431384	CAAAAAAAA	CAAAAAAAAA	65.7	FRAME_SHIFT	-350?	F08F3.8	F08F3.8	gbrowse
chrV	5431509	CAAA	CAA	207	FRAME_SHIFT	-328	F08F3.8	F08F3.8	gbrowse
chrV	5463811	GTTTTT	GTTTTTT	159	FRAME_SHIFT	-303?	srg-68	ZC317.5	gbrowse
chrV	5575432	AGTTATCATTGTT	AGTT	207	FRAME_SHIFT	-530	klc-2	C18C4.10d.2	gbrowse
chrV	5575432	AGTTATCATTGTT	AGTT	207	STOP_LOST	EQ*530?	klc-2	C18C4.10d.1	gbrowse
chrV	5758824	ACGGCGCGGCGC	ACGGCGC	207	FRAME_SHIFT	-230	C53A3.1	C53A3.1	gbrowse
chrV	5913726	AAT	A	207	FRAME_SHIFT	-104	C04E6.13	C04E6.13	gbrowse
chrV	6096052	G	A	214	SPLICE_SITE_DONOR		Y38A10A.7	Y38A10A.7	gbrowse
chrV	6271079	T	A	200	STOP_GAINED	Y54*	F31F7.2	F31F7.2	gbrowse
chrV	6271100	TAAG	TAAGCCGAAAG	207	FRAME_SHIFT	-63PK?	F31F7.2	F31F7.2	gbrowse
chrV	6367243	CA	CATTA	207	STOP_GAINED	-185*	F13H6.4	F13H6.4	gbrowse
chrV	6562795	CCAAAC	CCAAACAAAC	207	FRAME_SHIFT	-136K?	K04A8.2	K04A8.2	gbrowse
chrV	6562799	AC	ACAACC	207	FRAME_SHIFT	-136N?	K04A8.2	K04A8.2	gbrowse
chrV	6804618	TGG	TG	207	FRAME_SHIFT	-335	H34P18.1	H34P18.1	gbrowse
chrV	6805925	CAAAA	CAAAAA	207	FRAME_SHIFT	-50?	H34P18.1	H34P18.1	gbrowse
chrV	6808308	C	G	200	SPLICE_SITE_ACCEPTOR		T27B2.1	T27B2.1	gbrowse
chrV	6811483	CTTTTT	CTTTT	40.7	FRAME_SHIFT	-159	T15B7.10	T15B7.10	gbrowse
chrV	6812560	TC	TCC	207	SPLICE_SITE_ACCEPTOR		T15B7.17	T15B7.17	gbrowse
chrV	6812989	A	C	208	STOP_LOST	*444S	T15B7.10	T15B7.10	gbrowse
chrV	6813920	AGG	AG	207	FRAME_SHIFT	-82	T15B7.17	T15B7.17	gbrowse
chrV	6825176	TAGTG	T	207	FRAME_SHIFT	-276	T15B7.7	T15B7.7	gbrowse
chrV	6832919	GTTT	GTTTT	207	FRAME_SHIFT	-517?	T15B7.14	T15B7.14	gbrowse
chrV	6833334	C	A	214	STOP_GAINED	G434*	T15B7.14	T15B7.14	gbrowse
chrV	6842920	GTTTTTTTTTT	GTTTTTTTTTTT	27.7	FRAME_SHIFT	-8?	lgc-54	T15B7.16	gbrowse
chrV	7010650	AAGGAGGAGGAGGAGG	AAGGAGGAGGAGGAGGAGG	207	SPLICE_SITE_DONOR		C33G8.2	C33G8.2	gbrowse
chrV	7081375	C	G	183	STOP_GAINED	S1179*	npa-1	VC5.3c	gbrowse
chrV	7081375	C	G	183	STOP_GAINED	S1421*	npa-1	VC5.3a	gbrowse
chrV	7081375	C	G	183	STOP_GAINED	S380*	npa-1	VC5.3b	gbrowse
chrV	7133703	T	TAA	207	SPLICE_SITE_ACCEPTOR		F10D2.3	F10D2.3	gbrowse
chrV	7133703	T	TAA	207	SPLICE_SITE_DONOR		F10D2.3	F10D2.3	gbrowse
chrV	7238082	GTTTTTTTTTTT	GTTTTTTTTTT	19.7	FRAME_SHIFT	-150	hyls-1	C05C8.9b.1	gbrowse
chrV	7238082	GTTTTTTTTTTT	GTTTTTTTTTT	19.7	FRAME_SHIFT	-150	hyls-1	C05C8.9b.2	gbrowse
chrV	7266873	A	T	214	SPLICE_SITE_ACCEPTOR		C13A2.7	C13A2.7	gbrowse
chrV	7287367	GAAA	GAA	101	FRAME_SHIFT	-190	C13A2.2	C13A2.2	gbrowse
chrV	7331305	T	G	173	STOP_GAINED	L28*	F10G2.2	F10G2.2	gbrowse
chrV	7333264	TG	T	31.7	FRAME_SHIFT	-202	F10G2.1	F10G2.1	gbrowse
chrV	7336188	A	T	151	STOP_GAINED	C289*	F10G2.7	F10G2.7	gbrowse
chrV	7346669	GATAT	GAT	158	FRAME_SHIFT	-1	nhr-147	C03G6.8	gbrowse
chrV	7348424	ATTT	ATTTT	207	FRAME_SHIFT	-375?	nhr-149	C03G6.12	gbrowse
chrV	7355476	CGCTCAGC	CGC	69.7	FRAME_SHIFT	-132	tag-293	C03G6.13	gbrowse
chrV	7391991	C	A	214	STOP_GAINED	E6*	fbxa-105	C02H6.2	gbrowse
chrV	7419742	CAAAAAAA	CAAAAAA	86.7	FRAME_SHIFT	-350	srw-67	F18E3.2	gbrowse
chrV	7436452	A	G	194	STOP_LOST	*177W	F25E5.8	F25E5.8b.1	gbrowse
chrV	7436452	A	G	194	STOP_LOST	*177W	F25E5.8	F25E5.8b.2	gbrowse
chrV	7436452	A	G	194	STOP_LOST	*177W	F25E5.8	F25E5.8b.3	gbrowse
chrV	7450557	C	CG	207	FRAME_SHIFT	-349?	F25E5.4	F25E5.4	gbrowse
chrV	7547582	C	T	214	SPLICE_SITE_ACCEPTOR		ftn-1	C54F6.14	gbrowse
chrV	7594881	T	G	213	SPLICE_SITE_ACCEPTOR		C50E3.7	C50E3.7	gbrowse
chrV	7599240	A	C	214	STOP_LOST	*331E	C50E3.9	C50E3.9	gbrowse
chrV	7599259	GAAAAAA	GAAAAA	66.7	FRAME_SHIFT	-322	C50E3.9	C50E3.9	gbrowse
chrV	7602796	G	T	195	STOP_GAINED	Y76*	C50E3.11	C50E3.11	gbrowse
chrV	7609802	T	C	74.2	SPLICE_SITE_ACCEPTOR		folt-3	C50E3.16	gbrowse
chrV	7609828	G	A	72.2	SPLICE_SITE_DONOR		folt-3	C50E3.16	gbrowse
chrV	7620935	TGAG	TG	207	FRAME_SHIFT	-283	C50E3.12	C50E3.12	gbrowse
chrV	7621026	C	A	195	STOP_GAINED	E254*	C50E3.12	C50E3.12	gbrowse
chrV	7621101	CT	CTTT	132	FRAME_SHIFT	-228?	C50E3.12	C50E3.12	gbrowse
chrV	7622708	AT	A	164	FRAME_SHIFT	-318	C50E3.13	C50E3.13	gbrowse
chrV	7636609	T	TTATTTTGTTTC	207	SPLICE_SITE_ACCEPTOR		srd-29	F07C4.3	gbrowse
chrV	7636811	AG	A	155	FRAME_SHIFT	-290	srd-29	F07C4.3	gbrowse
chrV	7638500	T	A	164	STOP_GAINED	L122*	clec-45	F07C4.2	gbrowse
chrV	7648932	G	GA	118	FRAME_SHIFT	-235?	F07C4.12	F07C4.12b	gbrowse
chrV	7651788	C	CG	142	FRAME_SHIFT	-17?	srh-234	F07C4.14	gbrowse
chrV	7672185	CAAA	CAAATAAAA	207	FRAME_SHIFT	-21*?	C12D5.4	C12D5.4	gbrowse
chrV	7698311	TCAATAAG	T	207	FRAME_SHIFT	-248	ZK105.3	ZK105.3	gbrowse
chrV	7850397	GAAA	GAAAA	207	FRAME_SHIFT	-49?	vps-32.2	C37C3.3	gbrowse
chrV	8532722	GCC	GC	207	FRAME_SHIFT	-114	his-8	F45F2.12	gbrowse
chrV	9201505	GT	G	207	FRAME_SHIFT	-48	asp-2	T18H9.2a	gbrowse
chrV	9339129	T	TC	207	SPLICE_SITE_ACCEPTOR		K07B1.8	K07B1.8	gbrowse
chrV	9349954	CAAAAAAAAA	CAAAAAAAAAA	47.7	FRAME_SHIFT	-1?	srx-47	E02C12.3	gbrowse
chrV	9375077	A	C	204	STOP_LOST	*666E	E02C12.10	E02C12.10	gbrowse
chrV	9489746	AAA	AAATGTGTTTCCAA	207	FRAME_SHIFT	-10LET?	K06A4.10	K06A4.10	gbrowse
chrV	9715692	G	A	214	SPLICE_SITE_ACCEPTOR		F40F9.3	F40F9.3	gbrowse
chrV	10184397	AGTGT	AGTGTGT	207	FRAME_SHIFT	-190?	ZK856.4	ZK856.4	gbrowse
chrV	10184399	TG	TGCG	146	FRAME_SHIFT	-190?	ZK856.4	ZK856.4	gbrowse
chrV	10211938	C	A	214	SPLICE_SITE_ACCEPTOR		tag-143	ZK856.9.1	gbrowse
chrV	10496242	C	T	208	STOP_GAINED	Q477*	ugt-33	C35A5.2	gbrowse
chrV	10955722	A	G	194	STOP_LOST	*124W	F17C11.6	F17C11.6.1	gbrowse
chrV	10955722	A	G	194	STOP_LOST	*124W	F17C11.6	F17C11.6.2	gbrowse
chrV	11261445	TAAAAAAAAA	TAAAAAAAAAA	53.7	FRAME_SHIFT	-331?	F07B10.4	F07B10.4	gbrowse
chrV	11305731	CATATA	CATA	207	SPLICE_SITE_DONOR		snf-11	T03F7.1	gbrowse
chrV	11388128	TAAAAAA	TAAAAA	120	FRAME_SHIFT	-380	F55C10.4	F55C10.4	gbrowse
chrV	11477833	C	CAAATA	207	FRAME_SHIFT	-366K?	nas-22	T11F9.6	gbrowse
chrV	11503939	A	T	206	STOP_GAINED	L199*	C55A6.1	C55A6.1.1	gbrowse
chrV	11503939	A	T	206	STOP_GAINED	L199*	C55A6.1	C55A6.1.2	gbrowse
chrV	11503939	A	T	206	STOP_GAINED	L199*	C55A6.1	C55A6.1.3	gbrowse
chrV	11554202	T	A	210	STOP_LOST	*326K	srx-85	F38B7.4	gbrowse
chrV	11558583	G	T	214	SPLICE_SITE_DONOR		F38B7.6	F38B7.6	gbrowse
chrV	11586503	CTTT	CTTTT	207	FRAME_SHIFT	-69?	srx-89	F43A11.3	gbrowse
chrV	11985999	GAAAA	GAAAAAA	207	FRAME_SHIFT	-31?	C52E4.5	C52E4.5b	gbrowse
chrV	11986001	AA	AATA	135	FRAME_SHIFT	-32?	C52E4.5	C52E4.5b	gbrowse
chrV	12185460	GTTTTAT	GT	207	FRAME_SHIFT	-109	srd-4	ZK863.5	gbrowse
chrV	12384599	G	A	214	SPLICE_SITE_ACCEPTOR		K01D12.3	K01D12.3	gbrowse
chrV	12630145	ATTTTTTTT	ATTTTTTTTT	58.7	FRAME_SHIFT	-320?	srx-113	F56H9.1	gbrowse
chrV	12649078	CTG	C	113	FRAME_SHIFT	-55	gpa-9	F56H9.4	gbrowse
chrV	12649079	TGA	T	207	FRAME_SHIFT	-55	gpa-9	F56H9.4	gbrowse
chrV	12650031	ATTTTTTTTT	ATTTTTTTTTT	55.7	SPLICE_SITE_ACCEPTOR		lin-25	F56H9.5	gbrowse
chrV	12792384	T	C	195	SPLICE_SITE_ACCEPTOR		ugt-5	ZC455.6b	gbrowse
chrV	12805279	A	G	200	SPLICE_SITE_ACCEPTOR		ZC455.12	ZC455.12	gbrowse
chrV	12833177	GAT	GATAT	207	FRAME_SHIFT	-752?	C44H9.2	C44H9.2	gbrowse
chrV	13120939	A	T	214	SPLICE_SITE_DONOR		B0365.2	B0365.2	gbrowse
chrV	13188165	ATTT	AT	207	FRAME_SHIFT	-119	F57B1.8	F57B1.8b	gbrowse
chrV	13188165	ATTT	AT	207	FRAME_SHIFT	-222	F57B1.8	F57B1.8a	gbrowse
chrV	13726436	ATTGCCTATCTT	AT	207	FRAME_SHIFT	-166	fbxa-181	F35E12.3	gbrowse
chrV	13731918	G	A	214	STOP_GAINED	Q342*	F35E12.4	F35E12.4	gbrowse
chrV	13741512	T	G	200	STOP_LOST	*353S	F35E12.9	F35E12.9c	gbrowse
chrV	13741512	T	G	200	STOP_LOST	*391S	F35E12.9	F35E12.9b	gbrowse
chrV	13746508	C	CCCCAAACT	207	FRAME_SHIFT	-293SL?	F35E12.10	F35E12.10	gbrowse
chrV	13763146	GTTTTTTTTT	GTTTTTTTT	60.7	FRAME_SHIFT	-4	F20G2.6	F20G2.6b	gbrowse
chrV	13950359	TGGG	TGG	207	FRAME_SHIFT	-86	R10D12.7	R10D12.7	gbrowse
chrV	13952621	TCGC	TC	207	FRAME_SHIFT	-151	R10D12.8	R10D12.8	gbrowse
chrV	14058199	C	CTT	207	FRAME_SHIFT	-1?	F58D12.3	F58D12.3	gbrowse
chrV	14264390	G	A	214	SPLICE_SITE_ACCEPTOR		F40G12.3	F40G12.3	gbrowse
chrV	14392575	C	T	214	STOP_GAINED	R59*	C15H11.10	C15H11.10	gbrowse
chrV	14703609	G	A	201	STOP_GAINED	W1031*	set-5	C47E8.8	gbrowse
chrV	14706979	GAAAA	GAA	207	FRAME_SHIFT	-1471	set-5	C47E8.8	gbrowse
chrV	15081310	TCACACAC	TCACACACAC	207	FRAME_SHIFT	-272?	C01G10.10	C01G10.10	gbrowse
chrV	15081317	C	CAT	171	FRAME_SHIFT	-272?	C01G10.10	C01G10.10	gbrowse
chrV	15098788	CT	C	197	FRAME_SHIFT	-234	srx-79	C01G10.2	gbrowse
chrV	15101509	C	A	214	STOP_GAINED	S407*	C01G10.1	C01G10.1	gbrowse
chrV	15103772	CTTT	CTT	207	FRAME_SHIFT	-1046	C01G10.1	C01G10.1	gbrowse
chrV	15181132	G	A	214	STOP_GAINED	W152*	T09F5.10	T09F5.10	gbrowse
chrV	15228857	GAAAAA	GAAAAAA	159	FRAME_SHIFT	-161?	cyp-34A3	C41G6.1	gbrowse
chrV	15302355	C	G	214	STOP_LOST	*304S	srx-48	T26H8.2	gbrowse
chrV	15304934	G	A	214	STOP_GAINED	Q218*	T26H8.5	T26H8.5	gbrowse
chrV	15305114	G	A	214	STOP_GAINED	Q158*	T26H8.5	T26H8.5	gbrowse
chrV	15305862	TATAGAATA	TATA	207	FRAME_SHIFT	-261	T26H8.4	T26H8.4	gbrowse
chrV	15349595	C	T	214	STOP_GAINED	W121*	clec-231	C29F3.4	gbrowse
chrV	15352608	C	CG	207	FRAME_SHIFT	-18?	srx-58	C29F3.6	gbrowse
chrV	15353716	C	CGT	207	FRAME_SHIFT	-253?	srx-58	C29F3.6	gbrowse
chrV	15353828	A	T	192	STOP_GAINED	K274*	srx-58	C29F3.6	gbrowse
chrV	15374056	GAAAAAAAAA	GAAAAAAAAAA	43.7	FRAME_SHIFT	-11?	R08H2.10	R08H2.10	gbrowse
chrV	15438535	T	A	205	SPLICE_SITE_DONOR		T26H5.7	T26H5.7	gbrowse
chrV	15441580	A	T	214	SPLICE_SITE_ACCEPTOR		T26H5.1	T26H5.1	gbrowse
chrV	15449735	AAAAGTAGCAAAG	AAAAG	207	FRAME_SHIFT	-335	srw-33	T26H5.5	gbrowse
chrV	15552425	ATTA	ATTATTTATTTTA	207	SPLICE_SITE_DONOR		acr-18	F28F8.1	gbrowse
chrV	15570762	G	C	192	SPLICE_SITE_ACCEPTOR		lsm-5	F28F8.3.2	gbrowse
chrV	15571950	GAAAAAAAAA	GAAAAAAAAAA	51.7	FRAME_SHIFT	-128?	fbxa-95	F28F8.4	gbrowse
chrV	15613339	C	CTG	207	FRAME_SHIFT	-58?	str-263	B0391.12	gbrowse
chrV	15636443	AC	A	207	FRAME_SHIFT	-76	srz-43	C55A1.14	gbrowse
chrV	15645876	TACGATATCA	TA	207	FRAME_SHIFT	-185	str-23	C55A1.5	gbrowse
chrV	15669187	A	T	167	STOP_GAINED	K13*	K06B4.4	K06B4.4	gbrowse
chrV	15670887	C	T	130	STOP_GAINED	Q37*	K06B4.15	K06B4.15	gbrowse
chrV	15672648	T	A	214	STOP_LOST	*129L	K06B4.3	K06B4.3	gbrowse
chrV	15675534	T	A	214	STOP_GAINED	L350*	nhr-51	K06B4.1	gbrowse
chrV	15698665	CAAAAAA	CAAAAA	117	FRAME_SHIFT	-352	nhr-199	K06B4.10	gbrowse
chrV	15710392	ATTTTTT	ATTTTTTT	60.7	FRAME_SHIFT	-28?	Y6E2A.1	Y6E2A.1	gbrowse
chrV	15711372	ATAACTT	AT	96.7	FRAME_SHIFT	-151	str-101	Y6E2A.2	gbrowse
chrV	15719850	CTTTTTT	CTTTTTTT	123	FRAME_SHIFT	-11?	Y6E2A.7	Y6E2A.7	gbrowse
chrV	15780829	CCAAATC	CC	207	FRAME_SHIFT	-309	T26E4.1	T26E4.1	gbrowse
chrV	15797165	G	A	198	SPLICE_SITE_DONOR		nhr-223	T26E4.8	gbrowse
chrV	15817386	ATTTTTT	ATTTTTTT	139	FRAME_SHIFT	-90?	abf-3	F54B8.5	gbrowse
chrV	15828862	A	T	196	STOP_LOST	*282L	srbc-52	F54B8.10	gbrowse
chrV	15867222	GAA	GAAA	113	FRAME_SHIFT	-307?	srh-293	K08G2.8	gbrowse
chrV	15882573	C	CTT	207	FRAME_SHIFT	-491?	oac-42	T06C12.8	gbrowse
chrV	15883730	G	T	198	STOP_GAINED	S256*	oac-42	T06C12.8	gbrowse
chrV	15883803	C	A	214	STOP_GAINED	E232*	oac-42	T06C12.8	gbrowse
chrV	15884295	CATA	CA	207	FRAME_SHIFT	-131	oac-42	T06C12.8	gbrowse
chrV	15893237	GC	G	207	FRAME_SHIFT	-88	T06C12.11	T06C12.11	gbrowse
chrV	15893738	A	G	198	SPLICE_SITE_ACCEPTOR		T06C12.11	T06C12.11	gbrowse
chrV	15893838	AAG	AAGCAACTTTTCTTAACTTTATTGTTACAG	207	SPLICE_SITE_DONOR		T06C12.11	T06C12.11	gbrowse
chrV	15899310	AAA	AAATGTTTTCCAA	187	FRAME_SHIFT	-321CFP?	str-60	T06C12.1	gbrowse
chrV	15899315	CAAA	CAA	207	FRAME_SHIFT	-322	str-60	T06C12.1	gbrowse
chrV	15962263	T	C	214	SPLICE_SITE_ACCEPTOR		F36G9.10	F36G9.10	gbrowse
chrV	15984738	GAGACCAG	GAG	207	FRAME_SHIFT	-342	F36G9.13	F36G9.13	gbrowse
chrV	15986255	CGG	CGGG	207	FRAME_SHIFT	-813?	F36G9.13	F36G9.13	gbrowse
chrV	15986580	AG	AGG	207	FRAME_SHIFT	-906?	F36G9.13	F36G9.13	gbrowse
chrV	15986618	T	G	214	STOP_LOST	*918E	F36G9.13	F36G9.13	gbrowse
chrV	15994892	TCA	T	207	FRAME_SHIFT	-735	C06C6.7	C06C6.7	gbrowse
chrV	16011441	TA	TAA	207	FRAME_SHIFT	-158?	C06C6.1	C06C6.1	gbrowse
chrV	16036551	A	AAAAAT	207	FRAME_SHIFT	-40K?	T10C6.10	T10C6.10a	gbrowse
chrV	16036551	A	AAAAAT	207	FRAME_SHIFT	-40K?	T10C6.10	T10C6.10b	gbrowse
chrV	16050952	GTTTTTTTT	GTTTTTTTTT	70.7	SPLICE_SITE_ACCEPTOR		F14H3.2	F14H3.2	gbrowse
chrV	16059953	C	A	214	STOP_GAINED	G388*	fbxa-100	F14H3.7	gbrowse
chrV	16062643	A	C	214	STOP_LOST	*48G	F14H3.14	F14H3.14	gbrowse
chrV	16130403	T	A	80.2	STOP_GAINED	K137*	fbxa-142	F44G3.12	gbrowse
chrV	16227132	CAT	CATAAAAAAT	62.7	FRAME_SHIFT	-509IF?	F21H7.2	F21H7.2.1	gbrowse
chrV	16227132	CAT	CATAAAAAAT	62.7	FRAME_SHIFT	-509IF?	F21H7.2	F21H7.2.2	gbrowse
chrV	16231226	CT	C	166	FRAME_SHIFT	-166	gst-22	F21H7.1	gbrowse
chrV	16248094	ATTTTTTTT	ATTTTTTTTT	70.7	FRAME_SHIFT	-262?	srh-95	F21H7.11	gbrowse
chrV	16272751	TTTC	TTTCTTC	207	STOP_GAINED	S308*T	T13F3.7	T13F3.7	gbrowse
chrV	16272754	C	CTTT	209	STOP_GAINED	S308*T	T13F3.7	T13F3.7	gbrowse
chrV	16279004	G	A	198	SPLICE_SITE_DONOR		cyp-37B1	F28G4.1	gbrowse
chrV	16279053	TC	TCC	207	SPLICE_SITE_ACCEPTOR		cyp-37B1	F28G4.1	gbrowse
chrV	16289127	AG	AGG	207	FRAME_SHIFT	-86?	oac-18	F28G4.5	gbrowse
chrV	16300828	AAATTTACGTGCGACCGTTGCA	AA	207	FRAME_SHIFT	-92	srbc-82	C31A11.4	gbrowse
chrV	16323658	C	T	208	SPLICE_SITE_DONOR		srv-36	F57G8.8	gbrowse
chrV	16427634	ATGT	AT	207	FRAME_SHIFT	-433	F26D2.10	F26D2.10	gbrowse
chrV	16447091	T	G	196	STOP_GAINED	Y287*	T08G3.6	T08G3.6	gbrowse
chrV	16464449	T	G	177	STOP_GAINED	L452*	T08G3.7	T08G3.7	gbrowse
chrV	16479235	G	C	202	STOP_GAINED	Y40*	T08G3.11	T08G3.11	gbrowse
chrV	16490923	G	T	142	SPLICE_SITE_DONOR		Y32B12A.6	Y32B12A.6	gbrowse
chrV	16517190	T	A	214	STOP_GAINED	K125*	F36D3.4	F36D3.4	gbrowse
chrV	16574132	A	T	202	STOP_GAINED	K126*	str-149	Y32B12B.5	gbrowse
chrV	16586722	C	A	211	STOP_LOST	*385L	srw-73	T03E6.6	gbrowse
chrV	16587799	ATTTTTTT	ATTTTTT	72.7	FRAME_SHIFT	-162	srw-73	T03E6.6	gbrowse
chrV	16599186	A	G	39.2	SPLICE_SITE_DONOR		T03E6.9	T03E6.9	gbrowse
chrV	16602756	C	A	202	SPLICE_SITE_DONOR		T03E6.8	T03E6.8	gbrowse
chrV	16669452	AAC	A	207	SPLICE_SITE_DONOR		str-61	F14F8.1	gbrowse
chrV	16674348	A	G	201	SPLICE_SITE_ACCEPTOR		F14F8.2	F14F8.2	gbrowse
chrV	16695192	G	A	208	STOP_GAINED	W100*	srz-101	F14F8.12	gbrowse
chrV	16720844	TATCTAAAACTTGTGA	TA	207	FRAME_SHIFT	-462	clec-236	Y70C5C.5	gbrowse
chrV	16720844	TATCTAAAACTTGTGA	TA	207	SPLICE_SITE_DONOR		clec-236	Y70C5C.5	gbrowse
chrV	16738048	G	A	214	STOP_GAINED	Q274*	clec-29	T25E12.9	gbrowse
chrV	16740841	AGG	A	207	FRAME_SHIFT	-196	clec-39	T25E12.7	gbrowse
chrV	16855768	G	T	155	SPLICE_SITE_ACCEPTOR		clec-27	Y102A5B.1	gbrowse
chrV	16865958	T	TTTA	207	SPLICE_SITE_ACCEPTOR		clec-28	F49A5.5a	gbrowse
chrV	16874445	TTATCTATCT	TTATCT	207	FRAME_SHIFT	-178	srw-23	F49A5.8	gbrowse
chrV	16953007	TTA	T	51.7	FRAME_SHIFT	-125	clec-238	Y102A5C.17	gbrowse
chrV	16957338	G	A	202	STOP_GAINED	W127*	clec-239	Y102A5C.16	gbrowse
chrV	16988206	TTGCCAGAGGTTAGATATGAACATTCAAT	TT	207	FRAME_SHIFT	-115	Y102A5C.27	Y102A5C.27	gbrowse
chrV	16988274	CTT	CTTT	207	FRAME_SHIFT	-101?	Y102A5C.27	Y102A5C.27	gbrowse
chrV	17026220	TGGG	TGGGG	207	FRAME_SHIFT	-48?	F49H6.15	F49H6.15	gbrowse
chrV	17033529	CATATAT	CATAT	207	FRAME_SHIFT	-231	srz-94	F49H6.11	gbrowse
chrV	17042839	GAAGCAA	GAA	207	FRAME_SHIFT	-92	F28B1.1	F28B1.1	gbrowse
chrV	17070540	G	GA	207	FRAME_SHIFT	-292?	srbc-14	T05E12.2	gbrowse
chrV	17082601	T	A	214	SPLICE_SITE_ACCEPTOR		T05E12.9	T05E12.9	gbrowse
chrV	17082772	G	T	191	STOP_GAINED	S8*	T05E12.9	T05E12.9	gbrowse
chrV	17085023	TAAAAA	TAAAAAA	163	FRAME_SHIFT	-478?	T05E12.6	T05E12.6a.1	gbrowse
chrV	17085023	TAAAAA	TAAAAAA	163	FRAME_SHIFT	-478?	T05E12.6	T05E12.6a.2	gbrowse
chrV	17090680	G	A	214	SPLICE_SITE_DONOR		T05E12.7	T05E12.7	gbrowse
chrV	17160349	C	A	214	STOP_GAINED	S129*	F40D4.12	F40D4.12	gbrowse
chrV	17163020	TTTCTATAATGCTTGTGTAC	T	207	FRAME_SHIFT	-314	srh-102	F40D4.11	gbrowse
chrV	17179123	ATTTTTT	ATTTTTTT	135	FRAME_SHIFT	-117?	srh-174	F40D4.1	gbrowse
chrV	17204442	T	A	214	STOP_GAINED	L313*	Y68A4A.10	Y68A4A.10a	gbrowse
chrV	17205262	A	G	213	SPLICE_SITE_ACCEPTOR		Y68A4A.10	Y68A4A.10a	gbrowse
chrV	17222585	CAAAAAAA	CAAAAAA	87.7	FRAME_SHIFT	-241	srh-252	T19C9.3	gbrowse
chrV	17259604	T	A	133	STOP_GAINED	L135*	fbxa-85	Y61B8A.4	gbrowse
chrV	17264256	C	A	77.2	STOP_GAINED	E132*	K10G4.3	K10G4.3	gbrowse
chrV	17298320	A	T	80.2	STOP_GAINED	L798*	K10G4.5	K10G4.5	gbrowse
chrV	17299627	C	T	111	STOP_GAINED	W378*	K10G4.5	K10G4.5	gbrowse
chrV	17299628	C	T	109	STOP_GAINED	W378*	K10G4.5	K10G4.5	gbrowse
chrV	17300978	G	A	106	STOP_GAINED	R144*	K10G4.5	K10G4.5	gbrowse
chrV	17301351	G	A	154	STOP_GAINED	R34*	K10G4.5	K10G4.5	gbrowse
chrV	17336771	A	G	74.2	SPLICE_SITE_ACCEPTOR		F47H4.6	F47H4.6	gbrowse
chrV	17395778	CAAA	CAA	207	FRAME_SHIFT	-45	srh-120	T27C5.1	gbrowse
chrV	17397868	AATA	AA	207	FRAME_SHIFT	-323	srh-120	T27C5.1	gbrowse
chrV	17401195	C	T	124	SPLICE_SITE_DONOR		srx-53	T27C5.2	gbrowse
chrV	17404755	AGG	AGGCAAGTTGG	176	SPLICE_SITE_DONOR		T27C5.11	T27C5.11	gbrowse
chrV	17413600	G	T	209	SPLICE_SITE_DONOR		clec-244	T27C5.7	gbrowse
chrV	17502997	G	A	200	SPLICE_SITE_DONOR		K03D7.3	K03D7.3	gbrowse
chrV	17508939	GAAAA	GAA	207	FRAME_SHIFT	-59	srw-32	K03D7.11	gbrowse
chrV	17529341	CAAAAAAAA	CAAAAAAAAAA	207	FRAME_SHIFT	-207?	srz-90	C18D4.9	gbrowse
chrV	17542456	A	G	190	SPLICE_SITE_ACCEPTOR		C18D4.t1	C18D4.t1	gbrowse
chrV	17544149	C	A	210	STOP_LOST	*676Y	C18D4.8	C18D4.8	gbrowse
chrV	17545028	TTA	TTATGTA	207	FRAME_SHIFT	-428Y?	C18D4.8	C18D4.8	gbrowse
chrV	17545117	A	G	210	SPLICE_SITE_DONOR		C18D4.8	C18D4.8	gbrowse
chrV	17549812	A	C	193	SPLICE_SITE_ACCEPTOR		fbxa-176	C38D9.9	gbrowse
chrV	17585004	G	T	192	STOP_GAINED	E80*	fbxa-133	C38D9.4	gbrowse
chrV	17585817	GCC	GC	207	FRAME_SHIFT	-336	fbxa-133	C38D9.4	gbrowse
chrV	17590134	GT	G	207	FRAME_SHIFT	-865	C38D9.5	C38D9.5	gbrowse
chrV	17615671	G	A	214	STOP_GAINED	Q5*	Y6G8.5	Y6G8.5	gbrowse
chrV	17616454	TAAAAAAAA	TAAAAAAA	59.7	FRAME_SHIFT	-100	Y6G8.6	Y6G8.6	gbrowse
chrV	17616809	C	T	201	START_LOST	M1I	Y6G8.6	Y6G8.6	gbrowse
chrV	17616810	A	T	205	START_LOST	M1K	Y6G8.6	Y6G8.6	gbrowse
chrV	17649359	CAAA	CAAAA	207	FRAME_SHIFT	-241?	fbxa-192	F57G4.8	gbrowse
chrV	17656866	G	A	72.2	SPLICE_SITE_DONOR		fbxa-108	F59A1.7	gbrowse
chrV	17671664	GAAAAAAAAA	GAAAAAAAAAA	56.7	FRAME_SHIFT	-354?	str-93	F59A1.14	gbrowse
chrV	17710718	ATTTTTT	ATTTTTTT	125	FRAME_SHIFT	-473?	twk-33	W06D12.5	gbrowse
chrV	17774676	T	A	79.2	STOP_GAINED	R191*	ddo-1	C47A10.5b	gbrowse
chrV	17775354	C	A	209	STOP_GAINED	E167*	ddo-1	C47A10.5a	gbrowse
chrV	17775354	C	A	209	STOP_GAINED	E167*	ddo-1	C47A10.5b	gbrowse
chrV	17800870	C	G	211	STOP_GAINED	S20*	srh-287	C47A10.9	gbrowse
chrV	17810368	CTATGCAATAT	CTAT	62.7	FRAME_SHIFT	-16	srh-296	Y94A7B.4	gbrowse
chrV	17951897	G	A	214	STOP_GAINED	W96*	Y59A8B.24	Y59A8B.24	gbrowse
chrV	17952719	TAAAAAA	TAAAAAAA	117	FRAME_SHIFT	-152?	Y59A8B.24	Y59A8B.24	gbrowse
chrV	18028952	ATC	A	207	FRAME_SHIFT	-257	Y59A8B.6	Y59A8B.6.1	gbrowse
chrV	18028952	ATC	A	207	FRAME_SHIFT	-257	Y59A8B.6	Y59A8B.6.2	gbrowse
chrV	18133524	ATTCTCGACGAGTTC	ATTC	207	FRAME_SHIFT	-211	Y37H2A.7	Y37H2A.7	gbrowse
chrV	18142534	TACAC	TAC	207	FRAME_SHIFT	-155	Y37H2A.11	Y37H2A.11	gbrowse
chrV	18176928	GAAA	GAA	207	FRAME_SHIFT	-192	C31G12.4	C31G12.4	gbrowse
chrV	18217799	C	T	99.2	STOP_GAINED	Q187*	F16H6.9	F16H6.9	gbrowse
chrV	18217844	A	T	77.2	STOP_GAINED	K202*	F16H6.9	F16H6.9	gbrowse
chrV	18328525	T	A	214	STOP_GAINED	L555*	B0462.1	B0462.1	gbrowse
chrV	18392334	TGAG	TG	207	FRAME_SHIFT	-616	Y51A2B.6	Y51A2B.6	gbrowse
chrV	18394259	G	C	206	STOP_GAINED	S6*	Y51A2B.6	Y51A2B.6	gbrowse
chrV	18660953	C	T	199	SPLICE_SITE_ACCEPTOR		Y69H2.3	Y69H2.3a	gbrowse
chrV	18732396	TG	T	207	FRAME_SHIFT	-110	scl-19	ZK384.1	gbrowse
chrV	18751401	A	T	214	STOP_GAINED	Y177*	clec-253	F11D11.11	gbrowse
chrV	18751425	C	T	214	STOP_GAINED	W169*	clec-253	F11D11.11	gbrowse
chrV	18816152	GATGAA	GGAATGAA	207	FRAME_SHIFT	-269?	C54E10.1	C54E10.1	gbrowse
chrV	18817046	G	C	214	SPLICE_SITE_DONOR		C54E10.1	C54E10.1	gbrowse
chrV	18818196	CAAAAA	CAAAA	163	FRAME_SHIFT	-771	C54E10.1	C54E10.1	gbrowse
chrV	18819833	CTTTTTTTT	CTTTTTTTTT	66.7	FRAME_SHIFT	-36?	C54E10.8	C54E10.8	gbrowse
chrV	18942486	A	T	214	STOP_GAINED	R491*	Y80D3A.8	Y80D3A.8	gbrowse
chrV	18943049	G	A	204	STOP_GAINED	W678*	Y80D3A.8	Y80D3A.8	gbrowse
chrV	18986587	C	A	214	SPLICE_SITE_DONOR		reps-1	Y39B6A.38	gbrowse
chrV	19007627	CAAAAAAAAAAA	CAAAAAAAAAA	24.7	FRAME_SHIFT	-110	Y39B6A.32	Y39B6A.32	gbrowse
chrV	19007976	C	T	207	STOP_GAINED	W47*	Y39B6A.32	Y39B6A.32	gbrowse
chrV	19036758	TCCC	TCC	207	FRAME_SHIFT	-177	Y39B6A.24	Y39B6A.24.1	gbrowse
chrV	19036758	TCCC	TCC	207	FRAME_SHIFT	-177	Y39B6A.24	Y39B6A.24.2	gbrowse
chrV	19089608	GAAAAA	GAAAAAA	165	FRAME_SHIFT	-3?	Y39B6A.50	Y39B6A.50	gbrowse
chrV	19099788	CAAAAAATCGATAAATT	CAAAAAATCGATAAATTTCCAAAAAAATCGATAAATT	207	SPLICE_SITE_DONOR		Y39B6A.16	Y39B6A.16	gbrowse
chrV	19221621	GAAAA	GAAA	207	FRAME_SHIFT	-459	oac-49	T26H2.7	gbrowse
chrV	19287004	ATTTTTTTTT	ATTTTTTTT	52.7	FRAME_SHIFT	-157	F55C9.3	F55C9.3.1	gbrowse
chrV	19287004	ATTTTTTTTT	ATTTTTTTT	52.7	FRAME_SHIFT	-157	F55C9.3	F55C9.3.2	gbrowse
chrV	19287103	TAAAAAAAAA	TAAAAAAAA	55.7	FRAME_SHIFT	-124	F55C9.3	F55C9.3.1	gbrowse
chrV	19287103	TAAAAAAAAA	TAAAAAAAA	55.7	FRAME_SHIFT	-124	F55C9.3	F55C9.3.2	gbrowse
chrV	19307348	CA	C	161	FRAME_SHIFT	-54	F55C9.11	F55C9.11	gbrowse
chrV	19731922	GTTGGTGGAT	GT	207	FRAME_SHIFT	-166	Y116F11A.1	Y116F11A.1	gbrowse
chrV	19746746	G	GA	72.7	FRAME_SHIFT	-16?	W04E12.5	W04E12.5b	gbrowse
chrV	19746746	G	GA	72.7	FRAME_SHIFT	-66?	W04E12.5	W04E12.5a	gbrowse
chrX	33989	A	G	214	STOP_LOST	*99Q	Y35H6.3	Y35H6.3	gbrowse
chrX	39217	CAAA	CAAAAA	5.22	FRAME_SHIFT	-1?	Y73B3A.21	Y73B3A.21	gbrowse
chrX	43367	G	T	214	STOP_GAINED	S621*	Y73B3A.1	Y73B3A.1	gbrowse
chrX	46987	GAAAAAAAAA	GAAAAAAAA	45.7	FRAME_SHIFT	-22	Y73B3A.1	Y73B3A.1	gbrowse
chrX	109363	C	A	214	STOP_GAINED	E6*	Y73B3A.5	Y73B3A.5	gbrowse
chrX	118544	G	T	214	STOP_GAINED	E200*	fbxa-222	Y73B3A.22	gbrowse
chrX	139543	AA	AAGTCA	207	FRAME_SHIFT	-86V?	Y73B3A.12	Y73B3A.12	gbrowse
chrX	251878	GAAAAAAAAAA	GAAAAAAAAAAA	32.7	SPLICE_SITE_DONOR		AC8.1	AC8.1	gbrowse
chrX	260093	GAAAAAA	GAAAAAAA	111	FRAME_SHIFT	-549?	set-33	Y108F1.3	gbrowse
chrX	602533	T	C	214	SPLICE_SITE_DONOR		F13C5.1	F13C5.1	gbrowse
chrX	665045	AT	A	207	FRAME_SHIFT	-99	T19D7.5	T19D7.5	gbrowse
chrX	673562	G	A	214	SPLICE_SITE_ACCEPTOR		lgc-32	T19D7.1	gbrowse
chrX	695229	T	TA	32.7	FRAME_SHIFT	-36?	ncam-1	F02G3.1c	gbrowse
chrX	1210651	AG	AGATTG	207	FRAME_SHIFT	-208I?	C46H3.1	C46H3.1	gbrowse
chrX	1210652	G	GATTA	207	FRAME_SHIFT	-208I?	C46H3.1	C46H3.1	gbrowse
chrX	1211964	T	G	214	STOP_LOST	*578S	C46H3.2	C46H3.2b.1	gbrowse
chrX	1211964	T	G	214	STOP_LOST	*578S	C46H3.2	C46H3.2b.2	gbrowse
chrX	1211964	T	G	214	STOP_LOST	*714S	C46H3.2	C46H3.2a	gbrowse
chrX	1319803	CCACACACACACACACACACACA	CCACACACACACACACACACACACACA	77.7	FRAME_SHIFT	-122H?	H42K12.2	H42K12.2	gbrowse
chrX	1388069	CA	CAGCTGGCAA	207	FRAME_SHIFT	-259AG?	F56C3.1	F56C3.1	gbrowse
chrX	1396349	T	TTTTTTA	207	STOP_GAINED	-50*K	H39E20.1	H39E20.1	gbrowse
chrX	1463394	ATTTTTTTTTT	ATTTTTTTTT	52.7	FRAME_SHIFT	-60	D1005.6	D1005.6	gbrowse
chrX	1471183	TTCCGTC	TTC	207	FRAME_SHIFT	-100	D1005.5	D1005.5	gbrowse
chrX	1534698	CT	C	207	FRAME_SHIFT	-45	K06A9.3	K06A9.3	gbrowse
chrX	1558794	A	T	214	STOP_GAINED	K2063*	K06A9.1	K06A9.1b	gbrowse
chrX	1558794	A	T	214	STOP_GAINED	K656*	K06A9.1	K06A9.1c	gbrowse
chrX	1558794	A	T	214	STOP_GAINED	K863*	K06A9.1	K06A9.1a	gbrowse
chrX	1632140	CTT	CT	207	FRAME_SHIFT	-125	ZK380.2	ZK380.2	gbrowse
chrX	1861881	CAAAA	CAAA	207	FRAME_SHIFT	-49	T26C11.8	T26C11.8	gbrowse
chrX	1911397	A	T	214	STOP_LOST	*454R	ZC53.1	ZC53.1	gbrowse
chrX	1918055	G	A	214	SPLICE_SITE_ACCEPTOR		ZC53.6	ZC53.6	gbrowse
chrX	1918602	CTTAACCGATCGCATT	CTT	207	FRAME_SHIFT	-227	ZC53.6	ZC53.6	gbrowse
chrX	1927440	T	A	214	STOP_GAINED	Y313*	ZC53.4	ZC53.4	gbrowse
chrX	1974275	TCCAACAGACAATTCCGATGCATGCCAACAGACAATTCCGATGCA	TCCAACAGACAATTCCGATGCA	207	FRAME_SHIFT	-49	F52D2.5	F52D2.5	gbrowse
chrX	2382266	G	C	214	SPLICE_SITE_DONOR		F47G3.4	F47G3.4	gbrowse
chrX	2489074	GAAAAAAAA	GAAAAAAAAA	67.7	FRAME_SHIFT	-1?	hid-1	K02E10.2a	gbrowse
chrX	2489074	GAAAAAAAA	GAAAAAAAAA	67.7	FRAME_SHIFT	-1?	hid-1	K02E10.2b	gbrowse
chrX	2748022	CAAAAAAAAA	CAAAAAAAA	52.7	SPLICE_SITE_DONOR		unc-2	T02C5.5e	gbrowse
chrX	2821169	T	G	214	SPLICE_SITE_ACCEPTOR		C14A11.1	C14A11.1	gbrowse
chrX	3284886	ATTTTTTTTT	ATTTTTTTTTT	46.7	SPLICE_SITE_ACCEPTOR		K09C4.5	K09C4.5	gbrowse
chrX	3605243	GAAAAAAAAA	GAAAAAAAAAA	52.7	SPLICE_SITE_DONOR		C18B2.4	C18B2.4.1	gbrowse
chrX	3770149	CGGGGGGGG	CGGGGGGGGG	17.8	FRAME_SHIFT	-102?	F47B7.6	F47B7.6	gbrowse
chrX	3828796	ATCTCT	ATCTCTCT	207	FRAME_SHIFT	-143?	K03C7.3	K03C7.3	gbrowse
chrX	3919481	CCAATTGTTTGACAGATTCCTTTTACCCATTCCTTAAAAATATTATTAAG	C	207	FRAME_SHIFT	-275	T22B2.3	T22B2.3	gbrowse
chrX	4204615	TAAAAAA	TAAAAA	118	FRAME_SHIFT	-50	F20B6.9	F20B6.9.1	gbrowse
chrX	4204615	TAAAAAA	TAAAAA	118	FRAME_SHIFT	-50	F20B6.9	F20B6.9.2	gbrowse
chrX	4218417	AGC	AGCGATAGCGC	191	FRAME_SHIFT	-5AL?	W01H2.2	W01H2.2	gbrowse
chrX	4583693	AG	AAGTCTG	207	FRAME_SHIFT	-150Q?	C05E11.7	C05E11.7	gbrowse
chrX	4724682	GTAATA	GTA	207	SPLICE_SITE_DONOR		acc-3	F55D10.5	gbrowse
chrX	4820773	AATA	AA	207	FRAME_SHIFT	-452	R08E3.3	R08E3.3a	gbrowse
chrX	4834754	A	C	214	STOP_LOST	*1513S	R08E3.1	R08E3.1a	gbrowse
chrX	5156397	ATAATAAACACGCACCATTTTTAA	ATAATAAACACGCACCATTTTTAATAAACACGCACCATTTTTAA	156	FRAME_SHIFT	-295LKMVRV?	C31H2.4	C31H2.4	gbrowse
chrX	5372305	GTTTTTTTTTT	GTTTTTTTTT	58.7	FRAME_SHIFT	-221	F35C8.8	F35C8.8	gbrowse
chrX	5373002	G	A	214	START_LOST	M1I	F35C8.9	F35C8.9	gbrowse
chrX	5378304	GCATTGTAAAATAGGCCAAATTTTTACA	GCA	207	SPLICE_SITE_ACCEPTOR		F35C8.1	F35C8.1	gbrowse
chrX	6421288	AGAGTTACTGGTG	AGAGTTACTGGTGGTGCTTGAGTTACTGGTG	107	STOP_GAINED	-2246HQ*LKH	K10C2.1	K10C2.1	gbrowse
chrX	7232428	CTAT	CTATAT	207	FRAME_SHIFT	-17?	F46H5.3	F46H5.3a	gbrowse
chrX	7436955	T	A	214	STOP_GAINED	R185*	C01C10.2	C01C10.2a	gbrowse
chrX	7436955	T	A	214	STOP_GAINED	R185*	C01C10.2	C01C10.2b	gbrowse
chrX	7741723	CATATATATAT	CATATATATATAT	207	FRAME_SHIFT	-375?	K09F5.1	K09F5.1	gbrowse
chrX	7807202	T	A	214	STOP_LOST	*77C	R03G5.6	R03G5.6	gbrowse
chrX	8219979	CTTTTTTTTTT	CTTTTTTTTT	32.7	FRAME_SHIFT	-87	K02A6.1	K02A6.1	gbrowse
chrX	8578908	C	T	214	SPLICE_SITE_ACCEPTOR		F18E9.8	F18E9.8	gbrowse
chrX	8579904	CAAAAAAA	CAAAAAA	86.7	FRAME_SHIFT	-48	F18E9.8	F18E9.8	gbrowse
chrX	8604050	GCCC	GC	207	FRAME_SHIFT	-273	H35N09.2	H35N09.2	gbrowse
chrX	8604980	C	T	214	STOP_GAINED	W130*	H35N09.2	H35N09.2	gbrowse
chrX	9192633	C	T	214	STOP_GAINED	Q83*	Y81B9A.1	Y81B9A.1	gbrowse
chrX	9392862	G	A	214	SPLICE_SITE_DONOR		C23F12.3	C23F12.3	gbrowse
chrX	10018518	CGCAGT	C	207	FRAME_SHIFT	-557	F42G10.1	F42G10.1.1	gbrowse
chrX	10018518	CGCAGT	C	207	FRAME_SHIFT	-557	F42G10.1	F42G10.1.2	gbrowse
chrX	10986210	G	A	214	STOP_GAINED	W811*	ver-4	F59F3.5	gbrowse
chrX	11487780	T	G	214	STOP_GAINED	L17*	spp-9	T25C12.2	gbrowse
chrX	11544318	CA	C	207	FRAME_SHIFT	-528	C35C5.11	C35C5.11	gbrowse
chrX	11626182	A	G	214	SPLICE_SITE_DONOR		twk-44	Y71H9A.1	gbrowse
chrX	11659468	G	A	214	SPLICE_SITE_ACCEPTOR		T04F8.3	T04F8.3	gbrowse
chrX	12291942	T	A	214	STOP_GAINED	L126*	C04B4.4	C04B4.4	gbrowse
chrX	12390964	TAAAAAAAA	TAAAAAAAAA	63.7	SPLICE_SITE_DONOR		nekl-3	F19H6.1.1	gbrowse
chrX	12699838	A	AT	205	FRAME_SHIFT	-24?	nhr-215	T07C5.4	gbrowse
chrX	13292768	GTTT	GTT	207	FRAME_SHIFT	-273	srd-38	R04D3.12	gbrowse
chrX	13406798	TAAAAAAAAAA	TAAAAAAAAA	36.7	FRAME_SHIFT	-492	cyp-13B1	F02C12.5a	gbrowse
chrX	13792236	CTT	CT	207	FRAME_SHIFT	-197	ZK1086.2	ZK1086.2	gbrowse
chrX	13979173	A	G	214	STOP_LOST	*347Q	arrd-24	F48F7.7	gbrowse
chrX	13989604	CAAAAAAAAAAA	CAAAAAAAAAAAA	6.71	FRAME_SHIFT	-64?	C31E10.4	C31E10.4	gbrowse
chrX	14220819	C	T	193	SPLICE_SITE_DONOR		K06G5.3	K06G5.3	gbrowse
chrX	14222153	CGTTTTGCGGGGGTTT	CGTTT	207	FRAME_SHIFT	-112	K06G5.3	K06G5.3	gbrowse
chrX	14442655	G	A	214	STOP_GAINED	W35*	F23D12.3	F23D12.3	gbrowse
chrX	14462021	GA	GGTGAAGCCA	97.7	FRAME_SHIFT	-99VS?	Y66C5A.2	Y66C5A.2	gbrowse
chrX	14467260	C	CAGTCAGCCGTCAT	207	FRAME_SHIFT	-239SQPS?	M163.7	M163.7	gbrowse
chrX	14523772	T	G	205	STOP_GAINED	Y66*	nspc-16	D1025.6	gbrowse
chrX	14964664	CT	C	207	FRAME_SHIFT	-41	rgs-11	F45B8.1	gbrowse
chrX	15064944	T	TC	207	SPLICE_SITE_ACCEPTOR		H03G16.3	H03G16.3	gbrowse
chrX	15582495	GATGATGA	G	188	FRAME_SHIFT	-294	K09A9.6	K09A9.6a	gbrowse
chrX	15582495	GATGATGA	G	188	FRAME_SHIFT	-303	K09A9.6	K09A9.6c	gbrowse
chrX	15582495	GATGATGA	G	188	FRAME_SHIFT	-342	K09A9.6	K09A9.6b	gbrowse
chrX	15853691	C	T	214	SPLICE_SITE_DONOR		F53H4.6	F53H4.6	gbrowse
chrX	16199807	AT	A	207	FRAME_SHIFT	-18	R11.3	R11.3	gbrowse
chrX	16283944	TAAAAAAAAAAAA	TAAAAAAAAAAA	18.7	FRAME_SHIFT	-62	F52E10.3	F52E10.3	gbrowse
chrX	17398607	GTCTTGGTGATGGTCGTTTAA	G	207	FRAME_SHIFT	-18	F11C7.7	F11C7.7	gbrowse

## Sheet: CB4856_Mod(vs AB1)
Supplementary Data 3-e		Moderate polymorphism sites comparing CB4856 with AB1
Chromosome	Physical position	Reference	Alteration	Quality	Effect	A.A change	Gene	Transcript	Gbrowse
chrI	6314	T	G	214	NON_SYNONYMOUS_CODING	Y63S	Y74C9A.3	Y74C9A.3.1	gbrowse
chrI	6314	T	G	214	NON_SYNONYMOUS_CODING	Y63S	Y74C9A.3	Y74C9A.3.2	gbrowse
chrI	44544	C	G	214	NON_SYNONYMOUS_CODING	A200G	Y74C9A.1	Y74C9A.1	gbrowse
chrI	54127	T	A	214	NON_SYNONYMOUS_CODING	L370I	pgs-1	Y48G1C.4	gbrowse
chrI	54251	T	G	214	NON_SYNONYMOUS_CODING	L411R	pgs-1	Y48G1C.4	gbrowse
chrI	56678	A	G	214	NON_SYNONYMOUS_CODING	I968T	Y48G1C.5	Y48G1C.5	gbrowse
chrI	56976	A	G	214	NON_SYNONYMOUS_CODING	V930A	Y48G1C.5	Y48G1C.5	gbrowse
chrI	57467	A	C	214	NON_SYNONYMOUS_CODING	V834G	Y48G1C.5	Y48G1C.5	gbrowse
chrI	59600	T	C	214	NON_SYNONYMOUS_CODING	E596G	Y48G1C.5	Y48G1C.5	gbrowse
chrI	60086	C	T	214	NON_SYNONYMOUS_CODING	G434E	Y48G1C.5	Y48G1C.5	gbrowse
chrI	61252	A	C	13.4	NON_SYNONYMOUS_CODING	D378E	Y48G1C.5	Y48G1C.5	gbrowse
chrI	61278	T	C	61.2	NON_SYNONYMOUS_CODING	I370V	Y48G1C.5	Y48G1C.5	gbrowse
chrI	85256	A	T	214	NON_SYNONYMOUS_CODING	D156E	Y48G1C.6	Y48G1C.6	gbrowse
chrI	89511	C	T	214	NON_SYNONYMOUS_CODING	S328L	Y48G1C.11	Y48G1C.11	gbrowse
chrI	107528	A	G	214	NON_SYNONYMOUS_CODING	V196A	Y48G1C.8	Y48G1C.8	gbrowse
chrI	120615	C	G	214	NON_SYNONYMOUS_CODING	L446V	spe-8	F53G12.6	gbrowse
chrI	132320	C	T	214	NON_SYNONYMOUS_CODING	P255L	mex-3	F53G12.5a.1	gbrowse
chrI	132320	C	T	214	NON_SYNONYMOUS_CODING	P255L	mex-3	F53G12.5a.2	gbrowse
chrI	132320	C	T	214	NON_SYNONYMOUS_CODING	P283L	mex-3	F53G12.5b	gbrowse
chrI	136310	G	A	214	NON_SYNONYMOUS_CODING	A193T	F53G12.4	F53G12.4	gbrowse
chrI	142075	G	C	214	NON_SYNONYMOUS_CODING	C962S	duox-2	F53G12.3	gbrowse
chrI	150985	C	T	214	NON_SYNONYMOUS_CODING	A669T	bli-3	F56C11.1	gbrowse
chrI	160417	A	G	214	NON_SYNONYMOUS_CODING	L817P	ptr-11	F56C11.2	gbrowse
chrI	175036	A	G	214	NON_SYNONYMOUS_CODING	M276V	F56C11.6	F56C11.6b	gbrowse
chrI	175036	A	G	214	NON_SYNONYMOUS_CODING	M393V	F56C11.6	F56C11.6a	gbrowse
chrI	189916	T	C	214	NON_SYNONYMOUS_CODING	L88S	K10E9.1	K10E9.1	gbrowse
chrI	192950	C	G	214	NON_SYNONYMOUS_CODING	L462V	K10E9.1	K10E9.1	gbrowse
chrI	195031	T	A	214	NON_SYNONYMOUS_CODING	M659K	K10E9.1	K10E9.1	gbrowse
chrI	197978	T	C	214	NON_SYNONYMOUS_CODING	I1016T	K10E9.1	K10E9.1	gbrowse
chrI	218124	T	C	214	NON_SYNONYMOUS_CODING	V231A	Y48G1BL.1	Y48G1BL.1	gbrowse
chrI	220285	TC	TCAAC	207	CODON_CHANGE_PLUS_CODON_INSERTION	S76CS	Y48G1BL.5	Y48G1BL.5	gbrowse
chrI	231916	G	A	209	NON_SYNONYMOUS_CODING	P1186S	Y48G1BM.6	Y48G1BM.6	gbrowse
chrI	233628	C	T	133	NON_SYNONYMOUS_CODING	V1010M	Y48G1BM.6	Y48G1BM.6	gbrowse
chrI	235366	T	C	170	NON_SYNONYMOUS_CODING	N541D	Y48G1BM.6	Y48G1BM.6	gbrowse
chrI	236328	G	C	207	NON_SYNONYMOUS_CODING	F251L	Y48G1BM.6	Y48G1BM.6	gbrowse
chrI	239018	T	G	115	NON_SYNONYMOUS_CODING	S2R	Y48G1BM.7	Y48G1BM.7	gbrowse
chrI	252633	A	T	12.5	NON_SYNONYMOUS_CODING	Y137F	Y48G1BM.1	Y48G1BM.1	gbrowse
chrI	254042	A	C	214	NON_SYNONYMOUS_CODING	K397N	Y48G1BM.1	Y48G1BM.1	gbrowse
chrI	257524	C	T	214	NON_SYNONYMOUS_CODING	D221N	Y48G1BR.1	Y48G1BR.1	gbrowse
chrI	257647	A	T	214	NON_SYNONYMOUS_CODING	S180T	Y48G1BR.1	Y48G1BR.1	gbrowse
chrI	280420	A	G	214	NON_SYNONYMOUS_CODING	Y66C	C53D5.3	C53D5.3	gbrowse
chrI	284480	A	G	214	NON_SYNONYMOUS_CODING	I108V	C53D5.2	C53D5.2	gbrowse
chrI	301234	T	C	214	NON_SYNONYMOUS_CODING	S9P	C53D5.1	C53D5.1d	gbrowse
chrI	307723	C	T	214	NON_SYNONYMOUS_CODING	E264K	C53D5.5	C53D5.5.1	gbrowse
chrI	307723	C	T	214	NON_SYNONYMOUS_CODING	E264K	C53D5.5	C53D5.5.2	gbrowse
chrI	309719	C	T	214	NON_SYNONYMOUS_CODING	D24N	C53D5.5	C53D5.5.1	gbrowse
chrI	309719	C	T	214	NON_SYNONYMOUS_CODING	D24N	C53D5.5	C53D5.5.2	gbrowse
chrI	323867	G	A	214	NON_SYNONYMOUS_CODING	V3I	Y48G1A.4	Y48G1A.4	gbrowse
chrI	349549	T	A	214	NON_SYNONYMOUS_CODING	L170M	Y48G1A.1	Y48G1A.1	gbrowse
chrI	352885	A	T	214	NON_SYNONYMOUS_CODING	I431L	Y48G1A.1	Y48G1A.1	gbrowse
chrI	352924	T	A	214	NON_SYNONYMOUS_CODING	S444T	Y48G1A.1	Y48G1A.1	gbrowse
chrI	352957	T	A	214	NON_SYNONYMOUS_CODING	L455M	Y48G1A.1	Y48G1A.1	gbrowse
chrI	357291	A	C	214	NON_SYNONYMOUS_CODING	I715M	R119.1	R119.1	gbrowse
chrI	360613	T	G	214	NON_SYNONYMOUS_CODING	K382T	R119.1	R119.1	gbrowse
chrI	363365	G	T	214	NON_SYNONYMOUS_CODING	N144K	R119.1	R119.1	gbrowse
chrI	363564	C	A	214	NON_SYNONYMOUS_CODING	S78I	R119.1	R119.1	gbrowse
chrI	363579	C	G	214	NON_SYNONYMOUS_CODING	W73S	R119.1	R119.1	gbrowse
chrI	365853	C	G	214	NON_SYNONYMOUS_CODING	A297G	rnp-8	R119.7	gbrowse
chrI	366772	G	A	214	NON_SYNONYMOUS_CODING	D373N	rnp-8	R119.7	gbrowse
chrI	370754	C	A	214	NON_SYNONYMOUS_CODING	R97L	R119.2	R119.2	gbrowse
chrI	378593	A	G	214	NON_SYNONYMOUS_CODING	S123P	R119.3	R119.3.1	gbrowse
chrI	378593	A	G	214	NON_SYNONYMOUS_CODING	S123P	R119.3	R119.3.2	gbrowse
chrI	390374	T	A	214	NON_SYNONYMOUS_CODING	E472D	R119.5	R119.5	gbrowse
chrI	393112	C	T	214	NON_SYNONYMOUS_CODING	R207K	R119.5	R119.5	gbrowse
chrI	393505	T	C	214	NON_SYNONYMOUS_CODING	I154V	R119.5	R119.5	gbrowse
chrI	399960	A	T	214	NON_SYNONYMOUS_CODING	E62D	Y50C1A.1	Y50C1A.1	gbrowse
chrI	408666	A	G	214	NON_SYNONYMOUS_CODING	S415G	Y50C1A.1	Y50C1A.1	gbrowse
chrI	418551	A	G	214	NON_SYNONYMOUS_CODING	V38A	Y50C1A.2	Y50C1A.2	gbrowse
chrI	418614	A	T	214	NON_SYNONYMOUS_CODING	L17H	Y50C1A.2	Y50C1A.2	gbrowse
chrI	418615	G	C	214	NON_SYNONYMOUS_CODING	L17V	Y50C1A.2	Y50C1A.2	gbrowse
chrI	422076	A	G	214	NON_SYNONYMOUS_CODING	K230R	C07F11.2	C07F11.2	gbrowse
chrI	458333	G	A	214	NON_SYNONYMOUS_CODING	V874I	tol-1	C07F11.1	gbrowse
chrI	462550	T	A	214	NON_SYNONYMOUS_CODING	V147E	W04C9.4	W04C9.4.1	gbrowse
chrI	462550	T	A	214	NON_SYNONYMOUS_CODING	V147E	W04C9.4	W04C9.4.2	gbrowse
chrI	486477	C	T	214	NON_SYNONYMOUS_CODING	G238E	W04C9.6	W04C9.6	gbrowse
chrI	496335	T	C	214	NON_SYNONYMOUS_CODING	T282A	Y65B4BL.3	Y65B4BL.3	gbrowse
chrI	508988	TCCACCACCA	TCCACCA	207	CODON_DELETION	MV208M	Y65B4BL.7	Y65B4BL.7	gbrowse
chrI	513681	C	T	214	NON_SYNONYMOUS_CODING	V247M	acs-13	Y65B4BL.5	gbrowse
chrI	532201	C	A	214	NON_SYNONYMOUS_CODING	A227E	Y65B4BL.1	Y65B4BL.1	gbrowse
chrI	535850	G	A	214	NON_SYNONYMOUS_CODING	E14K	Y65B4BR.5	Y65B4BR.5a.1	gbrowse
chrI	535850	G	A	214	NON_SYNONYMOUS_CODING	E14K	Y65B4BR.5	Y65B4BR.5a.2	gbrowse
chrI	535850	G	A	214	NON_SYNONYMOUS_CODING	E14K	Y65B4BR.5	Y65B4BR.5b	gbrowse
chrI	555727	T	A	214	NON_SYNONYMOUS_CODING	S816T	ptr-21	Y65B4BR.3	gbrowse
chrI	562963	A	G	214	NON_SYNONYMOUS_CODING	T50A	Y65B4BR.1	Y65B4BR.1	gbrowse
chrI	565842	A	G	214	NON_SYNONYMOUS_CODING	C65R	ceh-9	Y65B4BR.9	gbrowse
chrI	574364	T	C	214	NON_SYNONYMOUS_CODING	R147G	grl-16	Y65B4BR.6a	gbrowse
chrI	574364	T	C	214	NON_SYNONYMOUS_CODING	R147G	grl-16	Y65B4BR.6b	gbrowse
chrI	574433	G	A	214	NON_SYNONYMOUS_CODING	H124Y	grl-16	Y65B4BR.6a	gbrowse
chrI	574433	G	A	214	NON_SYNONYMOUS_CODING	H124Y	grl-16	Y65B4BR.6b	gbrowse
chrI	615918	T	C	214	NON_SYNONYMOUS_CODING	Q356R	F56A6.4	F56A6.4	gbrowse
chrI	621947	G	A	214	NON_SYNONYMOUS_CODING	G62R	Y65B4A.4	Y65B4A.4	gbrowse
chrI	624358	T	G	214	NON_SYNONYMOUS_CODING	S214R	F56A6.4	F56A6.4	gbrowse
chrI	627308	C	G	214	NON_SYNONYMOUS_CODING	A54P	F56A6.4	F56A6.4	gbrowse
chrI	629403	CTCATCATCATCATCATC	CTCATCATCATCATCATCATC	207	CODON_INSERTION	S9SM	F56A6.4	F56A6.4	gbrowse
chrI	634727	C	A	214	NON_SYNONYMOUS_CODING	A59S	Y65B4A.6	Y65B4A.6	gbrowse
chrI	661428	T	C	214	NON_SYNONYMOUS_CODING	T335A	Y65B4A.8	Y65B4A.8.1	gbrowse
chrI	661428	T	C	214	NON_SYNONYMOUS_CODING	T335A	Y65B4A.8	Y65B4A.8.2	gbrowse
chrI	663134	T	C	214	NON_SYNONYMOUS_CODING	N120S	Y65B4A.8	Y65B4A.8.1	gbrowse
chrI	663134	T	C	214	NON_SYNONYMOUS_CODING	N120S	Y65B4A.8	Y65B4A.8.2	gbrowse
chrI	664681	A	G	214	NON_SYNONYMOUS_CODING	L329P	Y65B4A.9	Y65B4A.9	gbrowse
chrI	666671	A	C	214	NON_SYNONYMOUS_CODING	F47V	Y65B4A.9	Y65B4A.9	gbrowse
chrI	666697	A	G	214	NON_SYNONYMOUS_CODING	V38A	Y65B4A.9	Y65B4A.9	gbrowse
chrI	669427	G	A	214	NON_SYNONYMOUS_CODING	A310V	Y18H1A.14	Y18H1A.14	gbrowse
chrI	671952	G	A	214	NON_SYNONYMOUS_CODING	P213L	Y18H1A.14	Y18H1A.14	gbrowse
chrI	673089	T	C	214	NON_SYNONYMOUS_CODING	I141V	Y18H1A.14	Y18H1A.14	gbrowse
chrI	674341	A	C	214	NON_SYNONYMOUS_CODING	C26G	Y18H1A.14	Y18H1A.14	gbrowse
chrI	683950	T	C	214	NON_SYNONYMOUS_CODING	S433G	Y18H1A.10	Y18H1A.10	gbrowse
chrI	685476	T	C	214	NON_SYNONYMOUS_CODING	I324V	Y18H1A.10	Y18H1A.10	gbrowse
chrI	685854	C	A	214	NON_SYNONYMOUS_CODING	V218F	Y18H1A.10	Y18H1A.10	gbrowse
chrI	686079	A	C	214	NON_SYNONYMOUS_CODING	Y143D	Y18H1A.10	Y18H1A.10	gbrowse
chrI	686385	A	G	214	NON_SYNONYMOUS_CODING	F41L	Y18H1A.10	Y18H1A.10	gbrowse
chrI	688554	A	T	214	NON_SYNONYMOUS_CODING	T8S	Y18H1A.1	Y18H1A.1	gbrowse
chrI	689042	C	G	214	NON_SYNONYMOUS_CODING	R30G	Y18H1A.1	Y18H1A.1	gbrowse
chrI	689159	A	G	214	NON_SYNONYMOUS_CODING	T69A	Y18H1A.1	Y18H1A.1	gbrowse
chrI	689172	T	C	214	NON_SYNONYMOUS_CODING	F73S	Y18H1A.1	Y18H1A.1	gbrowse
chrI	690450	A	G	214	NON_SYNONYMOUS_CODING	D174G	Y18H1A.1	Y18H1A.1	gbrowse
chrI	690713	G	T	214	NON_SYNONYMOUS_CODING	V262L	Y18H1A.1	Y18H1A.1	gbrowse
chrI	690755	G	T	214	NON_SYNONYMOUS_CODING	V276F	Y18H1A.1	Y18H1A.1	gbrowse
chrI	691126	C	A	214	NON_SYNONYMOUS_CODING	T382K	Y18H1A.1	Y18H1A.1	gbrowse
chrI	691247	G	A	214	NON_SYNONYMOUS_CODING	M422I	Y18H1A.1	Y18H1A.1	gbrowse
chrI	691248	G	A	214	NON_SYNONYMOUS_CODING	G423R	Y18H1A.1	Y18H1A.1	gbrowse
chrI	759722	T	C	214	NON_SYNONYMOUS_CODING	I89T	Y18H1A.8	Y18H1A.8	gbrowse
chrI	773717	T	A	214	NON_SYNONYMOUS_CODING	S284T	T06A4.1	T06A4.1a	gbrowse
chrI	773717	T	A	214	NON_SYNONYMOUS_CODING	S284T	T06A4.1	T06A4.1b	gbrowse
chrI	819335	T	G	214	NON_SYNONYMOUS_CODING	L316V	ZC123.3	ZC123.3	gbrowse
chrI	821468	T	A	214	NON_SYNONYMOUS_CODING	S408T	ZC123.3	ZC123.3	gbrowse
chrI	832674	A	C	214	NON_SYNONYMOUS_CODING	E1420D	ZC123.3	ZC123.3	gbrowse
chrI	839934	A	G	214	NON_SYNONYMOUS_CODING	T339A	ZC123.1	ZC123.1	gbrowse
chrI	841925	C	A	214	NON_SYNONYMOUS_CODING	A367S	ZC123.4	ZC123.4c	gbrowse
chrI	841925	C	A	214	NON_SYNONYMOUS_CODING	A507S	ZC123.4	ZC123.4a	gbrowse
chrI	881137	A	T	214	NON_SYNONYMOUS_CODING	I131N	pde-6	Y95B8A.10a	gbrowse
chrI	881137	A	T	214	NON_SYNONYMOUS_CODING	I131N	pde-6	Y95B8A.10b	gbrowse
chrI	881160	G	C	214	NON_SYNONYMOUS_CODING	D123E	pde-6	Y95B8A.10a	gbrowse
chrI	881160	G	C	214	NON_SYNONYMOUS_CODING	D123E	pde-6	Y95B8A.10b	gbrowse
chrI	944133	G	C	214	NON_SYNONYMOUS_CODING	S159T	nas-30	Y95B8A.1	gbrowse
chrI	1010598	C	A	214	NON_SYNONYMOUS_CODING	L645I	C54G6.2	C54G6.2	gbrowse
chrI	1011737	G	T	214	NON_SYNONYMOUS_CODING	L210I	C54G6.1	C54G6.1b	gbrowse
chrI	1011737	G	T	214	NON_SYNONYMOUS_CODING	L217I	C54G6.1	C54G6.1a	gbrowse
chrI	1029529	T	C	214	NON_SYNONYMOUS_CODING	I109V	Y34D9A.1	Y34D9A.1.1	gbrowse
chrI	1029529	T	C	214	NON_SYNONYMOUS_CODING	I109V	Y34D9A.1	Y34D9A.1.2	gbrowse
chrI	1062733	A	G	214	NON_SYNONYMOUS_CODING	D95G	Y34D9A.2	Y34D9A.2	gbrowse
chrI	1108862	G	A	52.2	NON_SYNONYMOUS_CODING	G107R	ZK993.2	ZK993.2	gbrowse
chrI	1108892	T	G	214	NON_SYNONYMOUS_CODING	S117A	ZK993.2	ZK993.2	gbrowse
chrI	1108944	A	G	214	NON_SYNONYMOUS_CODING	N134S	ZK993.2	ZK993.2	gbrowse
chrI	1108982	G	A	180	NON_SYNONYMOUS_CODING	D147N	ZK993.2	ZK993.2	gbrowse
chrI	1108988	T	G	162	NON_SYNONYMOUS_CODING	S149A	ZK993.2	ZK993.2	gbrowse
chrI	1109060	G	A	209	NON_SYNONYMOUS_CODING	A173T	ZK993.2	ZK993.2	gbrowse
chrI	1109092	T	G	210	NON_SYNONYMOUS_CODING	D183E	ZK993.2	ZK993.2	gbrowse
chrI	1109119	G	C	88.2	NON_SYNONYMOUS_CODING	L192F	ZK993.2	ZK993.2	gbrowse
chrI	1109123	G	C	59.2	NON_SYNONYMOUS_CODING	D194H	ZK993.2	ZK993.2	gbrowse
chrI	1109783	G	A	177	NON_SYNONYMOUS_CODING	M239I	ZK993.2	ZK993.2	gbrowse
chrI	1109798	A	T	170	NON_SYNONYMOUS_CODING	K244N	ZK993.2	ZK993.2	gbrowse
chrI	1109930	A	T	59.2	NON_SYNONYMOUS_CODING	E288D	ZK993.2	ZK993.2	gbrowse
chrI	1109931	A	G	60.2	NON_SYNONYMOUS_CODING	K289E	ZK993.2	ZK993.2	gbrowse
chrI	1109971	A	G	45.2	NON_SYNONYMOUS_CODING	Q302R	ZK993.2	ZK993.2	gbrowse
chrI	1147302	T	A	214	NON_SYNONYMOUS_CODING	E706D	Y48G8AL.10	Y48G8AL.10	gbrowse
chrI	1149992	A	G	214	NON_SYNONYMOUS_CODING	M583T	Y48G8AL.10	Y48G8AL.10	gbrowse
chrI	1150612	T	A	214	NON_SYNONYMOUS_CODING	L376F	Y48G8AL.10	Y48G8AL.10	gbrowse
chrI	1154278	C	T	214	NON_SYNONYMOUS_CODING	D37N	Y48G8AL.10	Y48G8AL.10	gbrowse
chrI	1170685	T	A	214	NON_SYNONYMOUS_CODING	Q271L	haf-6	Y48G8AL.11	gbrowse
chrI	1174026	T	C	214	NON_SYNONYMOUS_CODING	K128E	haf-6	Y48G8AL.11	gbrowse
chrI	1199052	G	C	214	NON_SYNONYMOUS_CODING	E367D	Y48G8AL.5	Y48G8AL.5	gbrowse
chrI	1218583	CTGGTGGTGGTGG	CTGGTGGTGGTGGTGGTGG	146	CODON_CHANGE_PLUS_CODON_INSERTION	A52AHH	Y48G8AL.12	Y48G8AL.12	gbrowse
chrI	1247543	G	A	214	NON_SYNONYMOUS_CODING	G842D	Y48G8AL.1	Y48G8AL.1.1	gbrowse
chrI	1247543	G	A	214	NON_SYNONYMOUS_CODING	G842D	Y48G8AL.1	Y48G8AL.1.2	gbrowse
chrI	1326156	G	A	214	NON_SYNONYMOUS_CODING	V1187I	dapk-1	K12C11.4	gbrowse
chrI	1337070	A	T	214	NON_SYNONYMOUS_CODING	T17S	K12C11.6	K12C11.6	gbrowse
chrI	1337071	C	T	214	NON_SYNONYMOUS_CODING	T17I	K12C11.6	K12C11.6	gbrowse
chrI	1378871	T	A	214	NON_SYNONYMOUS_CODING	I14N	Y92H12BL.2	Y92H12BL.2	gbrowse
chrI	1378891	A	T	214	NON_SYNONYMOUS_CODING	T21S	Y92H12BL.2	Y92H12BL.2	gbrowse
chrI	1382556	A	T	214	NON_SYNONYMOUS_CODING	N94K	Y92H12BL.4	Y92H12BL.4	gbrowse
chrI	1406150	G	T	214	NON_SYNONYMOUS_CODING	A69S	set-29	Y92H12BR.6	gbrowse
chrI	1413027	A	C	214	NON_SYNONYMOUS_CODING	Y400S	set-29	Y92H12BR.6	gbrowse
chrI	1422791	A	G	214	NON_SYNONYMOUS_CODING	I139V	Y92H12BR.3	Y92H12BR.3b	gbrowse
chrI	1422791	A	G	214	NON_SYNONYMOUS_CODING	I505V	Y92H12BR.3	Y92H12BR.3a	gbrowse
chrI	1441689	C	A	214	NON_SYNONYMOUS_CODING	K154N	F37F2.2	F37F2.2.1	gbrowse
chrI	1441703	G	A	214	NON_SYNONYMOUS_CODING	L150F	F37F2.2	F37F2.2.1	gbrowse
chrI	1447425	T	A	214	NON_SYNONYMOUS_CODING	I148N	spe-15	F47G6.4	gbrowse
chrI	1451224	T	C	214	NON_SYNONYMOUS_CODING	Q181R	gst-25	F37F2.3	gbrowse
chrI	1451411	C	T	214	NON_SYNONYMOUS_CODING	D119N	gst-25	F37F2.3	gbrowse
chrI	1466641	G	A	214	NON_SYNONYMOUS_CODING	D117N	F47G6.3	F47G6.3	gbrowse
chrI	1498940	T	C	214	NON_SYNONYMOUS_CODING	T1084A	Y92H12A.5	Y92H12A.5	gbrowse
chrI	1499003	T	G	214	NON_SYNONYMOUS_CODING	I1063L	Y92H12A.5	Y92H12A.5	gbrowse
chrI	1499480	C	T	214	NON_SYNONYMOUS_CODING	A904T	Y92H12A.5	Y92H12A.5	gbrowse
chrI	1502899	T	C	214	NON_SYNONYMOUS_CODING	H640R	Y92H12A.5	Y92H12A.5	gbrowse
chrI	1504565	T	C	214	NON_SYNONYMOUS_CODING	T569A	Y92H12A.5	Y92H12A.5	gbrowse
chrI	1517731	T	C	214	NON_SYNONYMOUS_CODING	L227S	Y92H12A.4	Y92H12A.4	gbrowse
chrI	1518046	T	G	214	NON_SYNONYMOUS_CODING	L332W	Y92H12A.4	Y92H12A.4	gbrowse
chrI	1524355	G	C	214	NON_SYNONYMOUS_CODING	A509P	Y92H12A.4	Y92H12A.4	gbrowse
chrI	1524358	A	G	214	NON_SYNONYMOUS_CODING	I510V	Y92H12A.4	Y92H12A.4	gbrowse
chrI	1570471	TGGAGGAGGAG	TGGAGGAG	207	CODON_CHANGE_PLUS_CODON_DELETION	GA69A	src-1	Y92H12A.1	gbrowse
chrI	1591019	G	A	214	NON_SYNONYMOUS_CODING	M269I	Y73E7A.3	Y73E7A.3b.1	gbrowse
chrI	1591019	G	A	214	NON_SYNONYMOUS_CODING	M269I	Y73E7A.3	Y73E7A.3b.2	gbrowse
chrI	1601019	C	T	214	NON_SYNONYMOUS_CODING	A145T	Y73E7A.5	Y73E7A.5	gbrowse
chrI	1601132	T	A	214	NON_SYNONYMOUS_CODING	Y107F	Y73E7A.5	Y73E7A.5	gbrowse
chrI	1601967	A	G	214	NON_SYNONYMOUS_CODING	D27G	Y73E7A.2	Y73E7A.2	gbrowse
chrI	1606467	A	T	206	NON_SYNONYMOUS_CODING	E362V	Y73E7A.2	Y73E7A.2	gbrowse
chrI	1610725	A	G	214	NON_SYNONYMOUS_CODING	Q92R	adpr-1	Y73E7A.9	gbrowse
chrI	1611533	TAC	TACAAC	207	CODON_CHANGE_PLUS_CODON_INSERTION	T167TT	adpr-1	Y73E7A.9	gbrowse
chrI	1617899	A	T	214	NON_SYNONYMOUS_CODING	Y430F	adpr-1	Y73E7A.9	gbrowse
chrI	1637361	C	T	214	NON_SYNONYMOUS_CODING	A43V	Y73E7A.8	Y73E7A.8	gbrowse
chrI	1640197	A	G	214	NON_SYNONYMOUS_CODING	E257G	Y73E7A.8	Y73E7A.8	gbrowse
chrI	1640745	A	T	214	NON_SYNONYMOUS_CODING	I440F	Y73E7A.8	Y73E7A.8	gbrowse
chrI	1641318	C	A	214	NON_SYNONYMOUS_CODING	Q481K	Y73E7A.8	Y73E7A.8	gbrowse
chrI	1642992	A	T	214	NON_SYNONYMOUS_CODING	R690S	Y73E7A.8	Y73E7A.8	gbrowse
chrI	1647223	C	G	214	NON_SYNONYMOUS_CODING	V295L	mab-20	Y71G12B.20a	gbrowse
chrI	1649399	A	G	214	NON_SYNONYMOUS_CODING	F154S	mab-20	Y71G12B.20a	gbrowse
chrI	1649399	A	G	214	NON_SYNONYMOUS_CODING	F154S	mab-20	Y71G12B.20b	gbrowse
chrI	1655900	G	T	214	NON_SYNONYMOUS_CODING	P121H	pqn-88	Y71G12B.21	gbrowse
chrI	1660980	A	T	214	NON_SYNONYMOUS_CODING	L38M	Y71G12B.33	Y71G12B.33	gbrowse
chrI	1661042	G	A	214	NON_SYNONYMOUS_CODING	A17V	Y71G12B.33	Y71G12B.33	gbrowse
chrI	1663290	A	G	214	NON_SYNONYMOUS_CODING	S12P	Y71G12B.33	Y71G12B.33	gbrowse
chrI	1668647	T	C	214	NON_SYNONYMOUS_CODING	I116T	Y71G12B.17	Y71G12B.17	gbrowse
chrI	1668667	G	A	214	NON_SYNONYMOUS_CODING	D123N	Y71G12B.17	Y71G12B.17	gbrowse
chrI	1673172	T	C	214	NON_SYNONYMOUS_CODING	N251D	Y71G12B.35	Y71G12B.35	gbrowse
chrI	1715231	TATCATCATCATCATCATC	TATCATCATCATCATC	207	CODON_CHANGE_PLUS_CODON_DELETION	SS226S	atg-5	Y71G12B.12a.1	gbrowse
chrI	1715231	TATCATCATCATCATCATC	TATCATCATCATCATC	207	CODON_CHANGE_PLUS_CODON_DELETION	SS226S	atg-5	Y71G12B.12a.2	gbrowse
chrI	1715279	C	A	214	NON_SYNONYMOUS_CODING	P237Q	atg-5	Y71G12B.12a.1	gbrowse
chrI	1715279	C	A	214	NON_SYNONYMOUS_CODING	P237Q	atg-5	Y71G12B.12a.2	gbrowse
chrI	1722198	TGGCGGCGGCGGCGGCGGCGGCGG	TGGCGGCGGCGGCGGCGG	207	CODON_CHANGE_PLUS_CODON_DELETION	GGG146G	Y71G12B.11	Y71G12B.11a	gbrowse
chrI	1722198	TGGCGGCGGCGGCGGCGGCGGCGG	TGGCGGCGGCGGCGGCGG	207	CODON_CHANGE_PLUS_CODON_DELETION	GGG146G	Y71G12B.11	Y71G12B.11b	gbrowse
chrI	1736529	A	G	214	NON_SYNONYMOUS_CODING	I1688V	Y71G12B.11	Y71G12B.11a	gbrowse
chrI	1759005	C	T	214	NON_SYNONYMOUS_CODING	P96S	lin-65	Y71G12B.9a	gbrowse
chrI	1759005	C	T	214	NON_SYNONYMOUS_CODING	P96S	lin-65	Y71G12B.9b	gbrowse
chrI	1759232	TCCAGAAGCTCCAGAAGCCCCAGAAGCTCCAGAA	TCCAGAAGCTCCAGAA	207	CODON_DELETION	APEAPE177-	lin-65	Y71G12B.9a	gbrowse
chrI	1759232	TCCAGAAGCTCCAGAAGCCCCAGAAGCTCCAGAA	TCCAGAAGCTCCAGAA	207	CODON_DELETION	APEAPE177-	lin-65	Y71G12B.9b	gbrowse
chrI	1801169	A	G	214	NON_SYNONYMOUS_CODING	I149V	Y71G12B.5	Y71G12B.5	gbrowse
chrI	1801395	G	T	214	NON_SYNONYMOUS_CODING	V203F	Y71G12B.5	Y71G12B.5	gbrowse
chrI	1801611	G	C	214	NON_SYNONYMOUS_CODING	D275H	Y71G12B.5	Y71G12B.5	gbrowse
chrI	1802608	A	C	214	NON_SYNONYMOUS_CODING	K436N	Y71G12B.5	Y71G12B.5	gbrowse
chrI	1803499	TCAACTAC	TC	136	CODON_CHANGE_PLUS_CODON_DELETION	QLP536P	Y71G12B.5	Y71G12B.5	gbrowse
chrI	1803997	G	T	214	NON_SYNONYMOUS_CODING	R686L	Y71G12B.5	Y71G12B.5	gbrowse
chrI	1806399	T	TACA	207	CODON_CHANGE_PLUS_CODON_INSERTION	M918IQ	Y71G12B.5	Y71G12B.5	gbrowse
chrI	1813002	C	T	214	NON_SYNONYMOUS_CODING	P16S	Y71G12B.3	Y71G12B.3	gbrowse
chrI	1849024	T	A	214	NON_SYNONYMOUS_CODING	D280E	tag-96	M01D7.4	gbrowse
chrI	1850251	C	G	214	NON_SYNONYMOUS_CODING	D372E	tag-96	M01D7.4	gbrowse
chrI	1852233	C	A	161	NON_SYNONYMOUS_CODING	R80I	M01D7.9	M01D7.9	gbrowse
chrI	1874807	T	G	214	NON_SYNONYMOUS_CODING	V210G	tub-2	Y71G12A.3	gbrowse
chrI	1910351	A	G	214	NON_SYNONYMOUS_CODING	N789D	Y71G12A.2	Y71G12A.2b	gbrowse
chrI	1910351	A	G	214	NON_SYNONYMOUS_CODING	N833D	Y71G12A.2	Y71G12A.2a	gbrowse
chrI	1910486	TTTGTTGT	TTTGT	176	CODON_CHANGE_PLUS_CODON_DELETION	VV835V	Y71G12A.2	Y71G12A.2b	gbrowse
chrI	1910486	TTTGTTGT	TTTGT	176	CODON_CHANGE_PLUS_CODON_DELETION	VV879V	Y71G12A.2	Y71G12A.2a	gbrowse
chrI	1924516	C	A	214	NON_SYNONYMOUS_CODING	Q48K	hex-4	Y51F10.5	gbrowse
chrI	1941368	A	G	214	NON_SYNONYMOUS_CODING	E252G	Y51F10.4	Y51F10.4b	gbrowse
chrI	1941368	A	G	214	NON_SYNONYMOUS_CODING	E425G	Y51F10.4	Y51F10.4a	gbrowse
chrI	1944933	A	C	214	NON_SYNONYMOUS_CODING	I393L	Y51F10.4	Y51F10.4b	gbrowse
chrI	1944933	A	C	214	NON_SYNONYMOUS_CODING	I566L	Y51F10.4	Y51F10.4a	gbrowse
chrI	1953386	C	A	214	NON_SYNONYMOUS_CODING	A247S	Y51F10.10	Y51F10.10	gbrowse
chrI	1955370	T	A	214	NON_SYNONYMOUS_CODING	S134C	Y51F10.10	Y51F10.10	gbrowse
chrI	1969881	T	C	214	NON_SYNONYMOUS_CODING	Y83H	Y51F10.3	Y51F10.3	gbrowse
chrI	1972722	T	G	214	NON_SYNONYMOUS_CODING	V236G	Y51F10.3	Y51F10.3	gbrowse
chrI	1981606	T	A	214	NON_SYNONYMOUS_CODING	D202E	Y51F10.2	Y51F10.2	gbrowse
chrI	1988857	C	T	214	NON_SYNONYMOUS_CODING	V886I	gap-3	Y20F4.3	gbrowse
chrI	2033303	G	A	214	NON_SYNONYMOUS_CODING	S441N	Y20F4.2	Y20F4.2	gbrowse
chrI	2034604	CGGTCACGTCTATGGTC	CGGTC	207	CODON_DELETION	DHRR1292-	Y20F4.4	Y20F4.4	gbrowse
chrI	2035719	A	G	214	NON_SYNONYMOUS_CODING	S1250P	Y20F4.4	Y20F4.4	gbrowse
chrI	2035860	T	C	214	NON_SYNONYMOUS_CODING	I1203V	Y20F4.4	Y20F4.4	gbrowse
chrI	2042232	T	C	214	NON_SYNONYMOUS_CODING	E220G	Y20F4.4	Y20F4.4	gbrowse
chrI	2042254	G	T	214	NON_SYNONYMOUS_CODING	H213N	Y20F4.4	Y20F4.4	gbrowse
chrI	2042310	A	G	214	NON_SYNONYMOUS_CODING	V194A	Y20F4.4	Y20F4.4	gbrowse
chrI	2053141	A	T	209	NON_SYNONYMOUS_CODING	S165T	Y20F4.5	Y20F4.5	gbrowse
chrI	2068739	G	C	214	NON_SYNONYMOUS_CODING	E281Q	arl-13	Y37E3.5a	gbrowse
chrI	2068739	G	C	214	NON_SYNONYMOUS_CODING	E281Q	arl-13	Y37E3.5b	gbrowse
chrI	2068794	G	C	214	NON_SYNONYMOUS_CODING	S299T	arl-13	Y37E3.5a	gbrowse
chrI	2068794	G	C	214	NON_SYNONYMOUS_CODING	S299T	arl-13	Y37E3.5b	gbrowse
chrI	2082934	A	G	214	NON_SYNONYMOUS_CODING	T209A	Y37E3.11	Y37E3.11a	gbrowse
chrI	2082934	A	G	214	NON_SYNONYMOUS_CODING	T216A	Y37E3.11	Y37E3.11b	gbrowse
chrI	2090530	T	C	214	NON_SYNONYMOUS_CODING	I153V	Y37E3.13	Y37E3.13	gbrowse
chrI	2107481	AGTCGTCGT	AGTCGTCGTCGTCGTCGT	207	CODON_CHANGE_PLUS_CODON_INSERTION	T143TRRR	Y37E3.19	Y37E3.19	gbrowse
chrI	2164099	A	G	214	NON_SYNONYMOUS_CODING	N161D	afd-1	W03F11.6a	gbrowse
chrI	2164099	A	G	214	NON_SYNONYMOUS_CODING	N161D	afd-1	W03F11.6c	gbrowse
chrI	2164099	A	G	214	NON_SYNONYMOUS_CODING	N161D	afd-1	W03F11.6d	gbrowse
chrI	2228539	G	A	214	NON_SYNONYMOUS_CODING	A452V	gcy-17	W03F11.2	gbrowse
chrI	2234128	T	C	214	NON_SYNONYMOUS_CODING	T110A	dct-9	W03F11.3	gbrowse
chrI	2238409	A	G	214	NON_SYNONYMOUS_CODING	V780A	W03F11.4	W03F11.4	gbrowse
chrI	2238877	T	C	214	NON_SYNONYMOUS_CODING	Q624R	W03F11.4	W03F11.4	gbrowse
chrI	2254098	T	C	214	NON_SYNONYMOUS_CODING	Y387H	F12B6.2	F12B6.2b.1	gbrowse
chrI	2254098	T	C	214	NON_SYNONYMOUS_CODING	Y387H	F12B6.2	F12B6.2b.2	gbrowse
chrI	2254098	T	C	214	NON_SYNONYMOUS_CODING	Y387H	F12B6.2	F12B6.2c	gbrowse
chrI	2254098	T	C	214	NON_SYNONYMOUS_CODING	Y429H	F12B6.2	F12B6.2a	gbrowse
chrI	2258966	A	T	214	NON_SYNONYMOUS_CODING	I1731N	abt-2	F12B6.1	gbrowse
chrI	2261477	T	C	214	NON_SYNONYMOUS_CODING	T1370A	abt-2	F12B6.1	gbrowse
chrI	2269063	T	C	214	NON_SYNONYMOUS_CODING	N524S	abt-2	F12B6.1	gbrowse
chrI	2280767	G	A	214	NON_SYNONYMOUS_CODING	E150K	Y39G10AL.1	Y39G10AL.1	gbrowse
chrI	2281690	G	A	214	NON_SYNONYMOUS_CODING	P309S	cdk-7	Y39G10AL.3.1	gbrowse
chrI	2281690	G	A	214	NON_SYNONYMOUS_CODING	P309S	cdk-7	Y39G10AL.3.2	gbrowse
chrI	2296281	C	T	214	NON_SYNONYMOUS_CODING	A682V	Y39G10AR.11	Y39G10AR.11.1	gbrowse
chrI	2296281	C	T	214	NON_SYNONYMOUS_CODING	A682V	Y39G10AR.11	Y39G10AR.11.2	gbrowse
chrI	2296281	C	T	214	NON_SYNONYMOUS_CODING	A682V	Y39G10AR.11	Y39G10AR.11.3	gbrowse
chrI	2296427	T	A	214	NON_SYNONYMOUS_CODING	S731T	Y39G10AR.11	Y39G10AR.11.1	gbrowse
chrI	2296427	T	A	214	NON_SYNONYMOUS_CODING	S731T	Y39G10AR.11	Y39G10AR.11.2	gbrowse
chrI	2296427	T	A	214	NON_SYNONYMOUS_CODING	S731T	Y39G10AR.11	Y39G10AR.11.3	gbrowse
chrI	2301275	A	G	214	NON_SYNONYMOUS_CODING	Q238R	epg-2	Y39G10AR.10.1	gbrowse
chrI	2301275	A	G	214	NON_SYNONYMOUS_CODING	Q238R	epg-2	Y39G10AR.10.2	gbrowse
chrI	2301713	T	C	214	NON_SYNONYMOUS_CODING	I384T	epg-2	Y39G10AR.10.1	gbrowse
chrI	2301713	T	C	214	NON_SYNONYMOUS_CODING	I384T	epg-2	Y39G10AR.10.2	gbrowse
chrI	2301874	A	G	214	NON_SYNONYMOUS_CODING	N438D	epg-2	Y39G10AR.10.1	gbrowse
chrI	2301874	A	G	214	NON_SYNONYMOUS_CODING	N438D	epg-2	Y39G10AR.10.2	gbrowse
chrI	2305691	A	G	214	NON_SYNONYMOUS_CODING	L334P	icp-1	Y39G10AR.13.1	gbrowse
chrI	2305691	A	G	214	NON_SYNONYMOUS_CODING	L334P	icp-1	Y39G10AR.13.2	gbrowse
chrI	2310941	T	C	214	NON_SYNONYMOUS_CODING	V334A	Y39G10AR.21	Y39G10AR.21.1	gbrowse
chrI	2310941	T	C	214	NON_SYNONYMOUS_CODING	V334A	Y39G10AR.21	Y39G10AR.21.2	gbrowse
chrI	2316587	T	C	214	NON_SYNONYMOUS_CODING	L74P	Y39G10AR.7	Y39G10AR.7	gbrowse
chrI	2325369	G	T	214	NON_SYNONYMOUS_CODING	Q492K	Y39G10AR.15	Y39G10AR.15	gbrowse
chrI	2328007	T	A	214	NON_SYNONYMOUS_CODING	I6K	srbc-64	Y39G10AR.22	gbrowse
chrI	2328133	C	T	91.2	NON_SYNONYMOUS_CODING	T48I	srbc-64	Y39G10AR.22	gbrowse
chrI	2328984	T	G	214	NON_SYNONYMOUS_CODING	F76C	srbc-64	Y39G10AR.22	gbrowse
chrI	2329256	A	T	159	NON_SYNONYMOUS_CODING	T167S	srbc-64	Y39G10AR.22	gbrowse
chrI	2329377	A	G	194	NON_SYNONYMOUS_CODING	N207S	srbc-64	Y39G10AR.22	gbrowse
chrI	2329992	T	G	88.2	NON_SYNONYMOUS_CODING	S236A	srbc-64	Y39G10AR.22	gbrowse
chrI	2329996	C	G	83.2	NON_SYNONYMOUS_CODING	T237S	srbc-64	Y39G10AR.22	gbrowse
chrI	2330085	A	C	214	NON_SYNONYMOUS_CODING	K267Q	srbc-64	Y39G10AR.22	gbrowse
chrI	2330116	G	C	201	NON_SYNONYMOUS_CODING	G277A	srbc-64	Y39G10AR.22	gbrowse
chrI	2331086	C	T	105	NON_SYNONYMOUS_CODING	V188I	Y39G10AR.16	Y39G10AR.16	gbrowse
chrI	2333353	T	A	214	NON_SYNONYMOUS_CODING	F4I	ugt-31	Y39G10AR.6	gbrowse
chrI	2333780	T	C	214	NON_SYNONYMOUS_CODING	S53P	ugt-31	Y39G10AR.6	gbrowse
chrI	2333804	C	A	206	NON_SYNONYMOUS_CODING	H61N	ugt-31	Y39G10AR.6	gbrowse
chrI	2333909	T	C	65.2	NON_SYNONYMOUS_CODING	F79L	ugt-31	Y39G10AR.6	gbrowse
chrI	2333910	T	A	64.2	NON_SYNONYMOUS_CODING	F79Y	ugt-31	Y39G10AR.6	gbrowse
chrI	2333919	A	G	109	NON_SYNONYMOUS_CODING	D82G	ugt-31	Y39G10AR.6	gbrowse
chrI	2334231	A	G	107	NON_SYNONYMOUS_CODING	K131E	ugt-31	Y39G10AR.6	gbrowse
chrI	2334719	T	A	188	NON_SYNONYMOUS_CODING	S178T	ugt-31	Y39G10AR.6	gbrowse
chrI	2334737	A	T	184	NON_SYNONYMOUS_CODING	M184L	ugt-31	Y39G10AR.6	gbrowse
chrI	2335512	T	G	214	NON_SYNONYMOUS_CODING	V233G	ugt-31	Y39G10AR.6	gbrowse
chrI	2335533	G	C	214	NON_SYNONYMOUS_CODING	R240T	ugt-31	Y39G10AR.6	gbrowse
chrI	2335698	A	G	214	NON_SYNONYMOUS_CODING	K295R	ugt-31	Y39G10AR.6	gbrowse
chrI	2335761	A	G	163	NON_SYNONYMOUS_CODING	K316R	ugt-31	Y39G10AR.6	gbrowse
chrI	2337210	A	C	148	NON_SYNONYMOUS_CODING	N327H	ugt-31	Y39G10AR.6	gbrowse
chrI	2337222	G	A	139	NON_SYNONYMOUS_CODING	V331I	ugt-31	Y39G10AR.6	gbrowse
chrI	2337259	G	A	95.2	NON_SYNONYMOUS_CODING	R343K	ugt-31	Y39G10AR.6	gbrowse
chrI	2337340	C	G	203	NON_SYNONYMOUS_CODING	A370G	ugt-31	Y39G10AR.6	gbrowse
chrI	2337405	A	G	110	NON_SYNONYMOUS_CODING	I392V	ugt-31	Y39G10AR.6	gbrowse
chrI	2337496	A	G	203	NON_SYNONYMOUS_CODING	N422S	ugt-31	Y39G10AR.6	gbrowse
chrI	2337498	G	T	203	NON_SYNONYMOUS_CODING	A423S	ugt-31	Y39G10AR.6	gbrowse
chrI	2337527	A	T	214	NON_SYNONYMOUS_CODING	K432N	ugt-31	Y39G10AR.6	gbrowse
chrI	2338518	G	A	214	NON_SYNONYMOUS_CODING	R489K	ugt-31	Y39G10AR.6	gbrowse
chrI	2338526	G	T	214	NON_SYNONYMOUS_CODING	A492S	ugt-31	Y39G10AR.6	gbrowse
chrI	2368937	C	A	214	NON_SYNONYMOUS_CODING	D574E	nekl-1	Y39G10AR.3	gbrowse
chrI	2369250	A	G	214	NON_SYNONYMOUS_CODING	T679A	nekl-1	Y39G10AR.3	gbrowse
chrI	2381148	A	G	214	NON_SYNONYMOUS_CODING	S236P	sydn-1	Y39G10AR.17	gbrowse
chrI	2381291	A	G	214	NON_SYNONYMOUS_CODING	V188A	sydn-1	Y39G10AR.17	gbrowse
chrI	2388357	T	G	214	NON_SYNONYMOUS_CODING	N388H	Y39G10AR.18	Y39G10AR.18b	gbrowse
chrI	2388357	T	G	214	NON_SYNONYMOUS_CODING	N748H	Y39G10AR.18	Y39G10AR.18a.1	gbrowse
chrI	2388357	T	G	214	NON_SYNONYMOUS_CODING	N748H	Y39G10AR.18	Y39G10AR.18a.2	gbrowse
chrI	2419839	C	T	214	NON_SYNONYMOUS_CODING	V84I	F23C8.5	F23C8.5.1	gbrowse
chrI	2419839	C	T	214	NON_SYNONYMOUS_CODING	V84I	F23C8.5	F23C8.5.2	gbrowse
chrI	2431461	C	A	214	NON_SYNONYMOUS_CODING	A209S	F23C8.8	F23C8.8	gbrowse
chrI	2439655	A	G	214	NON_SYNONYMOUS_CODING	Y60C	F23C8.3	F23C8.3	gbrowse
chrI	2439690	A	G	214	NON_SYNONYMOUS_CODING	R72G	F23C8.3	F23C8.3	gbrowse
chrI	2450338	A	G	214	NON_SYNONYMOUS_CODING	S14P	F23C8.11	F23C8.11	gbrowse
chrI	2473366	C	T	214	NON_SYNONYMOUS_CODING	V659M	abtm-1	Y74C10AR.3	gbrowse
chrI	2475585	T	G	214	NON_SYNONYMOUS_CODING	L368F	abtm-1	Y74C10AR.3	gbrowse
chrI	2478706	G	A	214	NON_SYNONYMOUS_CODING	S191L	abtm-1	Y74C10AR.3	gbrowse
chrI	2485348	C	T	214	NON_SYNONYMOUS_CODING	A13T	abtm-1	Y74C10AR.3	gbrowse
chrI	2495349	G	A	214	NON_SYNONYMOUS_CODING	E534K	Y23H5B.6	Y23H5B.6	gbrowse
chrI	2496737	A	G	214	NON_SYNONYMOUS_CODING	D558G	Y23H5B.6	Y23H5B.6	gbrowse
chrI	2505551	G	A	214	NON_SYNONYMOUS_CODING	S518N	Y23H5B.5	Y23H5B.5	gbrowse
chrI	2511030	T	C	214	NON_SYNONYMOUS_CODING	N162D	Y23H5B.7	Y23H5B.7a	gbrowse
chrI	2511030	T	C	214	NON_SYNONYMOUS_CODING	N162D	Y23H5B.7	Y23H5B.7b	gbrowse
chrI	2545972	G	C	214	NON_SYNONYMOUS_CODING	E136D	Y23H5B.3	Y23H5B.3	gbrowse
chrI	2547239	T	A	214	NON_SYNONYMOUS_CODING	L101F	Y23H5B.8	Y23H5B.8	gbrowse
chrI	2549326	G	A	214	NON_SYNONYMOUS_CODING	G10D	Y23H5B.2	Y23H5B.2	gbrowse
chrI	2549781	T	C	210	NON_SYNONYMOUS_CODING	F17L	Y23H5B.2	Y23H5B.2	gbrowse
chrI	2551411	G	A	214	NON_SYNONYMOUS_CODING	A61V	nspd-8	Y23H5B.9	gbrowse
chrI	2556321	A	G	214	NON_SYNONYMOUS_CODING	D23G	Y23H5B.12	Y23H5B.12	gbrowse
chrI	2556956	T	A	214	NON_SYNONYMOUS_CODING	S176T	Y23H5B.12	Y23H5B.12	gbrowse
chrI	2558720	T	A	214	NON_SYNONYMOUS_CODING	D36E	C55C2.4	C55C2.4	gbrowse
chrI	2558806	A	T	214	NON_SYNONYMOUS_CODING	T50S	C55C2.4	C55C2.4	gbrowse
chrI	2558902	A	G	214	NON_SYNONYMOUS_CODING	N82D	C55C2.4	C55C2.4	gbrowse
chrI	2558917	G	T	214	NON_SYNONYMOUS_CODING	G87W	C55C2.4	C55C2.4	gbrowse
chrI	2559673	G	A	214	NON_SYNONYMOUS_CODING	G106E	C55C2.4	C55C2.4	gbrowse
chrI	2559772	A	G	214	NON_SYNONYMOUS_CODING	K139R	C55C2.4	C55C2.4	gbrowse
chrI	2559880	T	C	214	NON_SYNONYMOUS_CODING	V159A	C55C2.4	C55C2.4	gbrowse
chrI	2559938	T	A	214	NON_SYNONYMOUS_CODING	D178E	C55C2.4	C55C2.4	gbrowse
chrI	2559940	A	T	214	NON_SYNONYMOUS_CODING	E179V	C55C2.4	C55C2.4	gbrowse
chrI	2560072	T	C	95.2	NON_SYNONYMOUS_CODING	M223T	C55C2.4	C55C2.4	gbrowse
chrI	2560083	T	C	96.2	NON_SYNONYMOUS_CODING	F227L	C55C2.4	C55C2.4	gbrowse
chrI	2560092	A	G	95.2	NON_SYNONYMOUS_CODING	I230V	C55C2.4	C55C2.4	gbrowse
chrI	2561033	A	C	214	NON_SYNONYMOUS_CODING	M22L	C55C2.3	C55C2.3	gbrowse
chrI	2561196	C	A	214	NON_SYNONYMOUS_CODING	T76N	C55C2.3	C55C2.3	gbrowse
chrI	2561782	C	T	214	NON_SYNONYMOUS_CODING	A205V	C55C2.3	C55C2.3	gbrowse
chrI	2562719	T	G	214	NON_SYNONYMOUS_CODING	V17G	ssp-19	C55C2.2	gbrowse
chrI	2562947	T	C	214	NON_SYNONYMOUS_CODING	V93A	ssp-19	C55C2.2	gbrowse
chrI	2570489	CAAAAAAAAA	CAAAAAA	207	CODON_DELETION	K98-	scrt-1	C55C2.1	gbrowse
chrI	2602329	C	T	214	NON_SYNONYMOUS_CODING	P448S	K07A3.3	K07A3.3b	gbrowse
chrI	2619041	G	A	214	NON_SYNONYMOUS_CODING	E244K	Y23H5A.4	Y23H5A.4	gbrowse
chrI	2651505	C	T	214	NON_SYNONYMOUS_CODING	R70K	F40E3.6	F40E3.6	gbrowse
chrI	2771259	A	C	214	NON_SYNONYMOUS_CODING	C278G	sop-3	Y71F9B.10a.1	gbrowse
chrI	2771259	A	C	214	NON_SYNONYMOUS_CODING	C278G	sop-3	Y71F9B.10a.2	gbrowse
chrI	2771259	A	C	214	NON_SYNONYMOUS_CODING	C278G	sop-3	Y71F9B.10b	gbrowse
chrI	2771337	A	C	214	NON_SYNONYMOUS_CODING	F252V	sop-3	Y71F9B.10a.1	gbrowse
chrI	2771337	A	C	214	NON_SYNONYMOUS_CODING	F252V	sop-3	Y71F9B.10a.2	gbrowse
chrI	2771337	A	C	214	NON_SYNONYMOUS_CODING	F252V	sop-3	Y71F9B.10b	gbrowse
chrI	2781468	T	A	212	NON_SYNONYMOUS_CODING	D226V	Y71F9B.14	Y71F9B.14	gbrowse
chrI	2782376	T	C	214	NON_SYNONYMOUS_CODING	K98R	Y71F9B.14	Y71F9B.14	gbrowse
chrI	2799445	G	T	214	NON_SYNONYMOUS_CODING	Q54K	W03D8.2	W03D8.2b	gbrowse
chrI	2805149	G	A	214	NON_SYNONYMOUS_CODING	V185M	itx-1	W03D8.6	gbrowse
chrI	2805685	C	T	209	NON_SYNONYMOUS_CODING	T314I	itx-1	W03D8.6	gbrowse
chrI	2806916	T	C	214	NON_SYNONYMOUS_CODING	S455P	itx-1	W03D8.6	gbrowse
chrI	2807099	G	C	214	NON_SYNONYMOUS_CODING	E500D	itx-1	W03D8.6	gbrowse
chrI	2807149	T	A	214	NON_SYNONYMOUS_CODING	F517Y	itx-1	W03D8.6	gbrowse
chrI	2807625	G	C	141	NON_SYNONYMOUS_CODING	E564Q	itx-1	W03D8.6	gbrowse
chrI	2808375	C	T	208	NON_SYNONYMOUS_CODING	T637M	itx-1	W03D8.6	gbrowse
chrI	2811289	A	T	214	NON_SYNONYMOUS_CODING	Y1039F	itx-1	W03D8.6	gbrowse
chrI	2817568	G	A	214	NON_SYNONYMOUS_CODING	E131K	W03D8.5	W03D8.5	gbrowse
chrI	2855001	G	A	187	NON_SYNONYMOUS_CODING	T117I	W10C8.5	W10C8.5.1	gbrowse
chrI	2855001	G	A	187	NON_SYNONYMOUS_CODING	T117I	W10C8.5	W10C8.5.2	gbrowse
chrI	2855001	G	A	187	NON_SYNONYMOUS_CODING	T117I	W10C8.5	W10C8.5.3	gbrowse
chrI	2874922	A	C	214	NON_SYNONYMOUS_CODING	D92E	Y71F9AL.12	Y71F9AL.12	gbrowse
chrI	2890475	T	G	214	NON_SYNONYMOUS_CODING	L10V	Y71F9AL.6	Y71F9AL.6	gbrowse
chrI	2931466	G	A	214	NON_SYNONYMOUS_CODING	E2K	cogc-3	Y71F9AM.4a.1	gbrowse
chrI	2942874	G	T	214	NON_SYNONYMOUS_CODING	D286Y	cogc-3	Y71F9AM.4b.1	gbrowse
chrI	2942874	G	T	214	NON_SYNONYMOUS_CODING	D286Y	cogc-3	Y71F9AM.4b.2	gbrowse
chrI	2942874	G	T	214	NON_SYNONYMOUS_CODING	D553Y	cogc-3	Y71F9AM.4a.1	gbrowse
chrI	2944408	GTACT	GT	207	CODON_CHANGE_PLUS_CODON_DELETION	VL473V	cogc-3	Y71F9AM.4b.1	gbrowse
chrI	2944408	GTACT	GT	207	CODON_CHANGE_PLUS_CODON_DELETION	VL473V	cogc-3	Y71F9AM.4b.2	gbrowse
chrI	2951522	G	A	214	NON_SYNONYMOUS_CODING	H774Y	bam-2	Y71F9AR.1	gbrowse
chrI	2952314	C	G	214	NON_SYNONYMOUS_CODING	E640Q	bam-2	Y71F9AR.1	gbrowse
chrI	2953617	C	T	214	NON_SYNONYMOUS_CODING	R449K	bam-2	Y71F9AR.1	gbrowse
chrI	2953662	A	T	214	NON_SYNONYMOUS_CODING	F434Y	bam-2	Y71F9AR.1	gbrowse
chrI	2953822	C	A	214	NON_SYNONYMOUS_CODING	A381S	bam-2	Y71F9AR.1	gbrowse
chrI	2955378	A	T	214	NON_SYNONYMOUS_CODING	F278Y	bam-2	Y71F9AR.1	gbrowse
chrI	2955414	T	C	214	NON_SYNONYMOUS_CODING	N266S	bam-2	Y71F9AR.1	gbrowse
chrI	2955567	A	G	214	NON_SYNONYMOUS_CODING	I215T	bam-2	Y71F9AR.1	gbrowse
chrI	2981852	A	T	214	NON_SYNONYMOUS_CODING	V78E	Y71F9AR.4	Y71F9AR.4	gbrowse
chrI	2994236	A	C	214	NON_SYNONYMOUS_CODING	S208A	Y71F9AR.3	Y71F9AR.3	gbrowse
chrI	2994275	A	G	214	NON_SYNONYMOUS_CODING	S195P	Y71F9AR.3	Y71F9AR.3	gbrowse
chrI	2999324	G	A	214	NON_SYNONYMOUS_CODING	E283K	dnj-28	Y54E10BL.4	gbrowse
chrI	3018116	C	T	214	NON_SYNONYMOUS_CODING	H98Y	Y54E10BR.4	Y54E10BR.4	gbrowse
chrI	3018324	T	C	214	NON_SYNONYMOUS_CODING	F167S	Y54E10BR.4	Y54E10BR.4	gbrowse
chrI	3058680	T	G	214	NON_SYNONYMOUS_CODING	Q95P	ztf-23	Y54E10BR.8	gbrowse
chrI	3078353	C	G	214	NON_SYNONYMOUS_CODING	E427D	M01B12.4	M01B12.4a.1	gbrowse
chrI	3078353	C	G	214	NON_SYNONYMOUS_CODING	E427D	M01B12.4	M01B12.4a.2	gbrowse
chrI	3078353	C	G	214	NON_SYNONYMOUS_CODING	E427D	M01B12.4	M01B12.4c	gbrowse
chrI	3078353	C	G	214	NON_SYNONYMOUS_CODING	E437D	M01B12.4	M01B12.4b	gbrowse
chrI	3078844	C	T	214	NON_SYNONYMOUS_CODING	A264T	M01B12.4	M01B12.4a.1	gbrowse
chrI	3078844	C	T	214	NON_SYNONYMOUS_CODING	A264T	M01B12.4	M01B12.4a.2	gbrowse
chrI	3078844	C	T	214	NON_SYNONYMOUS_CODING	A264T	M01B12.4	M01B12.4c	gbrowse
chrI	3078844	C	T	214	NON_SYNONYMOUS_CODING	A274T	M01B12.4	M01B12.4b	gbrowse
chrI	3110668	T	A	214	NON_SYNONYMOUS_CODING	T3S	C45E1.5	C45E1.5	gbrowse
chrI	3143118	G	A	214	NON_SYNONYMOUS_CODING	T18I	K09H9.5	K09H9.5	gbrowse
chrI	3144594	C	T	214	NON_SYNONYMOUS_CODING	G551S	lpd-6	K09H9.6.1	gbrowse
chrI	3144594	C	T	214	NON_SYNONYMOUS_CODING	G551S	lpd-6	K09H9.6.2	gbrowse
chrI	3151683	G	T	214	NON_SYNONYMOUS_CODING	P55Q	K09H9.7	K09H9.7	gbrowse
chrI	3151941	A	G	214	NON_SYNONYMOUS_CODING	F14S	K09H9.7	K09H9.7	gbrowse
chrI	3152884	G	T	214	NON_SYNONYMOUS_CODING	E16D	K09H9.1	K09H9.1	gbrowse
chrI	3153311	C	G	214	NON_SYNONYMOUS_CODING	Q112E	K09H9.1	K09H9.1	gbrowse
chrI	3155247	G	A	214	NON_SYNONYMOUS_CODING	A268T	K09H9.1	K09H9.1	gbrowse
chrI	3163719	T	A	214	NON_SYNONYMOUS_CODING	I9K	Y54E10A.6	Y54E10A.6	gbrowse
chrI	3180960	T	C	214	NON_SYNONYMOUS_CODING	I1087V	Y54E10A.11	Y54E10A.11	gbrowse
chrI	3181018	A	C	214	NON_SYNONYMOUS_CODING	N1067K	Y54E10A.11	Y54E10A.11	gbrowse
chrI	3186420	A	G	214	NON_SYNONYMOUS_CODING	S539P	Y54E10A.11	Y54E10A.11	gbrowse
chrI	3186539	T	C	214	NON_SYNONYMOUS_CODING	N499S	Y54E10A.11	Y54E10A.11	gbrowse
chrI	3186624	C	A	214	NON_SYNONYMOUS_CODING	V471F	Y54E10A.11	Y54E10A.11	gbrowse
chrI	3188160	G	A	214	NON_SYNONYMOUS_CODING	L333F	Y54E10A.11	Y54E10A.11	gbrowse
chrI	3190354	T	A	214	NON_SYNONYMOUS_CODING	N181I	Y54E10A.11	Y54E10A.11	gbrowse
chrI	3196430	C	T	214	NON_SYNONYMOUS_CODING	G318E	Y54E10A.12	Y54E10A.12	gbrowse
chrI	3198701	G	C	214	NON_SYNONYMOUS_CODING	S28C	Y54E10A.12	Y54E10A.12	gbrowse
chrI	3224988	T	C	214	NON_SYNONYMOUS_CODING	I604V	cdt-1	Y54E10A.15	gbrowse
chrI	3225360	GA	GACTTGTGTCA	207	CODON_CHANGE_PLUS_CODON_INSERTION	D479VTQD	cdt-1	Y54E10A.15	gbrowse
chrI	3240116	T	C	214	NON_SYNONYMOUS_CODING	F375S	cogc-1	Y54E10A.2	gbrowse
chrI	3273273	A	G	214	NON_SYNONYMOUS_CODING	S144P	pqn-72	W01B11.5a	gbrowse
chrI	3273273	A	G	214	NON_SYNONYMOUS_CODING	S296P	pqn-72	W01B11.5b	gbrowse
chrI	3292475	A	T	214	NON_SYNONYMOUS_CODING	T686S	sulp-6	W01B11.2	gbrowse
chrI	3358551	G	A	214	NON_SYNONYMOUS_CODING	S1103N	W05F2.7	W05F2.7	gbrowse
chrI	3368374	ATCGTC	ATC	207	CODON_DELETION	VT58V	W05F2.3	W05F2.3	gbrowse
chrI	3369085	G	A	214	NON_SYNONYMOUS_CODING	A48T	W05F2.6	W05F2.6	gbrowse
chrI	3371004	C	T	214	NON_SYNONYMOUS_CODING	T346M	W05F2.6	W05F2.6	gbrowse
chrI	3385656	T	A	214	NON_SYNONYMOUS_CODING	Y1183F	W05F2.4	W05F2.4a.1	gbrowse
chrI	3385656	T	A	214	NON_SYNONYMOUS_CODING	Y1183F	W05F2.4	W05F2.4a.2	gbrowse
chrI	3433604	A	G	214	NON_SYNONYMOUS_CODING	S1163P	sep-1	Y47G6A.12	gbrowse
chrI	3439876	C	T	214	NON_SYNONYMOUS_CODING	G375D	Y47G6A.13	Y47G6A.13	gbrowse
chrI	3444566	T	C	214	NON_SYNONYMOUS_CODING	Y199H	tag-63	Y47G6A.28	gbrowse
chrI	3445314	A	T	214	NON_SYNONYMOUS_CODING	N269Y	tag-63	Y47G6A.28	gbrowse
chrI	3445428	G	A	214	NON_SYNONYMOUS_CODING	V307I	tag-63	Y47G6A.28	gbrowse
chrI	3445558	T	C	214	NON_SYNONYMOUS_CODING	F350S	tag-63	Y47G6A.28	gbrowse
chrI	3445599	C	T	214	NON_SYNONYMOUS_CODING	P364S	tag-63	Y47G6A.28	gbrowse
chrI	3452044	C	T	214	NON_SYNONYMOUS_CODING	L143F	msh-6	Y47G6A.11	gbrowse
chrI	3452650	A	G	214	NON_SYNONYMOUS_CODING	T345A	msh-6	Y47G6A.11	gbrowse
chrI	3473856	G	C	214	NON_SYNONYMOUS_CODING	Q221E	Y47G6A.15	Y47G6A.15	gbrowse
chrI	3476164	G	T	214	NON_SYNONYMOUS_CODING	L44I	Y47G6A.15	Y47G6A.15	gbrowse
chrI	3496079	G	T	214	NON_SYNONYMOUS_CODING	S598Y	Y47G6A.17	Y47G6A.17	gbrowse
chrI	3497581	C	T	214	NON_SYNONYMOUS_CODING	R299K	Y47G6A.17	Y47G6A.17	gbrowse
chrI	3526581	G	T	214	NON_SYNONYMOUS_CODING	Q382K	Y47G6A.19	Y47G6A.19c	gbrowse
chrI	3526581	G	T	214	NON_SYNONYMOUS_CODING	Q386K	Y47G6A.19	Y47G6A.19a	gbrowse
chrI	3526581	G	T	214	NON_SYNONYMOUS_CODING	Q386K	Y47G6A.19	Y47G6A.19b	gbrowse
chrI	3536064	T	C	214	NON_SYNONYMOUS_CODING	I210T	Y47G6A.5	Y47G6A.5b	gbrowse
chrI	3536064	T	C	214	NON_SYNONYMOUS_CODING	I254T	Y47G6A.5	Y47G6A.5a	gbrowse
chrI	3536106	ATA	ATAGTA	207	CODON_CHANGE_PLUS_CODON_INSERTION	N225SN	Y47G6A.5	Y47G6A.5b	gbrowse
chrI	3536106	ATA	ATAGTA	207	CODON_CHANGE_PLUS_CODON_INSERTION	N269SN	Y47G6A.5	Y47G6A.5a	gbrowse
chrI	3539871	C	T	214	NON_SYNONYMOUS_CODING	G677S	rnp-6	Y47G6A.20b	gbrowse
chrI	3556918	C	T	214	NON_SYNONYMOUS_CODING	S295L	Y47G6A.27	Y47G6A.27	gbrowse
chrI	3556924	C	A	205	NON_SYNONYMOUS_CODING	A297D	Y47G6A.27	Y47G6A.27	gbrowse
chrI	3558478	T	C	214	NON_SYNONYMOUS_CODING	I118V	Y47G6A.21	Y47G6A.21.1	gbrowse
chrI	3558478	T	C	214	NON_SYNONYMOUS_CODING	I118V	Y47G6A.21	Y47G6A.21.2	gbrowse
chrI	3558944	A	T	214	NON_SYNONYMOUS_CODING	S85T	Y47G6A.21	Y47G6A.21.1	gbrowse
chrI	3558944	A	T	214	NON_SYNONYMOUS_CODING	S85T	Y47G6A.21	Y47G6A.21.2	gbrowse
chrI	3561494	T	C	214	NON_SYNONYMOUS_CODING	I117V	Y47G6A.22	Y47G6A.22.1	gbrowse
chrI	3561494	T	C	214	NON_SYNONYMOUS_CODING	I117V	Y47G6A.22	Y47G6A.22.2	gbrowse
chrI	3568600	A	T	214	NON_SYNONYMOUS_CODING	S1361T	lpd-3	Y47G6A.23	gbrowse
chrI	3577391	T	G	214	NON_SYNONYMOUS_CODING	H76P	lpd-3	Y47G6A.23	gbrowse
chrI	3580549	T	G	214	NON_SYNONYMOUS_CODING	N2101H	Y47G6A.29	Y47G6A.29	gbrowse
chrI	3582482	G	T	214	NON_SYNONYMOUS_CODING	L1819I	Y47G6A.29	Y47G6A.29	gbrowse
chrI	3594767	C	T	214	NON_SYNONYMOUS_CODING	A463T	Y47G6A.29	Y47G6A.29	gbrowse
chrI	3597406	A	T	214	NON_SYNONYMOUS_CODING	D258E	Y47G6A.29	Y47G6A.29	gbrowse
chrI	3602715	CCGAAAAATTCGAAAAATTCGAAAA	CCGAAAAATTCGAAAA	207	CODON_CHANGE_PLUS_CODON_DELETION	NSKT139T	Y47G6A.3	Y47G6A.3.1	gbrowse
chrI	3602715	CCGAAAAATTCGAAAAATTCGAAAA	CCGAAAAATTCGAAAA	207	CODON_CHANGE_PLUS_CODON_DELETION	NSKT139T	Y47G6A.3	Y47G6A.3.2	gbrowse
chrI	3602758	T	C	214	NON_SYNONYMOUS_CODING	M148T	Y47G6A.3	Y47G6A.3.1	gbrowse
chrI	3602758	T	C	214	NON_SYNONYMOUS_CODING	M148T	Y47G6A.3	Y47G6A.3.2	gbrowse
chrI	3603392	T	G	214	NON_SYNONYMOUS_CODING	L16W	Y47G6A.31	Y47G6A.31	gbrowse
chrI	3606527	G	A	214	NON_SYNONYMOUS_CODING	T422M	Y47G6A.25	Y47G6A.25	gbrowse
chrI	3606666	G	T	214	NON_SYNONYMOUS_CODING	L376M	Y47G6A.25	Y47G6A.25	gbrowse
chrI	3611581	C	A	214	NON_SYNONYMOUS_CODING	H437Q	inx-22	Y47G6A.2.1	gbrowse
chrI	3611581	C	A	214	NON_SYNONYMOUS_CODING	H437Q	inx-22	Y47G6A.2.2	gbrowse
chrI	3633854	A	G	214	NON_SYNONYMOUS_CODING	F281S	jmjc-1	T28F2.4a	gbrowse
chrI	3640739	A	T	214	NON_SYNONYMOUS_CODING	H235L	T28F2.1	T28F2.1	gbrowse
chrI	3642152	G	A	214	NON_SYNONYMOUS_CODING	P464S	ccb-1	T28F2.5	gbrowse
chrI	3651540	G	A	158	NON_SYNONYMOUS_CODING	A339V	col-50	T28F2.6	gbrowse
chrI	3684809	T	C	214	NON_SYNONYMOUS_CODING	V2A	D1037.1	D1037.1	gbrowse
chrI	3696468	T	C	214	NON_SYNONYMOUS_CODING	N301S	msh-2	H26D21.2.1	gbrowse
chrI	3696468	T	C	214	NON_SYNONYMOUS_CODING	N301S	msh-2	H26D21.2.2	gbrowse
chrI	3714577	G	A	214	NON_SYNONYMOUS_CODING	P1174L	lin-59	T12F5.4	gbrowse
chrI	3753164	T	G	214	NON_SYNONYMOUS_CODING	N149H	inx-13	Y8G1A.2.1	gbrowse
chrI	3753164	T	G	214	NON_SYNONYMOUS_CODING	N149H	inx-13	Y8G1A.2.2	gbrowse
chrI	3770307	T	A	214	NON_SYNONYMOUS_CODING	D176E	asic-1	ZK770.1	gbrowse
chrI	3801910	G	C	214	NON_SYNONYMOUS_CODING	P436A	unc-11	C32E8.10a	gbrowse
chrI	3801910	G	C	214	NON_SYNONYMOUS_CODING	P436A	unc-11	C32E8.10c	gbrowse
chrI	3801910	G	C	214	NON_SYNONYMOUS_CODING	P48A	unc-11	C32E8.10f	gbrowse
chrI	3803226	C	T	214	NON_SYNONYMOUS_CODING	R349K	unc-11	C32E8.10a	gbrowse
chrI	3803226	C	T	214	NON_SYNONYMOUS_CODING	R349K	unc-11	C32E8.10b	gbrowse
chrI	3803226	C	T	214	NON_SYNONYMOUS_CODING	R349K	unc-11	C32E8.10c	gbrowse
chrI	3803226	C	T	214	NON_SYNONYMOUS_CODING	R349K	unc-11	C32E8.10d	gbrowse
chrI	3803226	C	T	214	NON_SYNONYMOUS_CODING	R349K	unc-11	C32E8.10e	gbrowse
chrI	3803226	C	T	214	NON_SYNONYMOUS_CODING	R349K	unc-11	C32E8.10h	gbrowse
chrI	3833084	T	C	214	NON_SYNONYMOUS_CODING	V259A	F53F10.2	F53F10.2a.1	gbrowse
chrI	3833084	T	C	214	NON_SYNONYMOUS_CODING	V259A	F53F10.2	F53F10.2a.2	gbrowse
chrI	3833681	A	G	214	NON_SYNONYMOUS_CODING	D441G	F53F10.2	F53F10.2a.1	gbrowse
chrI	3833681	A	G	214	NON_SYNONYMOUS_CODING	D441G	F53F10.2	F53F10.2a.2	gbrowse
chrI	3838656	C	G	214	NON_SYNONYMOUS_CODING	V234L	gsp-4	T03F1.5.1	gbrowse
chrI	3838656	C	G	214	NON_SYNONYMOUS_CODING	V234L	gsp-4	T03F1.5.2	gbrowse
chrI	3865429	T	C	214	NON_SYNONYMOUS_CODING	N120D	hcp-4	T03F1.9	gbrowse
chrI	3931055	T	C	214	NON_SYNONYMOUS_CODING	S60P	T21E3.2	T21E3.2	gbrowse
chrI	3952035	G	T	214	NON_SYNONYMOUS_CODING	T335N	lrp-2	T21E3.3	gbrowse
chrI	3983755	T	A	214	NON_SYNONYMOUS_CODING	S150T	aars-2	F28H1.3.1	gbrowse
chrI	3983755	T	A	214	NON_SYNONYMOUS_CODING	S150T	aars-2	F28H1.3.2	gbrowse
chrI	3983755	T	A	214	NON_SYNONYMOUS_CODING	S150T	aars-2	F28H1.3.3	gbrowse
chrI	3999523	T	C	214	NON_SYNONYMOUS_CODING	D2432G	unc-73	F55C7.7a	gbrowse
chrI	3999523	T	C	214	NON_SYNONYMOUS_CODING	D867G	unc-73	F55C7.7h	gbrowse
chrI	3999523	T	C	214	NON_SYNONYMOUS_CODING	D872G	unc-73	F55C7.7c	gbrowse
chrI	4025495	C	T	214	NON_SYNONYMOUS_CODING	V684I	unc-73	F55C7.7a	gbrowse
chrI	4025495	C	T	214	NON_SYNONYMOUS_CODING	V684I	unc-73	F55C7.7b	gbrowse
chrI	4025495	C	T	214	NON_SYNONYMOUS_CODING	V684I	unc-73	F55C7.7i	gbrowse
chrI	4049337	T	G	214	NON_SYNONYMOUS_CODING	Y756D	unc-89	C09D1.1a	gbrowse
chrI	4049337	T	G	214	NON_SYNONYMOUS_CODING	Y756D	unc-89	C09D1.1b	gbrowse
chrI	4049337	T	G	214	NON_SYNONYMOUS_CODING	Y756D	unc-89	C09D1.1e	gbrowse
chrI	4049337	T	G	214	NON_SYNONYMOUS_CODING	Y756D	unc-89	C09D1.1f	gbrowse
chrI	4049337	T	G	214	NON_SYNONYMOUS_CODING	Y756D	unc-89	C09D1.1g	gbrowse
chrI	4049998	G	A	214	NON_SYNONYMOUS_CODING	G869R	unc-89	C09D1.1a	gbrowse
chrI	4049998	G	A	214	NON_SYNONYMOUS_CODING	G869R	unc-89	C09D1.1b	gbrowse
chrI	4049998	G	A	214	NON_SYNONYMOUS_CODING	G869R	unc-89	C09D1.1e	gbrowse
chrI	4049998	G	A	214	NON_SYNONYMOUS_CODING	G869R	unc-89	C09D1.1f	gbrowse
chrI	4049998	G	A	214	NON_SYNONYMOUS_CODING	G869R	unc-89	C09D1.1g	gbrowse
chrI	4052718	A	C	214	NON_SYNONYMOUS_CODING	N1105T	unc-89	C09D1.1a	gbrowse
chrI	4052718	A	C	214	NON_SYNONYMOUS_CODING	N1105T	unc-89	C09D1.1b	gbrowse
chrI	4052718	A	C	214	NON_SYNONYMOUS_CODING	N1105T	unc-89	C09D1.1e	gbrowse
chrI	4052718	A	C	214	NON_SYNONYMOUS_CODING	N1105T	unc-89	C09D1.1f	gbrowse
chrI	4052718	A	C	214	NON_SYNONYMOUS_CODING	N1105T	unc-89	C09D1.1g	gbrowse
chrI	4056446	GAGC	G	207	CODON_CHANGE_PLUS_CODON_DELETION	EL1615V	unc-89	C09D1.1a	gbrowse
chrI	4056446	GAGC	G	207	CODON_CHANGE_PLUS_CODON_DELETION	EL1615V	unc-89	C09D1.1b	gbrowse
chrI	4056446	GAGC	G	207	CODON_CHANGE_PLUS_CODON_DELETION	EL1615V	unc-89	C09D1.1g	gbrowse
chrI	4056888	CAGAA	CA	207	CODON_DELETION	E1763-	unc-89	C09D1.1a	gbrowse
chrI	4056888	CAGAA	CA	207	CODON_DELETION	E1763-	unc-89	C09D1.1b	gbrowse
chrI	4056888	CAGAA	CA	207	CODON_DELETION	E1763-	unc-89	C09D1.1g	gbrowse
chrI	4059336	G	C	214	NON_SYNONYMOUS_CODING	R1479T	unc-89	C09D1.1e	gbrowse
chrI	4059336	G	C	214	NON_SYNONYMOUS_CODING	R1479T	unc-89	C09D1.1f	gbrowse
chrI	4059336	G	C	214	NON_SYNONYMOUS_CODING	R2119T	unc-89	C09D1.1a	gbrowse
chrI	4059336	G	C	214	NON_SYNONYMOUS_CODING	R2119T	unc-89	C09D1.1b	gbrowse
chrI	4059336	G	C	214	NON_SYNONYMOUS_CODING	R2119T	unc-89	C09D1.1g	gbrowse
chrI	4063195	G	A	214	NON_SYNONYMOUS_CODING	A2617T	unc-89	C09D1.1e	gbrowse
chrI	4063195	G	A	214	NON_SYNONYMOUS_CODING	A2617T	unc-89	C09D1.1f	gbrowse
chrI	4063195	G	A	214	NON_SYNONYMOUS_CODING	A3257T	unc-89	C09D1.1a	gbrowse
chrI	4063195	G	A	214	NON_SYNONYMOUS_CODING	A3257T	unc-89	C09D1.1b	gbrowse
chrI	4063195	G	A	214	NON_SYNONYMOUS_CODING	A3257T	unc-89	C09D1.1g	gbrowse
chrI	4063291	G	T	214	NON_SYNONYMOUS_CODING	V2649L	unc-89	C09D1.1e	gbrowse
chrI	4063291	G	T	214	NON_SYNONYMOUS_CODING	V2649L	unc-89	C09D1.1f	gbrowse
chrI	4063291	G	T	214	NON_SYNONYMOUS_CODING	V3289L	unc-89	C09D1.1a	gbrowse
chrI	4063291	G	T	214	NON_SYNONYMOUS_CODING	V3289L	unc-89	C09D1.1b	gbrowse
chrI	4063291	G	T	214	NON_SYNONYMOUS_CODING	V3289L	unc-89	C09D1.1g	gbrowse
chrI	4066085	T	C	214	NON_SYNONYMOUS_CODING	F3552L	unc-89	C09D1.1e	gbrowse
chrI	4066085	T	C	214	NON_SYNONYMOUS_CODING	F3552L	unc-89	C09D1.1f	gbrowse
chrI	4066085	T	C	214	NON_SYNONYMOUS_CODING	F4192L	unc-89	C09D1.1a	gbrowse
chrI	4066085	T	C	214	NON_SYNONYMOUS_CODING	F4192L	unc-89	C09D1.1b	gbrowse
chrI	4066085	T	C	214	NON_SYNONYMOUS_CODING	F4192L	unc-89	C09D1.1g	gbrowse
chrI	4069857	A	G	214	NON_SYNONYMOUS_CODING	E4809G	unc-89	C09D1.1e	gbrowse
chrI	4069857	A	G	214	NON_SYNONYMOUS_CODING	E4809G	unc-89	C09D1.1f	gbrowse
chrI	4069857	A	G	214	NON_SYNONYMOUS_CODING	E5449G	unc-89	C09D1.1a	gbrowse
chrI	4069857	A	G	214	NON_SYNONYMOUS_CODING	E5449G	unc-89	C09D1.1b	gbrowse
chrI	4069857	A	G	214	NON_SYNONYMOUS_CODING	E5449G	unc-89	C09D1.1g	gbrowse
chrI	4084177	A	G	214	NON_SYNONYMOUS_CODING	K389E	unc-89	C09D1.1c	gbrowse
chrI	4084177	A	G	214	NON_SYNONYMOUS_CODING	K392E	unc-89	C09D1.1d	gbrowse
chrI	4084177	A	G	214	NON_SYNONYMOUS_CODING	K6437E	unc-89	C09D1.1f	gbrowse
chrI	4084177	A	G	214	NON_SYNONYMOUS_CODING	K7013E	unc-89	C09D1.1g	gbrowse
chrI	4084177	A	G	214	NON_SYNONYMOUS_CODING	K7077E	unc-89	C09D1.1b	gbrowse
chrI	4088908	T	A	214	NON_SYNONYMOUS_CODING	L1088M	unc-89	C09D1.1c	gbrowse
chrI	4088908	T	A	214	NON_SYNONYMOUS_CODING	L1091M	unc-89	C09D1.1d	gbrowse
chrI	4088908	T	A	214	NON_SYNONYMOUS_CODING	L7136M	unc-89	C09D1.1f	gbrowse
chrI	4088908	T	A	214	NON_SYNONYMOUS_CODING	L7776M	unc-89	C09D1.1b	gbrowse
chrI	4088919	T	A	214	NON_SYNONYMOUS_CODING	D1091E	unc-89	C09D1.1c	gbrowse
chrI	4088919	T	A	214	NON_SYNONYMOUS_CODING	D1094E	unc-89	C09D1.1d	gbrowse
chrI	4088919	T	A	214	NON_SYNONYMOUS_CODING	D7139E	unc-89	C09D1.1f	gbrowse
chrI	4088919	T	A	214	NON_SYNONYMOUS_CODING	D7779E	unc-89	C09D1.1b	gbrowse
chrI	4089503	A	C	214	NON_SYNONYMOUS_CODING	L1167F	unc-89	C09D1.1c	gbrowse
chrI	4089503	A	C	214	NON_SYNONYMOUS_CODING	L1170F	unc-89	C09D1.1d	gbrowse
chrI	4089503	A	C	214	NON_SYNONYMOUS_CODING	L7215F	unc-89	C09D1.1f	gbrowse
chrI	4089503	A	C	214	NON_SYNONYMOUS_CODING	L7855F	unc-89	C09D1.1b	gbrowse
chrI	4105232	T	C	214	NON_SYNONYMOUS_CODING	L215P	acd-1	C24G7.2	gbrowse
chrI	4109536	G	C	214	NON_SYNONYMOUS_CODING	V29L	C24G7.1	C24G7.1	gbrowse
chrI	4111278	G	A	214	NON_SYNONYMOUS_CODING	A401T	C24G7.1	C24G7.1	gbrowse
chrI	4112014	G	T	214	NON_SYNONYMOUS_CODING	C518F	C24G7.1	C24G7.1	gbrowse
chrI	4115010	C	T	214	NON_SYNONYMOUS_CODING	T44I	cyb-2.2	H31G24.4.1	gbrowse
chrI	4115010	C	T	214	NON_SYNONYMOUS_CODING	T44I	cyb-2.2	H31G24.4.2	gbrowse
chrI	4117163	T	C	214	NON_SYNONYMOUS_CODING	L104P	H31G24.3	H31G24.3	gbrowse
chrI	4117518	A	G	211	NON_SYNONYMOUS_CODING	K189E	H31G24.3	H31G24.3	gbrowse
chrI	4117543	A	G	204	NON_SYNONYMOUS_CODING	D197G	H31G24.3	H31G24.3	gbrowse
chrI	4124657	CAGCGCCAGCGCAAGCGCCAGC	CAGCGCCAGC	207	CODON_CHANGE_PLUS_CODON_DELETION	AQAPA97A	H31G24.1	H31G24.1	gbrowse
chrI	4126986	C	T	214	NON_SYNONYMOUS_CODING	P74S	lin-44	E01A2.3a	gbrowse
chrI	4145493	A	C	139	NON_SYNONYMOUS_CODING	L320V	E01A2.10	E01A2.10.1	gbrowse
chrI	4145493	A	C	139	NON_SYNONYMOUS_CODING	L320V	E01A2.10	E01A2.10.2	gbrowse
chrI	4159347	A	G	214	NON_SYNONYMOUS_CODING	L316S	inx-15	R12E2.9	gbrowse
chrI	4170623	T	C	36.6	NON_SYNONYMOUS_CODING	I307V	egg-5	R12E2.10	gbrowse
chrI	4171127	T	G	214	NON_SYNONYMOUS_CODING	S139R	egg-5	R12E2.10	gbrowse
chrI	4180845	A	G	214	NON_SYNONYMOUS_CODING	T538A	R12E2.2	R12E2.2.1	gbrowse
chrI	4180845	A	G	214	NON_SYNONYMOUS_CODING	T538A	R12E2.2	R12E2.2.2	gbrowse
chrI	4186589	T	C	214	NON_SYNONYMOUS_CODING	F35S	ppw-1	C18E3.7a	gbrowse
chrI	4186589	T	C	214	NON_SYNONYMOUS_CODING	F9S	ppw-1	C18E3.7b	gbrowse
chrI	4186589	T	C	214	NON_SYNONYMOUS_CODING	F9S	ppw-1	C18E3.7c.1	gbrowse
chrI	4186589	T	C	214	NON_SYNONYMOUS_CODING	F9S	ppw-1	C18E3.7c.2	gbrowse
chrI	4186701	CATT	CATTATT	207	CODON_INSERTION	-48I	ppw-1	C18E3.7c.1	gbrowse
chrI	4186701	CATT	CATTATT	207	CODON_INSERTION	-48I	ppw-1	C18E3.7c.2	gbrowse
chrI	4186701	CATT	CATTATT	207	CODON_INSERTION	-74I	ppw-1	C18E3.7a	gbrowse
chrI	4187463	A	G	214	NON_SYNONYMOUS_CODING	T219A	ppw-1	C18E3.7c.1	gbrowse
chrI	4187463	A	G	214	NON_SYNONYMOUS_CODING	T219A	ppw-1	C18E3.7c.2	gbrowse
chrI	4187463	A	G	214	NON_SYNONYMOUS_CODING	T245A	ppw-1	C18E3.7a	gbrowse
chrI	4187463	A	G	214	NON_SYNONYMOUS_CODING	T29A	ppw-1	C18E3.7d.1	gbrowse
chrI	4187463	A	G	214	NON_SYNONYMOUS_CODING	T29A	ppw-1	C18E3.7d.2	gbrowse
chrI	4187463	A	G	214	NON_SYNONYMOUS_CODING	T29A	ppw-1	C18E3.7d.3	gbrowse
chrI	4189045	A	G	160	NON_SYNONYMOUS_CODING	D475G	ppw-1	C18E3.7d.1	gbrowse
chrI	4189045	A	G	160	NON_SYNONYMOUS_CODING	D475G	ppw-1	C18E3.7d.2	gbrowse
chrI	4189045	A	G	160	NON_SYNONYMOUS_CODING	D475G	ppw-1	C18E3.7d.3	gbrowse
chrI	4189045	A	G	160	NON_SYNONYMOUS_CODING	D665G	ppw-1	C18E3.7c.1	gbrowse
chrI	4189045	A	G	160	NON_SYNONYMOUS_CODING	D665G	ppw-1	C18E3.7c.2	gbrowse
chrI	4189045	A	G	160	NON_SYNONYMOUS_CODING	D691G	ppw-1	C18E3.7a	gbrowse
chrI	4197128	C	A	214	NON_SYNONYMOUS_CODING	R266S	C18E3.5	C18E3.5.1	gbrowse
chrI	4197128	C	A	214	NON_SYNONYMOUS_CODING	R266S	C18E3.5	C18E3.5.2	gbrowse
chrI	4205845	C	T	214	NON_SYNONYMOUS_CODING	T390I	C18E3.3	C18E3.3	gbrowse
chrI	4207056	C	G	214	NON_SYNONYMOUS_CODING	T630S	C18E3.3	C18E3.3	gbrowse
chrI	4208087	C	A	214	NON_SYNONYMOUS_CODING	A811E	C18E3.3	C18E3.3	gbrowse
chrI	4209648	T	A	214	NON_SYNONYMOUS_CODING	E198D	hop-1	C18E3.8	gbrowse
chrI	4210222	G	C	214	NON_SYNONYMOUS_CODING	Q41E	hop-1	C18E3.8	gbrowse
chrI	4214575	G	A	214	NON_SYNONYMOUS_CODING	R265W	C18E3.9	C18E3.9a	gbrowse
chrI	4214575	G	A	214	NON_SYNONYMOUS_CODING	R269W	C18E3.9	C18E3.9b	gbrowse
chrI	4214936	C	T	214	NON_SYNONYMOUS_CODING	D179N	C18E3.9	C18E3.9a	gbrowse
chrI	4214936	C	T	214	NON_SYNONYMOUS_CODING	D179N	C18E3.9	C18E3.9b	gbrowse
chrI	4230934	A	G	214	NON_SYNONYMOUS_CODING	N88S	nab-1	C43E11.6c	gbrowse
chrI	4234149	T	G	214	NON_SYNONYMOUS_CODING	H240Q	nab-1	C43E11.6e.1	gbrowse
chrI	4234149	T	G	214	NON_SYNONYMOUS_CODING	H240Q	nab-1	C43E11.6e.2	gbrowse
chrI	4234149	T	G	214	NON_SYNONYMOUS_CODING	H274Q	nab-1	C43E11.6b	gbrowse
chrI	4234149	T	G	214	NON_SYNONYMOUS_CODING	H371Q	nab-1	C43E11.6d.1	gbrowse
chrI	4234149	T	G	214	NON_SYNONYMOUS_CODING	H371Q	nab-1	C43E11.6d.2	gbrowse
chrI	4234149	T	G	214	NON_SYNONYMOUS_CODING	H434Q	nab-1	C43E11.6a.1	gbrowse
chrI	4234149	T	G	214	NON_SYNONYMOUS_CODING	H434Q	nab-1	C43E11.6a.2	gbrowse
chrI	4237067	T	G	214	NON_SYNONYMOUS_CODING	D11E	C43E11.5	C43E11.5	gbrowse
chrI	4238409	G	C	96.2	NON_SYNONYMOUS_CODING	D336H	C43E11.5	C43E11.5	gbrowse
chrI	4249218	C	T	214	NON_SYNONYMOUS_CODING	A426V	tufm-2	C43E11.4	gbrowse
chrI	4250581	G	T	214	NON_SYNONYMOUS_CODING	A205S	cogc-5	C43E11.11.1	gbrowse
chrI	4250581	G	T	214	NON_SYNONYMOUS_CODING	A205S	cogc-5	C43E11.11.2	gbrowse
chrI	4256444	T	C	214	NON_SYNONYMOUS_CODING	S281P	met-1	C43E11.3b	gbrowse
chrI	4256444	T	C	214	NON_SYNONYMOUS_CODING	S295P	met-1	C43E11.3a	gbrowse
chrI	4261699	AGCTGCTGCTGCTGCTGCTGCTGCTGCTGCTG	AGCTGCTGCTGCTGCTGCTGCTGCTGCTG	207	CODON_CHANGE_PLUS_CODON_DELETION	AV1217V	met-1	C43E11.3b	gbrowse
chrI	4261699	AGCTGCTGCTGCTGCTGCTGCTGCTGCTGCTG	AGCTGCTGCTGCTGCTGCTGCTGCTGCTG	207	CODON_CHANGE_PLUS_CODON_DELETION	AV1231V	met-1	C43E11.3a	gbrowse
chrI	4265745	T	C	214	NON_SYNONYMOUS_CODING	L177P	mus-81	C43E11.2a.1	gbrowse
chrI	4269385	G	T	214	NON_SYNONYMOUS_CODING	S246Y	cdc-6	C43E11.10	gbrowse
chrI	4271246	GGAGCCTGAGCCTGA	GGAGCCTGA	207	CODON_CHANGE_PLUS_CODON_DELETION	EPE125E	acin-1	C43E11.1	gbrowse
chrI	4275963	C	T	214	NON_SYNONYMOUS_CODING	A11V	Y47D9A.3	Y47D9A.3	gbrowse
chrI	4336988	T	C	214	NON_SYNONYMOUS_CODING	V1711A	anc-1	ZK973.6	gbrowse
chrI	4338253	A	G	214	NON_SYNONYMOUS_CODING	N2101D	anc-1	ZK973.6	gbrowse
chrI	4339136	A	G	214	NON_SYNONYMOUS_CODING	E2395G	anc-1	ZK973.6	gbrowse
chrI	4339178	T	A	214	NON_SYNONYMOUS_CODING	L2409Q	anc-1	ZK973.6	gbrowse
chrI	4339217	A	G	111	NON_SYNONYMOUS_CODING	D2422G	anc-1	ZK973.6	gbrowse
chrI	4339352	T	A	91.2	NON_SYNONYMOUS_CODING	L2467Q	anc-1	ZK973.6	gbrowse
chrI	4339391	A	G	90.2	NON_SYNONYMOUS_CODING	D2480G	anc-1	ZK973.6	gbrowse
chrI	4378828	G	A	214	NON_SYNONYMOUS_CODING	S762N	ZK973.2	ZK973.2.1	gbrowse
chrI	4378828	G	A	214	NON_SYNONYMOUS_CODING	S762N	ZK973.2	ZK973.2.2	gbrowse
chrI	4382831	T	C	214	NON_SYNONYMOUS_CODING	V89A	ZK973.1	ZK973.1	gbrowse
chrI	4384680	C	G	214	NON_SYNONYMOUS_CODING	R638G	ZK973.1	ZK973.1	gbrowse
chrI	4419226	C	T	214	NON_SYNONYMOUS_CODING	R355C	T21E12.2	T21E12.2.1	gbrowse
chrI	4419226	C	T	214	NON_SYNONYMOUS_CODING	R355C	T21E12.2	T21E12.2.2	gbrowse
chrI	4450867	C	T	214	NON_SYNONYMOUS_CODING	E20K	C41D11.5	C41D11.5	gbrowse
chrI	4453644	T	G	214	NON_SYNONYMOUS_CODING	N295H	eri-7	C41D11.7	gbrowse
chrI	4456801	T	C	82.2	NON_SYNONYMOUS_CODING	I2M	eri-7	C41D11.7	gbrowse
chrI	4458063	G	A	214	NON_SYNONYMOUS_CODING	A169T	eri-6	C41D11.1a	gbrowse
chrI	4458063	G	A	214	NON_SYNONYMOUS_CODING	A169T	eri-6	C41D11.1b	gbrowse
chrI	4458063	G	A	214	NON_SYNONYMOUS_CODING	A169T	eri-6	C41D11.1c.1	gbrowse
chrI	4458063	G	A	214	NON_SYNONYMOUS_CODING	A169T	eri-6	C41D11.1c.2	gbrowse
chrI	4458063	G	A	214	NON_SYNONYMOUS_CODING	A169T	eri-6	C41D11.1d	gbrowse
chrI	4460494	T	C	214	NON_SYNONYMOUS_CODING	R738G	C41D11.6	C41D11.6	gbrowse
chrI	4461031	T	C	214	NON_SYNONYMOUS_CODING	I559V	C41D11.6	C41D11.6	gbrowse
chrI	4461207	C	T	214	NON_SYNONYMOUS_CODING	C500Y	C41D11.6	C41D11.6	gbrowse
chrI	4461367	G	A	214	NON_SYNONYMOUS_CODING	R447W	C41D11.6	C41D11.6	gbrowse
chrI	4462030	C	T	214	NON_SYNONYMOUS_CODING	G226R	C41D11.6	C41D11.6	gbrowse
chrI	4462155	C	T	214	NON_SYNONYMOUS_CODING	G184E	C41D11.6	C41D11.6	gbrowse
chrI	4462374	T	A	214	NON_SYNONYMOUS_CODING	Q111L	C41D11.6	C41D11.6	gbrowse
chrI	4462375	G	T	214	NON_SYNONYMOUS_CODING	Q111K	C41D11.6	C41D11.6	gbrowse
chrI	4463520	G	T	214	NON_SYNONYMOUS_CODING	R335I	eri-6	C41D11.1c.1	gbrowse
chrI	4463520	G	T	214	NON_SYNONYMOUS_CODING	R335I	eri-6	C41D11.1c.2	gbrowse
chrI	4464671	G	T	214	NON_SYNONYMOUS_CODING	D259Y	eri-6	C41D11.1e	gbrowse
chrI	4464858	G	A	214	NON_SYNONYMOUS_CODING	R321Q	eri-6	C41D11.1e	gbrowse
chrI	4465005	G	C	214	NON_SYNONYMOUS_CODING	R370P	eri-6	C41D11.1e	gbrowse
chrI	4465875	C	A	214	NON_SYNONYMOUS_CODING	A18D	eri-6	C41D11.1f.1	gbrowse
chrI	4465875	C	A	214	NON_SYNONYMOUS_CODING	A18D	eri-6	C41D11.1f.2	gbrowse
chrI	4465875	C	A	214	NON_SYNONYMOUS_CODING	A537D	eri-6	C41D11.1e	gbrowse
chrI	4517454	C	A	214	NON_SYNONYMOUS_CODING	D61Y	Y119C1B.6	Y119C1B.6	gbrowse
chrI	4520089	G	C	214	NON_SYNONYMOUS_CODING	E7Q	Y119C1B.12	Y119C1B.12	gbrowse
chrI	4521755	T	G	214	NON_SYNONYMOUS_CODING	L102V	Y119C1B.12	Y119C1B.12	gbrowse
chrI	4531897	T	A	214	NON_SYNONYMOUS_CODING	E317D	bet-1	Y119C1B.8a	gbrowse
chrI	4531897	T	A	214	NON_SYNONYMOUS_CODING	E317D	bet-1	Y119C1B.8b.1	gbrowse
chrI	4534502	C	T	214	NON_SYNONYMOUS_CODING	A72T	bet-1	Y119C1B.8a	gbrowse
chrI	4534502	C	T	214	NON_SYNONYMOUS_CODING	A72T	bet-1	Y119C1B.8b.1	gbrowse
chrI	4556063	T	C	214	NON_SYNONYMOUS_CODING	I171V	Y119C1B.10	Y119C1B.10b	gbrowse
chrI	4562100	G	A	214	NON_SYNONYMOUS_CODING	D900N	D1007.15	D1007.15	gbrowse
chrI	4565234	CTAATAATAATAATAATAATAATAAT	CTAATAATAATAATAATAATAAT	207	CODON_DELETION	N147-	pqn-24	D1007.14	gbrowse
chrI	4572344	C	T	214	NON_SYNONYMOUS_CODING	R120Q	col-52	D1007.2	gbrowse
chrI	4576987	G	A	214	NON_SYNONYMOUS_CODING	A72V	D1007.3	D1007.3	gbrowse
chrI	4586806	A	G	214	NON_SYNONYMOUS_CODING	E161G	D1007.10	D1007.10b.1	gbrowse
chrI	4586806	A	G	214	NON_SYNONYMOUS_CODING	E161G	D1007.10	D1007.10b.2	gbrowse
chrI	4587631	C	T	214	NON_SYNONYMOUS_CODING	P9L	D1007.10	D1007.10a	gbrowse
chrI	4588010	A	T	214	NON_SYNONYMOUS_CODING	Q104L	D1007.10	D1007.10a	gbrowse
chrI	4588010	A	T	214	NON_SYNONYMOUS_CODING	Q250L	D1007.10	D1007.10b.1	gbrowse
chrI	4588010	A	T	214	NON_SYNONYMOUS_CODING	Q250L	D1007.10	D1007.10b.2	gbrowse
chrI	4590528	A	C	214	NON_SYNONYMOUS_CODING	K33T	D1007.9	D1007.9	gbrowse
chrI	4598418	G	A	214	NON_SYNONYMOUS_CODING	P950S	nrd-1	D1007.7	gbrowse
chrI	4599239	G	C	214	NON_SYNONYMOUS_CODING	Q858E	nrd-1	D1007.7	gbrowse
chrI	4607507	G	T	214	NON_SYNONYMOUS_CODING	Q75H	C44E4.8	C44E4.8	gbrowse
chrI	4620224	T	C	214	NON_SYNONYMOUS_CODING	E687G	C44E4.1	C44E4.1a	gbrowse
chrI	4620224	T	C	214	NON_SYNONYMOUS_CODING	E687G	C44E4.1	C44E4.1c	gbrowse
chrI	4623517	T	C	214	NON_SYNONYMOUS_CODING	K1128E	C44E4.7	C44E4.7	gbrowse
chrI	4643181	T	C	214	NON_SYNONYMOUS_CODING	T54A	Y119C1A.1	Y119C1A.1	gbrowse
chrI	4646115	G	C	214	NON_SYNONYMOUS_CODING	R221G	rpl-4	B0041.4.1	gbrowse
chrI	4646115	G	C	214	NON_SYNONYMOUS_CODING	R221G	rpl-4	B0041.4.2	gbrowse
chrI	4647481	G	A	214	NON_SYNONYMOUS_CODING	M19I	B0041.8	B0041.8.1	gbrowse
chrI	4648041	T	C	214	NON_SYNONYMOUS_CODING	V174A	B0041.8	B0041.8.1	gbrowse
chrI	4665006	A	T	54.2	NON_SYNONYMOUS_CODING	K45N	B0041.1	B0041.1	gbrowse
chrI	4669822	C	T	214	NON_SYNONYMOUS_CODING	R572K	xnp-1	B0041.7	gbrowse
chrI	4671128	T	G	214	NON_SYNONYMOUS_CODING	E158D	xnp-1	B0041.7	gbrowse
chrI	4679877	T	A	214	NON_SYNONYMOUS_CODING	L53I	T04D1.2	T04D1.2	gbrowse
chrI	4695388	T	C	214	NON_SYNONYMOUS_CODING	N525S	tag-192	T04D1.4	gbrowse
chrI	4696684	A	C	214	NON_SYNONYMOUS_CODING	D301E	tag-192	T04D1.4	gbrowse
chrI	4696692	T	G	214	NON_SYNONYMOUS_CODING	T299P	tag-192	T04D1.4	gbrowse
chrI	4697102	A	G	214	NON_SYNONYMOUS_CODING	V162A	tag-192	T04D1.4	gbrowse
chrI	4705272	G	A	214	NON_SYNONYMOUS_CODING	E200K	W09C3.4	W09C3.4	gbrowse
chrI	4717963	G	A	214	NON_SYNONYMOUS_CODING	G28S	W09C3.1	W09C3.1	gbrowse
chrI	4719560	C	T	214	NON_SYNONYMOUS_CODING	S435L	W09C3.1	W09C3.1	gbrowse
chrI	4725214	G	A	214	NON_SYNONYMOUS_CODING	G161E	ugt-27	C10H11.5	gbrowse
chrI	4725484	A	T	214	NON_SYNONYMOUS_CODING	Y219F	ugt-27	C10H11.5	gbrowse
chrI	4756504	G	T	214	NON_SYNONYMOUS_CODING	D171Y	viln-1	C10H11.1	gbrowse
chrI	4759441	A	G	214	NON_SYNONYMOUS_CODING	T905A	viln-1	C10H11.1	gbrowse
chrI	4763258	G	A	214	NON_SYNONYMOUS_CODING	S435L	M04F3.3	M04F3.3	gbrowse
chrI	4763261	G	A	214	NON_SYNONYMOUS_CODING	A434V	M04F3.3	M04F3.3	gbrowse
chrI	4791538	T	C	214	NON_SYNONYMOUS_CODING	S27G	zig-7	F54D7.4	gbrowse
chrI	4822177	G	T	214	NON_SYNONYMOUS_CODING	M37I	F57C9.6	F57C9.6	gbrowse
chrI	4823736	T	C	214	NON_SYNONYMOUS_CODING	Y284H	F57C9.6	F57C9.6	gbrowse
chrI	4911726	A	T	214	NON_SYNONYMOUS_CODING	E340V	pgal-1	F21F3.1.1	gbrowse
chrI	4911726	A	T	214	NON_SYNONYMOUS_CODING	E340V	pgal-1	F21F3.1.2	gbrowse
chrI	4957106	C	G	214	NON_SYNONYMOUS_CODING	E169D	him-1	F28B3.7a.1	gbrowse
chrI	4957106	C	G	214	NON_SYNONYMOUS_CODING	E169D	him-1	F28B3.7a.2	gbrowse
chrI	4984655	G	A	214	NON_SYNONYMOUS_CODING	D80N	W03G9.10	W03G9.10	gbrowse
chrI	5004799	G	A	86.2	NON_SYNONYMOUS_CODING	G366D	dom-3	F54C1.2.1	gbrowse
chrI	5004799	G	A	86.2	NON_SYNONYMOUS_CODING	G366D	dom-3	F54C1.2.2	gbrowse
chrI	5044537	C	A	214	NON_SYNONYMOUS_CODING	A243S	phat-1	C46H11.8	gbrowse
chrI	5052410	A	G	214	NON_SYNONYMOUS_CODING	E388G	C46H11.2	C46H11.2	gbrowse
chrI	5089707	T	G	214	NON_SYNONYMOUS_CODING	S240A	kin-32	C30F8.4b.1	gbrowse
chrI	5089707	T	G	214	NON_SYNONYMOUS_CODING	S240A	kin-32	C30F8.4b.2	gbrowse
chrI	5089707	T	G	214	NON_SYNONYMOUS_CODING	S309A	kin-32	C30F8.4a.1	gbrowse
chrI	5089707	T	G	214	NON_SYNONYMOUS_CODING	S309A	kin-32	C30F8.4a.2	gbrowse
chrI	5116139	T	C	214	NON_SYNONYMOUS_CODING	R757G	elpc-1	Y110A7A.16	gbrowse
chrI	5117748	A	C	214	NON_SYNONYMOUS_CODING	I283S	elpc-1	Y110A7A.16	gbrowse
chrI	5165636	A	T	214	NON_SYNONYMOUS_CODING	N143I	hcp-6	Y110A7A.1a	gbrowse
chrI	5165636	A	T	214	NON_SYNONYMOUS_CODING	N143I	hcp-6	Y110A7A.1b	gbrowse
chrI	5168181	T	C	214	NON_SYNONYMOUS_CODING	F894L	hcp-6	Y110A7A.1a	gbrowse
chrI	5168181	T	C	214	NON_SYNONYMOUS_CODING	F894L	hcp-6	Y110A7A.1b	gbrowse
chrI	5202159	T	C	214	NON_SYNONYMOUS_CODING	E294G	osr-1	C32E12.3	gbrowse
chrI	5233257	A	T	214	NON_SYNONYMOUS_CODING	K50M	C32E12.1	C32E12.1.1	gbrowse
chrI	5233257	A	T	214	NON_SYNONYMOUS_CODING	K50M	C32E12.1	C32E12.1.2	gbrowse
chrI	5233664	G	A	214	NON_SYNONYMOUS_CODING	G149E	C32E12.1	C32E12.1.1	gbrowse
chrI	5233664	G	A	214	NON_SYNONYMOUS_CODING	G149E	C32E12.1	C32E12.1.2	gbrowse
chrI	5266423	C	A	214	NON_SYNONYMOUS_CODING	T501K	B0261.1	B0261.1	gbrowse
chrI	5303694	G	T	214	NON_SYNONYMOUS_CODING	Q1288K	let-526	C01G8.9a	gbrowse
chrI	5303694	G	T	214	NON_SYNONYMOUS_CODING	Q225K	let-526	C01G8.9b	gbrowse
chrI	5367779	C	T	214	NON_SYNONYMOUS_CODING	S14N	F55A12.10	F55A12.10.1	gbrowse
chrI	5367779	C	T	214	NON_SYNONYMOUS_CODING	S14N	F55A12.10	F55A12.10.2	gbrowse
chrI	5370669	G	A	214	NON_SYNONYMOUS_CODING	V403M	F55A12.1	F55A12.1	gbrowse
chrI	5371782	G	A	214	NON_SYNONYMOUS_CODING	S692N	F55A12.1	F55A12.1	gbrowse
chrI	5381284	T	A	214	NON_SYNONYMOUS_CODING	F41Y	C24A11.2	C24A11.2	gbrowse
chrI	5403448	T	C	214	NON_SYNONYMOUS_CODING	D595G	frm-4	C24A11.8a.1	gbrowse
chrI	5403448	T	C	214	NON_SYNONYMOUS_CODING	D595G	frm-4	C24A11.8a.2	gbrowse
chrI	5403448	T	C	214	NON_SYNONYMOUS_CODING	D603G	frm-4	C24A11.8b	gbrowse
chrI	5403448	T	C	214	NON_SYNONYMOUS_CODING	D632G	frm-4	C24A11.8c	gbrowse
chrI	5406002	T	C	214	NON_SYNONYMOUS_CODING	D345G	frm-4	C24A11.8a.1	gbrowse
chrI	5406002	T	C	214	NON_SYNONYMOUS_CODING	D345G	frm-4	C24A11.8a.2	gbrowse
chrI	5406002	T	C	214	NON_SYNONYMOUS_CODING	D353G	frm-4	C24A11.8b	gbrowse
chrI	5406002	T	C	214	NON_SYNONYMOUS_CODING	D353G	frm-4	C24A11.8c	gbrowse
chrI	5482534	G	C	214	NON_SYNONYMOUS_CODING	P472R	C09D4.4	C09D4.4a	gbrowse
chrI	5482534	G	C	214	NON_SYNONYMOUS_CODING	P474R	C09D4.4	C09D4.4b	gbrowse
chrI	5482534	G	C	214	NON_SYNONYMOUS_CODING	P475R	C09D4.4	C09D4.4c	gbrowse
chrI	5482970	A	T	214	NON_SYNONYMOUS_CODING	V371D	C09D4.4	C09D4.4a	gbrowse
chrI	5482970	A	T	214	NON_SYNONYMOUS_CODING	V371D	C09D4.4	C09D4.4b	gbrowse
chrI	5482970	A	T	214	NON_SYNONYMOUS_CODING	V374D	C09D4.4	C09D4.4c	gbrowse
chrI	5510645	C	T	4.26	NON_SYNONYMOUS_CODING	V232I	rpa-4	F59A3.6.1	gbrowse
chrI	5510645	C	T	4.26	NON_SYNONYMOUS_CODING	V232I	rpa-4	F59A3.6.2	gbrowse
chrI	5510645	C	T	4.26	NON_SYNONYMOUS_CODING	V232I	rpa-4	F59A3.6.3	gbrowse
chrI	5512214	A	G	214	NON_SYNONYMOUS_CODING	K20E	F59A3.2	F59A3.2	gbrowse
chrI	5517322	A	T	214	NON_SYNONYMOUS_CODING	E185D	F59A3.13	F59A3.13	gbrowse
chrI	5517726	T	A	214	NON_SYNONYMOUS_CODING	D195V	F59A3.7	F59A3.7	gbrowse
chrI	5521442	A	G	214	NON_SYNONYMOUS_CODING	K126E	F59A3.1	F59A3.1.1	gbrowse
chrI	5521442	A	G	214	NON_SYNONYMOUS_CODING	K126E	F59A3.1	F59A3.1.2	gbrowse
chrI	5567181	G	C	214	NON_SYNONYMOUS_CODING	N363K	pqn-52	M01E11.4c	gbrowse
chrI	5574969	T	A	214	NON_SYNONYMOUS_CODING	I479N	M01E11.3	M01E11.3	gbrowse
chrI	5592945	C	G	214	NON_SYNONYMOUS_CODING	A558P	tag-163	M01E11.7a	gbrowse
chrI	5592945	C	G	214	NON_SYNONYMOUS_CODING	A558P	tag-163	M01E11.7c	gbrowse
chrI	5592945	C	G	214	NON_SYNONYMOUS_CODING	A558P	tag-163	M01E11.7d	gbrowse
chrI	5603614	C	A	214	NON_SYNONYMOUS_CODING	G6V	tag-83	F46F11.3	gbrowse
chrI	5622615	G	A	214	NON_SYNONYMOUS_CODING	D233N	F46F11.7	F46F11.7	gbrowse
chrI	5634060	G	A	214	NON_SYNONYMOUS_CODING	G1007E	F46F11.1	F46F11.1a	gbrowse
chrI	5634060	G	A	214	NON_SYNONYMOUS_CODING	G1007E	F46F11.1	F46F11.1b.1	gbrowse
chrI	5634060	G	A	214	NON_SYNONYMOUS_CODING	G1007E	F46F11.1	F46F11.1b.2	gbrowse
chrI	5652911	C	T	214	NON_SYNONYMOUS_CODING	A158T	F55F8.3	F55F8.3	gbrowse
chrI	5654544	T	C	214	NON_SYNONYMOUS_CODING	H353R	cir-1	F55F8.4.1	gbrowse
chrI	5654544	T	C	214	NON_SYNONYMOUS_CODING	H353R	cir-1	F55F8.4.2	gbrowse
chrI	5654544	T	C	214	NON_SYNONYMOUS_CODING	H353R	cir-1	F55F8.4.3	gbrowse
chrI	5657570	G	C	214	NON_SYNONYMOUS_CODING	L84V	tag-345	F55F8.5.1	gbrowse
chrI	5657570	G	C	214	NON_SYNONYMOUS_CODING	L84V	tag-345	F55F8.5.2	gbrowse
chrI	5696098	G	A	214	NON_SYNONYMOUS_CODING	A1060T	npp-7	T19B4.2.1	gbrowse
chrI	5696098	G	A	214	NON_SYNONYMOUS_CODING	A1060T	npp-7	T19B4.2.2	gbrowse
chrI	5725345	C	T	214	NON_SYNONYMOUS_CODING	P449S	lim-7	C04F1.3	gbrowse
chrI	5729019	A	T	214	NON_SYNONYMOUS_CODING	N48K	C04F1.1	C04F1.1	gbrowse
chrI	5731907	C	T	214	NON_SYNONYMOUS_CODING	G891R	F56H1.3	F56H1.3	gbrowse
chrI	5735742	T	A	214	NON_SYNONYMOUS_CODING	K35I	F56H1.3	F56H1.3	gbrowse
chrI	5735781	TGCG	T	207	CODON_CHANGE_PLUS_CODON_DELETION	SH21Y	F56H1.3	F56H1.3	gbrowse
chrI	5736347	C	T	214	NON_SYNONYMOUS_CODING	S37L	nhr-266	F56H1.2	gbrowse
chrI	5737043	T	C	214	NON_SYNONYMOUS_CODING	L269P	nhr-266	F56H1.2	gbrowse
chrI	5737405	G	A	214	NON_SYNONYMOUS_CODING	V390I	nhr-266	F56H1.2	gbrowse
chrI	5737594	G	C	214	NON_SYNONYMOUS_CODING	D453H	nhr-266	F56H1.2	gbrowse
chrI	5744405	G	T	214	NON_SYNONYMOUS_CODING	V59F	F56H1.6	F56H1.6	gbrowse
chrI	5754058	A	G	214	NON_SYNONYMOUS_CODING	N897S	che-14	F56H1.1	gbrowse
chrI	5761701	G	A	214	NON_SYNONYMOUS_CODING	S104L	F56H1.7	F56H1.7	gbrowse
chrI	5801915	A	T	214	NON_SYNONYMOUS_CODING	Y14F	srz-4	B0414.1	gbrowse
chrI	5802384	T	G	214	NON_SYNONYMOUS_CODING	L125R	srz-4	B0414.1	gbrowse
chrI	5806481	G	A	214	NON_SYNONYMOUS_CODING	T204I	vps-51	B0414.8a	gbrowse
chrI	5806481	G	A	214	NON_SYNONYMOUS_CODING	T204I	vps-51	B0414.8b	gbrowse
chrI	5809926	T	C	214	NON_SYNONYMOUS_CODING	T25A	C32F10.4	C32F10.4.1	gbrowse
chrI	5809926	T	C	214	NON_SYNONYMOUS_CODING	T25A	C32F10.4	C32F10.4.2	gbrowse
chrI	5820083	C	G	214	NON_SYNONYMOUS_CODING	E127Q	nhr-2	C32F10.6	gbrowse
chrI	5820084	T	G	214	NON_SYNONYMOUS_CODING	K126N	nhr-2	C32F10.6	gbrowse
chrI	5821108	C	T	214	NON_SYNONYMOUS_CODING	V2I	nhr-2	C32F10.6	gbrowse
chrI	5846411	C	T	214	NON_SYNONYMOUS_CODING	G20D	F33D11.6	F33D11.6	gbrowse
chrI	5847838	A	G	214	NON_SYNONYMOUS_CODING	I37V	F33D11.2	F33D11.2.1	gbrowse
chrI	5847838	A	G	214	NON_SYNONYMOUS_CODING	I37V	F33D11.2	F33D11.2.2	gbrowse
chrI	5847848	T	C	214	NON_SYNONYMOUS_CODING	L40P	F33D11.2	F33D11.2.1	gbrowse
chrI	5847848	T	C	214	NON_SYNONYMOUS_CODING	L40P	F33D11.2	F33D11.2.2	gbrowse
chrI	5855000	A	T	214	NON_SYNONYMOUS_CODING	L9M	F33D11.8	F33D11.8	gbrowse
chrI	5872511	C	G	214	NON_SYNONYMOUS_CODING	T46R	C34G6.5	C34G6.5	gbrowse
chrI	5875673	C	T	214	NON_SYNONYMOUS_CODING	R885Q	noah-1	C34G6.6a	gbrowse
chrI	5875673	C	T	214	NON_SYNONYMOUS_CODING	R889Q	noah-1	C34G6.6b	gbrowse
chrI	5892591	A	C	214	NON_SYNONYMOUS_CODING	I671L	pgp-2	C34G6.4	gbrowse
chrI	5895606	C	G	214	NON_SYNONYMOUS_CODING	F1262L	pgp-2	C34G6.4	gbrowse
chrI	5896926	C	A	214	NON_SYNONYMOUS_CODING	D12E	C34G6.3	C34G6.3	gbrowse
chrI	5899212	C	T	214	NON_SYNONYMOUS_CODING	A92V	tyr-4	C34G6.2	gbrowse
chrI	5902344	C	T	214	NON_SYNONYMOUS_CODING	C432Y	stam-1	C34G6.7a	gbrowse
chrI	5916128	T	G	214	NON_SYNONYMOUS_CODING	V1280G	C34G6.1	C34G6.1	gbrowse
chrI	5925431	T	G	214	NON_SYNONYMOUS_CODING	V1034G	B0207.5	B0207.5	gbrowse
chrI	5926394	A	T	214	NON_SYNONYMOUS_CODING	D1213V	B0207.5	B0207.5	gbrowse
chrI	5929416	T	C	214	NON_SYNONYMOUS_CODING	F1960L	B0207.5	B0207.5	gbrowse
chrI	5929740	C	T	214	NON_SYNONYMOUS_CODING	T2049I	B0207.5	B0207.5	gbrowse
chrI	5931876	A	C	214	NON_SYNONYMOUS_CODING	Q2650P	B0207.5	B0207.5	gbrowse
chrI	5933663	G	A	214	NON_SYNONYMOUS_CODING	E3246K	B0207.5	B0207.5	gbrowse
chrI	6013231	A	G	214	NON_SYNONYMOUS_CODING	N279D	C06A5.1	C06A5.1	gbrowse
chrI	6040816	T	C	214	NON_SYNONYMOUS_CODING	S401P	tag-146	C27A12.3	gbrowse
chrI	6043014	T	C	214	NON_SYNONYMOUS_CODING	L222P	C27A12.2	C27A12.2	gbrowse
chrI	6055658	C	T	214	NON_SYNONYMOUS_CODING	A37T	C27A12.6	C27A12.6.1	gbrowse
chrI	6055658	C	T	214	NON_SYNONYMOUS_CODING	A37T	C27A12.6	C27A12.6.2	gbrowse
chrI	6062460	C	T	214	NON_SYNONYMOUS_CODING	E721K	C27A12.9	C27A12.9	gbrowse
chrI	6063312	A	T	214	NON_SYNONYMOUS_CODING	D574E	C27A12.9	C27A12.9	gbrowse
chrI	6095535	T	C	214	NON_SYNONYMOUS_CODING	E241G	ZK484.7	ZK484.7	gbrowse
chrI	6097663	T	C	214	NON_SYNONYMOUS_CODING	N44S	nspd-1	ZK484.8	gbrowse
chrI	6123965	G	A	214	NON_SYNONYMOUS_CODING	A105T	T27A3.1	T27A3.1c	gbrowse
chrI	6123965	G	A	214	NON_SYNONYMOUS_CODING	A105T	T27A3.1	T27A3.1d.1	gbrowse
chrI	6123965	G	A	214	NON_SYNONYMOUS_CODING	A105T	T27A3.1	T27A3.1d.2	gbrowse
chrI	6123965	G	A	214	NON_SYNONYMOUS_CODING	A146T	T27A3.1	T27A3.1a	gbrowse
chrI	6123965	G	A	214	NON_SYNONYMOUS_CODING	A146T	T27A3.1	T27A3.1b	gbrowse
chrI	6123965	G	A	214	NON_SYNONYMOUS_CODING	A146T	T27A3.1	T27A3.1e	gbrowse
chrI	6150301	T	A	214	NON_SYNONYMOUS_CODING	C298S	F56F4.8	F56F4.8	gbrowse
chrI	6157475	T	C	214	NON_SYNONYMOUS_CODING	T176A	T09B4.6	T09B4.6	gbrowse
chrI	6157501	C	T	214	NON_SYNONYMOUS_CODING	R167K	T09B4.6	T09B4.6	gbrowse
chrI	6165357	C	G	214	NON_SYNONYMOUS_CODING	S304T	T09B4.8	T09B4.8	gbrowse
chrI	6241833	G	A	214	NON_SYNONYMOUS_CODING	V500I	C48E7.6	C48E7.6	gbrowse
chrI	6268254	T	C	214	NON_SYNONYMOUS_CODING	T212A	oac-9	C48E7.8	gbrowse
chrI	6299589	T	C	214	NON_SYNONYMOUS_CODING	L299S	srh-49	C10G11.4	gbrowse
chrI	6358687	A	T	214	NON_SYNONYMOUS_CODING	D4V	K04F10.3	K04F10.3a	gbrowse
chrI	6358687	A	T	214	NON_SYNONYMOUS_CODING	D4V	K04F10.3	K04F10.3b	gbrowse
chrI	6404868	G	A	214	NON_SYNONYMOUS_CODING	G66E	cuti-1	ZC328.1	gbrowse
chrI	6423807	A	T	214	NON_SYNONYMOUS_CODING	T435S	ncbp-1	F37E3.1	gbrowse
chrI	6476112	C	A	214	NON_SYNONYMOUS_CODING	T477N	K06A5.1	K06A5.1.1	gbrowse
chrI	6476112	C	A	214	NON_SYNONYMOUS_CODING	T477N	K06A5.1	K06A5.1.2	gbrowse
chrI	6492725	A	G	214	NON_SYNONYMOUS_CODING	S2P	dbr-1	C55B7.8.1	gbrowse
chrI	6492725	A	G	214	NON_SYNONYMOUS_CODING	S2P	dbr-1	C55B7.8.2	gbrowse
chrI	6513517	C	T	214	NON_SYNONYMOUS_CODING	E45K	C55B7.11	C55B7.11	gbrowse
chrI	6514373	T	A	62.2	NON_SYNONYMOUS_CODING	N102K	glh-2	C55B7.1	gbrowse
chrI	6529401	G	A	214	NON_SYNONYMOUS_CODING	P83S	T10E9.6	T10E9.6	gbrowse
chrI	6552555	C	T	214	NON_SYNONYMOUS_CODING	G20E	F57B10.9	F57B10.9	gbrowse
chrI	6552980	A	G	214	NON_SYNONYMOUS_CODING	V43A	F57B10.14	F57B10.14.1	gbrowse
chrI	6552980	A	G	214	NON_SYNONYMOUS_CODING	V43A	F57B10.14	F57B10.14.2	gbrowse
chrI	6567608	A	G	214	NON_SYNONYMOUS_CODING	N404D	F57B10.4	F57B10.4	gbrowse
chrI	6593043	G	C	214	NON_SYNONYMOUS_CODING	G167R	F48A9.2	F48A9.2	gbrowse
chrI	6595412	A	G	214	NON_SYNONYMOUS_CODING	H199R	F48A9.1	F48A9.1	gbrowse
chrI	6743891	A	C	214	NON_SYNONYMOUS_CODING	S331A	unc-37	W02D3.9.1	gbrowse
chrI	6743891	A	C	214	NON_SYNONYMOUS_CODING	S331A	unc-37	W02D3.9.2	gbrowse
chrI	6751343	T	C	214	NON_SYNONYMOUS_CODING	I484V	fnci-1	W02D3.10a	gbrowse
chrI	6751343	T	C	214	NON_SYNONYMOUS_CODING	I484V	fnci-1	W02D3.10b	gbrowse
chrI	6778869	T	C	214	NON_SYNONYMOUS_CODING	K165E	pqn-21	C37A2.5a	gbrowse
chrI	6778869	T	C	214	NON_SYNONYMOUS_CODING	K165E	pqn-21	C37A2.5b	gbrowse
chrI	6799131	A	C	214	NON_SYNONYMOUS_CODING	M118R	C37A2.8	C37A2.8a	gbrowse
chrI	6799207	T	C	214	NON_SYNONYMOUS_CODING	K93E	C37A2.8	C37A2.8a	gbrowse
chrI	6807229	A	G	214	NON_SYNONYMOUS_CODING	F86S	K02F2.5	K02F2.5	gbrowse
chrI	6841275	T	A	214	NON_SYNONYMOUS_CODING	F608I	dpf-3	K02F2.1b	gbrowse
chrI	6841275	T	A	214	NON_SYNONYMOUS_CODING	F612I	dpf-3	K02F2.1a	gbrowse
chrI	6857367	T	C	214	NON_SYNONYMOUS_CODING	V756A	glh-1	T21G5.3	gbrowse
chrI	7011471	T	C	214	NON_SYNONYMOUS_CODING	N1045D	H06O01.2	H06O01.2	gbrowse
chrI	7164163	C	A	214	NON_SYNONYMOUS_CODING	D687E	K07G5.3	K07G5.3	gbrowse
chrI	7184752	C	G	214	NON_SYNONYMOUS_CODING	N335K	trpa-2	M05B5.6	gbrowse
chrI	7225424	G	C	214	NON_SYNONYMOUS_CODING	A96P	tag-298	C01H6.7a.1	gbrowse
chrI	7225424	G	C	214	NON_SYNONYMOUS_CODING	A96P	tag-298	C01H6.7a.2	gbrowse
chrI	7225424	G	C	214	NON_SYNONYMOUS_CODING	A96P	tag-298	C01H6.7b	gbrowse
chrI	7254663	A	G	214	NON_SYNONYMOUS_CODING	D833G	bub-1	R06C7.8	gbrowse
chrI	7276335	T	C	214	NON_SYNONYMOUS_CODING	S428G	tyr-3	F21C3.2	gbrowse
chrI	7281487	G	T	214	NON_SYNONYMOUS_CODING	L349I	rde-2	F21C3.4b	gbrowse
chrI	7281487	G	T	214	NON_SYNONYMOUS_CODING	L357I	rde-2	F21C3.4a.1	gbrowse
chrI	7305833	G	A	214	NON_SYNONYMOUS_CODING	E185K	F13G3.7	F13G3.7b.1	gbrowse
chrI	7305833	G	A	214	NON_SYNONYMOUS_CODING	E185K	F13G3.7	F13G3.7b.2	gbrowse
chrI	7305833	G	A	214	NON_SYNONYMOUS_CODING	E188K	F13G3.7	F13G3.7a	gbrowse
chrI	7358880	G	A	214	NON_SYNONYMOUS_CODING	R46W	F07A5.4	F07A5.4.1	gbrowse
chrI	7358880	G	A	214	NON_SYNONYMOUS_CODING	R46W	F07A5.4	F07A5.4.2	gbrowse
chrI	7358880	G	A	214	NON_SYNONYMOUS_CODING	R46W	F07A5.4	F07A5.4.3	gbrowse
chrI	7388463	GGAACAACCAAAAGAACAACCAAA	GGAACAACCAAA	207	CODON_CHANGE_PLUS_CODON_DELETION	KEQPK123K	C15A11.2	C15A11.2.1	gbrowse
chrI	7388463	GGAACAACCAAAAGAACAACCAAA	GGAACAACCAAA	207	CODON_CHANGE_PLUS_CODON_DELETION	KEQPK123K	C15A11.2	C15A11.2.2	gbrowse
chrI	7401727	G	A	187	NON_SYNONYMOUS_CODING	G12S	col-7	C15A11.5	gbrowse
chrI	7443577	C	T	214	NON_SYNONYMOUS_CODING	P825L	unc-13	ZK524.2d	gbrowse
chrI	7443591	T	C	214	NON_SYNONYMOUS_CODING	S830P	unc-13	ZK524.2d	gbrowse
chrI	7443597	C	T	214	NON_SYNONYMOUS_CODING	P832S	unc-13	ZK524.2d	gbrowse
chrI	7443934	T	G	214	NON_SYNONYMOUS_CODING	M944R	unc-13	ZK524.2d	gbrowse
chrI	7502465	A	G	214	NON_SYNONYMOUS_CODING	R1678G	pbrm-1	C26C6.1a	gbrowse
chrI	7502465	A	G	214	NON_SYNONYMOUS_CODING	R308G	pbrm-1	C26C6.1b.1	gbrowse
chrI	7502465	A	G	214	NON_SYNONYMOUS_CODING	R308G	pbrm-1	C26C6.1b.2	gbrowse
chrI	7502465	A	G	214	NON_SYNONYMOUS_CODING	R308G	pbrm-1	C26C6.1b.3	gbrowse
chrI	7503114	T	C	214	NON_SYNONYMOUS_CODING	I1846T	pbrm-1	C26C6.1a	gbrowse
chrI	7503114	T	C	214	NON_SYNONYMOUS_CODING	I476T	pbrm-1	C26C6.1b.1	gbrowse
chrI	7503114	T	C	214	NON_SYNONYMOUS_CODING	I476T	pbrm-1	C26C6.1b.2	gbrowse
chrI	7503114	T	C	214	NON_SYNONYMOUS_CODING	I476T	pbrm-1	C26C6.1b.3	gbrowse
chrI	7555276	A	G	214	NON_SYNONYMOUS_CODING	K78E	chs-1	T25G3.2.1	gbrowse
chrI	7555276	A	G	214	NON_SYNONYMOUS_CODING	K78E	chs-1	T25G3.2.2	gbrowse
chrI	7564901	G	A	214	NON_SYNONYMOUS_CODING	G72D	T25G3.4	T25G3.4.1	gbrowse
chrI	7564901	G	A	214	NON_SYNONYMOUS_CODING	G72D	T25G3.4	T25G3.4.2	gbrowse
chrI	7587135	C	G	214	NON_SYNONYMOUS_CODING	S361T	prg-1	D2030.6.1	gbrowse
chrI	7587135	C	G	214	NON_SYNONYMOUS_CODING	S361T	prg-1	D2030.6.2	gbrowse
chrI	7589142	G	A	214	NON_SYNONYMOUS_CODING	G108E	D2030.7	D2030.7	gbrowse
chrI	7591027	C	A	214	NON_SYNONYMOUS_CODING	A104E	D2030.11	D2030.11	gbrowse
chrI	7618820	A	T	214	NON_SYNONYMOUS_CODING	Y611F	lrp-1	F29D11.1	gbrowse
chrI	7622215	G	A	214	NON_SYNONYMOUS_CODING	G1407E	lrp-1	F29D11.1	gbrowse
chrI	7633320	T	G	214	NON_SYNONYMOUS_CODING	S4680A	lrp-1	F29D11.1	gbrowse
chrI	7637359	G	A	214	NON_SYNONYMOUS_CODING	T567I	capg-1	F29D11.2	gbrowse
chrI	7647937	A	C	214	NON_SYNONYMOUS_CODING	I458R	rrf-1	F26A3.8	gbrowse
chrI	7650668	T	C	214	NON_SYNONYMOUS_CODING	I1632V	ego-1	F26A3.3	gbrowse
chrI	7669672	A	C	214	NON_SYNONYMOUS_CODING	D289A	F26A3.5	F26A3.5	gbrowse
chrI	7680389	G	A	214	NON_SYNONYMOUS_CODING	A253T	T23G11.7	T23G11.7a.1	gbrowse
chrI	7680389	G	A	214	NON_SYNONYMOUS_CODING	A253T	T23G11.7	T23G11.7a.2	gbrowse
chrI	7684230	T	G	214	NON_SYNONYMOUS_CODING	H199Q	rlbp-1	T23G11.5a.1	gbrowse
chrI	7684230	T	G	214	NON_SYNONYMOUS_CODING	H199Q	rlbp-1	T23G11.5a.2	gbrowse
chrI	7686869	A	G	214	NON_SYNONYMOUS_CODING	V511A	T23G11.6	T23G11.6a	gbrowse
chrI	7686869	A	G	214	NON_SYNONYMOUS_CODING	V511A	T23G11.6	T23G11.6b	gbrowse
chrI	7698623	G	T	214	NON_SYNONYMOUS_CODING	D78Y	T23G11.10	T23G11.10	gbrowse
chrI	7700320	T	G	214	NON_SYNONYMOUS_CODING	I181S	gna-2	T23G11.2	gbrowse
chrI	7732366	G	A	214	NON_SYNONYMOUS_CODING	R97H	F27D4.6	F27D4.6a.1	gbrowse
chrI	7732366	G	A	214	NON_SYNONYMOUS_CODING	R97H	F27D4.6	F27D4.6a.2	gbrowse
chrI	7732366	G	A	214	NON_SYNONYMOUS_CODING	R97H	F27D4.6	F27D4.6a.3	gbrowse
chrI	7732366	G	A	214	NON_SYNONYMOUS_CODING	R97H	F27D4.6	F27D4.6b	gbrowse
chrI	7732979	G	C	214	NON_SYNONYMOUS_CODING	V200L	F27D4.6	F27D4.6a.1	gbrowse
chrI	7732979	G	C	214	NON_SYNONYMOUS_CODING	V200L	F27D4.6	F27D4.6a.2	gbrowse
chrI	7732979	G	C	214	NON_SYNONYMOUS_CODING	V200L	F27D4.6	F27D4.6a.3	gbrowse
chrI	7732979	G	C	214	NON_SYNONYMOUS_CODING	V200L	F27D4.6	F27D4.6b	gbrowse
chrI	7735763	T	A	214	NON_SYNONYMOUS_CODING	V766E	F27D4.6	F27D4.6a.1	gbrowse
chrI	7735763	T	A	214	NON_SYNONYMOUS_CODING	V766E	F27D4.6	F27D4.6a.2	gbrowse
chrI	7735763	T	A	214	NON_SYNONYMOUS_CODING	V766E	F27D4.6	F27D4.6a.3	gbrowse
chrI	7735763	T	A	214	NON_SYNONYMOUS_CODING	V766E	F27D4.6	F27D4.6b	gbrowse
chrI	7781447	TTCGTCGTCGTCGTCGTCGTCGTCGTCGTC	TTCGTCGTCGTCGTCGTCGTCGTCGTC	207	CODON_DELETION	GR148G	VH15N14R.1	VH15N14R.1	gbrowse
chrI	7781483	C	T	151	NON_SYNONYMOUS_CODING	A146T	VH15N14R.1	VH15N14R.1	gbrowse
chrI	7781484	C	T	152	NON_SYNONYMOUS_CODING	M145I	VH15N14R.1	VH15N14R.1	gbrowse
chrI	7831455	C	T	214	NON_SYNONYMOUS_CODING	E23K	glna-3	F30F8.2	gbrowse
chrI	7835132	AAGTA	AAGTAGTA	207	CODON_CHANGE_PLUS_CODON_INSERTION	S52IR	F30F8.1	F30F8.1	gbrowse
chrI	7835248	T	A	214	NON_SYNONYMOUS_CODING	N30I	F30F8.1	F30F8.1	gbrowse
chrI	7848823	A	G	214	NON_SYNONYMOUS_CODING	L9S	F30F8.5	F30F8.5a	gbrowse
chrI	7848823	A	G	214	NON_SYNONYMOUS_CODING	L9S	F30F8.5	F30F8.5b	gbrowse
chrI	7850780	C	A	214	NON_SYNONYMOUS_CODING	H164Q	taf-5	F30F8.8.1	gbrowse
chrI	7850780	C	A	214	NON_SYNONYMOUS_CODING	H164Q	taf-5	F30F8.8.2	gbrowse
chrI	7850780	C	A	214	NON_SYNONYMOUS_CODING	H164Q	taf-5	F30F8.8.3	gbrowse
chrI	7854416	C	T	214	NON_SYNONYMOUS_CODING	P170S	apb-3	R11A5.1a	gbrowse
chrI	7854416	C	T	214	NON_SYNONYMOUS_CODING	P170S	apb-3	R11A5.1b.1	gbrowse
chrI	7857195	T	C	214	NON_SYNONYMOUS_CODING	F786L	apb-3	R11A5.1b.1	gbrowse
chrI	7857195	T	C	214	NON_SYNONYMOUS_CODING	F796L	apb-3	R11A5.1a	gbrowse
chrI	7873046	A	G	214	NON_SYNONYMOUS_CODING	L485S	R11A5.7	R11A5.7.1	gbrowse
chrI	7873046	A	G	214	NON_SYNONYMOUS_CODING	L485S	R11A5.7	R11A5.7.2	gbrowse
chrI	7884411	T	G	214	NON_SYNONYMOUS_CODING	V22G	F55D12.1	F55D12.1	gbrowse
chrI	7902655	T	A	214	NON_SYNONYMOUS_CODING	I115K	F55D12.6	F55D12.6	gbrowse
chrI	7909066	C	T	214	NON_SYNONYMOUS_CODING	R254H	F55D12.5	F55D12.5.1	gbrowse
chrI	7909066	C	T	214	NON_SYNONYMOUS_CODING	R254H	F55D12.5	F55D12.5.2	gbrowse
chrI	7914090	C	A	214	NON_SYNONYMOUS_CODING	A507S	F20G4.2	F20G4.2	gbrowse
chrI	7923100	T	G	214	NON_SYNONYMOUS_CODING	K777Q	smgl-1	F20G4.1	gbrowse
chrI	7923474	T	C	214	NON_SYNONYMOUS_CODING	N652S	smgl-1	F20G4.1	gbrowse
chrI	7924270	T	C	214	NON_SYNONYMOUS_CODING	T471A	smgl-1	F20G4.1	gbrowse
chrI	7926305	C	T	214	NON_SYNONYMOUS_CODING	E10K	smgl-1	F20G4.1	gbrowse
chrI	7936981	AATTATTATTA	AATTA	207	CODON_CHANGE_PLUS_CODON_DELETION	YYY176Y	T22C1.1	T22C1.1.1	gbrowse
chrI	7936981	AATTATTATTA	AATTA	207	CODON_CHANGE_PLUS_CODON_DELETION	YYY176Y	T22C1.1	T22C1.1.2	gbrowse
chrI	7940474	C	T	214	NON_SYNONYMOUS_CODING	D44N	T22C1.4	T22C1.4	gbrowse
chrI	7944136	G	A	214	NON_SYNONYMOUS_CODING	S130N	T22C1.6	T22C1.6	gbrowse
chrI	7957559	C	T	214	NON_SYNONYMOUS_CODING	S171N	T22C1.8	T22C1.8	gbrowse
chrI	7959546	A	G	214	NON_SYNONYMOUS_CODING	N155D	T22C1.9	T22C1.9	gbrowse
chrI	7959547	A	G	214	NON_SYNONYMOUS_CODING	N155S	T22C1.9	T22C1.9	gbrowse
chrI	7964827	C	T	214	NON_SYNONYMOUS_CODING	T598I	rbg-2	T22C1.10b	gbrowse
chrI	7964827	C	T	214	NON_SYNONYMOUS_CODING	T614I	rbg-2	T22C1.10a	gbrowse
chrI	7973871	G	C	214	NON_SYNONYMOUS_CODING	I515M	H05L14.1	H05L14.1	gbrowse
chrI	7974330	G	T	214	NON_SYNONYMOUS_CODING	T420K	H05L14.1	H05L14.1	gbrowse
chrI	7983510	C	A	214	NON_SYNONYMOUS_CODING	S367Y	H05L14.2	H05L14.2	gbrowse
chrI	7983737	A	G	214	NON_SYNONYMOUS_CODING	I443V	H05L14.2	H05L14.2	gbrowse
chrI	7983864	T	C	214	NON_SYNONYMOUS_CODING	L485S	H05L14.2	H05L14.2	gbrowse
chrI	7987646	C	A	214	NON_SYNONYMOUS_CODING	A929D	H05L14.2	H05L14.2	gbrowse
chrI	7989585	A	T	214	NON_SYNONYMOUS_CODING	K1513N	H05L14.2	H05L14.2	gbrowse
chrI	7991927	AAAGAAG	AAAG	207	CODON_CHANGE_PLUS_CODON_DELETION	RS1970S	H05L14.2	H05L14.2	gbrowse
chrI	8005829	T	C	214	NON_SYNONYMOUS_CODING	N108S	C54G4.3	C54G4.3	gbrowse
chrI	8007369	C	A	214	NON_SYNONYMOUS_CODING	H144N	C54G4.2	C54G4.2	gbrowse
chrI	8022084	T	C	214	NON_SYNONYMOUS_CODING	L250S	C54G4.7	C54G4.7.1	gbrowse
chrI	8022084	T	C	214	NON_SYNONYMOUS_CODING	L250S	C54G4.7	C54G4.7.2	gbrowse
chrI	8022084	T	C	214	NON_SYNONYMOUS_CODING	L250S	C54G4.7	C54G4.7.3	gbrowse
chrI	8022084	T	C	214	NON_SYNONYMOUS_CODING	L250S	C54G4.7	C54G4.7.4	gbrowse
chrI	8024986	C	T	214	NON_SYNONYMOUS_CODING	M461I	C54G4.9	C54G4.9	gbrowse
chrI	8032959	G	T	214	NON_SYNONYMOUS_CODING	N723K	cdc-48.3	K04G2.3	gbrowse
chrI	8041257	C	T	214	NON_SYNONYMOUS_CODING	T125I	K04G2.6	K04G2.6.1	gbrowse
chrI	8041257	C	T	214	NON_SYNONYMOUS_CODING	T125I	K04G2.6	K04G2.6.2	gbrowse
chrI	8047997	T	C	214	NON_SYNONYMOUS_CODING	K118E	K04G2.7	K04G2.7a	gbrowse
chrI	8047997	T	C	214	NON_SYNONYMOUS_CODING	K61E	K04G2.7	K04G2.7b	gbrowse
chrI	8048021	T	C	214	NON_SYNONYMOUS_CODING	M110V	K04G2.7	K04G2.7a	gbrowse
chrI	8048021	T	C	214	NON_SYNONYMOUS_CODING	M53V	K04G2.7	K04G2.7b	gbrowse
chrI	8061384	A	G	214	NON_SYNONYMOUS_CODING	I65T	F18C12.4	F18C12.4	gbrowse
chrI	8069191	A	G	214	NON_SYNONYMOUS_CODING	L2783S	che-3	F18C12.1	gbrowse
chrI	8071888	C	T	214	NON_SYNONYMOUS_CODING	E2192K	che-3	F18C12.1	gbrowse
chrI	8081206	A	G	214	NON_SYNONYMOUS_CODING	F72L	che-3	F18C12.1	gbrowse
chrI	8140530	T	C	214	NON_SYNONYMOUS_CODING	K280E	del-4	T28B8.5	gbrowse
chrI	8154069	T	G	27.2	NON_SYNONYMOUS_CODING	F429V	T28B8.3	T28B8.3a	gbrowse
chrI	8157307	G	A	214	NON_SYNONYMOUS_CODING	E1259K	T28B8.3	T28B8.3a	gbrowse
chrI	8211727	C	T	214	NON_SYNONYMOUS_CODING	A123V	T02E1.6	T02E1.6	gbrowse
chrI	8211891	A	G	214	NON_SYNONYMOUS_CODING	I178V	T02E1.6	T02E1.6	gbrowse
chrI	8258268	C	G	214	NON_SYNONYMOUS_CODING	R69S	sre-23	ZK265.5	gbrowse
chrI	8316404	G	A	214	NON_SYNONYMOUS_CODING	P249S	F52B5.2	F52B5.2.1	gbrowse
chrI	8318992	T	C	214	NON_SYNONYMOUS_CODING	S1329G	F52B5.3	F52B5.3	gbrowse
chrI	8328099	C	A	214	NON_SYNONYMOUS_CODING	P36T	cep-1	F52B5.5b.1	gbrowse
chrI	8328099	C	A	214	NON_SYNONYMOUS_CODING	P36T	cep-1	F52B5.5b.2	gbrowse
chrI	8328099	C	A	214	NON_SYNONYMOUS_CODING	P483T	cep-1	F52B5.5a.1	gbrowse
chrI	8328099	C	A	214	NON_SYNONYMOUS_CODING	P483T	cep-1	F52B5.5a.2	gbrowse
chrI	8404674	C	T	214	NON_SYNONYMOUS_CODING	C276Y	F02E9.3	F02E9.3	gbrowse
chrI	8406958	A	T	214	NON_SYNONYMOUS_CODING	Q13H	F02E9.1	F02E9.1	gbrowse
chrI	8415193	G	A	214	NON_SYNONYMOUS_CODING	A247T	F02E9.7	F02E9.7	gbrowse
chrI	8424801	G	A	214	NON_SYNONYMOUS_CODING	C1487Y	sin-3	F02E9.4a	gbrowse
chrI	8424801	G	A	214	NON_SYNONYMOUS_CODING	C1489Y	sin-3	F02E9.4b	gbrowse
chrI	8437971	CGAGGAG	CGAGGAGGAG	207	CODON_INSERTION	-121L	F10D11.2	F10D11.2	gbrowse
chrI	8438129	G	A	214	NON_SYNONYMOUS_CODING	L112F	F10D11.2	F10D11.2	gbrowse
chrI	8440452	C	G	214	NON_SYNONYMOUS_CODING	V5L	F10D11.3	F10D11.3	gbrowse
chrI	8470768	C	G	214	NON_SYNONYMOUS_CODING	V182L	D1081.10	D1081.10	gbrowse
chrI	8470777	C	T	214	NON_SYNONYMOUS_CODING	E179K	D1081.10	D1081.10	gbrowse
chrI	8471485	T	G	214	NON_SYNONYMOUS_CODING	N105H	D1081.10	D1081.10	gbrowse
chrI	8475539	T	C	214	NON_SYNONYMOUS_CODING	N150D	D1081.4	D1081.4	gbrowse
chrI	8482413	T	C	214	NON_SYNONYMOUS_CODING	L269S	D1081.5	D1081.5	gbrowse
chrI	8486360	T	A	214	NON_SYNONYMOUS_CODING	I178L	D1081.9	D1081.9	gbrowse
chrI	8498535	G	A	214	NON_SYNONYMOUS_CODING	P341L	ceh-6	K02B12.1	gbrowse
chrI	8499756	C	T	214	NON_SYNONYMOUS_CODING	S167N	ceh-6	K02B12.1	gbrowse
chrI	8511259	C	A	214	NON_SYNONYMOUS_CODING	E17D	sec-12	K02B12.3.1	gbrowse
chrI	8512039	G	T	214	NON_SYNONYMOUS_CODING	A85E	K02B12.2	K02B12.2	gbrowse
chrI	8523664	A	C	214	NON_SYNONYMOUS_CODING	L569R	K02B12.5	K02B12.5.1	gbrowse
chrI	8556354	T	A	214	NON_SYNONYMOUS_CODING	M323L	gon-2	T01H8.5e	gbrowse
chrI	8556354	T	A	214	NON_SYNONYMOUS_CODING	M628L	gon-2	T01H8.5d	gbrowse
chrI	8556354	T	A	214	NON_SYNONYMOUS_CODING	M668L	gon-2	T01H8.5c	gbrowse
chrI	8556354	T	A	214	NON_SYNONYMOUS_CODING	M729L	gon-2	T01H8.5a	gbrowse
chrI	8572315	G	A	214	NON_SYNONYMOUS_CODING	P242S	T01H8.2	T01H8.2	gbrowse
chrI	8575832	C	A	214	NON_SYNONYMOUS_CODING	A388S	rskn-1	T01H8.1b	gbrowse
chrI	8575832	C	A	214	NON_SYNONYMOUS_CODING	A406S	rskn-1	T01H8.1c	gbrowse
chrI	8575832	C	A	214	NON_SYNONYMOUS_CODING	A426S	rskn-1	T01H8.1d.1	gbrowse
chrI	8575832	C	A	214	NON_SYNONYMOUS_CODING	A426S	rskn-1	T01H8.1d.2	gbrowse
chrI	8575832	C	A	214	NON_SYNONYMOUS_CODING	A439S	rskn-1	T01H8.1e	gbrowse
chrI	8575832	C	A	214	NON_SYNONYMOUS_CODING	A445S	rskn-1	T01H8.1a	gbrowse
chrI	8592757	T	A	214	NON_SYNONYMOUS_CODING	L158M	R05D11.5	R05D11.5.1	gbrowse
chrI	8592757	T	A	214	NON_SYNONYMOUS_CODING	L158M	R05D11.5	R05D11.5.2	gbrowse
chrI	8594509	C	T	214	NON_SYNONYMOUS_CODING	A301V	R05D11.9	R05D11.9	gbrowse
chrI	8614094	T	C	214	NON_SYNONYMOUS_CODING	Q163R	F43G9.3	F43G9.3	gbrowse
chrI	8623546	C	G	214	NON_SYNONYMOUS_CODING	Q1792H	fer-1	F43G9.6b.1	gbrowse
chrI	8623546	C	G	214	NON_SYNONYMOUS_CODING	Q1792H	fer-1	F43G9.6b.2	gbrowse
chrI	8623546	C	G	214	NON_SYNONYMOUS_CODING	Q1919H	fer-1	F43G9.6a	gbrowse
chrI	8624051	A	G	214	NON_SYNONYMOUS_CODING	C1656R	fer-1	F43G9.6b.1	gbrowse
chrI	8624051	A	G	214	NON_SYNONYMOUS_CODING	C1656R	fer-1	F43G9.6b.2	gbrowse
chrI	8624051	A	G	214	NON_SYNONYMOUS_CODING	C1783R	fer-1	F43G9.6a	gbrowse
chrI	8625260	C	T	214	NON_SYNONYMOUS_CODING	G1327D	fer-1	F43G9.6b.1	gbrowse
chrI	8625260	C	T	214	NON_SYNONYMOUS_CODING	G1327D	fer-1	F43G9.6b.2	gbrowse
chrI	8625260	C	T	214	NON_SYNONYMOUS_CODING	G1454D	fer-1	F43G9.6a	gbrowse
chrI	8625672	G	T	214	NON_SYNONYMOUS_CODING	Q1190K	fer-1	F43G9.6b.1	gbrowse
chrI	8625672	G	T	214	NON_SYNONYMOUS_CODING	Q1190K	fer-1	F43G9.6b.2	gbrowse
chrI	8625672	G	T	214	NON_SYNONYMOUS_CODING	Q1317K	fer-1	F43G9.6a	gbrowse
chrI	8642733	T	A	214	NON_SYNONYMOUS_CODING	F478I	F43G9.12	F43G9.12	gbrowse
chrI	8651487	AGAC	AGACGAC	207	CODON_INSERTION	-329D	sig-7	F39H2.2b.1	gbrowse
chrI	8651487	AGAC	AGACGAC	207	CODON_INSERTION	-329D	sig-7	F39H2.2b.2	gbrowse
chrI	8651487	AGAC	AGACGAC	207	CODON_INSERTION	-398D	sig-7	F39H2.2a	gbrowse
chrI	8662706	C	A	214	NON_SYNONYMOUS_CODING	S527Y	mrt-1	F39H2.5.1	gbrowse
chrI	8662706	C	A	214	NON_SYNONYMOUS_CODING	S527Y	mrt-1	F39H2.5.2	gbrowse
chrI	8665479	A	G	214	NON_SYNONYMOUS_CODING	N138S	F39H2.3	F39H2.3.1	gbrowse
chrI	8667871	G	A	214	NON_SYNONYMOUS_CODING	R154H	K07A12.1	K07A12.1.1	gbrowse
chrI	8667871	G	A	214	NON_SYNONYMOUS_CODING	R154H	K07A12.1	K07A12.1.2	gbrowse
chrI	8677740	C	T	214	NON_SYNONYMOUS_CODING	M764I	K07A12.2	K07A12.2	gbrowse
chrI	8692056	G	A	214	NON_SYNONYMOUS_CODING	T95I	K07A12.7	K07A12.7	gbrowse
chrI	8696670	A	C	214	NON_SYNONYMOUS_CODING	K24Q	F39H11.1	F39H11.1.1	gbrowse
chrI	8696670	A	C	214	NON_SYNONYMOUS_CODING	K24Q	F39H11.1	F39H11.1.2	gbrowse
chrI	8700161	C	T	214	NON_SYNONYMOUS_CODING	A251T	tlf-1	F39H11.2a	gbrowse
chrI	8700161	C	T	214	NON_SYNONYMOUS_CODING	A254T	tlf-1	F39H11.2b	gbrowse
chrI	8709184	A	G	213	NON_SYNONYMOUS_CODING	L225P	cle-1	C36B1.1c.1	gbrowse
chrI	8709184	A	G	213	NON_SYNONYMOUS_CODING	L353P	cle-1	C36B1.1b	gbrowse
chrI	8709184	A	G	213	NON_SYNONYMOUS_CODING	L713P	cle-1	C36B1.1a	gbrowse
chrI	8709184	A	G	213	NON_SYNONYMOUS_CODING	L750P	cle-1	C36B1.1d	gbrowse
chrI	8721610	A	T	214	NON_SYNONYMOUS_CODING	V240D	cle-1	C36B1.1a	gbrowse
chrI	8721610	A	T	214	NON_SYNONYMOUS_CODING	V240D	cle-1	C36B1.1d	gbrowse
chrI	8740588	C	T	214	NON_SYNONYMOUS_CODING	P664S	gls-1	C36B1.8c	gbrowse
chrI	8740588	C	T	214	NON_SYNONYMOUS_CODING	P708S	gls-1	C36B1.8a	gbrowse
chrI	8740588	C	T	214	NON_SYNONYMOUS_CODING	P708S	gls-1	C36B1.8b	gbrowse
chrI	8745909	C	G	214	NON_SYNONYMOUS_CODING	G175A	C36B1.9	C36B1.9	gbrowse
chrI	8777441	A	G	214	NON_SYNONYMOUS_CODING	L22S	pqn-26	DY3.5	gbrowse
chrI	8794168	T	C	214	NON_SYNONYMOUS_CODING	F195L	sup-17	DY3.7.1	gbrowse
chrI	8794168	T	C	214	NON_SYNONYMOUS_CODING	F195L	sup-17	DY3.7.2	gbrowse
chrI	8802327	T	C	214	NON_SYNONYMOUS_CODING	N398D	F36A2.2	F36A2.2	gbrowse
chrI	8822399	A	G	214	NON_SYNONYMOUS_CODING	I40V	F36A2.11	F36A2.11	gbrowse
chrI	8829485	A	T	214	NON_SYNONYMOUS_CODING	S2639T	F36A2.13	F36A2.13.1	gbrowse
chrI	8829485	A	T	214	NON_SYNONYMOUS_CODING	S2639T	F36A2.13	F36A2.13.2	gbrowse
chrI	8829520	A	C	214	NON_SYNONYMOUS_CODING	V2627G	F36A2.13	F36A2.13.1	gbrowse
chrI	8829520	A	C	214	NON_SYNONYMOUS_CODING	V2627G	F36A2.13	F36A2.13.2	gbrowse
chrI	8831472	T	C	214	NON_SYNONYMOUS_CODING	N2045S	F36A2.13	F36A2.13.1	gbrowse
chrI	8831472	T	C	214	NON_SYNONYMOUS_CODING	N2045S	F36A2.13	F36A2.13.2	gbrowse
chrI	8832179	G	A	214	NON_SYNONYMOUS_CODING	A1848V	F36A2.13	F36A2.13.1	gbrowse
chrI	8832179	G	A	214	NON_SYNONYMOUS_CODING	A1848V	F36A2.13	F36A2.13.2	gbrowse
chrI	8842904	C	A	214	NON_SYNONYMOUS_CODING	G300C	F29D10.3	F29D10.3	gbrowse
chrI	8880571	C	A	214	NON_SYNONYMOUS_CODING	Q580K	F55H12.3	F55H12.3	gbrowse
chrI	8883035	G	T	214	NON_SYNONYMOUS_CODING	C973F	F55H12.3	F55H12.3	gbrowse
chrI	8886927	A	T	214	NON_SYNONYMOUS_CODING	E1733D	F55H12.3	F55H12.3	gbrowse
chrI	8892720	T	G	214	NON_SYNONYMOUS_CODING	F2921V	F55H12.3	F55H12.3	gbrowse
chrI	8892780	A	C	214	NON_SYNONYMOUS_CODING	N2941H	F55H12.3	F55H12.3	gbrowse
chrI	8907092	A	G	214	NON_SYNONYMOUS_CODING	V2807A	T08G11.1	T08G11.1b.1	gbrowse
chrI	8907092	A	G	214	NON_SYNONYMOUS_CODING	V2807A	T08G11.1	T08G11.1b.2	gbrowse
chrI	8907092	A	G	214	NON_SYNONYMOUS_CODING	V2834A	T08G11.1	T08G11.1a	gbrowse
chrI	8910864	A	T	214	NON_SYNONYMOUS_CODING	S1846T	T08G11.1	T08G11.1a	gbrowse
chrI	8910864	A	T	214	NON_SYNONYMOUS_CODING	S1846T	T08G11.1	T08G11.1b.1	gbrowse
chrI	8910864	A	T	214	NON_SYNONYMOUS_CODING	S1846T	T08G11.1	T08G11.1b.2	gbrowse
chrI	8911377	G	T	214	NON_SYNONYMOUS_CODING	P1704Q	T08G11.1	T08G11.1a	gbrowse
chrI	8911377	G	T	214	NON_SYNONYMOUS_CODING	P1704Q	T08G11.1	T08G11.1b.1	gbrowse
chrI	8911377	G	T	214	NON_SYNONYMOUS_CODING	P1704Q	T08G11.1	T08G11.1b.2	gbrowse
chrI	8919986	A	G	214	NON_SYNONYMOUS_CODING	L131S	T08G11.2	T08G11.2	gbrowse
chrI	8920050	T	C	214	NON_SYNONYMOUS_CODING	K110E	T08G11.2	T08G11.2	gbrowse
chrI	8924715	C	A	214	NON_SYNONYMOUS_CODING	H491Q	T08G11.3	T08G11.3	gbrowse
chrI	8930690	A	G	214	NON_SYNONYMOUS_CODING	I243V	tsp-15	F53B6.1	gbrowse
chrI	8947970	C	A	214	NON_SYNONYMOUS_CODING	R184L	F53B6.4	F53B6.4	gbrowse
chrI	8948162	G	T	214	NON_SYNONYMOUS_CODING	T120K	F53B6.4	F53B6.4	gbrowse
chrI	8950607	A	G	176	NON_SYNONYMOUS_CODING	E56G	F53B6.5	F53B6.5	gbrowse
chrI	8954625	T	G	214	NON_SYNONYMOUS_CODING	K562T	cutl-7	F53B6.6	gbrowse
chrI	8970603	T	C	214	NON_SYNONYMOUS_CODING	F84S	F32H2.10	F32H2.10	gbrowse
chrI	8982821	G	A	214	NON_SYNONYMOUS_CODING	P420L	fasn-1	F32H2.5	gbrowse
chrI	8996308	T	C	214	NON_SYNONYMOUS_CODING	E247G	F32H2.7	F32H2.7	gbrowse
chrI	8998739	G	A	214	NON_SYNONYMOUS_CODING	S142L	F32H2.6	F32H2.6	gbrowse
chrI	8999053	C	T	214	NON_SYNONYMOUS_CODING	V100I	F32H2.6	F32H2.6	gbrowse
chrI	8999173	G	A	214	NON_SYNONYMOUS_CODING	R60W	F32H2.6	F32H2.6	gbrowse
chrI	9002769	C	A	214	NON_SYNONYMOUS_CODING	A127S	syx-7	F36F2.4.1	gbrowse
chrI	9002769	C	A	214	NON_SYNONYMOUS_CODING	A127S	syx-7	F36F2.4.2	gbrowse
chrI	9005014	A	G	214	NON_SYNONYMOUS_CODING	V654A	fcp-1	F36F2.6	gbrowse
chrI	9010244	A	C	214	NON_SYNONYMOUS_CODING	I877S	tag-214	F36F2.3a	gbrowse
chrI	9026457	C	T	214	NON_SYNONYMOUS_CODING	A112V	C31H5.1	C31H5.1	gbrowse
chrI	9059951	T	A	214	NON_SYNONYMOUS_CODING	C147S	W06D4.3	W06D4.3	gbrowse
chrI	9059952	G	T	214	NON_SYNONYMOUS_CODING	C147F	W06D4.3	W06D4.3	gbrowse
chrI	9060598	G	A	214	NON_SYNONYMOUS_CODING	T617I	prmt-2	W06D4.4.1	gbrowse
chrI	9060598	G	A	214	NON_SYNONYMOUS_CODING	T617I	prmt-2	W06D4.4.2	gbrowse
chrI	9065945	G	A	214	NON_SYNONYMOUS_CODING	A127T	rad-54	W06D4.6	gbrowse
chrI	9079231	C	T	214	NON_SYNONYMOUS_CODING	R210K	T06D10.2	T06D10.2.1	gbrowse
chrI	9079231	C	T	214	NON_SYNONYMOUS_CODING	R210K	T06D10.2	T06D10.2.2	gbrowse
chrI	9135920	C	G	214	NON_SYNONYMOUS_CODING	E384Q	ZK858.5	ZK858.5	gbrowse
chrI	9140827	G	A	214	NON_SYNONYMOUS_CODING	P181L	ZK858.6	ZK858.6b.1	gbrowse
chrI	9140827	G	A	214	NON_SYNONYMOUS_CODING	P181L	ZK858.6	ZK858.6b.2	gbrowse
chrI	9140827	G	A	214	NON_SYNONYMOUS_CODING	P218L	ZK858.6	ZK858.6a	gbrowse
chrI	9142675	A	G	214	NON_SYNONYMOUS_CODING	V297A	ZK858.7	ZK858.7	gbrowse
chrI	9156112	G	A	214	NON_SYNONYMOUS_CODING	E124K	F25H5.7	F25H5.7	gbrowse
chrI	9156188	T	A	214	NON_SYNONYMOUS_CODING	V149D	F25H5.7	F25H5.7	gbrowse
chrI	9161424	T	C	214	NON_SYNONYMOUS_CODING	K394E	F25H5.5	F25H5.5	gbrowse
chrI	9162460	A	T	214	NON_SYNONYMOUS_CODING	N221K	F25H5.5	F25H5.5	gbrowse
chrI	9171033	C	G	214	NON_SYNONYMOUS_CODING	L263V	pyk-1	F25H5.3e	gbrowse
chrI	9225482	C	G	214	NON_SYNONYMOUS_CODING	E260D	aspm-1	C45G3.1	gbrowse
chrI	9251321	AGTCACCGT	AGT	207	CODON_CHANGE_PLUS_CODON_DELETION	VTV65V	F36H2.6	F36H2.6	gbrowse
chrI	9252599	C	T	214	NON_SYNONYMOUS_CODING	V297I	F36H2.5	F36H2.5	gbrowse
chrI	9273101	C	T	214	NON_SYNONYMOUS_CODING	G140D	F14B4.2	F14B4.2b	gbrowse
chrI	9273101	C	T	214	NON_SYNONYMOUS_CODING	G145D	F14B4.2	F14B4.2a.1	gbrowse
chrI	9273101	C	T	214	NON_SYNONYMOUS_CODING	G145D	F14B4.2	F14B4.2a.2	gbrowse
chrI	9284107	T	C	214	NON_SYNONYMOUS_CODING	N534D	F14B4.3	F14B4.3	gbrowse
chrI	9285550	T	C	214	NON_SYNONYMOUS_CODING	E263G	F14B4.3	F14B4.3	gbrowse
chrI	9286385	G	C	214	NON_SYNONYMOUS_CODING	T57S	F14B4.3	F14B4.3	gbrowse
chrI	9311007	T	A	214	NON_SYNONYMOUS_CODING	H104Q	uev-3	F26H9.7	gbrowse
chrI	9311404	T	C	214	NON_SYNONYMOUS_CODING	M150T	uev-3	F26H9.7	gbrowse
chrI	9319853	T	G	214	NON_SYNONYMOUS_CODING	V525G	F26H9.8	F26H9.8	gbrowse
chrI	9327940	T	A	214	NON_SYNONYMOUS_CODING	F31Y	C12C8.2	C12C8.2a	gbrowse
chrI	9327940	T	A	214	NON_SYNONYMOUS_CODING	F31Y	C12C8.2	C12C8.2b	gbrowse
chrI	9345097	C	T	214	NON_SYNONYMOUS_CODING	R157K	M04C9.2	M04C9.2	gbrowse
chrI	9353514	C	T	214	NON_SYNONYMOUS_CODING	V115I	M04C9.3	M04C9.3b.1	gbrowse
chrI	9353514	C	T	214	NON_SYNONYMOUS_CODING	V115I	M04C9.3	M04C9.3b.2	gbrowse
chrI	9353514	C	T	214	NON_SYNONYMOUS_CODING	V122I	M04C9.3	M04C9.3a	gbrowse
chrI	9353595	T	G	214	NON_SYNONYMOUS_CODING	N88H	M04C9.3	M04C9.3b.1	gbrowse
chrI	9353595	T	G	214	NON_SYNONYMOUS_CODING	N88H	M04C9.3	M04C9.3b.2	gbrowse
chrI	9353595	T	G	214	NON_SYNONYMOUS_CODING	N95H	M04C9.3	M04C9.3a	gbrowse
chrI	9356696	C	G	214	NON_SYNONYMOUS_CODING	C79S	M04C9.4	M04C9.4	gbrowse
chrI	9364951	C	G	214	NON_SYNONYMOUS_CODING	E1319D	ppfr-1	F16A11.3b	gbrowse
chrI	9364951	C	G	214	NON_SYNONYMOUS_CODING	E1445D	ppfr-1	F16A11.3a	gbrowse
chrI	9364951	C	G	214	NON_SYNONYMOUS_CODING	E1517D	ppfr-1	F16A11.3d	gbrowse
chrI	9409402	C	G	214	NON_SYNONYMOUS_CODING	E132D	C17E4.1	C17E4.1a	gbrowse
chrI	9409402	C	G	214	NON_SYNONYMOUS_CODING	E68D	C17E4.1	C17E4.1b	gbrowse
chrI	9410860	A	G	214	NON_SYNONYMOUS_CODING	K85R	C17E4.2	C17E4.2	gbrowse
chrI	9412586	G	A	214	NON_SYNONYMOUS_CODING	E245K	C17E4.2	C17E4.2	gbrowse
chrI	9436942	A	G	214	NON_SYNONYMOUS_CODING	K255E	C17E4.10	C17E4.10a.1	gbrowse
chrI	9436942	A	G	214	NON_SYNONYMOUS_CODING	K255E	C17E4.10	C17E4.10a.2	gbrowse
chrI	9459678	C	A	214	NON_SYNONYMOUS_CODING	F48L	F46A9.2	F46A9.2	gbrowse
chrI	9460151	GGATGA	GGATGACGATGA	207	CODON_CHANGE_PLUS_CODON_INSERTION	D159DDD	F46A9.2	F46A9.2	gbrowse
chrI	9468677	G	C	214	NON_SYNONYMOUS_CODING	R410P	twk-29	F46A9.3b	gbrowse
chrI	9468677	G	C	214	NON_SYNONYMOUS_CODING	R439P	twk-29	F46A9.3a	gbrowse
chrI	9481755	G	A	214	NON_SYNONYMOUS_CODING	C3Y	F30A10.12	F30A10.12	gbrowse
chrI	9481931	A	C	214	NON_SYNONYMOUS_CODING	T62P	F30A10.12	F30A10.12	gbrowse
chrI	9485807	A	G	214	NON_SYNONYMOUS_CODING	K342E	F30A10.4	F30A10.4	gbrowse
chrI	9492200	G	A	214	NON_SYNONYMOUS_CODING	V522I	sac-1	F30A10.6	gbrowse
chrI	9513945	C	T	214	NON_SYNONYMOUS_CODING	S417L	klp-16	C41G7.2	gbrowse
chrI	9518670	T	G	214	NON_SYNONYMOUS_CODING	Y7S	C41G7.3	C41G7.3	gbrowse
chrI	9520202	A	T	214	NON_SYNONYMOUS_CODING	L249F	set-32	C41G7.4	gbrowse
chrI	9526862	C	T	214	NON_SYNONYMOUS_CODING	G154D	C41G7.6	C41G7.6	gbrowse
chrI	9526900	T	G	214	NON_SYNONYMOUS_CODING	E141D	C41G7.6	C41G7.6	gbrowse
chrI	9574173	A	T	214	NON_SYNONYMOUS_CODING	L66H	rig-5	C36F7.4b	gbrowse
chrI	9574173	A	T	214	NON_SYNONYMOUS_CODING	L66H	rig-5	C36F7.4c	gbrowse
chrI	9574173	A	T	214	NON_SYNONYMOUS_CODING	L66H	rig-5	C36F7.4e	gbrowse
chrI	9575431	G	A	85.3	NON_SYNONYMOUS_CODING	A143V	C36F7.5	C36F7.5	gbrowse
chrI	9575462	T	C	92.3	NON_SYNONYMOUS_CODING	N133D	C36F7.5	C36F7.5	gbrowse
chrI	9582810	A	G	214	NON_SYNONYMOUS_CODING	F167S	K07A1.1	K07A1.1	gbrowse
chrI	9583237	G	A	214	NON_SYNONYMOUS_CODING	L73F	K07A1.1	K07A1.1	gbrowse
chrI	9585741	A	T	214	NON_SYNONYMOUS_CODING	Y110F	dut-1	K07A1.2.1	gbrowse
chrI	9585741	A	T	214	NON_SYNONYMOUS_CODING	Y110F	dut-1	K07A1.2.2	gbrowse
chrI	9586887	C	T	214	NON_SYNONYMOUS_CODING	R430C	dut-1	K07A1.2.1	gbrowse
chrI	9586887	C	T	214	NON_SYNONYMOUS_CODING	R430C	dut-1	K07A1.2.2	gbrowse
chrI	9587121	C	A	214	NON_SYNONYMOUS_CODING	L491I	dut-1	K07A1.2.1	gbrowse
chrI	9587121	C	A	214	NON_SYNONYMOUS_CODING	L491I	dut-1	K07A1.2.2	gbrowse
chrI	9591279	A	G	96.2	NON_SYNONYMOUS_CODING	N149D	K07A1.5	K07A1.5	gbrowse
chrI	9595724	A	C	214	NON_SYNONYMOUS_CODING	N326K	cri-1	K07A1.7	gbrowse
chrI	9608608	T	G	214	NON_SYNONYMOUS_CODING	L192V	aqp-9	K07A1.16	gbrowse
chrI	9608739	C	T	214	NON_SYNONYMOUS_CODING	L222F	aqp-9	K07A1.16	gbrowse
chrI	9609917	AATG	A	207	CODON_CHANGE_PLUS_CODON_DELETION	NI456N	ile-1	K07A1.8.1	gbrowse
chrI	9609917	AATG	A	207	CODON_CHANGE_PLUS_CODON_DELETION	NI456N	ile-1	K07A1.8.2	gbrowse
chrI	9620766	C	T	214	NON_SYNONYMOUS_CODING	A131V	nra-2	T05F1.1a.1	gbrowse
chrI	9620766	C	T	214	NON_SYNONYMOUS_CODING	A131V	nra-2	T05F1.1b	gbrowse
chrI	9623573	G	A	214	NON_SYNONYMOUS_CODING	D287N	T05F1.2	T05F1.2	gbrowse
chrI	9626483	T	C	214	NON_SYNONYMOUS_CODING	V17A	hsr-9	T05F1.6	gbrowse
chrI	9628640	G	A	214	NON_SYNONYMOUS_CODING	R658K	hsr-9	T05F1.6	gbrowse
chrI	9629383	G	A	214	NON_SYNONYMOUS_CODING	A906T	hsr-9	T05F1.6	gbrowse
chrI	9633595	C	T	171	NON_SYNONYMOUS_CODING	G275E	T05F1.5	T05F1.5	gbrowse
chrI	9641328	G	A	214	NON_SYNONYMOUS_CODING	S99F	T05F1.7	T05F1.7	gbrowse
chrI	9641474	A	T	214	NON_SYNONYMOUS_CODING	S71T	T05F1.7	T05F1.7	gbrowse
chrI	9642594	G	C	214	NON_SYNONYMOUS_CODING	A38P	T05F1.8	T05F1.8	gbrowse
chrI	9642658	C	T	214	NON_SYNONYMOUS_CODING	S59F	T05F1.8	T05F1.8	gbrowse
chrI	9643568	C	T	214	NON_SYNONYMOUS_CODING	P332S	T05F1.8	T05F1.8	gbrowse
chrI	9643590	A	G	214	NON_SYNONYMOUS_CODING	K339R	T05F1.8	T05F1.8	gbrowse
chrI	9645797	T	A	214	NON_SYNONYMOUS_CODING	S18T	T05F1.9	T05F1.9	gbrowse
chrI	9650897	A	T	214	NON_SYNONYMOUS_CODING	I51F	T05F1.13	T05F1.13	gbrowse
chrI	9651073	T	C	214	NON_SYNONYMOUS_CODING	F95L	T05F1.13	T05F1.13	gbrowse
chrI	9651667	A	G	214	NON_SYNONYMOUS_CODING	I171V	T05F1.13	T05F1.13	gbrowse
chrI	9651753	G	T	214	NON_SYNONYMOUS_CODING	L199F	T05F1.13	T05F1.13	gbrowse
chrI	9652311	A	G	214	NON_SYNONYMOUS_CODING	K280E	T05F1.13	T05F1.13	gbrowse
chrI	9653630	A	G	214	NON_SYNONYMOUS_CODING	K99E	T05F1.11	T05F1.11	gbrowse
chrI	9654716	A	G	214	NON_SYNONYMOUS_CODING	N289D	T05F1.11	T05F1.11	gbrowse
chrI	9654872	A	T	214	NON_SYNONYMOUS_CODING	N341Y	T05F1.11	T05F1.11	gbrowse
chrI	9655583	T	C	214	NON_SYNONYMOUS_CODING	M530T	T05F1.11	T05F1.11	gbrowse
chrI	9657177	C	T	214	NON_SYNONYMOUS_CODING	G159D	lab-1	C03D6.6	gbrowse
chrI	9659636	A	T	214	NON_SYNONYMOUS_CODING	H218L	asfl-1	C03D6.5	gbrowse
chrI	9659671	A	G	214	NON_SYNONYMOUS_CODING	M230V	asfl-1	C03D6.5	gbrowse
chrI	9661087	A	G	214	NON_SYNONYMOUS_CODING	S1157P	npp-14	C03D6.4	gbrowse
chrI	9661126	A	G	214	NON_SYNONYMOUS_CODING	S1144P	npp-14	C03D6.4	gbrowse
chrI	9661577	C	T	214	NON_SYNONYMOUS_CODING	V1040M	npp-14	C03D6.4	gbrowse
chrI	9661907	T	A	214	NON_SYNONYMOUS_CODING	T930S	npp-14	C03D6.4	gbrowse
chrI	9662377	C	A	214	NON_SYNONYMOUS_CODING	S773I	npp-14	C03D6.4	gbrowse
chrI	9664065	G	A	214	NON_SYNONYMOUS_CODING	L266F	npp-14	C03D6.4	gbrowse
chrI	9664893	T	G	214	NON_SYNONYMOUS_CODING	E4D	npp-14	C03D6.4	gbrowse
chrI	9676557	G	C	214	NON_SYNONYMOUS_CODING	N423K	C04F12.1	C04F12.1	gbrowse
chrI	9676832	A	G	214	NON_SYNONYMOUS_CODING	Y332H	C04F12.1	C04F12.1	gbrowse
chrI	9677416	G	A	214	NON_SYNONYMOUS_CODING	P183S	C04F12.1	C04F12.1	gbrowse
chrI	9693001	A	G	214	NON_SYNONYMOUS_CODING	V170A	C04F12.6	C04F12.6	gbrowse
chrI	9693377	A	G	96.2	NON_SYNONYMOUS_CODING	V88A	C04F12.6	C04F12.6	gbrowse
chrI	9694680	G	A	214	NON_SYNONYMOUS_CODING	A116V	C04F12.12	C04F12.12	gbrowse
chrI	9710411	T	A	214	NON_SYNONYMOUS_CODING	N77Y	rnh-1.3	C04F12.9	gbrowse
chrI	9712248	T	C	214	NON_SYNONYMOUS_CODING	I124V	fce-1	C04F12.10.1	gbrowse
chrI	9712248	T	C	214	NON_SYNONYMOUS_CODING	I124V	fce-1	C04F12.10.2	gbrowse
chrI	9715982	T	C	214	NON_SYNONYMOUS_CODING	K184E	ocrl-1	C16C2.3b.1	gbrowse
chrI	9715982	T	C	214	NON_SYNONYMOUS_CODING	K184E	ocrl-1	C16C2.3b.2	gbrowse
chrI	9715982	T	C	214	NON_SYNONYMOUS_CODING	K681E	ocrl-1	C16C2.3a	gbrowse
chrI	9757956	T	G	214	NON_SYNONYMOUS_CODING	E113A	F26E4.2	F26E4.2	gbrowse
chrI	9769150	T	C	214	NON_SYNONYMOUS_CODING	N439D	F26E4.5	F26E4.5	gbrowse
chrI	9771971	C	T	214	NON_SYNONYMOUS_CODING	D147N	F26E4.4	F26E4.4.1	gbrowse
chrI	9771971	C	T	214	NON_SYNONYMOUS_CODING	D147N	F26E4.4	F26E4.4.2	gbrowse
chrI	9771971	C	T	214	NON_SYNONYMOUS_CODING	D147N	F26E4.4	F26E4.4.3	gbrowse
chrI	9809902	G	A	214	NON_SYNONYMOUS_CODING	G251R	ncx-4	F35C12.2a	gbrowse
chrI	9813211	G	A	214	NON_SYNONYMOUS_CODING	S152F	F35C12.3	F35C12.3b.1	gbrowse
chrI	9813211	G	A	214	NON_SYNONYMOUS_CODING	S152F	F35C12.3	F35C12.3b.2	gbrowse
chrI	9813211	G	A	214	NON_SYNONYMOUS_CODING	S302F	F35C12.3	F35C12.3c	gbrowse
chrI	9813211	G	A	214	NON_SYNONYMOUS_CODING	S328F	F35C12.3	F35C12.3a.1	gbrowse
chrI	9813211	G	A	214	NON_SYNONYMOUS_CODING	S328F	F35C12.3	F35C12.3a.2	gbrowse
chrI	9813211	G	A	214	NON_SYNONYMOUS_CODING	S328F	F35C12.3	F35C12.3a.3	gbrowse
chrI	9830127	C	T	214	NON_SYNONYMOUS_CODING	D43N	Y67A6A.1	Y67A6A.1	gbrowse
chrI	9843947	A	T	214	NON_SYNONYMOUS_CODING	Y154F	nhr-62	Y67A6A.2b.1	gbrowse
chrI	9843947	A	T	214	NON_SYNONYMOUS_CODING	Y154F	nhr-62	Y67A6A.2b.2	gbrowse
chrI	9843947	A	T	214	NON_SYNONYMOUS_CODING	Y154F	nhr-62	Y67A6A.2b.3	gbrowse
chrI	9843947	A	T	214	NON_SYNONYMOUS_CODING	Y316F	nhr-62	Y67A6A.2a	gbrowse
chrI	9860742	G	T	214	NON_SYNONYMOUS_CODING	E67D	K10C3.4	K10C3.4	gbrowse
chrI	9864732	A	C	214	NON_SYNONYMOUS_CODING	N301T	K10C3.5	K10C3.5a	gbrowse
chrI	9864732	A	C	214	NON_SYNONYMOUS_CODING	N301T	K10C3.5	K10C3.5b	gbrowse
chrI	9869752	A	G	214	NON_SYNONYMOUS_CODING	Q15R	nhr-49	K10C3.6c.1	gbrowse
chrI	9869752	A	G	214	NON_SYNONYMOUS_CODING	Q15R	nhr-49	K10C3.6c.2	gbrowse
chrI	9877321	A	T	214	NON_SYNONYMOUS_CODING	Y120F	inx-20	T23H4.1	gbrowse
chrI	9889484	C	T	214	NON_SYNONYMOUS_CODING	E320K	oct-1	F52F12.1b.1	gbrowse
chrI	9889484	C	T	214	NON_SYNONYMOUS_CODING	E320K	oct-1	F52F12.1b.2	gbrowse
chrI	9889484	C	T	214	NON_SYNONYMOUS_CODING	E337K	oct-1	F52F12.1a	gbrowse
chrI	9895038	T	A	214	NON_SYNONYMOUS_CODING	Y50F	col-64	F52F12.2	gbrowse
chrI	9896907	C	G	214	NON_SYNONYMOUS_CODING	R423P	mom-4	F52F12.3.1	gbrowse
chrI	9896907	C	G	214	NON_SYNONYMOUS_CODING	R423P	mom-4	F52F12.3.2	gbrowse
chrI	9953627	T	C	214	NON_SYNONYMOUS_CODING	K441E	T24D1.2	T24D1.2.1	gbrowse
chrI	9953627	T	C	214	NON_SYNONYMOUS_CODING	K441E	T24D1.2	T24D1.2.2	gbrowse
chrI	9954740	G	A	214	NON_SYNONYMOUS_CODING	S197F	T24D1.2	T24D1.2.1	gbrowse
chrI	9954740	G	A	214	NON_SYNONYMOUS_CODING	S197F	T24D1.2	T24D1.2.2	gbrowse
chrI	9954741	A	G	214	NON_SYNONYMOUS_CODING	S197P	T24D1.2	T24D1.2.1	gbrowse
chrI	9954741	A	G	214	NON_SYNONYMOUS_CODING	S197P	T24D1.2	T24D1.2.2	gbrowse
chrI	9954803	T	C	214	NON_SYNONYMOUS_CODING	N176S	T24D1.2	T24D1.2.1	gbrowse
chrI	9954803	T	C	214	NON_SYNONYMOUS_CODING	N176S	T24D1.2	T24D1.2.2	gbrowse
chrI	9960581	C	T	214	NON_SYNONYMOUS_CODING	A412T	tag-179	T24D1.4	gbrowse
chrI	9961115	A	T	214	NON_SYNONYMOUS_CODING	F234I	tag-179	T24D1.4	gbrowse
chrI	9994773	A	G	214	NON_SYNONYMOUS_CODING	I451T	cfi-1	T23D8.8	gbrowse
chrI	10071429	T	A	214	NON_SYNONYMOUS_CODING	S85C	B0379.2	B0379.2	gbrowse
chrI	10072931	G	T	214	NON_SYNONYMOUS_CODING	A347E	B0379.7	B0379.7.1	gbrowse
chrI	10072931	G	T	214	NON_SYNONYMOUS_CODING	A347E	B0379.7	B0379.7.2	gbrowse
chrI	10082254	C	T	214	NON_SYNONYMOUS_CODING	S445F	mut-16	B0379.3b.1	gbrowse
chrI	10082254	C	T	214	NON_SYNONYMOUS_CODING	S445F	mut-16	B0379.3b.2	gbrowse
chrI	10082254	C	T	214	NON_SYNONYMOUS_CODING	S449F	mut-16	B0379.3a	gbrowse
chrI	10112290	C	A	214	NON_SYNONYMOUS_CODING	A517S	Y106G6D.3	Y106G6D.3	gbrowse
chrI	10156857	A	T	214	NON_SYNONYMOUS_CODING	N203I	F16C3.3	F16C3.3	gbrowse
chrI	10188868	C	A	214	NON_SYNONYMOUS_CODING	D345Y	dao-5	C25A1.10b	gbrowse
chrI	10188868	C	A	214	NON_SYNONYMOUS_CODING	D620Y	dao-5	C25A1.10a	gbrowse
chrI	10226264	T	C	214	NON_SYNONYMOUS_CODING	H37R	ced-12	Y106G6E.5.1	gbrowse
chrI	10267165	T	A	24.2	NON_SYNONYMOUS_CODING	T3593S	ZC247.1	ZC247.1	gbrowse
chrI	10301618	G	A	214	NON_SYNONYMOUS_CODING	A254V	T20F10.5	T20F10.5	gbrowse
chrI	10336949	G	A	214	NON_SYNONYMOUS_CODING	S162N	ears-1	ZC434.5.1	gbrowse
chrI	10336949	G	A	214	NON_SYNONYMOUS_CODING	S162N	ears-1	ZC434.5.2	gbrowse
chrI	10356389	C	T	214	NON_SYNONYMOUS_CODING	P30S	ZC434.9	ZC434.9a	gbrowse
chrI	10356389	C	T	214	NON_SYNONYMOUS_CODING	P30S	ZC434.9	ZC434.9b	gbrowse
chrI	10446719	T	A	214	NON_SYNONYMOUS_CODING	L18M	sec-8	Y106G6H.7	gbrowse
chrI	10473376	A	G	214	NON_SYNONYMOUS_CODING	S2P	Y106G6H.14	Y106G6H.14	gbrowse
chrI	10528164	A	G	214	NON_SYNONYMOUS_CODING	Q102R	F59C6.14	F59C6.14b	gbrowse
chrI	10528164	A	G	214	NON_SYNONYMOUS_CODING	Q139R	F59C6.14	F59C6.14a	gbrowse
chrI	10554960	A	G	214	NON_SYNONYMOUS_CODING	I71V	F25H2.6	F25H2.6.1	gbrowse
chrI	10554960	A	G	214	NON_SYNONYMOUS_CODING	I71V	F25H2.6	F25H2.6.2	gbrowse
chrI	10558564	T	A	214	NON_SYNONYMOUS_CODING	I54N	F25H2.7	F25H2.7	gbrowse
chrI	10572301	G	A	214	NON_SYNONYMOUS_CODING	E95K	rtel-1	F25H2.13.1	gbrowse
chrI	10572301	G	A	214	NON_SYNONYMOUS_CODING	E95K	rtel-1	F25H2.13.2	gbrowse
chrI	10611267	T	A	214	NON_SYNONYMOUS_CODING	D439E	lam-3	T22A3.8	gbrowse
chrI	10618238	C	G	214	NON_SYNONYMOUS_CODING	I2578M	lam-3	T22A3.8	gbrowse
chrI	10619285	G	A	214	NON_SYNONYMOUS_CODING	D2796N	lam-3	T22A3.8	gbrowse
chrI	10652180	A	G	137	NON_SYNONYMOUS_CODING	R293G	B0511.2	B0511.2	gbrowse
chrI	10656107	G	A	214	NON_SYNONYMOUS_CODING	A1314V	B0511.12	B0511.12	gbrowse
chrI	10656128	C	T	214	NON_SYNONYMOUS_CODING	G1307E	B0511.12	B0511.12	gbrowse
chrI	10658789	T	C	214	NON_SYNONYMOUS_CODING	S795G	B0511.12	B0511.12	gbrowse
chrI	10660926	T	C	214	NON_SYNONYMOUS_CODING	S186G	B0511.12	B0511.12	gbrowse
chrI	10662783	G	A	214	NON_SYNONYMOUS_CODING	H549Y	B0511.14	B0511.14a	gbrowse
chrI	10690640	G	A	214	NON_SYNONYMOUS_CODING	A56T	tag-272	C34B2.1	gbrowse
chrI	10710211	CAAGAAGAAGAAGAAGAAGA	CAAGAAGAAGAAGAAGA	207	CODON_DELETION	KK439K	B0205.10	B0205.10.1	gbrowse
chrI	10710211	CAAGAAGAAGAAGAAGAAGA	CAAGAAGAAGAAGAAGA	207	CODON_DELETION	KK439K	B0205.10	B0205.10.2	gbrowse
chrI	10722389	G	C	214	NON_SYNONYMOUS_CODING	V273L	B0205.9	B0205.9	gbrowse
chrI	10725139	A	G	214	NON_SYNONYMOUS_CODING	F122L	srz-85	B0205.2a	gbrowse
chrI	10725139	A	G	214	NON_SYNONYMOUS_CODING	F143L	srz-85	B0205.2b	gbrowse
chrI	10731787	T	G	214	NON_SYNONYMOUS_CODING	N75T	rpn-10	B0205.3.1	gbrowse
chrI	10731787	T	G	214	NON_SYNONYMOUS_CODING	N75T	rpn-10	B0205.3.2	gbrowse
chrI	10741499	G	T	214	NON_SYNONYMOUS_CODING	A376E	B0205.4	B0205.4	gbrowse
chrI	10826512	A	G	214	NON_SYNONYMOUS_CODING	T867A	C35E7.5	C35E7.5a	gbrowse
chrI	10826512	A	G	214	NON_SYNONYMOUS_CODING	T867A	C35E7.5	C35E7.5b	gbrowse
chrI	10826549	T	C	214	NON_SYNONYMOUS_CODING	L879S	C35E7.5	C35E7.5a	gbrowse
chrI	10826549	T	C	214	NON_SYNONYMOUS_CODING	L879S	C35E7.5	C35E7.5b	gbrowse
chrI	10826773	T	G	214	NON_SYNONYMOUS_CODING	Y954D	C35E7.5	C35E7.5a	gbrowse
chrI	10826773	T	G	214	NON_SYNONYMOUS_CODING	C954G	C35E7.5	C35E7.5b	gbrowse
chrI	10870374	C	T	214	NON_SYNONYMOUS_CODING	R346Q	Y37F4.6	Y37F4.6.1	gbrowse
chrI	10870374	C	T	214	NON_SYNONYMOUS_CODING	R346Q	Y37F4.6	Y37F4.6.2	gbrowse
chrI	10873494	C	T	214	NON_SYNONYMOUS_CODING	G150R	Y37F4.6	Y37F4.6.1	gbrowse
chrI	10873494	C	T	214	NON_SYNONYMOUS_CODING	G150R	Y37F4.6	Y37F4.6.2	gbrowse
chrI	10880932	C	T	214	NON_SYNONYMOUS_CODING	G2149D	lrk-1	T27C10.6	gbrowse
chrI	10882278	T	C	214	NON_SYNONYMOUS_CODING	S1935G	lrk-1	T27C10.6	gbrowse
chrI	10890176	G	A	214	NON_SYNONYMOUS_CODING	E63K	mop-25.3	T27C10.3	gbrowse
chrI	10905921	C	T	214	NON_SYNONYMOUS_CODING	T229M	srt-61	T27C10.1	gbrowse
chrI	10935217	A	C	214	NON_SYNONYMOUS_CODING	N163K	tag-296	F49D11.9	gbrowse
chrI	10945282	C	A	214	NON_SYNONYMOUS_CODING	Q69K	Y95D11A.1	Y95D11A.1	gbrowse
chrI	11015557	G	A	214	NON_SYNONYMOUS_CODING	G27S	clec-92	Y52B11A.5	gbrowse
chrI	11015659	A	G	214	NON_SYNONYMOUS_CODING	I61V	clec-92	Y52B11A.5	gbrowse
chrI	11016436	C	G	214	NON_SYNONYMOUS_CODING	Q88E	clec-92	Y52B11A.5	gbrowse
chrI	11022196	C	T	214	NON_SYNONYMOUS_CODING	R258Q	mltn-2	Y52B11A.7	gbrowse
chrI	11023081	A	T	214	NON_SYNONYMOUS_CODING	M228K	mltn-2	Y52B11A.7	gbrowse
chrI	11023156	ACATTCTGCCC	AC	207	CODON_DELETION	GQN200-	mltn-2	Y52B11A.7	gbrowse
chrI	11023308	G	C	214	NON_SYNONYMOUS_CODING	P168A	mltn-2	Y52B11A.7	gbrowse
chrI	11024571	T	C	214	NON_SYNONYMOUS_CODING	R69G	mltn-2	Y52B11A.7	gbrowse
chrI	11090117	ACTTCTTCTTCTTCTTCTTCTTCTTCTTCTTCTTCTTCTTC	ACTTCTTCTTCTTCTTCTTCTTCTTCTTCTTC	207	CODON_DELETION	VKKK45V	hmr-1	W02B9.1c	gbrowse
chrI	11119097	A	C	214	NON_SYNONYMOUS_CODING	D873E	hmr-1	W02B9.1b.1	gbrowse
chrI	11119097	A	C	214	NON_SYNONYMOUS_CODING	D873E	hmr-1	W02B9.1b.2	gbrowse
chrI	11128923	T	G	214	NON_SYNONYMOUS_CODING	I215L	hmr-1	W02B9.1b.1	gbrowse
chrI	11128923	T	G	214	NON_SYNONYMOUS_CODING	I215L	hmr-1	W02B9.1b.2	gbrowse
chrI	11129368	T	C	214	NON_SYNONYMOUS_CODING	I190V	hmr-1	W02B9.1b.1	gbrowse
chrI	11129368	T	C	214	NON_SYNONYMOUS_CODING	I190V	hmr-1	W02B9.1b.2	gbrowse
chrI	11129448	T	G	214	NON_SYNONYMOUS_CODING	Y163S	hmr-1	W02B9.1b.1	gbrowse
chrI	11129448	T	G	214	NON_SYNONYMOUS_CODING	Y163S	hmr-1	W02B9.1b.2	gbrowse
chrI	11143927	G	T	214	NON_SYNONYMOUS_CODING	W171C	clec-93	ZK39.4	gbrowse
chrI	11144021	T	G	214	NON_SYNONYMOUS_CODING	S203A	clec-93	ZK39.4	gbrowse
chrI	11146897	G	C	214	NON_SYNONYMOUS_CODING	K30N	clec-94	ZK39.3	gbrowse
chrI	11147853	C	T	214	NON_SYNONYMOUS_CODING	R89C	clec-94	ZK39.3	gbrowse
chrI	11149181	G	C	214	NON_SYNONYMOUS_CODING	A54P	clec-95	ZK39.2	gbrowse
chrI	11149822	G	A	214	NON_SYNONYMOUS_CODING	R101Q	clec-95	ZK39.2	gbrowse
chrI	11150204	C	G	214	NON_SYNONYMOUS_CODING	P214R	clec-95	ZK39.2	gbrowse
chrI	11152986	T	A	214	NON_SYNONYMOUS_CODING	D23E	clec-97	ZK39.6	gbrowse
chrI	11153117	A	C	214	NON_SYNONYMOUS_CODING	H67P	clec-97	ZK39.6	gbrowse
chrI	11161101	A	G	214	NON_SYNONYMOUS_CODING	D38G	ZK39.10	ZK39.10	gbrowse
chrI	11165395	T	A	214	NON_SYNONYMOUS_CODING	T161S	Y52B11C.1	Y52B11C.1	gbrowse
chrI	11180194	C	G	214	NON_SYNONYMOUS_CODING	A209P	rsr-1	F28D9.1	gbrowse
chrI	11180220	G	A	214	NON_SYNONYMOUS_CODING	S200L	rsr-1	F28D9.1	gbrowse
chrI	11182911	T	G	214	NON_SYNONYMOUS_CODING	F35V	sri-5	F28D9.2a	gbrowse
chrI	11182911	T	G	214	NON_SYNONYMOUS_CODING	F35V	sri-5	F28D9.2b	gbrowse
chrI	11184846	G	A	214	NON_SYNONYMOUS_CODING	A141T	sri-5	F28D9.2b	gbrowse
chrI	11185996	T	C	214	NON_SYNONYMOUS_CODING	I289T	sri-5	F28D9.2b	gbrowse
chrI	11185996	T	C	214	NON_SYNONYMOUS_CODING	I314T	sri-5	F28D9.2a	gbrowse
chrI	11207080	T	G	214	NON_SYNONYMOUS_CODING	Y35D	ztf-6	W06H12.1	gbrowse
chrI	11216611	A	T	214	NON_SYNONYMOUS_CODING	I477K	rsy-1	Y53H1A.1b	gbrowse
chrI	11216611	A	T	214	NON_SYNONYMOUS_CODING	N508K	rsy-1	Y53H1A.1a	gbrowse
chrI	11221031	T	C	214	NON_SYNONYMOUS_CODING	N266D	rsy-1	Y53H1A.1a	gbrowse
chrI	11221031	T	C	214	NON_SYNONYMOUS_CODING	N266D	rsy-1	Y53H1A.1b	gbrowse
chrI	11233231	G	A	214	NON_SYNONYMOUS_CODING	R279K	nfya-2	Y53H1A.5	gbrowse
chrI	11236431	G	A	214	NON_SYNONYMOUS_CODING	T90I	F46A8.8	F46A8.8	gbrowse
chrI	11241574	C	T	214	NON_SYNONYMOUS_CODING	G130E	F46A8.4	F46A8.4	gbrowse
chrI	11241914	A	T	214	NON_SYNONYMOUS_CODING	S17T	F46A8.4	F46A8.4	gbrowse
chrI	11242930	T	C	214	NON_SYNONYMOUS_CODING	E168G	F46A8.3	F46A8.3	gbrowse
chrI	11242934	T	C	214	NON_SYNONYMOUS_CODING	S167G	F46A8.3	F46A8.3	gbrowse
chrI	11244093	G	A	214	NON_SYNONYMOUS_CODING	A138V	F46A8.6	F46A8.6	gbrowse
chrI	11253481	C	T	191	NON_SYNONYMOUS_CODING	P47L	scrm-6	F46A8.10	gbrowse
chrI	11253528	A	G	214	NON_SYNONYMOUS_CODING	I63V	scrm-6	F46A8.10	gbrowse
chrI	11268074	T	C	214	NON_SYNONYMOUS_CODING	V18A	F36D1.10	F36D1.10	gbrowse
chrI	11283515	T	A	214	NON_SYNONYMOUS_CODING	E262V	sre-22	F36D1.2	gbrowse
chrI	11284009	T	G	214	NON_SYNONYMOUS_CODING	L180F	sre-22	F36D1.2	gbrowse
chrI	11284109	T	G	214	NON_SYNONYMOUS_CODING	Y147S	sre-22	F36D1.2	gbrowse
chrI	11303853	A	G	5.62	NON_SYNONYMOUS_CODING	I41M	Y53H1B.6	Y53H1B.6	gbrowse
chrI	11306107	C	T	214	NON_SYNONYMOUS_CODING	C373Y	H25P06.4	H25P06.4	gbrowse
chrI	11340371	G	A	214	NON_SYNONYMOUS_CODING	S205F	M04D5.3	M04D5.3.1	gbrowse
chrI	11340371	G	A	214	NON_SYNONYMOUS_CODING	S205F	M04D5.3	M04D5.3.2	gbrowse
chrI	11341470	A	G	214	NON_SYNONYMOUS_CODING	S14P	M04D5.3	M04D5.3.1	gbrowse
chrI	11341470	A	G	214	NON_SYNONYMOUS_CODING	S14P	M04D5.3	M04D5.3.2	gbrowse
chrI	11344517	G	A	214	NON_SYNONYMOUS_CODING	P268S	oac-34	F56G4.1	gbrowse
chrI	11345961	G	A	214	NON_SYNONYMOUS_CODING	A134V	oac-34	F56G4.1	gbrowse
chrI	11346424	C	T	214	NON_SYNONYMOUS_CODING	V78I	oac-34	F56G4.1	gbrowse
chrI	11367059	C	T	214	NON_SYNONYMOUS_CODING	R597H	F56G4.6	F56G4.6	gbrowse
chrI	11367074	G	A	190	NON_SYNONYMOUS_CODING	S592F	F56G4.6	F56G4.6	gbrowse
chrI	11389979	A	G	214	NON_SYNONYMOUS_CODING	V472A	aat-9	Y53H1C.1a	gbrowse
chrI	11389979	A	G	214	NON_SYNONYMOUS_CODING	V472A	aat-9	Y53H1C.1b	gbrowse
chrI	11404092	C	T	214	NON_SYNONYMOUS_CODING	G1089E	ego-2	Y53H1C.2a	gbrowse
chrI	11404252	T	C	214	NON_SYNONYMOUS_CODING	T1036A	ego-2	Y53H1C.2a	gbrowse
chrI	11404577	C	G	214	NON_SYNONYMOUS_CODING	R927S	ego-2	Y53H1C.2a	gbrowse
chrI	11413740	A	T	214	NON_SYNONYMOUS_CODING	C151S	ego-2	Y53H1C.2a	gbrowse
chrI	11413740	A	T	214	NON_SYNONYMOUS_CODING	C151S	ego-2	Y53H1C.2b	gbrowse
chrI	11418400	C	T	214	NON_SYNONYMOUS_CODING	P176L	Y53H1C.3	Y53H1C.3	gbrowse
chrI	11418892	A	G	214	NON_SYNONYMOUS_CODING	E340G	Y53H1C.3	Y53H1C.3	gbrowse
chrI	11418898	A	G	214	NON_SYNONYMOUS_CODING	N342S	Y53H1C.3	Y53H1C.3	gbrowse
chrI	11418946	A	C	214	NON_SYNONYMOUS_CODING	N358T	Y53H1C.3	Y53H1C.3	gbrowse
chrI	11422208	G	A	214	NON_SYNONYMOUS_CODING	V10I	C27C7.7	C27C7.7	gbrowse
chrI	11422308	C	A	214	NON_SYNONYMOUS_CODING	P25T	C27C7.7	C27C7.7	gbrowse
chrI	11422365	A	G	214	NON_SYNONYMOUS_CODING	N44D	C27C7.7	C27C7.7	gbrowse
chrI	11422366	A	C	214	NON_SYNONYMOUS_CODING	N44T	C27C7.7	C27C7.7	gbrowse
chrI	11422372	C	T	214	NON_SYNONYMOUS_CODING	P46L	C27C7.7	C27C7.7	gbrowse
chrI	11422415	G	A	214	NON_SYNONYMOUS_CODING	M60I	C27C7.7	C27C7.7	gbrowse
chrI	11422747	T	A	214	NON_SYNONYMOUS_CODING	V157E	C27C7.7	C27C7.7	gbrowse
chrI	11424614	C	T	214	NON_SYNONYMOUS_CODING	D138N	C27C7.5	C27C7.5	gbrowse
chrI	11430243	G	A	214	NON_SYNONYMOUS_CODING	E126K	nhr-74	C27C7.3	gbrowse
chrI	11462383	T	A	214	NON_SYNONYMOUS_CODING	E201V	ZK1025.3	ZK1025.3.1	gbrowse
chrI	11462383	T	A	214	NON_SYNONYMOUS_CODING	E201V	ZK1025.3	ZK1025.3.2	gbrowse
chrI	11462766	G	A	214	NON_SYNONYMOUS_CODING	P93S	ZK1025.3	ZK1025.3.1	gbrowse
chrI	11462766	G	A	214	NON_SYNONYMOUS_CODING	P93S	ZK1025.3	ZK1025.3.2	gbrowse
chrI	11475047	A	C	214	NON_SYNONYMOUS_CODING	I118R	nhr-113	ZK1025.9	gbrowse
chrI	11475168	A	T	214	NON_SYNONYMOUS_CODING	D94E	nhr-113	ZK1025.9	gbrowse
chrI	11475526	T	C	214	NON_SYNONYMOUS_CODING	I10V	nhr-113	ZK1025.9	gbrowse
chrI	11484351	G	C	214	NON_SYNONYMOUS_CODING	V261L	K08C9.5	K08C9.5	gbrowse
chrI	11496025	T	C	214	NON_SYNONYMOUS_CODING	Q55R	K08C9.7	K08C9.7	gbrowse
chrI	11506963	G	A	214	NON_SYNONYMOUS_CODING	A844T	F32B4.8	F32B4.8	gbrowse
chrI	11516659	G	A	214	NON_SYNONYMOUS_CODING	V197M	F32B4.6	F32B4.6	gbrowse
chrI	11516779	C	T	214	NON_SYNONYMOUS_CODING	P237S	F32B4.6	F32B4.6	gbrowse
chrI	11519351	G	A	214	NON_SYNONYMOUS_CODING	S206L	F32B4.5	F32B4.5	gbrowse
chrI	11526478	G	C	214	NON_SYNONYMOUS_CODING	Q1074H	F32B4.4	F32B4.4a	gbrowse
chrI	11526478	G	C	214	NON_SYNONYMOUS_CODING	Q639H	F32B4.4	F32B4.4b.1	gbrowse
chrI	11526478	G	C	214	NON_SYNONYMOUS_CODING	Q639H	F32B4.4	F32B4.4b.2	gbrowse
chrI	11527201	G	C	214	NON_SYNONYMOUS_CODING	A221G	dys-1	F15D3.1b	gbrowse
chrI	11527201	G	C	214	NON_SYNONYMOUS_CODING	A3631G	dys-1	F15D3.1a	gbrowse
chrI	11527237	CCGCCGGC	CCGCCGGCGCCGGC	207	CODON_INSERTION	A206APA	dys-1	F15D3.1b	gbrowse
chrI	11527237	CCGCCGGC	CCGCCGGCGCCGGC	207	CODON_INSERTION	A3616APA	dys-1	F15D3.1a	gbrowse
chrI	11527239	GCCGGCC	GCCGGCCCCGGCC	185	CODON_CHANGE_PLUS_CODON_INSERTION	A206GPA	dys-1	F15D3.1b	gbrowse
chrI	11527239	GCCGGCC	GCCGGCCCCGGCC	185	CODON_CHANGE_PLUS_CODON_INSERTION	A3616GPA	dys-1	F15D3.1a	gbrowse
chrI	11540996	A	T	214	NON_SYNONYMOUS_CODING	D2138E	dys-1	F15D3.1a	gbrowse
chrI	11541155	G	T	214	NON_SYNONYMOUS_CODING	D2085E	dys-1	F15D3.1a	gbrowse
chrI	11542706	T	G	214	NON_SYNONYMOUS_CODING	K1936Q	dys-1	F15D3.1a	gbrowse
chrI	11542735	A	G	214	NON_SYNONYMOUS_CODING	V1926A	dys-1	F15D3.1a	gbrowse
chrI	11545452	G	A	214	NON_SYNONYMOUS_CODING	A1273V	dys-1	F15D3.1a	gbrowse
chrI	11550198	C	T	214	NON_SYNONYMOUS_CODING	G558D	dys-1	F15D3.1a	gbrowse
chrI	11560498	G	T	163	NON_SYNONYMOUS_CODING	G194V	col-66	F15D3.3	gbrowse
chrI	11564363	T	C	214	NON_SYNONYMOUS_CODING	I6V	clec-101	F15D3.2	gbrowse
chrI	11569598	A	T	214	NON_SYNONYMOUS_CODING	Y688F	F15D3.4	F15D3.4	gbrowse
chrI	11570200	G	C	214	NON_SYNONYMOUS_CODING	A800P	F15D3.4	F15D3.4	gbrowse
chrI	11572447	CGAAGAAGAAGAAG	CGAAGAAGAAGAAGAAG	207	CODON_INSERTION	-194L	F15D3.6	F15D3.6.1	gbrowse
chrI	11572447	CGAAGAAGAAGAAG	CGAAGAAGAAGAAGAAG	207	CODON_INSERTION	-194L	F15D3.6	F15D3.6.2	gbrowse
chrI	11580001	G	A	214	NON_SYNONYMOUS_CODING	S272F	F15D3.8	F15D3.8	gbrowse
chrI	11580058	T	A	214	NON_SYNONYMOUS_CODING	E253V	F15D3.8	F15D3.8	gbrowse
chrI	11580566	C	T	214	NON_SYNONYMOUS_CODING	E192K	F15D3.8	F15D3.8	gbrowse
chrI	11580626	T	C	214	NON_SYNONYMOUS_CODING	N172D	F15D3.8	F15D3.8	gbrowse
chrI	11581914	CCT	CCTTCT	207	CODON_INSERTION	-21R	F15D3.8	F15D3.8	gbrowse
chrI	11584637	C	T	214	NON_SYNONYMOUS_CODING	A245T	spe-9	C17D12.6a	gbrowse
chrI	11585839	C	G	214	NON_SYNONYMOUS_CODING	V47L	spe-9	C17D12.6a	gbrowse
chrI	11601231	A	G	214	NON_SYNONYMOUS_CODING	T488A	unc-75	C17D12.2	gbrowse
chrI	11604677	A	C	198	NON_SYNONYMOUS_CODING	D633E	C17D12.7	C17D12.7	gbrowse
chrI	11610152	A	G	214	NON_SYNONYMOUS_CODING	M215T	C17D12.7	C17D12.7	gbrowse
chrI	11630844	A	G	214	NON_SYNONYMOUS_CODING	N97D	W04G5.4	W04G5.4	gbrowse
chrI	11635719	G	T	214	NON_SYNONYMOUS_CODING	V169L	W04G5.5	W04G5.5	gbrowse
chrI	11641424	A	T	214	NON_SYNONYMOUS_CODING	H204Q	kin-23	W04G5.6	gbrowse
chrI	11641955	C	T	214	NON_SYNONYMOUS_CODING	E59K	kin-23	W04G5.6	gbrowse
chrI	11641965	T	A	214	NON_SYNONYMOUS_CODING	K55N	kin-23	W04G5.6	gbrowse
chrI	11642083	G	A	214	NON_SYNONYMOUS_CODING	T16M	kin-23	W04G5.6	gbrowse
chrI	11643306	G	T	214	NON_SYNONYMOUS_CODING	A79S	W04G5.9	W04G5.9	gbrowse
chrI	11650987	A	C	214	NON_SYNONYMOUS_CODING	I258L	W04G5.8	W04G5.8	gbrowse
chrI	11653375	G	A	209	NON_SYNONYMOUS_CODING	G167S	W04G5.7	W04G5.7	gbrowse
chrI	11653376	G	A	212	NON_SYNONYMOUS_CODING	G167D	W04G5.7	W04G5.7	gbrowse
chrI	11653386	A	C	213	NON_SYNONYMOUS_CODING	E170D	W04G5.7	W04G5.7	gbrowse
chrI	11653388	C	G	214	NON_SYNONYMOUS_CODING	A171G	W04G5.7	W04G5.7	gbrowse
chrI	11653395	G	T	203	NON_SYNONYMOUS_CODING	M173I	W04G5.7	W04G5.7	gbrowse
chrI	11653396	G	A	207	NON_SYNONYMOUS_CODING	A174T	W04G5.7	W04G5.7	gbrowse
chrI	11680610	A	G	214	NON_SYNONYMOUS_CODING	Q689R	kpc-1	F11A6.1a.1	gbrowse
chrI	11680610	A	G	214	NON_SYNONYMOUS_CODING	Q689R	kpc-1	F11A6.1a.2	gbrowse
chrI	11680610	A	G	214	NON_SYNONYMOUS_CODING	Q757R	kpc-1	F11A6.1b.1	gbrowse
chrI	11680610	A	G	214	NON_SYNONYMOUS_CODING	Q757R	kpc-1	F11A6.1b.2	gbrowse
chrI	11681241	C	T	214	NON_SYNONYMOUS_CODING	M222I	scrm-4	F11A6.2.1	gbrowse
chrI	11681241	C	T	214	NON_SYNONYMOUS_CODING	M222I	scrm-4	F11A6.2.2	gbrowse
chrI	11694861	T	A	214	NON_SYNONYMOUS_CODING	K43I	T22H2.4	T22H2.4	gbrowse
[truncated: 19,555 more rows]
