# Supplementary material for: Natural variations of cold tolerance and temperature acclimation in Caenorhabditis elegans
Source: J Comp Physiol B. 2016 Jun 18;186(8):985–98. doi: 10.1007/s00360-016-1011-3 (PMC5090014; doi:10.1007/s00360-016-1011-3)
Supplement: Supplementary file 4 — Supplementary material 4 Restriction fragment length polymorphism (RFLP) sites for distinguishing between AB1 and CB4856. RFLP sites were identified comparing between AB1 and CB4856, as CB4856 sequence was used as the reference in the first sheet, and AB1 sequence was used as the reference in the second sheet. (XLSX 3027 kb) [file 360_2016_1011_MOESM4_ESM.xlsx]

## Sheet: AB1 ( vs CB4856 )
Supplementary Data 4-a		RFLP sites comparing AB1 with CB4856
Impact	Chromosome	Physical position	Restriction enzyme	DNA sequence	AB1		CB4856		Effect	Gene	GBrowse
					Base	SNP adjacent sequence	Base	SNP adjacent sequence
HIGH	chrI	2789492	Cje I	CCANNNNNNGT	G	GCCCAAAAATGCCTTTATTGG	A	GCCCAAAAATACCTTTATTGG	SPLICE_SITE_DONOR	W03D8.1	gbrowse
HIGH	chrI	2789492	EcoE I	GAGNNNNNNNATGC	G	AGAGCCCAAAAATGCCTTTATTGGTTT	A	AGAGCCCAAAAATACCTTTATTGGTTT	SPLICE_SITE_DONOR	W03D8.1	gbrowse
HIGH	chrI	2789492	HgiE II	ACCNNNNNNGGT	G	AGCCCAAAAATGCCTTTATTGGT	A	AGCCCAAAAATACCTTTATTGGT	SPLICE_SITE_DONOR	W03D8.1	gbrowse
HIGH	chrI	4117105	Dde I	CTNAG	T	GCTCTAAGG	A	GCTGAAAGG	STOP_GAINED	H31G24.3	gbrowse
HIGH	chrI	5732569	Mae II	ACGT	A	TACATTT	G	TACGTTT	STOP_GAINED	F56H1.3	gbrowse
HIGH	chrI	12865016	Xsp I	CTAG	T	TCCTAGC	C	TCCCAGC	STOP_GAINED	clec-105	gbrowse
HIGH	chrI	13262344	StyLT I	CAGAG	T	AACTTTGGA	C	AACTCTGGA	SPLICE_SITE_ACCEPTOR	F44F1.6	gbrowse
HIGH	chrI	13617681	Apo I	RAATTY	A	TTTGAAAATTT	C	TTTGACAATTT	SPLICE_SITE_DONOR	agef-1	gbrowse
HIGH	chrI	13839239	BscG I	CCCGT	G	ACCCGTTTC	A	ACCCATTTC	START_LOST	W04A8.1	gbrowse
HIGH	chrI	14255706	TspE I	AATT	A	AATAATT	C	AATCATT	STOP_GAINED	K04H8.3	gbrowse
MODERATE	chrI	2586118	Bal I	TGGCCA	T	TTCCGTGGCCA	A	TTCCGAGGCCA	NON_SYNONYMOUS_CODING	fbp-1	gbrowse
MODERATE	chrI	2586118	Dsa I	CCRYGG	T	TTCCGTGGCCA	A	TTCCGAGGCCA	NON_SYNONYMOUS_CODING	fbp-1	gbrowse
MODERATE	chrI	2586118	Eae I	YGGCCR	T	TTCCGTGGCCA	A	TTCCGAGGCCA	NON_SYNONYMOUS_CODING	fbp-1	gbrowse
MODERATE	chrI	2586118	Mnl I	CCTC	T	CCGTGGC	A	CCGAGGC	NON_SYNONYMOUS_CODING	fbp-1	gbrowse
MODERATE	chrI	2611709	StySJ I	GAGNNNNNNGTRC	A	AATGAGGATCAAATGCTGTTGTCGT	G	AATGAGGATCAAGTGCTGTTGTCGT	NON_SYNONYMOUS_CODING	ctn-1	gbrowse
MODERATE	chrI	2628163	Alu I	AGCT	T	AGCTAAA	G	AGCGAAA	NON_SYNONYMOUS_CODING	cars-1	gbrowse
MODERATE	chrI	2628163	CviJ I	RGCY	T	AGCTAAA	G	AGCGAAA	NON_SYNONYMOUS_CODING	cars-1	gbrowse
MODERATE	chrI	2676690	Nla III	CATG	T	CATTATG	C	CATCATG	NON_SYNONYMOUS_CODING	F32B5.7	gbrowse
MODERATE	chrI	2692906	Mcr I	CGRYCG	C	CCGGTCGGAAG	T	CCGGTTGGAAG	NON_SYNONYMOUS_CODING	F32B5.3	gbrowse
MODERATE	chrI	2737555	Bbv II	GAAGAC	A	CGAGAATCTTC	G	CGAGAGTCTTC	NON_SYNONYMOUS_CODING	Y71F9B.8	gbrowse
MODERATE	chrI	2737555	Mly I	GACTC	A	GAGAATCTT	G	GAGAGTCTT	NON_SYNONYMOUS_CODING	Y71F9B.8	gbrowse
MODERATE	chrI	2737555	Ple I	GAGTC	A	GAGAATCTT	G	GAGAGTCTT	NON_SYNONYMOUS_CODING	Y71F9B.8	gbrowse
MODERATE	chrI	2737555	Tfi I	GAWTC	A	GAGAATCTT	G	GAGAGTCTT	NON_SYNONYMOUS_CODING	Y71F9B.8	gbrowse
MODERATE	chrI	2775526	SfaN I	GCATC	A	GCATAAGTG	C	GCATCAGTG	NON_SYNONYMOUS_CODING	sop-3	gbrowse
MODERATE	chrI	2775526	TspR I	CAGTG	A	GCATAAGTG	C	GCATCAGTG	NON_SYNONYMOUS_CODING	sop-3	gbrowse
MODERATE	chrI	2788846	BspH I	TCATGA	G	CTCATGAAAGC	C	CTCATCAAAGC	NON_SYNONYMOUS_CODING	W03D8.1	gbrowse
MODERATE	chrI	2788846	Msl I	CAYNNNNRTG	G	CATCCTCATGAAAGCACAG	C	CATCCTCATCAAAGCACAG	NON_SYNONYMOUS_CODING	W03D8.1	gbrowse
MODERATE	chrI	2788846	Nla III	CATG	G	CATGAAA	C	CATCAAA	NON_SYNONYMOUS_CODING	W03D8.1	gbrowse
MODERATE	chrI	2796625	Tsp4C I	ACNGT	T	GTCATAGTT	C	TTCACAGTT	NON_SYNONYMOUS_CODING	W03D8.7	gbrowse
MODERATE	chrI	2798594	Bsb I	CAACAC	T	TTCGATAACAC	C	TTCGACAACAC	NON_SYNONYMOUS_CODING	W03D8.2	gbrowse
MODERATE	chrI	2804942	Aat II	GACGTC	A	CAGACATCCAC	G	CAGACGTCCAC	NON_SYNONYMOUS_CODING	itx-1	gbrowse
MODERATE	chrI	2804942	Fok I	GGATG	A	AGACATCCA	G	AGACGTCCA	NON_SYNONYMOUS_CODING	itx-1	gbrowse
MODERATE	chrI	2804942	Hin1 I	GRCGYC	A	CAGACATCCAC	G	CAGACGTCCAC	NON_SYNONYMOUS_CODING	itx-1	gbrowse
MODERATE	chrI	2804942	Mae II	ACGT	A	GACATCC	G	GACGTCC	NON_SYNONYMOUS_CODING	itx-1	gbrowse
MODERATE	chrI	2808878	BsaB I	GATNNNNATC	T	AAAATGAGATGCCCATCAG	A	AAAATGAGAAGCCCATTAG	NON_SYNONYMOUS_CODING	itx-1	gbrowse
MODERATE	chrI	2808878	CviJ I	RGCY	T	AGATGCC	A	AGAAGCC	NON_SYNONYMOUS_CODING	itx-1	gbrowse
MODERATE	chrI	2808878	SfaN I	GCATC	T	GAGATGCCC	A	GAGAAGCCC	NON_SYNONYMOUS_CODING	itx-1	gbrowse
MODERATE	chrI	2809260	Hga I	GACGC	A	AGACACCAC	G	AGACGCCAC	NON_SYNONYMOUS_CODING	itx-1	gbrowse
MODERATE	chrI	2809260	Hin1 I	GRCGYC	A	TAGACACCACA	G	TAGACGCCACA	NON_SYNONYMOUS_CODING	itx-1	gbrowse
MODERATE	chrI	2813052	Hph I	GGTGA	T	AATCTCCTA	A	AATCACCTA	NON_SYNONYMOUS_CODING	itx-1	gbrowse
MODERATE	chrI	2846773	Alu I	AGCT	A	AAGATGT	C	AAGCTGT	NON_SYNONYMOUS_CODING	ccb-2	gbrowse
MODERATE	chrI	2846773	CviJ I	RGCY	A	AAGATGT	C	AAGCTGT	NON_SYNONYMOUS_CODING	ccb-2	gbrowse
MODERATE	chrI	2852513	Cac8 I	GCNNGC	T	GCAGGTAGGTG	C	GCAGGCAGGTG	NON_SYNONYMOUS_CODING	W10C8.4	gbrowse
MODERATE	chrI	2852513	UbaE I	CACCTGC	T	GGCAGGTAGGTGG	C	GGCAGGCAGGTGG	NON_SYNONYMOUS_CODING	W10C8.4	gbrowse
MODERATE	chrI	2854893	Mme I	TCCRAC	T	ATGGTTGGAAT	G	ATGGTGGGAAT	NON_SYNONYMOUS_CODING	W10C8.5	gbrowse
MODERATE	chrI	2854893	Van91 I	CCANNNNNTGG	T	ATCCAATGGTTGGAATTCCTT	G	ATCCAATGGTGGGAATTCCTT	NON_SYNONYMOUS_CODING	W10C8.5	gbrowse
MODERATE	chrI	2855126	Aat II	GACGTC	T	ACGACTTCCTT	G	ACGACGTCCTT	NON_SYNONYMOUS_CODING	W10C8.5	gbrowse
MODERATE	chrI	2855126	Hin1 I	GRCGYC	T	ACGACTTCCTT	G	ACGACGTCCTT	NON_SYNONYMOUS_CODING	W10C8.5	gbrowse
MODERATE	chrI	2855126	Mae II	ACGT	T	GACTTCC	G	GACGTCC	NON_SYNONYMOUS_CODING	W10C8.5	gbrowse
MODERATE	chrI	2855126	Tth111 I	GACNNNGTC	T	TCGACGACTTCCTTGGT	G	TCGACGACGTCCTTGGT	NON_SYNONYMOUS_CODING	W10C8.5	gbrowse
MODERATE	chrI	2864272	Bbv I	GCAGC	C	GCAGCCCCG	T	GCAGTCCCG	NON_SYNONYMOUS_CODING	Y71F9AL.11	gbrowse
MODERATE	chrI	2864272	CviJ I	RGCY	C	CAGCCCC	T	CAGTCCC	NON_SYNONYMOUS_CODING	Y71F9AL.11	gbrowse
MODERATE	chrI	2864272	Fin I	GGGAC	C	GCAGCCCCG	T	GCAGTCCCG	NON_SYNONYMOUS_CODING	Y71F9AL.11	gbrowse
MODERATE	chrI	2864272	Fnu4H I	GCNGC	C	GCAGCCCCG	T	GCAGTCCCG	NON_SYNONYMOUS_CODING	Y71F9AL.11	gbrowse
MODERATE	chrI	2864272	Mwo I	GCNNNNNNNGC	C	GCAGCAGCAGCCCCGTTTTGT	T	GCAGCAGCAGTCCCGTTTTGT	NON_SYNONYMOUS_CODING	Y71F9AL.11	gbrowse
MODERATE	chrI	2864272	Tse I	GCWGC	C	GCAGCCCCG	T	GCAGTCCCG	NON_SYNONYMOUS_CODING	Y71F9AL.11	gbrowse
MODERATE	chrI	2883947	Mae II	ACGT	G	AACGTGG	T	AACTTGG	NON_SYNONYMOUS_CODING	arx-1	gbrowse
MODERATE	chrI	2928549	Afl III	ACRYGT	T	ACGCGTCAAAG	C	ACGCGCCAAAG	NON_SYNONYMOUS_CODING	trap-1	gbrowse
MODERATE	chrI	2928549	Hae IV	GAYNNNNNRTC	T	AGATGACGCGTCAAAGAACTC	C	AGATGACGCGCCAAAGAACTC	NON_SYNONYMOUS_CODING	trap-1	gbrowse
MODERATE	chrI	2928549	Hga I	GACGC	T	CGCGTCAAA	C	CGCGCCAAA	NON_SYNONYMOUS_CODING	trap-1	gbrowse
MODERATE	chrI	2928549	Hha I	GCGC	T	GCGTCAA	C	GCGCCAA	NON_SYNONYMOUS_CODING	trap-1	gbrowse
MODERATE	chrI	2928549	Hin4 I	GABNNNNNVTC	T	AGATGACGCGTCAAAGAACTC	C	AGATGACGCGCCAAAGAACTC	NON_SYNONYMOUS_CODING	trap-1	gbrowse
MODERATE	chrI	2928549	Mlu I	ACGCGT	T	ACGCGTCAAAG	C	ACGCGCCAAAG	NON_SYNONYMOUS_CODING	trap-1	gbrowse
MODERATE	chrI	3835201	Afa I	GTAC	T	CAGTACT	C	CAGCACT	NON_SYNONYMOUS_CODING	F53F10.1	gbrowse
MODERATE	chrI	3835201	Sca I	AGTACT	T	AACAGTACTGA	C	AACAGCACTGA	NON_SYNONYMOUS_CODING	F53F10.1	gbrowse
MODERATE	chrI	3835201	Tat I	WGTACW	T	AACAGTACTGA	C	AACAGCACTGA	NON_SYNONYMOUS_CODING	F53F10.1	gbrowse
MODERATE	chrI	3835201	TspR I	CAGTG	T	ACAGTACTG	C	ACAGCACTG	NON_SYNONYMOUS_CODING	F53F10.1	gbrowse
MODERATE	chrI	3835201	Tsp4C I	ACNGT	T	ACAGTACTG	C	ACAGCACTG	NON_SYNONYMOUS_CODING	F53F10.1	gbrowse
MODERATE	chrI	6443280	Aci I	CCGC	A	TCCACCA	G	TCCGCCA	NON_SYNONYMOUS_CODING	T23H2.3	gbrowse
MODERATE	chrI	6443280	Eci I	TCCGCC	A	GATCCACCATT	G	GATCCGCCATT	NON_SYNONYMOUS_CODING	T23H2.3	gbrowse
MODERATE	chrI	8698588	Mnl I	CCTC	A	TTTACTC	C	TTTCCTC	NON_SYNONYMOUS_CODING	tlf-1	gbrowse
MODERATE	chrI	10271792	Bcc I	CCATC	C	CCTCCATCA	G	CCTCGATCA	NON_SYNONYMOUS_CODING	ZC247.1	gbrowse
MODERATE	chrI	10271792	CjeP I	CCANNNNNNNTC	C	TCCGATTCCTCCATCACAACTGG	G	TCCGATTCCTCGATCACAACTGG	NON_SYNONYMOUS_CODING	ZC247.1	gbrowse
MODERATE	chrI	10271792	Mbo I	GATC	C	CTCCATC	G	CTCGATC	NON_SYNONYMOUS_CODING	ZC247.1	gbrowse
MODERATE	chrI	10271792	Sau3A I	GATC	C	CTCCATC	G	CTCGATC	NON_SYNONYMOUS_CODING	ZC247.1	gbrowse
MODERATE	chrI	10271792	Taq I	TCGA	C	CTCCATC	G	CTCGATC	NON_SYNONYMOUS_CODING	ZC247.1	gbrowse
MODERATE	chrI	10732644	EcoT22 I	ATGCAT	A	TGTTGATGCAT	G	TGTTGGTGCAT	NON_SYNONYMOUS_CODING	B0205.11	gbrowse
MODERATE	chrI	10732644	Hin4 I	GABNNNNNVTC	A	GGAGTTGTTGATGCATGCTCT	G	GGAGTTGTTGGTGCATGCTCT	NON_SYNONYMOUS_CODING	B0205.11	gbrowse
MODERATE	chrI	10732644	SfaN I	GCATC	A	GTTGATGCA	G	GTTGGTGCA	NON_SYNONYMOUS_CODING	B0205.11	gbrowse
MODERATE	chrI	10732644	StySJ I	GAGNNNNNNGTRC	A	GTGGAGTTGTTGATGCATGCTCTTT	G	GTGGAGTTGTTGGTGCATGCTCTTT	NON_SYNONYMOUS_CODING	B0205.11	gbrowse
MODERATE	chrI	13056000	Bcef I	ACGGC	T	GCCGTGTAG	A	GCCGAGTAG	NON_SYNONYMOUS_CODING	npr-14	gbrowse
MODERATE	chrI	13056000	Bcg I	GCANNNNNNTCG	T	GAGTTCGGCCGTGTAGTATGCTG	A	GAGTTCGGCCGAGTAGTATGCTG	NON_SYNONYMOUS_CODING	npr-14	gbrowse
MODERATE	chrI	13056157	Aci I	CCGC	G	TCGGCGG	T	TCGTTGG	NON_SYNONYMOUS_CODING	nhr-85	gbrowse
MODERATE	chrI	13056157	CjeP I	CCANNNNNNNTC	G	GGAGAGTGTCGGCGGCGCAGGCG	T	GGAGAGTGTCGTTGGCACAGGCG	NON_SYNONYMOUS_CODING	nhr-85	gbrowse
MODERATE	chrI	13056157	Fnu4H I	GCNGC	G	GTCGGCGGC	T	GTCGTTGGC	NON_SYNONYMOUS_CODING	nhr-85	gbrowse
MODERATE	chrI	13056157	Mwo I	GCNNNNNNNGC	G	GAGAGTGTCGGCGGCGCAGGC	T	GAGAGTGTCGTTGGCACAGGC	NON_SYNONYMOUS_CODING	nhr-85	gbrowse
MODERATE	chrI	13056157	Tau I	GCSGC	G	GTCGGCGGC	T	GTCGTTGGC	NON_SYNONYMOUS_CODING	nhr-85	gbrowse
MODERATE	chrI	13056162	Cac8 I	GCNNGC	G	GCGGCGCAGGC	A	TTGGCACAGGC	NON_SYNONYMOUS_CODING	nhr-85	gbrowse
MODERATE	chrI	13056162	Hha I	GCGC	G	GGCGCAG	A	GGCACAG	NON_SYNONYMOUS_CODING	nhr-85	gbrowse
MODERATE	chrI	13056162	Mwo I	GCNNNNNNNGC	G	TGTCGGCGGCGCAGGCGATAC	A	TGTCGTTGGCACAGGCGATAC	NON_SYNONYMOUS_CODING	nhr-85	gbrowse
MODERATE	chrI	13056198	Hinf I	GANTC	A	ATCAAAATC	G	ATCAGAATC	NON_SYNONYMOUS_CODING	nhr-85	gbrowse
MODERATE	chrI	13056198	Tfi I	GAWTC	A	ATCAAAATC	G	ATCAGAATC	NON_SYNONYMOUS_CODING	nhr-85	gbrowse
MODERATE	chrI	13057055	BsmA I	GTCTC	A	GAGAAATCT	C	GAGACATCT	NON_SYNONYMOUS_CODING	nhr-85	gbrowse
MODERATE	chrI	13066980	Afa I	GTAC	G	TCCGTAC	A	TCCATAC	NON_SYNONYMOUS_CODING	Y26D4A.2	gbrowse
MODERATE	chrI	13067260	Acc I	GTMKAC	T	AGTGTTTACTG	A	AGTGTATACTG	NON_SYNONYMOUS_CODING	Y26D4A.2	gbrowse
MODERATE	chrI	13067260	Bst1107 I	GTATAC	T	AGTGTTTACTG	A	AGTGTATACTG	NON_SYNONYMOUS_CODING	Y26D4A.2	gbrowse
MODERATE	chrI	13067479	Hinc II	GTYRAC	G	GGAAAGTTGAC	A	GGAAAATCGAC	NON_SYNONYMOUS_CODING	Y26D4A.2	gbrowse
MODERATE	chrI	13067586	TspR I	CAGTG	G	CACTGTTGT	A	CACTATTGT	NON_SYNONYMOUS_CODING	Y26D4A.2	gbrowse
MODERATE	chrI	13067586	Tsp4C I	ACNGT	G	CACTGTTGT	A	CACTATTGT	NON_SYNONYMOUS_CODING	Y26D4A.2	gbrowse
MODERATE	chrI	13067622	CviR I	TGCA	G	TATGCAG	C	TATCCTG	NON_SYNONYMOUS_CODING	Y26D4A.2	gbrowse
MODERATE	chrI	13067622	Nde I	CATATG	G	CATATGCAGAT	C	CATATCCTGAT	NON_SYNONYMOUS_CODING	Y26D4A.2	gbrowse
MODERATE	chrI	13067826	Afa I	GTAC	T	GTGTACT	C	GTGCACT	NON_SYNONYMOUS_CODING	Y26D4A.2	gbrowse
MODERATE	chrI	13067826	Afl III	ACRYGT	T	ACGTGTACTTC	C	ACGTGCACTTC	NON_SYNONYMOUS_CODING	Y26D4A.2	gbrowse
MODERATE	chrI	13067826	ApaL I	GTGCAC	T	ACGTGTACTTC	C	ACGTGCACTTC	NON_SYNONYMOUS_CODING	Y26D4A.2	gbrowse
MODERATE	chrI	13067826	Bsp1286 I	GDGCHC	T	ACGTGTACTTC	C	ACGTGCACTTC	NON_SYNONYMOUS_CODING	Y26D4A.2	gbrowse
MODERATE	chrI	13067826	CviR I	TGCA	T	GTGTACT	C	GTGCACT	NON_SYNONYMOUS_CODING	Y26D4A.2	gbrowse
MODERATE	chrI	13067826	HgiA I	GWGCWC	T	ACGTGTACTTC	C	ACGTGCACTTC	NON_SYNONYMOUS_CODING	Y26D4A.2	gbrowse
MODERATE	chrI	13067826	Tat I	WGTACW	T	ACGTGTACTTC	C	ACGTGCACTTC	NON_SYNONYMOUS_CODING	Y26D4A.2	gbrowse
MODERATE	chrI	13067846	Fok I	GGATG	A	TTCAACCGT	T	TTCATCCAT	NON_SYNONYMOUS_CODING	Y26D4A.2	gbrowse
MODERATE	chrI	13067846	Tsp4C I	ACNGT	A	TTCAACCGT	T	TTCATCCAT	NON_SYNONYMOUS_CODING	Y26D4A.2	gbrowse
MODERATE	chrI	13068023	Aci I	CCGC	C	GGACCGC	A	GGAACGC	NON_SYNONYMOUS_CODING	Y26D4A.2	gbrowse
MODERATE	chrI	13068023	Ava II	GGWCC	C	TGGACCGCG	A	TGGAACGCG	NON_SYNONYMOUS_CODING	Y26D4A.2	gbrowse
MODERATE	chrI	13068023	BmgT120 I	GGNCC	C	TGGACCGCG	A	TGGAACGCG	NON_SYNONYMOUS_CODING	Y26D4A.2	gbrowse
MODERATE	chrI	13068023	Cfr13 I	GGNCC	C	TGGACCGCG	A	TGGAACGCG	NON_SYNONYMOUS_CODING	Y26D4A.2	gbrowse
MODERATE	chrI	13068023	VpaK11B I	GGWCC	C	TGGACCGCG	A	TGGAACGCG	NON_SYNONYMOUS_CODING	Y26D4A.2	gbrowse
MODERATE	chrI	13068065	Mae II	ACGT	C	ACGCTAT	T	ACGTTGT	NON_SYNONYMOUS_CODING	Y26D4A.2	gbrowse
MODERATE	chrI	13068067	Hinc II	GTYRAC	A	ACGCTATCAAC	G	ACGTTGTCAAC	NON_SYNONYMOUS_CODING	Y26D4A.2	gbrowse
MODERATE	chrI	13068079	Hph I	GGTGA	A	ATACAGTGA	G	ATACGGTGA	NON_SYNONYMOUS_CODING	Y26D4A.2	gbrowse
MODERATE	chrI	13068079	TspR I	CAGTG	A	ATACAGTGA	G	ATACGGTGA	NON_SYNONYMOUS_CODING	Y26D4A.2	gbrowse
MODERATE	chrI	13068156	Mse I	TTAA	G	TCAGAGA	A	TTAATGA	NON_SYNONYMOUS_CODING	Y26D4A.2	gbrowse
MODERATE	chrI	13068156	StyLT I	CAGAG	G	GTCAGAGAA	A	GTTAATGAA	NON_SYNONYMOUS_CODING	Y26D4A.2	gbrowse
MODERATE	chrI	13068157	StyLT I	CAGAG	A	TCAGAGAAG	T	TTAATGAAG	NON_SYNONYMOUS_CODING	Y26D4A.2	gbrowse
MODERATE	chrI	13068163	Alu I	AGCT	C	AGACGCT	A	AGAAGCT	NON_SYNONYMOUS_CODING	Y26D4A.2	gbrowse
MODERATE	chrI	13068163	Bbv II	GAAGAC	C	GAAGACGCTAT	A	GAAGAAGCTAC	NON_SYNONYMOUS_CODING	Y26D4A.2	gbrowse
MODERATE	chrI	13068163	CviJ I	RGCY	C	AGACGCT	A	AGAAGCT	NON_SYNONYMOUS_CODING	Y26D4A.2	gbrowse
MODERATE	chrI	13068163	Hga I	GACGC	C	AAGACGCTA	A	AAGAAGCTA	NON_SYNONYMOUS_CODING	Y26D4A.2	gbrowse
MODERATE	chrI	13069792	Mae III	GTNAC	T	TTTGTCACT	C	TTTGCCACT	NON_SYNONYMOUS_CODING	clec-107	gbrowse
MODERATE	chrI	13069792	Mwo I	GCNNNNNNNGC	T	GGCCATTTTGTCACTGTTGCA	C	GGCCATTTTGCCACTGTCGCA	NON_SYNONYMOUS_CODING	clec-107	gbrowse
MODERATE	chrI	13069792	Tsp45 I	GTSAC	T	TTTGTCACT	C	TTTGCCACT	NON_SYNONYMOUS_CODING	clec-107	gbrowse
MODERATE	chrI	13069812	Aci I	CCGC	C	CACCGCA	T	CTTTGCA	NON_SYNONYMOUS_CODING	clec-107	gbrowse
MODERATE	chrI	13069812	BsiY I	CCNNNNNNNGG	C	ATCGTTCCACCGCAAATAGGC	T	ATCGTTCCTTTGCAAATATGC	NON_SYNONYMOUS_CODING	clec-107	gbrowse
MODERATE	chrI	13069812	CviR I	TGCA	C	CACCGCA	T	CTTTGCA	NON_SYNONYMOUS_CODING	clec-107	gbrowse
MODERATE	chrI	13069921	Mwo I	GCNNNNNNNGC	T	GGAGGATTGCTACTAAAGCCC	C	GGAGGATTCCCACTAAAGCCC	NON_SYNONYMOUS_CODING	clec-107	gbrowse
MODERATE	chrI	13069948	Bcc I	CCATC	G	GATGGTTCA	T	GATGTTTCA	NON_SYNONYMOUS_CODING	clec-107	gbrowse
MODERATE	chrI	13069948	Drd II	GAACCA	G	CGATGGTTCAC	T	CGATGTTTCAC	NON_SYNONYMOUS_CODING	clec-107	gbrowse
MODERATE	chrI	13070081	BsiY I	CCNNNNNNNGG	T	ACCAAAATCTTGTTCGAAAGG	G	ACCAAAATCTGGTTCAAAAAN	NON_SYNONYMOUS_CODING	clec-107	gbrowse
MODERATE	chrI	13070081	Drd II	GAACCA	T	AATCTTGTTCG	G	AATCTGGTTCA	NON_SYNONYMOUS_CODING	clec-107	gbrowse
MODERATE	chrI	13070081	Van91 I	CCANNNNNTGG	T	ACCAAAATCTTGTTCGAAAGG	G	ACCAAAATCTGGTTCAAAAAN	NON_SYNONYMOUS_CODING	clec-107	gbrowse
MODERATE	chrI	13070950	CjeP I	CCANNNNNNNTC	C	ATTTCCCATCACCAAAGCAAATC	G	ATTTCCCATCAGCAAAGCAAATC	NON_SYNONYMOUS_CODING	clec-107	gbrowse
MODERATE	chrI	13070950	Hph I	GGTGA	C	ATCACCAAA	G	ATCAGCAAA	NON_SYNONYMOUS_CODING	clec-107	gbrowse
MODERATE	chrI	13070973	Bcc I	CCATC	C	ATTCCATCC	T	ATTCTATCC	NON_SYNONYMOUS_CODING	clec-107	gbrowse
MODERATE	chrI	13070973	BstX I	CCANNNNNNTGG	C	TTCATACATTCCATCCAAGTGGC	T	TTCATACATTCTATCCAAGTGGC	NON_SYNONYMOUS_CODING	clec-107	gbrowse
MODERATE	chrI	13070973	Fok I	GGATG	C	ATTCCATCC	T	ATTCTATCC	NON_SYNONYMOUS_CODING	clec-107	gbrowse
MODERATE	chrI	13070973	Msl I	CAYNNNNRTG	C	CATACATTCCATCCAAGTG	T	CATACATTCTATCCAAGTG	NON_SYNONYMOUS_CODING	clec-107	gbrowse
MODERATE	chrI	13081554	CviJ I	RGCY	G	CAGGCTC	A	CAGACTC	NON_SYNONYMOUS_CODING	clec-108	gbrowse
MODERATE	chrI	13081554	Hinf I	GANTC	G	CCAGGCTCC	A	CCAGACTCC	NON_SYNONYMOUS_CODING	clec-108	gbrowse
MODERATE	chrI	13081554	Mly I	GACTC	G	CCAGGCTCC	A	CCAGACTCC	NON_SYNONYMOUS_CODING	clec-108	gbrowse
MODERATE	chrI	13081554	Mva I	CCWGG	G	CCAGGCTCC	A	CCAGACTCC	NON_SYNONYMOUS_CODING	clec-108	gbrowse
MODERATE	chrI	13081554	Nla IV	GGNNCC	G	TCCAGGCTCCA	A	TCCAGACTCCA	NON_SYNONYMOUS_CODING	clec-108	gbrowse
MODERATE	chrI	13081554	Ple I	GAGTC	G	CCAGGCTCC	A	CCAGACTCC	NON_SYNONYMOUS_CODING	clec-108	gbrowse
MODERATE	chrI	13081554	ScrF I	CCNGG	G	CCAGGCTCC	A	CCAGACTCC	NON_SYNONYMOUS_CODING	clec-108	gbrowse
MODERATE	chrI	13081591	BsmA I	GTCTC	C	ATGACACAG	G	ATGAGACAT	NON_SYNONYMOUS_CODING	clec-108	gbrowse
MODERATE	chrI	13081596	Afl III	ACRYGT	T	CACAGTTTTGG	G	GACATGTCTGG	NON_SYNONYMOUS_CODING	clec-108	gbrowse
MODERATE	chrI	13081596	BspLU11 I	ACATGT	T	CACAGTTTTGG	G	GACATGTCTGG	NON_SYNONYMOUS_CODING	clec-108	gbrowse
MODERATE	chrI	13081596	Nla III	CATG	T	CAGTTTT	G	CATGTCT	NON_SYNONYMOUS_CODING	clec-108	gbrowse
MODERATE	chrI	13081596	Nsp I	RCATGY	T	CACAGTTTTGG	G	GACATGTCTGG	NON_SYNONYMOUS_CODING	clec-108	gbrowse
MODERATE	chrI	13081596	Tsp4C I	ACNGT	T	ACAGTTTTG	G	ACATGTCTG	NON_SYNONYMOUS_CODING	clec-108	gbrowse
MODERATE	chrI	13081874	Mse I	TTAA	T	TCTTTAA	C	TCTCTAA	NON_SYNONYMOUS_CODING	clec-108	gbrowse
MODERATE	chrI	13082150	Apo I	RAATTY	T	GAAATTTCATA	A	GAAATATCATG	NON_SYNONYMOUS_CODING	clec-108	gbrowse
MODERATE	chrI	13082150	CjeP I	CCANNNNNNNTC	T	AAGCGAGAAATTTCATAGTGAAT	A	GTGCAAGAAATATCATGGTGAAT	NON_SYNONYMOUS_CODING	clec-108	gbrowse
MODERATE	chrI	13082150	TspE I	AATT	T	AATTTCA	A	AATATCA	NON_SYNONYMOUS_CODING	clec-108	gbrowse
MODERATE	chrI	13082794	Bcc I	CCATC	T	CAAGTTGGT	A	CAAGATGGT	NON_SYNONYMOUS_CODING	Y26D4A.12	gbrowse
MODERATE	chrI	13083374	Mbo II	GAAGA	T	ACTTTTTCT	C	ATTTCTTCT	NON_SYNONYMOUS_CODING	Y26D4A.8	gbrowse
MODERATE	chrI	13083419	Bsm I	GAATGC	T	CGAATTATCTT	G	CGAATGCTCTT	NON_SYNONYMOUS_CODING	Y26D4A.8	gbrowse
MODERATE	chrI	13083419	TspE I	AATT	T	AATTATC	G	AATGCTC	NON_SYNONYMOUS_CODING	Y26D4A.8	gbrowse
MODERATE	chrI	13083420	Bsm I	GAATGC	A	GAATTATCTTG	C	GAATGCTCTTG	NON_SYNONYMOUS_CODING	Y26D4A.8	gbrowse
MODERATE	chrI	13083431	Cla I	ATCGAT	C	AGGGACTGCTT	T	AGGTATCGATT	NON_SYNONYMOUS_CODING	Y26D4A.8	gbrowse
MODERATE	chrI	13083431	Fin I	GGGAC	C	GGGACTGCT	T	GGTATCGAT	NON_SYNONYMOUS_CODING	Y26D4A.8	gbrowse
MODERATE	chrI	13083431	Taq I	TCGA	C	GGACTGC	T	GTATCGA	NON_SYNONYMOUS_CODING	Y26D4A.8	gbrowse
MODERATE	chrI	13083434	Cla I	ATCGAT	C	GACTGCTTCTG	A	TATCGATTCTG	NON_SYNONYMOUS_CODING	Y26D4A.8	gbrowse
MODERATE	chrI	13083434	Hinf I	GANTC	C	ACTGCTTCT	A	ATCGATTCT	NON_SYNONYMOUS_CODING	Y26D4A.8	gbrowse
MODERATE	chrI	13083434	Mwo I	GCNNNNNNNGC	C	TGAGGGACTGCTTCTGCCGCC	A	TGAGGTATCGATTCTGCCGCC	NON_SYNONYMOUS_CODING	Y26D4A.8	gbrowse
MODERATE	chrI	13083434	Taq I	TCGA	C	CTGCTTC	A	TCGATTC	NON_SYNONYMOUS_CODING	Y26D4A.8	gbrowse
MODERATE	chrI	13083434	Tfi I	GAWTC	C	ACTGCTTCT	A	ATCGATTCT	NON_SYNONYMOUS_CODING	Y26D4A.8	gbrowse
MODERATE	chrI	13083560	Acc I	GTMKAC	T	TGTAGTATACA	C	TGTAGCATACA	NON_SYNONYMOUS_CODING	Y26D4A.8	gbrowse
MODERATE	chrI	13083560	Bst1107 I	GTATAC	T	TGTAGTATACA	C	TGTAGCATACA	NON_SYNONYMOUS_CODING	Y26D4A.8	gbrowse
MODERATE	chrI	13083623	BamH I	GGATCC	T	CGGATTCACGC	C	CGGATCCCTGC	NON_SYNONYMOUS_CODING	Y26D4A.8	gbrowse
MODERATE	chrI	13083623	Bin I	GGATC	T	GGATTCACG	C	GGATCCCTG	NON_SYNONYMOUS_CODING	Y26D4A.8	gbrowse
MODERATE	chrI	13083623	Hinf I	GANTC	T	GGATTCACG	C	GGATCCCTG	NON_SYNONYMOUS_CODING	Y26D4A.8	gbrowse
MODERATE	chrI	13083623	Mbo I	GATC	T	GATTCAC	C	GATCCCT	NON_SYNONYMOUS_CODING	Y26D4A.8	gbrowse
MODERATE	chrI	13083623	Mfl I	RGATCY	T	CGGATTCACGC	C	CGGATCCCTGC	NON_SYNONYMOUS_CODING	Y26D4A.8	gbrowse
MODERATE	chrI	13083623	Nla IV	GGNNCC	T	CGGATTCACGC	C	CGGATCCCTGC	NON_SYNONYMOUS_CODING	Y26D4A.8	gbrowse
MODERATE	chrI	13083623	Sau3A I	GATC	T	GATTCAC	C	GATCCCT	NON_SYNONYMOUS_CODING	Y26D4A.8	gbrowse
MODERATE	chrI	13083623	Tfi I	GAWTC	T	GGATTCACG	C	GGATCCCTG	NON_SYNONYMOUS_CODING	Y26D4A.8	gbrowse
MODERATE	chrI	13083647	Mae II	ACGT	T	ACGTAGT	C	ACGCAGT	NON_SYNONYMOUS_CODING	Y26D4A.8	gbrowse
MODERATE	chrI	13083964	BseM II	CTSAG	G	CTCAGTCCC	A	CTCAATCCC	NON_SYNONYMOUS_CODING	Y26D4A.8	gbrowse
MODERATE	chrI	13083964	Dde I	CTNAG	G	CTCAGTCCC	A	CTCAATCCC	NON_SYNONYMOUS_CODING	Y26D4A.8	gbrowse
MODERATE	chrI	13083964	Drd I	GACNNNNNNGTC	G	TTGACTTCTCAGTCCCTTTTTTC	A	TTGACTTCTCAATCCCTTTTTTC	NON_SYNONYMOUS_CODING	Y26D4A.8	gbrowse
MODERATE	chrI	13083964	Fin I	GGGAC	G	CTCAGTCCC	A	CTCAATCCC	NON_SYNONYMOUS_CODING	Y26D4A.8	gbrowse
MODERATE	chrI	13084117	Bcn I	CCSGG	C	TATCCCGGA	T	TATCTCGGA	NON_SYNONYMOUS_CODING	Y26D4A.8	gbrowse
MODERATE	chrI	13084117	Hap II	CCGG	C	ATCCCGG	T	ATCTCGG	NON_SYNONYMOUS_CODING	Y26D4A.8	gbrowse
MODERATE	chrI	13084117	Msp I	CCGG	C	ATCCCGG	T	ATCTCGG	NON_SYNONYMOUS_CODING	Y26D4A.8	gbrowse
MODERATE	chrI	13084117	ScrF I	CCNGG	C	TATCCCGGA	T	TATCTCGGA	NON_SYNONYMOUS_CODING	Y26D4A.8	gbrowse
MODERATE	chrI	13084135	Apo I	RAATTY	T	CAAATTCTTCC	C	CAAATCCTTCC	NON_SYNONYMOUS_CODING	Y26D4A.8	gbrowse
MODERATE	chrI	13084135	Mbo II	GAAGA	T	AAATTCTTC	C	AAATCCTTC	NON_SYNONYMOUS_CODING	Y26D4A.8	gbrowse
MODERATE	chrI	13084135	TspE I	AATT	T	AATTCTT	C	AATCCTT	NON_SYNONYMOUS_CODING	Y26D4A.8	gbrowse
MODERATE	chrI	13084171	Apo I	RAATTY	G	TCTGAGAATTC	T	TCTGATAATTC	NON_SYNONYMOUS_CODING	Y26D4A.8	gbrowse
MODERATE	chrI	13084171	BseM II	CTSAG	G	CTGAGAATT	T	CTGATAATT	NON_SYNONYMOUS_CODING	Y26D4A.8	gbrowse
MODERATE	chrI	13084171	Dde I	CTNAG	G	CTGAGAATT	T	CTGATAATT	NON_SYNONYMOUS_CODING	Y26D4A.8	gbrowse
MODERATE	chrI	13084171	EcoR I	GAATTC	G	TCTGAGAATTC	T	TCTGATAATTC	NON_SYNONYMOUS_CODING	Y26D4A.8	gbrowse
MODERATE	chrI	13084235	Ksp632 I	CTCTTC	C	CTCTTCAAGTT	T	CTCTTTAAGTT	NON_SYNONYMOUS_CODING	Y26D4A.8	gbrowse
MODERATE	chrI	13084235	Mbo II	GAAGA	C	TCTTCAAGT	T	TCTTTAAGT	NON_SYNONYMOUS_CODING	Y26D4A.8	gbrowse
MODERATE	chrI	13084235	Mse I	TTAA	C	CTTCAAG	T	CTTTAAG	NON_SYNONYMOUS_CODING	Y26D4A.8	gbrowse
MODERATE	chrI	13084294	TspE I	AATT	A	TGGAATT	T	TGGTATT	NON_SYNONYMOUS_CODING	Y26D4A.8	gbrowse
MODERATE	chrI	13108138	Alu I	AGCT	C	AAGCTGG	T	AAGTTGG	NON_SYNONYMOUS_CODING	C17H1.14	gbrowse
MODERATE	chrI	13108138	Cac8 I	GCNNGC	C	CAAAGCTGGCT	T	CAAAGTTGGCT	NON_SYNONYMOUS_CODING	C17H1.14	gbrowse
MODERATE	chrI	13108138	CviJ I	RGCY	C	AAGCTGG	T	AAGTTGG	NON_SYNONYMOUS_CODING	C17H1.14	gbrowse
MODERATE	chrI	13108243	Ava I	CYCGRG	C	AGATTCCCGAG	T	AGATTTCCGAA	NON_SYNONYMOUS_CODING	C17H1.14	gbrowse
MODERATE	chrI	13108243	BmeT110 I	CYCGRG	C	AGATTCCCGAG	T	AGATTTCCGAA	NON_SYNONYMOUS_CODING	C17H1.14	gbrowse
MODERATE	chrI	13108243	Hinf I	GANTC	C	GATTCCCGA	T	GATTTCCGA	NON_SYNONYMOUS_CODING	C17H1.14	gbrowse
MODERATE	chrI	13108243	Tfi I	GAWTC	C	GATTCCCGA	T	GATTTCCGA	NON_SYNONYMOUS_CODING	C17H1.14	gbrowse
MODERATE	chrI	13108288	Hinc II	GTYRAC	A	GTTTCATTAAC	G	GTTTCGTTAAC	NON_SYNONYMOUS_CODING	C17H1.14	gbrowse
MODERATE	chrI	13108288	Hpa I	GTTAAC	A	GTTTCATTAAC	G	GTTTCGTTAAC	NON_SYNONYMOUS_CODING	C17H1.14	gbrowse
MODERATE	chrI	13108304	Taq I	TCGA	C	GTTCGAT	T	GTTTGAT	NON_SYNONYMOUS_CODING	C17H1.14	gbrowse
MODERATE	chrI	13108328	Mbo II	GAAGA	C	TCTTCGTCA	T	TCTTTGTCA	NON_SYNONYMOUS_CODING	C17H1.14	gbrowse
MODERATE	chrI	13108590	Eco57 I	CTGAAG	C	CTTCTCCAGCG	T	CTTCTTCAGCG	NON_SYNONYMOUS_CODING	C17H1.14	gbrowse
MODERATE	chrI	13108590	Gsu I	CTGGAG	C	CTTCTCCAGCG	T	CTTCTTCAGCG	NON_SYNONYMOUS_CODING	C17H1.14	gbrowse
MODERATE	chrI	13108590	Mbo II	GAAGA	C	TTCTCCAGC	T	TTCTTCAGC	NON_SYNONYMOUS_CODING	C17H1.14	gbrowse
MODERATE	chrI	13108636	Mbo II	GAAGA	C	TCTTCTTCG	T	TCTTTTTCG	NON_SYNONYMOUS_CODING	C17H1.14	gbrowse
MODERATE	chrI	13108663	Ava I	CYCGRG	T	TCTCTTGAGTT	C	TCTCTCGAGTT	NON_SYNONYMOUS_CODING	C17H1.14	gbrowse
MODERATE	chrI	13108663	Bce83 I	CTTGAG	T	TCTCTTGAGTT	C	TCTCTCGAGTT	NON_SYNONYMOUS_CODING	C17H1.14	gbrowse
MODERATE	chrI	13108663	BmeT110 I	CYCGRG	T	TCTCTTGAGTT	C	TCTCTCGAGTT	NON_SYNONYMOUS_CODING	C17H1.14	gbrowse
MODERATE	chrI	13108663	Taq I	TCGA	T	TCTTGAG	C	TCTCGAG	NON_SYNONYMOUS_CODING	C17H1.14	gbrowse
MODERATE	chrI	13108663	Xho I	CTCGAG	T	TCTCTTGAGTT	C	TCTCTCGAGTT	NON_SYNONYMOUS_CODING	C17H1.14	gbrowse
MODERATE	chrI	13109545	Mbo I	GATC	T	GATTGGC	C	GATCGGC	NON_SYNONYMOUS_CODING	C17H1.14	gbrowse
MODERATE	chrI	13109545	Sau3A I	GATC	T	GATTGGC	C	GATCGGC	NON_SYNONYMOUS_CODING	C17H1.14	gbrowse
MODERATE	chrI	13109570	Hin4 I	GABNNNNNVTC	T	CACGTGCTCGTTCTTCTTTCC	A	CACGTGCTCGATCTTCTCTCC	NON_SYNONYMOUS_CODING	C17H1.14	gbrowse
MODERATE	chrI	13109570	Mbo I	GATC	T	TCGTTCT	A	TCGATCT	NON_SYNONYMOUS_CODING	C17H1.14	gbrowse
MODERATE	chrI	13109570	Sau3A I	GATC	T	TCGTTCT	A	TCGATCT	NON_SYNONYMOUS_CODING	C17H1.14	gbrowse
MODERATE	chrI	13109570	Taq I	TCGA	T	TCGTTCT	A	TCGATCT	NON_SYNONYMOUS_CODING	C17H1.14	gbrowse
MODERATE	chrI	13109577	BseR I	GAGGAG	T	CTTCTTTCCTT	C	CTTCTCTCCTC	NON_SYNONYMOUS_CODING	C17H1.14	gbrowse
MODERATE	chrI	13109577	Hin4 I	GABNNNNNVTC	T	TCGTTCTTCTTTCCTTCGCTG	C	TCGATCTTCTCTCCTCCGCGG	NON_SYNONYMOUS_CODING	C17H1.14	gbrowse
MODERATE	chrI	13143713	Cac8 I	GCNNGC	G	GGCATGCCTAT	A	GGCATACCTAT	NON_SYNONYMOUS_CODING	F22G12.7	gbrowse
MODERATE	chrI	13143713	Nla III	CATG	G	CATGCCT	A	CATACCT	NON_SYNONYMOUS_CODING	F22G12.7	gbrowse
MODERATE	chrI	13143713	Nsp I	RCATGY	G	GGCATGCCTAT	A	GGCATACCTAT	NON_SYNONYMOUS_CODING	F22G12.7	gbrowse
MODERATE	chrI	13143713	Sph I	GCATGC	G	GGCATGCCTAT	A	GGCATACCTAT	NON_SYNONYMOUS_CODING	F22G12.7	gbrowse
MODERATE	chrI	13143724	TspE I	AATT	A	GAAATTA	C	GAACTTA	NON_SYNONYMOUS_CODING	F22G12.7	gbrowse
MODERATE	chrI	13143735	BsiY I	CCNNNNNNNGG	T	TTAAGCGTCATGGATTGGAAA	G	TTAAACGCCAGGGATTGGAAA	NON_SYNONYMOUS_CODING	F22G12.7	gbrowse
MODERATE	chrI	13143735	Mva I	CCWGG	T	GTCATGGAT	G	GCCAGGGAT	NON_SYNONYMOUS_CODING	F22G12.7	gbrowse
MODERATE	chrI	13143735	Nla III	CATG	T	TCATGGA	G	CCAGGGA	NON_SYNONYMOUS_CODING	F22G12.7	gbrowse
MODERATE	chrI	13143735	ScrF I	CCNGG	T	GTCATGGAT	G	GCCAGGGAT	NON_SYNONYMOUS_CODING	F22G12.7	gbrowse
MODERATE	chrI	13143735	Sec I	CCNNGG	T	CGTCATGGATT	G	CGCCAGGGATT	NON_SYNONYMOUS_CODING	F22G12.7	gbrowse
MODERATE	chrI	13143735	Van91 I	CCANNNNNTGG	T	TTAAGCGTCATGGATTGGAAA	G	TTAAACGCCAGGGATTGGAAA	NON_SYNONYMOUS_CODING	F22G12.7	gbrowse
MODERATE	chrI	13143865	Hinf I	GANTC	A	GGAAATTGA	T	GGAATCTGA	NON_SYNONYMOUS_CODING	F22G12.7	gbrowse
MODERATE	chrI	13143865	Tfi I	GAWTC	A	GGAAATTGA	T	GGAATCTGA	NON_SYNONYMOUS_CODING	F22G12.7	gbrowse
MODERATE	chrI	13143865	TspE I	AATT	A	GAAATTG	T	GAATCTG	NON_SYNONYMOUS_CODING	F22G12.7	gbrowse
MODERATE	chrI	13143866	Hinf I	GANTC	T	GAAATTGAA	C	GAATCTGAA	NON_SYNONYMOUS_CODING	F22G12.7	gbrowse
MODERATE	chrI	13143866	Tfi I	GAWTC	T	GAAATTGAA	C	GAATCTGAA	NON_SYNONYMOUS_CODING	F22G12.7	gbrowse
MODERATE	chrI	13143866	TspE I	AATT	T	AAATTGA	C	AATCTGA	NON_SYNONYMOUS_CODING	F22G12.7	gbrowse
MODERATE	chrI	13144013	Alu I	AGCT	A	AAGATGG	C	AAGCTGG	NON_SYNONYMOUS_CODING	F22G12.7	gbrowse
MODERATE	chrI	13144013	Bcc I	CCATC	A	AAAGATGGA	C	AAAGCTGGA	NON_SYNONYMOUS_CODING	F22G12.7	gbrowse
MODERATE	chrI	13144013	CviJ I	RGCY	A	AAGATGG	C	AAGCTGG	NON_SYNONYMOUS_CODING	F22G12.7	gbrowse
MODERATE	chrI	13144013	Gsu I	CTGGAG	A	TAAAGATGGAG	C	TAAAGCTGGAG	NON_SYNONYMOUS_CODING	F22G12.7	gbrowse
MODERATE	chrI	13144171	Aci I	CCGC	T	TGGTGGA	C	TGGCGGA	NON_SYNONYMOUS_CODING	F22G12.7	gbrowse
MODERATE	chrI	13144171	Eci I	TCCGCC	T	ATTGGTGGAAG	C	ATTGGCGGAAG	NON_SYNONYMOUS_CODING	F22G12.7	gbrowse
MODERATE	chrI	13144203	Mnl I	CCTC	A	CAGAGGA	G	CAGGGGA	NON_SYNONYMOUS_CODING	F22G12.7	gbrowse
MODERATE	chrI	13144203	Mva I	CCWGG	A	CCAGAGGAT	G	CCAGGGGAT	NON_SYNONYMOUS_CODING	F22G12.7	gbrowse
MODERATE	chrI	13144203	ScrF I	CCNGG	A	CCAGAGGAT	G	CCAGGGGAT	NON_SYNONYMOUS_CODING	F22G12.7	gbrowse
MODERATE	chrI	13144203	Sec I	CCNNGG	A	TCCAGAGGATT	G	TCCAGGGGATT	NON_SYNONYMOUS_CODING	F22G12.7	gbrowse
MODERATE	chrI	13144203	StyLT I	CAGAG	A	CCAGAGGAT	G	CCAGGGGAT	NON_SYNONYMOUS_CODING	F22G12.7	gbrowse
MODERATE	chrI	13144281	CviR I	TGCA	C	AATCGCA	T	AATTGCA	NON_SYNONYMOUS_CODING	F22G12.7	gbrowse
MODERATE	chrI	13144281	TspE I	AATT	C	AATCGCA	T	AATTGCA	NON_SYNONYMOUS_CODING	F22G12.7	gbrowse
MODERATE	chrI	13144348	Eco57 I	CTGAAG	A	CTTCAATAGAA	G	CTTCAGGAGAA	NON_SYNONYMOUS_CODING	F22G12.7	gbrowse
MODERATE	chrI	13144402	Eco57 I	CTGAAG	T	TGAACTGAAGA	G	TGAACGGAAAA	NON_SYNONYMOUS_CODING	F22G12.7	gbrowse
MODERATE	chrI	13144428	Bin I	GGATC	C	GATCCATGA	A	GATCAATGA	NON_SYNONYMOUS_CODING	F22G12.7	gbrowse
MODERATE	chrI	13144428	Fba I	TGATCA	C	TGATCCATGAC	A	TGATCAATGAC	NON_SYNONYMOUS_CODING	F22G12.7	gbrowse
MODERATE	chrI	13144428	Msl I	CAYNNNNRTG	C	AACGTGATCCATGACAGTG	A	AACGTGATCAATGACAGCG	NON_SYNONYMOUS_CODING	F22G12.7	gbrowse
MODERATE	chrI	13144428	Nla III	CATG	C	ATCCATG	A	ATCAATG	NON_SYNONYMOUS_CODING	F22G12.7	gbrowse
MODERATE	chrI	13144467	CfrA I	GCANNNNNNNNGTGG	G	ATAACAAAAGAAGGGCAGTGCCAGTGTGG	A	ATAACATAAGAAGGAGAGTGCCAGTGTGG	NON_SYNONYMOUS_CODING	F22G12.7	gbrowse
MODERATE	chrI	13144468	CfrA I	GCANNNNNNNNGTGG	C	TAACAAAAGAAGGGCAGTGCCAGTGTGGA	G	TAACATAAGAAGGAGAGTGCCAGTGTGGA	NON_SYNONYMOUS_CODING	F22G12.7	gbrowse
MODERATE	chrI	13144468	TspR I	CAGTG	C	AGGGCAGTG	G	AGGAGAGTG	NON_SYNONYMOUS_CODING	F22G12.7	gbrowse
MODERATE	chrI	13145531	Bcg I	GCANNNNNNTCG	G	GCAATATAGTCGGATGCAACAGG	A	ACAATATAGTCAGATGCAACAGG	NON_SYNONYMOUS_CODING	F22G12.7	gbrowse
MODERATE	chrI	13145531	Fok I	GGATG	G	AGTCGGATG	A	AGTCAGATG	NON_SYNONYMOUS_CODING	F22G12.7	gbrowse
MODERATE	chrI	13145531	Mme I	TCCRAC	G	TAGTCGGATGC	A	TAGTCAGATGC	NON_SYNONYMOUS_CODING	F22G12.7	gbrowse
MODERATE	chrI	13145554	Alu I	AGCT	G	CAAGCTG	A	CAAACTG	NON_SYNONYMOUS_CODING	F22G12.7	gbrowse
MODERATE	chrI	13145554	CviJ I	RGCY	G	CAAGCTG	A	CAAACTG	NON_SYNONYMOUS_CODING	F22G12.7	gbrowse
MODERATE	chrI	13145610	Mae II	ACGT	A	GACATGG	G	GACGTGG	NON_SYNONYMOUS_CODING	F22G12.8	gbrowse
MODERATE	chrI	13145610	Nla III	CATG	A	GACATGG	G	GACGTGG	NON_SYNONYMOUS_CODING	F22G12.8	gbrowse
MODERATE	chrI	13145652	Tsp4C I	ACNGT	G	TGAAGTCGT	A	TGAAACTGT	NON_SYNONYMOUS_CODING	F22G12.8	gbrowse
MODERATE	chrI	13145653	Tsp4C I	ACNGT	T	GAAGTCGTC	C	GAAACTGTC	NON_SYNONYMOUS_CODING	F22G12.8	gbrowse
MODERATE	chrI	13145757	Mbo I	GATC	G	AGAGATC	A	AGAAATC	NON_SYNONYMOUS_CODING	F22G12.8	gbrowse
MODERATE	chrI	13145757	Sau3A I	GATC	G	AGAGATC	A	AGAAATC	NON_SYNONYMOUS_CODING	F22G12.8	gbrowse
MODERATE	chrI	13145884	Bcc I	CCATC	T	CAGATGGAA	A	CAGAAGGAA	NON_SYNONYMOUS_CODING	F22G12.8	gbrowse
MODERATE	chrI	13145884	Cje I	CCANNNNNNGT	T	AAACAACAGATGGAATTATGA	A	AAACAACAGAAGGAATTATGA	NON_SYNONYMOUS_CODING	F22G12.8	gbrowse
MODERATE	chrI	13145897	Mae II	ACGT	C	AAACGTA	A	AAAAGTA	NON_SYNONYMOUS_CODING	F22G12.8	gbrowse
MODERATE	chrI	13146036	EcoT14 I	CCWWGG	A	GAATAACTTGG	C	GAATACCTTGG	NON_SYNONYMOUS_CODING	F22G12.8	gbrowse
MODERATE	chrI	13146036	Sec I	CCNNGG	A	GAATAACTTGG	C	GAATACCTTGG	NON_SYNONYMOUS_CODING	F22G12.8	gbrowse
MODERATE	chrI	13146075	Mbo II	GAAGA	G	AGAAGAATA	A	AGAAAAATA	NON_SYNONYMOUS_CODING	F22G12.8	gbrowse
MODERATE	chrI	13146161	Tth111 II	CAARCA	A	TGGACAAACAT	G	TGGACGAACAT	NON_SYNONYMOUS_CODING	F22G12.8	gbrowse
MODERATE	chrI	13146174	Mae III	GTNAC	C	ATCTCTTAC	G	ATCTGTTAC	NON_SYNONYMOUS_CODING	F22G12.8	gbrowse
MODERATE	chrI	13146204	Apo I	RAATTY	A	AGCAAATTTTC	C	AGCAACTTTTG	NON_SYNONYMOUS_CODING	F22G12.8	gbrowse
MODERATE	chrI	13146204	TspE I	AATT	A	CAAATTT	C	CAACTTT	NON_SYNONYMOUS_CODING	F22G12.8	gbrowse
MODERATE	chrI	13155722	Apo I	RAATTY	A	GAATAAATTTA	C	GAATACATTCA	NON_SYNONYMOUS_CODING	F22G12.4	gbrowse
MODERATE	chrI	13155722	TspE I	AATT	A	ATAAATT	C	ATACATT	NON_SYNONYMOUS_CODING	F22G12.4	gbrowse
MODERATE	chrI	13155722	Xmn I	GAANNNNTTC	A	AAGTGAATAAATTTACATC	C	AAGTGAATACATTCACATC	NON_SYNONYMOUS_CODING	F22G12.4	gbrowse
MODERATE	chrI	13155968	BseR I	GAGGAG	A	GCCTCATCTTC	C	GCCTCCTCTTC	NON_SYNONYMOUS_CODING	F22G12.4	gbrowse
MODERATE	chrI	13155968	Ksp632 I	CTCTTC	A	GCCTCATCTTC	C	GCCTCCTCTTC	NON_SYNONYMOUS_CODING	F22G12.4	gbrowse
MODERATE	chrI	13155968	Mnl I	CCTC	A	CTCATCT	C	CTCCTCT	NON_SYNONYMOUS_CODING	F22G12.4	gbrowse
MODERATE	chrI	13155981	Alu I	AGCT	C	TAGCTGA	A	TAGATGA	NON_SYNONYMOUS_CODING	F22G12.4	gbrowse
MODERATE	chrI	13155981	BseM II	CTSAG	C	GTAGCTGAG	A	ATAGATGAG	NON_SYNONYMOUS_CODING	F22G12.4	gbrowse
MODERATE	chrI	13155981	CviJ I	RGCY	C	TAGCTGA	A	TAGATGA	NON_SYNONYMOUS_CODING	F22G12.4	gbrowse
MODERATE	chrI	13155981	Dde I	CTNAG	C	GTAGCTGAG	A	ATAGATGAG	NON_SYNONYMOUS_CODING	F22G12.4	gbrowse
MODERATE	chrI	13156651	TspR I	CAGTG	T	TTCATTGAA	G	TTCAGTGAA	NON_SYNONYMOUS_CODING	F22G12.4	gbrowse
MODERATE	chrI	13156657	Bcc I	CCATC	T	GAACTATCT	C	GAACCATCT	NON_SYNONYMOUS_CODING	F22G12.4	gbrowse
MODERATE	chrI	13156657	CjeP I	CCANNNNNNNTC	T	TTTCATTGAACTATCTGTAATCG	C	TTTCAGTGAACCATCTGTAATCG	NON_SYNONYMOUS_CODING	F22G12.4	gbrowse
MODERATE	chrI	13156657	Drd II	GAACCA	T	TGAACTATCTG	C	TGAACCATCTG	NON_SYNONYMOUS_CODING	F22G12.4	gbrowse
MODERATE	chrI	13158491	Aci I	CCGC	C	GCGCCGA	G	GCGGCGA	NON_SYNONYMOUS_CODING	F22G12.4	gbrowse
MODERATE	chrI	13158491	Bbe I	GGCGCC	C	TGGCGCCGAGC	G	TGGCGGCGAGC	NON_SYNONYMOUS_CODING	F22G12.4	gbrowse
MODERATE	chrI	13158491	BspT107 I	GGYRCC	C	TGGCGCCGAGC	G	TGGCGGCGAGC	NON_SYNONYMOUS_CODING	F22G12.4	gbrowse
MODERATE	chrI	13158491	Cac8 I	GCNNGC	C	TGGCGCCGAGC	G	TGGCGGCGAGC	NON_SYNONYMOUS_CODING	F22G12.4	gbrowse
MODERATE	chrI	13158491	Fnu4H I	GCNGC	C	GGCGCCGAG	G	GGCGGCGAG	NON_SYNONYMOUS_CODING	F22G12.4	gbrowse
MODERATE	chrI	13158491	Hae II	RGCGCY	C	TGGCGCCGAGC	G	TGGCGGCGAGC	NON_SYNONYMOUS_CODING	F22G12.4	gbrowse
MODERATE	chrI	13158491	Hha I	GCGC	C	GCGCCGA	G	GCGGCGA	NON_SYNONYMOUS_CODING	F22G12.4	gbrowse
MODERATE	chrI	13158491	Hin1 I	GRCGYC	C	TGGCGCCGAGC	G	TGGCGGCGAGC	NON_SYNONYMOUS_CODING	F22G12.4	gbrowse
MODERATE	chrI	13158491	Mwo I	GCNNNNNNNGC	C	CACATTGGCGCCGAGCAGTGC	G	CACATTGGCGGCGAGCAGTGC	NON_SYNONYMOUS_CODING	F22G12.4	gbrowse
MODERATE	chrI	13158491	Nla IV	GGNNCC	C	TGGCGCCGAGC	G	TGGCGGCGAGC	NON_SYNONYMOUS_CODING	F22G12.4	gbrowse
MODERATE	chrI	13158491	Tau I	GCSGC	C	GGCGCCGAG	G	GGCGGCGAG	NON_SYNONYMOUS_CODING	F22G12.4	gbrowse
MODERATE	chrI	13158513	Mae III	GTNAC	T	GAAGTGACA	C	GAAGCGACA	NON_SYNONYMOUS_CODING	F22G12.4	gbrowse
MODERATE	chrI	13158513	Tsp45 I	GTSAC	T	GAAGTGACA	C	GAAGCGACA	NON_SYNONYMOUS_CODING	F22G12.4	gbrowse
MODERATE	chrI	13158920	Bal I	TGGCCA	A	CCACGAGGCCA	T	CCACGTGGCCA	NON_SYNONYMOUS_CODING	F22G12.4	gbrowse
MODERATE	chrI	13158920	BsaA I	YACGTR	A	CCACGAGGCCA	T	CCACGTGGCCA	NON_SYNONYMOUS_CODING	F22G12.4	gbrowse
MODERATE	chrI	13158920	Bsi I	CTCGTG	A	CCACGAGGCCA	T	CCACGTGGCCA	NON_SYNONYMOUS_CODING	F22G12.4	gbrowse
MODERATE	chrI	13158920	CfrA I	GCANNNNNNNNGTGG	A	CTCTGAAATCCACGAGGCCAGCGCTGGCG	T	CTCTGAAATCCACGTGGCCAGTGCCGGCG	NON_SYNONYMOUS_CODING	F22G12.4	gbrowse
MODERATE	chrI	13158920	Eae I	YGGCCR	A	CCACGAGGCCA	T	CCACGTGGCCA	NON_SYNONYMOUS_CODING	F22G12.4	gbrowse
MODERATE	chrI	13158920	Mae II	ACGT	A	ACGAGGC	T	ACGTGGC	NON_SYNONYMOUS_CODING	F22G12.4	gbrowse
MODERATE	chrI	13158920	Mnl I	CCTC	A	ACGAGGC	T	ACGTGGC	NON_SYNONYMOUS_CODING	F22G12.4	gbrowse
MODERATE	chrI	13158920	PmaC I	CACGTG	A	CCACGAGGCCA	T	CCACGTGGCCA	NON_SYNONYMOUS_CODING	F22G12.4	gbrowse
MODERATE	chrI	13158937	BscG I	CCCGT	T	CGACTGGAT	G	CGACGGGAT	NON_SYNONYMOUS_CODING	F22G12.4	gbrowse
MODERATE	chrI	13158937	BsiY I	CCNNNNNNNGG	T	CGCTGGCGACTGGATGCGAGA	G	TGCCGGCGACGGGATGCGAGA	NON_SYNONYMOUS_CODING	F22G12.4	gbrowse
MODERATE	chrI	13158937	Bsr I	ACTGG	T	CGACTGGAT	G	CGACGGGAT	NON_SYNONYMOUS_CODING	F22G12.4	gbrowse
MODERATE	chrI	13158988	Apo I	RAATTY	A	GCGAAATTCGG	T	GCGAATCTCGG	NON_SYNONYMOUS_CODING	F22G12.4	gbrowse
MODERATE	chrI	13158988	Hae IV	GAYNNNNNRTC	A	CGATTGCGAAATTCGGCCATC	T	CGATTGCGAATCTCGGCCATC	NON_SYNONYMOUS_CODING	F22G12.4	gbrowse
MODERATE	chrI	13158988	Hinf I	GANTC	A	CGAAATTCG	T	CGAATCTCG	NON_SYNONYMOUS_CODING	F22G12.4	gbrowse
MODERATE	chrI	13158988	Hin4 I	GABNNNNNVTC	A	CGATTGCGAAATTCGGCCATC	T	CGATTGCGAATCTCGGCCATC	NON_SYNONYMOUS_CODING	F22G12.4	gbrowse
MODERATE	chrI	13158988	Tfi I	GAWTC	A	CGAAATTCG	T	CGAATCTCG	NON_SYNONYMOUS_CODING	F22G12.4	gbrowse
MODERATE	chrI	13158988	TspE I	AATT	A	GAAATTC	T	GAATCTC	NON_SYNONYMOUS_CODING	F22G12.4	gbrowse
MODERATE	chrI	13158989	Apo I	RAATTY	T	CGAAATTCGGC	C	CGAATCTCGGC	NON_SYNONYMOUS_CODING	F22G12.4	gbrowse
MODERATE	chrI	13158989	Hae IV	GAYNNNNNRTC	T	GATTGCGAAATTCGGCCATCG	C	GATTGCGAATCTCGGCCATCG	NON_SYNONYMOUS_CODING	F22G12.4	gbrowse
MODERATE	chrI	13158989	Hinf I	GANTC	T	GAAATTCGG	C	GAATCTCGG	NON_SYNONYMOUS_CODING	F22G12.4	gbrowse
MODERATE	chrI	13158989	Hin4 I	GABNNNNNVTC	T	GATTGCGAAATTCGGCCATCG	C	GATTGCGAATCTCGGCCATCG	NON_SYNONYMOUS_CODING	F22G12.4	gbrowse
MODERATE	chrI	13158989	Tfi I	GAWTC	T	GAAATTCGG	C	GAATCTCGG	NON_SYNONYMOUS_CODING	F22G12.4	gbrowse
MODERATE	chrI	13158989	TspE I	AATT	T	AAATTCG	C	AATCTCG	NON_SYNONYMOUS_CODING	F22G12.4	gbrowse
MODERATE	chrI	13189983	Bce83 I	CTTGAG	T	TTACTTGAGAT	A	TCACTAGAGAT	NON_SYNONYMOUS_CODING	F17B5.10	gbrowse
MODERATE	chrI	13189983	Sml I	CTYRAG	T	TTACTTGAGAT	A	TCACTAGAGAT	NON_SYNONYMOUS_CODING	F17B5.10	gbrowse
MODERATE	chrI	13189983	Xsp I	CTAG	T	ACTTGAG	A	ACTAGAG	NON_SYNONYMOUS_CODING	F17B5.10	gbrowse
MODERATE	chrI	13190162	BsrD I	GCAATG	T	CATTGTTCTGA	C	CATTGCTCTGA	NON_SYNONYMOUS_CODING	F17B5.10	gbrowse
MODERATE	chrI	13190162	StyLT I	CAGAG	T	ATTGTTCTG	C	ATTGCTCTG	NON_SYNONYMOUS_CODING	F17B5.10	gbrowse
MODERATE	chrI	13190196	Afa I	GTAC	T	TTGTACA	A	TTGAACA	NON_SYNONYMOUS_CODING	F17B5.10	gbrowse
MODERATE	chrI	13190196	Bsp1407 I	TGTACA	T	GTTTGTACATG	A	GTTTGAACACG	NON_SYNONYMOUS_CODING	F17B5.10	gbrowse
MODERATE	chrI	13190196	Tat I	WGTACW	T	GTTTGTACATG	A	GTTTGAACACG	NON_SYNONYMOUS_CODING	F17B5.10	gbrowse
MODERATE	chrI	13190355	Bsr I	ACTGG	A	TGGCACTGG	G	TGGCGTTGG	NON_SYNONYMOUS_CODING	F17B5.10	gbrowse
MODERATE	chrI	13190355	TspR I	CAGTG	A	TGGCACTGG	G	TGGCGTTGG	NON_SYNONYMOUS_CODING	F17B5.10	gbrowse
MODERATE	chrI	13190356	BspG I	CTGGAC	C	TGGCACTGGAC	T	TGGCGTTGGGC	NON_SYNONYMOUS_CODING	F17B5.10	gbrowse
MODERATE	chrI	13190356	Bsr I	ACTGG	C	GGCACTGGA	T	GGCGTTGGG	NON_SYNONYMOUS_CODING	F17B5.10	gbrowse
MODERATE	chrI	13190356	TspR I	CAGTG	C	GGCACTGGA	T	GGCGTTGGG	NON_SYNONYMOUS_CODING	F17B5.10	gbrowse
MODERATE	chrI	13190386	Fin I	GGGAC	T	TGGTTTCCC	G	TGATGTCCC	NON_SYNONYMOUS_CODING	F17B5.10	gbrowse
MODERATE	chrI	13190428	TspE I	AATT	T	AATTACC	A	AATAACC	NON_SYNONYMOUS_CODING	F17B5.10	gbrowse
MODERATE	chrI	13192052	BsiY I	CCNNNNNNNGG	C	TCCTCAGTCACATATGAGAAA	G	TCCTCAGTCAGGTACGAGAAG	NON_SYNONYMOUS_CODING	oac-17	gbrowse
MODERATE	chrI	13192052	EcoN I	CCTNNNNNAGG	C	TCCTCAGTCACATATGAGAAA	G	TCCTCAGTCAGGTACGAGAAG	NON_SYNONYMOUS_CODING	oac-17	gbrowse
MODERATE	chrI	13192052	Mae III	GTNAC	C	GTCACATAT	G	GTCAGGTAC	NON_SYNONYMOUS_CODING	oac-17	gbrowse
MODERATE	chrI	13192052	Nde I	CATATG	C	AGTCACATATG	G	AGTCAGGTACG	NON_SYNONYMOUS_CODING	oac-17	gbrowse
MODERATE	chrI	13192052	Tsp45 I	GTSAC	C	GTCACATAT	G	GTCAGGTAC	NON_SYNONYMOUS_CODING	oac-17	gbrowse
MODERATE	chrI	13192091	Bsr I	ACTGG	C	GTTCCAGTA	T	GTTCTAGTG	NON_SYNONYMOUS_CODING	oac-17	gbrowse
MODERATE	chrI	13192091	Xsp I	CTAG	C	TTCCAGT	T	TTCTAGT	NON_SYNONYMOUS_CODING	oac-17	gbrowse
MODERATE	chrI	13192214	BmgT120 I	GGNCC	C	AGGGCCTAA	T	AGGGTCTGT	NON_SYNONYMOUS_CODING	oac-17	gbrowse
MODERATE	chrI	13192214	BsaX I	ACNNNNNCTCC	C	TTCAGAAGGGCCTAAAATATC	T	TTCAGGAGGGTCTGTAAAATA	NON_SYNONYMOUS_CODING	oac-17	gbrowse
MODERATE	chrI	13192214	Cfr13 I	GGNCC	C	AGGGCCTAA	T	AGGGTCTGT	NON_SYNONYMOUS_CODING	oac-17	gbrowse
MODERATE	chrI	13192214	CviJ I	RGCY	C	GGGCCTA	T	GGGTCTG	NON_SYNONYMOUS_CODING	oac-17	gbrowse
MODERATE	chrI	13192214	EcoO109 I	RGGNCCY	C	GAAGGGCCTAAAA	T	GGAGGGTCTGTAA	NON_SYNONYMOUS_CODING	oac-17	gbrowse
MODERATE	chrI	13192214	Hae III	GGCC	C	GGGCCTA	T	GGGTCTG	NON_SYNONYMOUS_CODING	oac-17	gbrowse
MODERATE	chrI	13192214	Sim I	GGGTC	C	AGGGCCTAA	T	AGGGTCTGT	NON_SYNONYMOUS_CODING	oac-17	gbrowse
MODERATE	chrI	13192274	CviR I	TGCA	G	TTTGCAC	C	TTTCGGC	NON_SYNONYMOUS_CODING	oac-17	gbrowse
MODERATE	chrI	13192276	CviJ I	RGCY	A	TGCACCA	G	TCGGCTA	NON_SYNONYMOUS_CODING	oac-17	gbrowse
MODERATE	chrI	13192276	CviR I	TGCA	A	TGCACCA	G	TCGGCTA	NON_SYNONYMOUS_CODING	oac-17	gbrowse
MODERATE	chrI	13192486	Tsp4C I	ACNGT	C	CGCACAGTC	T	CGCATAGTC	NON_SYNONYMOUS_CODING	oac-17	gbrowse
MODERATE	chrI	13192532	Bcc I	CCATC	A	GAGGATGGC	C	GAGGCTGGC	NON_SYNONYMOUS_CODING	oac-17	gbrowse
MODERATE	chrI	13192532	Cac8 I	GCNNGC	A	AGAGGATGGCT	C	AGAGGCTGGCT	NON_SYNONYMOUS_CODING	oac-17	gbrowse
MODERATE	chrI	13192532	CviJ I	RGCY	A	AGGATGG	C	AGGCTGG	NON_SYNONYMOUS_CODING	oac-17	gbrowse
MODERATE	chrI	13192532	Fok I	GGATG	A	GAGGATGGC	C	GAGGCTGGC	NON_SYNONYMOUS_CODING	oac-17	gbrowse
MODERATE	chrI	13197971	Apo I	RAATTY	T	AAGAATTCGAA	C	AAGAACTCGAA	NON_SYNONYMOUS_CODING	clec-109	gbrowse
MODERATE	chrI	13197971	BspT104 I	TTCGAA	T	AAGAATTCGAA	C	AAGAACTCGAA	NON_SYNONYMOUS_CODING	clec-109	gbrowse
MODERATE	chrI	13197971	EcoR I	GAATTC	T	AAGAATTCGAA	C	AAGAACTCGAA	NON_SYNONYMOUS_CODING	clec-109	gbrowse
MODERATE	chrI	13197971	Nsp V	TTCGAA	T	AAGAATTCGAA	C	AAGAACTCGAA	NON_SYNONYMOUS_CODING	clec-109	gbrowse
MODERATE	chrI	13197971	TspE I	AATT	T	GAATTCG	C	GAACTCG	NON_SYNONYMOUS_CODING	clec-109	gbrowse
MODERATE	chrI	13198069	Nla III	CATG	C	CCACATG	A	CCAAATG	NON_SYNONYMOUS_CODING	clec-109	gbrowse
MODERATE	chrI	13198069	RleA I	CCCACA	C	ACCCACATGAT	A	ACCCAAATGAT	NON_SYNONYMOUS_CODING	clec-109	gbrowse
MODERATE	chrI	13203622	TspE I	AATT	T	AATTTTT	G	AATGTTT	NON_SYNONYMOUS_CODING	F17B5.6	gbrowse
MODERATE	chrI	13207419	Alu I	AGCT	T	AAGTTTT	C	AAGCTTT	NON_SYNONYMOUS_CODING	ZK1225.1	gbrowse
MODERATE	chrI	13207419	CviJ I	RGCY	T	AAGTTTT	C	AAGCTTT	NON_SYNONYMOUS_CODING	ZK1225.1	gbrowse
MODERATE	chrI	13207419	Hind III	AAGCTT	T	TAAAGTTTTTG	C	TAAAGCTTTTG	NON_SYNONYMOUS_CODING	ZK1225.1	gbrowse
MODERATE	chrI	13216029	Aci I	CCGC	G	TCCGCTG	A	TCCACTG	NON_SYNONYMOUS_CODING	ZK1225.4	gbrowse
MODERATE	chrI	13216029	Mwo I	GCNNNNNNNGC	G	TGCAGCCTCCGCTGTCTCCGC	A	TGCAGCCTCCACTGTCTCCGC	NON_SYNONYMOUS_CODING	ZK1225.4	gbrowse
MODERATE	chrI	13216029	NspB II	CMGCKG	G	CCTCCGCTGTC	A	CCTCCACTGTC	NON_SYNONYMOUS_CODING	ZK1225.4	gbrowse
MODERATE	chrI	13216029	TspR I	CAGTG	G	CTCCGCTGT	A	CTCCACTGT	NON_SYNONYMOUS_CODING	ZK1225.4	gbrowse
MODERATE	chrI	13216029	Tsp4C I	ACNGT	G	CTCCGCTGT	A	CTCCACTGT	NON_SYNONYMOUS_CODING	ZK1225.4	gbrowse
MODERATE	chrI	13217044	Acc I	GTMKAC	A	CTGCTATATAC	G	CTGCTGTATAC	NON_SYNONYMOUS_CODING	ZK1225.5	gbrowse
MODERATE	chrI	13217044	Bst1107 I	GTATAC	A	CTGCTATATAC	G	CTGCTGTATAC	NON_SYNONYMOUS_CODING	ZK1225.5	gbrowse
MODERATE	chrI	13247406	Tth111 II	CAARCA	C	CTATCCAGCAA	A	CTATCAAGCAA	NON_SYNONYMOUS_CODING	ZK1053.3	gbrowse
MODERATE	chrI	13256797	Tsp4C I	ACNGT	G	ATTGGAGTA	C	ATTACAGTA	NON_SYNONYMOUS_CODING	F44F1.3	gbrowse
MODERATE	chrI	13262344	StyLT I	CAGAG	T	AACTTTGGA	C	AACTCTGGA	NON_SYNONYMOUS_CODING	F44F1.6	gbrowse
MODERATE	chrI	13262617	Aor51H I	AGCGCT	G	TGAGCGCTTAA	A	TGAGCACTTAA	NON_SYNONYMOUS_CODING	F44F1.6	gbrowse
MODERATE	chrI	13262617	Bsp1286 I	GDGCHC	G	TGAGCGCTTAA	A	TGAGCACTTAA	NON_SYNONYMOUS_CODING	F44F1.6	gbrowse
MODERATE	chrI	13262617	Hae II	RGCGCY	G	TGAGCGCTTAA	A	TGAGCACTTAA	NON_SYNONYMOUS_CODING	F44F1.6	gbrowse
MODERATE	chrI	13262617	HgiA I	GWGCWC	G	TGAGCGCTTAA	A	TGAGCACTTAA	NON_SYNONYMOUS_CODING	F44F1.6	gbrowse
MODERATE	chrI	13262617	Hha I	GCGC	G	AGCGCTT	A	AGCACTT	NON_SYNONYMOUS_CODING	F44F1.6	gbrowse
MODERATE	chrI	13262667	Apo I	RAATTY	T	CAGGATTTCGA	A	CAGGAATTCGA	NON_SYNONYMOUS_CODING	F44F1.6	gbrowse
MODERATE	chrI	13262667	EcoR I	GAATTC	T	CAGGATTTCGA	A	CAGGAATTCGA	NON_SYNONYMOUS_CODING	F44F1.6	gbrowse
MODERATE	chrI	13262667	TspE I	AATT	T	GGATTTC	A	GGAATTC	NON_SYNONYMOUS_CODING	F44F1.6	gbrowse
MODERATE	chrI	13272173	Hinf I	GANTC	G	TCCAGAATC	C	TCCACAATC	NON_SYNONYMOUS_CODING	vet-6	gbrowse
MODERATE	chrI	13272173	Tfi I	GAWTC	G	TCCAGAATC	C	TCCACAATC	NON_SYNONYMOUS_CODING	vet-6	gbrowse
MODERATE	chrI	13274427	Fba I	TGATCA	A	TGATCATCAAG	T	TGATCTTCAAG	NON_SYNONYMOUS_CODING	M01E5.1	gbrowse
MODERATE	chrI	13274427	Mbo II	GAAGA	A	GATCATCAA	T	GATCTTCAA	NON_SYNONYMOUS_CODING	M01E5.1	gbrowse
MODERATE	chrI	13274776	Bsr I	ACTGG	G	ACCAGTAGG	A	ACCAATAGG	NON_SYNONYMOUS_CODING	M01E5.1	gbrowse
MODERATE	chrI	13292916	Ksp632 I	CTCTTC	G	GAAGAGAAGCA	A	GAAGAAAAGCA	NON_SYNONYMOUS_CODING	top-1	gbrowse
MODERATE	chrI	13338566	Eco57 I	CTGAAG	T	ACACATTTCAA	C	ACACACTTCAG	NON_SYNONYMOUS_CODING	W08E3.4	gbrowse
MODERATE	chrI	13354210	CviR I	TGCA	A	CAAAGCA	T	CAATGCA	NON_SYNONYMOUS_CODING	Y40B1A.3	gbrowse
MODERATE	chrI	13385443	Aci I	CCGC	G	TGAGCGG	A	TGAACGG	NON_SYNONYMOUS_CODING	C01A2.5	gbrowse
MODERATE	chrI	13385443	BsrB I	GAGCGG	G	AATGAGCGGAA	A	AATGAACGGAA	NON_SYNONYMOUS_CODING	C01A2.5	gbrowse
MODERATE	chrI	13387914	Taq I	TCGA	T	CAATCGA	A	CAAACGA	NON_SYNONYMOUS_CODING	C01A2.3	gbrowse
MODERATE	chrI	13409411	Bsr I	ACTGG	G	TCCAGTTTT	A	TCCAATTTT	NON_SYNONYMOUS_CODING	C01A2.1	gbrowse
MODERATE	chrI	13409411	TspE I	AATT	G	CCAGTTT	A	CCAATTT	NON_SYNONYMOUS_CODING	C01A2.1	gbrowse
MODERATE	chrI	13593603	Bbe I	GGCGCC	C	TGGCGCCATTG	T	TGGCGTCATTG	NON_SYNONYMOUS_CODING	Y87G2A.11	gbrowse
MODERATE	chrI	13593603	BspT107 I	GGYRCC	C	TGGCGCCATTG	T	TGGCGTCATTG	NON_SYNONYMOUS_CODING	Y87G2A.11	gbrowse
MODERATE	chrI	13593603	Hae II	RGCGCY	C	TGGCGCCATTG	T	TGGCGTCATTG	NON_SYNONYMOUS_CODING	Y87G2A.11	gbrowse
MODERATE	chrI	13593603	Hga I	GACGC	C	GGCGCCATT	T	GGCGTCATT	NON_SYNONYMOUS_CODING	Y87G2A.11	gbrowse
MODERATE	chrI	13593603	Hha I	GCGC	C	GCGCCAT	T	GCGTCAT	NON_SYNONYMOUS_CODING	Y87G2A.11	gbrowse
MODERATE	chrI	13593603	Mwo I	GCNNNNNNNGC	C	CGAAATGGCGCCATTGTTGCA	T	CGAAATGGCGTCATTGCTGCA	NON_SYNONYMOUS_CODING	Y87G2A.11	gbrowse
MODERATE	chrI	13593603	Nla IV	GGNNCC	C	TGGCGCCATTG	T	TGGCGTCATTG	NON_SYNONYMOUS_CODING	Y87G2A.11	gbrowse
MODERATE	chrI	13593609	Bbv I	GCAGC	T	ATTGTTGCA	C	ATTGCTGCA	NON_SYNONYMOUS_CODING	Y87G2A.11	gbrowse
MODERATE	chrI	13593609	Bsg I	GTGCAG	T	CATTGTTGCAC	C	CATTGCTGCAC	NON_SYNONYMOUS_CODING	Y87G2A.11	gbrowse
MODERATE	chrI	13593609	BsrD I	GCAATG	T	CATTGTTGCAC	C	CATTGCTGCAC	NON_SYNONYMOUS_CODING	Y87G2A.11	gbrowse
MODERATE	chrI	13593609	Fnu4H I	GCNGC	T	ATTGTTGCA	C	ATTGCTGCA	NON_SYNONYMOUS_CODING	Y87G2A.11	gbrowse
MODERATE	chrI	13593609	Mwo I	GCNNNNNNNGC	T	GGCGCCATTGTTGCACATTTC	C	GGCGTCATTGCTGCACATTTC	NON_SYNONYMOUS_CODING	Y87G2A.11	gbrowse
MODERATE	chrI	13593609	Tse I	GCWGC	T	ATTGTTGCA	C	ATTGCTGCA	NON_SYNONYMOUS_CODING	Y87G2A.11	gbrowse
MODERATE	chrI	13598991	TspE I	AATT	C	TAACTAG	T	TAATTAG	NON_SYNONYMOUS_CODING	Y87G2A.13	gbrowse
MODERATE	chrI	13598991	Xsp I	CTAG	C	TAACTAG	T	TAATTAG	NON_SYNONYMOUS_CODING	Y87G2A.13	gbrowse
MODERATE	chrI	13604274	Acc II	CGCG	G	CGCGTCT	T	CGCTTCT	NON_SYNONYMOUS_CODING	agef-1	gbrowse
MODERATE	chrI	13604274	Aor51H I	AGCGCT	G	AGCGCGTCTTG	T	AGCGCTTCTTG	NON_SYNONYMOUS_CODING	agef-1	gbrowse
MODERATE	chrI	13604274	Hae II	RGCGCY	G	AGCGCGTCTTG	T	AGCGCTTCTTG	NON_SYNONYMOUS_CODING	agef-1	gbrowse
MODERATE	chrI	13604274	Hga I	GACGC	G	GCGCGTCTT	T	GCGCTTCTT	NON_SYNONYMOUS_CODING	agef-1	gbrowse
MODERATE	chrI	13662061	BsaX I	ACNNNNNCTCC	C	AAAACATTCACTCCTCGGAAT	T	AAAACATTCATTCCTCGGAAT	NON_SYNONYMOUS_CODING	W09C5.12	gbrowse
MODERATE	chrI	13662061	BseR I	GAGGAG	C	ATTCACTCCTC	T	ATTCATTCCTC	NON_SYNONYMOUS_CODING	W09C5.12	gbrowse
MODERATE	chrI	13713585	Ace III	CAGCTC	T	GCCGATCTGAC	G	GCCGAGCTGAC	NON_SYNONYMOUS_CODING	Y6B3B.3	gbrowse
MODERATE	chrI	13713585	Alu I	AGCT	T	CGATCTG	G	CGAGCTG	NON_SYNONYMOUS_CODING	Y6B3B.3	gbrowse
MODERATE	chrI	13713585	CviJ I	RGCY	T	CGATCTG	G	CGAGCTG	NON_SYNONYMOUS_CODING	Y6B3B.3	gbrowse
MODERATE	chrI	13713585	Hae IV	GAYNNNNNRTC	T	AGATCGCCGATCTGACAGAAG	G	AGATCGCCGAGCTGACAGAAG	NON_SYNONYMOUS_CODING	Y6B3B.3	gbrowse
MODERATE	chrI	13713585	Hin4 I	GABNNNNNVTC	T	AGATCGCCGATCTGACAGAAG	G	AGATCGCCGAGCTGACAGAAG	NON_SYNONYMOUS_CODING	Y6B3B.3	gbrowse
MODERATE	chrI	13713585	Mbo I	GATC	T	CGATCTG	G	CGAGCTG	NON_SYNONYMOUS_CODING	Y6B3B.3	gbrowse
MODERATE	chrI	13713585	Sau3A I	GATC	T	CGATCTG	G	CGAGCTG	NON_SYNONYMOUS_CODING	Y6B3B.3	gbrowse
MODERATE	chrI	13718796	Mbo II	GAAGA	A	GAAGAAAAA	C	GAAGCAAAA	NON_SYNONYMOUS_CODING	Y6B3B.3	gbrowse
MODERATE	chrI	13771739	EcoR I	GAATTC	T	GAATTTCATGT	C	GAATTCCATGT	NON_SYNONYMOUS_CODING	Y6B3B.4	gbrowse
MODERATE	chrI	13785943	Bsp24 I	GACNNNNNNTGG	G	CCCCAAACTTCGTCAACGTCCGC	A	CCCCAAACTTCATCAACGTCCGC	NON_SYNONYMOUS_CODING	Y37H9A.3	gbrowse
MODERATE	chrI	13785943	Cje I	CCANNNNNNGT	G	CCCAAACTTCGTCAACGTCCG	A	CCCAAACTTCATCAACGTCCG	NON_SYNONYMOUS_CODING	Y37H9A.3	gbrowse
MODERATE	chrI	13785943	Hinc II	GTYRAC	G	ACTTCGTCAAC	A	ACTTCATCAAC	NON_SYNONYMOUS_CODING	Y37H9A.3	gbrowse
MODERATE	chrI	13799497	Bsp24 I	GACNNNNNNTGG	T	TGACACTTTTTTGATTTTCGAGC	G	TGACACTTTTTGGATTTTCGAGC	NON_SYNONYMOUS_CODING	W09G3.7	gbrowse
MODERATE	chrI	13799497	Cje I	CCANNNNNNGT	T	GACACTTTTTTGATTTTCGAG	G	GACACTTTTTGGATTTTCGAG	NON_SYNONYMOUS_CODING	W09G3.7	gbrowse
MODERATE	chrI	13799497	CjeP I	CCANNNNNNNTC	T	TGACACTTTTTTGATTTTCGAGC	G	TGACACTTTTTGGATTTTCGAGC	NON_SYNONYMOUS_CODING	W09G3.7	gbrowse
MODERATE	chrI	13837312	Taq I	TCGA	A	TCGATTT	G	TCGGTTT	NON_SYNONYMOUS_CODING	W04A8.1	gbrowse
MODERATE	chrI	13837350	SfaN I	GCATC	G	TCTGGCATC	A	TCTGACATC	NON_SYNONYMOUS_CODING	W04A8.1	gbrowse
MODERATE	chrI	13837488	Gsu I	CTGGAG	A	CTTCTAGAGAC	G	CTTCTGGAGAC	NON_SYNONYMOUS_CODING	W04A8.1	gbrowse
MODERATE	chrI	13837488	Xba I	TCTAGA	A	CTTCTAGAGAC	G	CTTCTGGAGAC	NON_SYNONYMOUS_CODING	W04A8.1	gbrowse
MODERATE	chrI	13837488	Xsp I	CTAG	A	TCTAGAG	G	TCTGGAG	NON_SYNONYMOUS_CODING	W04A8.1	gbrowse
MODERATE	chrI	13839239	BscG I	CCCGT	G	ACCCGTTTC	A	ACCCATTTC	NON_SYNONYMOUS_CODING	W04A8.1	gbrowse
MODERATE	chrI	13841008	Tth111 II	CAARCA	G	CTTTTGCTTGA	C	CTTTTCCTTGA	NON_SYNONYMOUS_CODING	W04A8.2	gbrowse
MODERATE	chrI	13841694	CjeP I	CCANNNNNNNTC	T	TTGAACTAGTTTGGCAGACAAAC	C	TTGAACTAGTTCGGCAGACAAAC	NON_SYNONYMOUS_CODING	W04A8.2	gbrowse
MODERATE	chrI	13841694	Xmn I	GAANNNNTTC	T	GAACTAGTTTGGCAGACAA	C	GAACTAGTTCGGCAGACAA	NON_SYNONYMOUS_CODING	W04A8.2	gbrowse
MODERATE	chrI	13842518	Aci I	CCGC	T	TCCTCCA	G	TCCGCCA	NON_SYNONYMOUS_CODING	W04A8.4	gbrowse
MODERATE	chrI	13842518	Eci I	TCCGCC	T	TGTCCTCCAAA	G	TGTCCGCCAAA	NON_SYNONYMOUS_CODING	W04A8.4	gbrowse
MODERATE	chrI	13842518	Mnl I	CCTC	T	TCCTCCA	G	TCCGCCA	NON_SYNONYMOUS_CODING	W04A8.4	gbrowse
MODERATE	chrI	13845193	BsaB I	GATNNNNATC	G	TATCCAAATGATACACATC	A	TATCCAAATAATACACATC	NON_SYNONYMOUS_CODING	W04A8.3	gbrowse
MODERATE	chrI	13845546	Bcc I	CCATC	G	GATGGTTCT	A	GATGATTCT	NON_SYNONYMOUS_CODING	W04A8.3	gbrowse
MODERATE	chrI	13845546	Drd II	GAACCA	G	TGATGGTTCTT	A	TGATGATTCTT	NON_SYNONYMOUS_CODING	W04A8.3	gbrowse
MODERATE	chrI	13845546	Hinf I	GANTC	G	GATGGTTCT	A	GATGATTCT	NON_SYNONYMOUS_CODING	W04A8.3	gbrowse
MODERATE	chrI	13845546	Tfi I	GAWTC	G	GATGGTTCT	A	GATGATTCT	NON_SYNONYMOUS_CODING	W04A8.3	gbrowse
MODERATE	chrI	13853078	Fba I	TGATCA	G	CAATTGATCAT	C	CAATTCATCAT	NON_SYNONYMOUS_CODING	W04A8.9	gbrowse
MODERATE	chrI	13853078	Mbo I	GATC	G	ATTGATC	C	ATTCATC	NON_SYNONYMOUS_CODING	W04A8.9	gbrowse
MODERATE	chrI	13853078	Mun I	CAATTG	G	CAATTGATCAT	C	CAATTCATCAT	NON_SYNONYMOUS_CODING	W04A8.9	gbrowse
MODERATE	chrI	13853078	Sau3A I	GATC	G	ATTGATC	C	ATTCATC	NON_SYNONYMOUS_CODING	W04A8.9	gbrowse
MODERATE	chrI	13853078	Xmn I	GAANNNNTTC	G	GAAACAATTGATCATCAGA	C	GAAACAATTCATCATCAGA	NON_SYNONYMOUS_CODING	W04A8.9	gbrowse
MODERATE	chrI	13853193	Cje I	CCANNNNNNGT	A	ACACCTACCAAATGATTTGGG	C	ACACCTACCACATGATTTGGG	NON_SYNONYMOUS_CODING	W04A8.9	gbrowse
MODERATE	chrI	13853193	Nla III	CATG	A	CCAAATG	C	CCACATG	NON_SYNONYMOUS_CODING	W04A8.9	gbrowse
MODERATE	chrI	13853247	BseM II	CTSAG	C	AACTCTGAG	G	AACTGTGAG	NON_SYNONYMOUS_CODING	W04A8.9	gbrowse
MODERATE	chrI	13853247	Dde I	CTNAG	C	AACTCTGAG	G	AACTGTGAG	NON_SYNONYMOUS_CODING	W04A8.9	gbrowse
MODERATE	chrI	13853247	StyLT I	CAGAG	C	AACTCTGAG	G	AACTGTGAG	NON_SYNONYMOUS_CODING	W04A8.9	gbrowse
MODERATE	chrI	13853247	Tsp4C I	ACNGT	C	AACTCTGAG	G	AACTGTGAG	NON_SYNONYMOUS_CODING	W04A8.9	gbrowse
MODERATE	chrI	13857082	Apo I	RAATTY	T	AAATTTGCGGC	G	AAATTGGCGGC	NON_SYNONYMOUS_CODING	W04A8.6	gbrowse
MODERATE	chrI	13957529	Hinf I	GANTC	T	ATGGTATTC	G	ATGGGATTC	NON_SYNONYMOUS_CODING	Y71A12B.10	gbrowse
MODERATE	chrI	13957529	Tfi I	GAWTC	T	ATGGTATTC	G	ATGGGATTC	NON_SYNONYMOUS_CODING	Y71A12B.10	gbrowse
MODERATE	chrI	14031635	Bgl II	AGATCT	T	TGGGATATCTC	G	TGGGAGATCTC	NON_SYNONYMOUS_CODING	ins-24	gbrowse
MODERATE	chrI	14031635	EcoR V	GATATC	T	TGGGATATCTC	G	TGGGAGATCTC	NON_SYNONYMOUS_CODING	ins-24	gbrowse
MODERATE	chrI	14031635	Mbo I	GATC	T	GGATATC	G	GGAGATC	NON_SYNONYMOUS_CODING	ins-24	gbrowse
MODERATE	chrI	14031635	Mfl I	RGATCY	T	TGGGATATCTC	G	TGGGAGATCTC	NON_SYNONYMOUS_CODING	ins-24	gbrowse
MODERATE	chrI	14031635	Sau3A I	GATC	T	GGATATC	G	GGAGATC	NON_SYNONYMOUS_CODING	ins-24	gbrowse
MODERATE	chrI	14060887	Bcc I	CCATC	A	TCCAACGTC	T	TCCATCGTC	NON_SYNONYMOUS_CODING	F47G4.5	gbrowse
MODERATE	chrI	14060887	Mae II	ACGT	A	CCAACGT	T	CCATCGT	NON_SYNONYMOUS_CODING	F47G4.5	gbrowse
MODERATE	chrI	14060887	Mme I	TCCRAC	A	TTCCAACGTCG	T	TTCCATCGTCG	NON_SYNONYMOUS_CODING	F47G4.5	gbrowse
MODERATE	chrI	14121390	Alu I	AGCT	T	AGCTGCA	A	AGCAGCA	NON_SYNONYMOUS_CODING	mys-2	gbrowse
MODERATE	chrI	14121390	Bsg I	GTGCAG	T	CAAGCTGCACA	A	CAAGCAGCACA	NON_SYNONYMOUS_CODING	mys-2	gbrowse
MODERATE	chrI	14121390	CviJ I	RGCY	T	AGCTGCA	A	AGCAGCA	NON_SYNONYMOUS_CODING	mys-2	gbrowse
MODERATE	chrI	14121390	CviR I	TGCA	T	AGCTGCA	A	AGCAGCA	NON_SYNONYMOUS_CODING	mys-2	gbrowse
MODERATE	chrI	14121390	Tth111 II	CAARCA	T	CAAGCTGCACA	A	CAAGCAGCACA	NON_SYNONYMOUS_CODING	mys-2	gbrowse
MODERATE	chrI	14126501	Aci I	CCGC	T	CCGTAGC	C	CCGCAGC	NON_SYNONYMOUS_CODING	mys-2	gbrowse
MODERATE	chrI	14126501	Bbv I	GCAGC	T	GCCGTAGCG	C	GCCGCAGCG	NON_SYNONYMOUS_CODING	mys-2	gbrowse
MODERATE	chrI	14126501	Bcef I	ACGGC	T	GCCGTAGCG	C	GCCGCAGCG	NON_SYNONYMOUS_CODING	mys-2	gbrowse
MODERATE	chrI	14126501	Fnu4H I	GCNGC	T	GCCGTAGCG	C	GCCGCAGCG	NON_SYNONYMOUS_CODING	mys-2	gbrowse
MODERATE	chrI	14126501	Tau I	GCSGC	T	GCCGTAGCG	C	GCCGCAGCG	NON_SYNONYMOUS_CODING	mys-2	gbrowse
MODERATE	chrI	14126501	Tse I	GCWGC	T	GCCGTAGCG	C	GCCGCAGCG	NON_SYNONYMOUS_CODING	mys-2	gbrowse
MODERATE	chrI	14132929	Apo I	RAATTY	T	AGAATTCTCAC	C	AGAATCCTCAC	NON_SYNONYMOUS_CODING	kal-1	gbrowse
MODERATE	chrI	14132929	EcoR I	GAATTC	T	AGAATTCTCAC	C	AGAATCCTCAC	NON_SYNONYMOUS_CODING	kal-1	gbrowse
MODERATE	chrI	14132929	Hinf I	GANTC	T	GAATTCTCA	C	GAATCCTCA	NON_SYNONYMOUS_CODING	kal-1	gbrowse
MODERATE	chrI	14132929	Mnl I	CCTC	T	AATTCTC	C	AATCCTC	NON_SYNONYMOUS_CODING	kal-1	gbrowse
MODERATE	chrI	14132929	Tfi I	GAWTC	T	GAATTCTCA	C	GAATCCTCA	NON_SYNONYMOUS_CODING	kal-1	gbrowse
MODERATE	chrI	14132929	TspE I	AATT	T	AATTCTC	C	AATCCTC	NON_SYNONYMOUS_CODING	kal-1	gbrowse
MODERATE	chrI	14153926	BspT107 I	GGYRCC	C	CGGTGCCTGGG	T	CGGTGTCTGGG	NON_SYNONYMOUS_CODING	fipr-23	gbrowse
MODERATE	chrI	14153926	Mva I	CCWGG	C	GGTGCCTGG	T	GGTGTCTGG	NON_SYNONYMOUS_CODING	fipr-23	gbrowse
MODERATE	chrI	14153926	Nla IV	GGNNCC	C	CGGTGCCTGGG	T	CGGTGTCTGGG	NON_SYNONYMOUS_CODING	fipr-23	gbrowse
MODERATE	chrI	14153926	ScrF I	CCNGG	C	GGTGCCTGG	T	GGTGTCTGG	NON_SYNONYMOUS_CODING	fipr-23	gbrowse
MODERATE	chrI	14153926	Sec I	CCNNGG	C	CGGTGCCTGGG	T	CGGTGTCTGGG	NON_SYNONYMOUS_CODING	fipr-23	gbrowse
MODERATE	chrI	14153947	BseM II	CTSAG	G	ATCTGAGTC	C	ATCTCCGTC	NON_SYNONYMOUS_CODING	fipr-23	gbrowse
MODERATE	chrI	14153947	Dde I	CTNAG	G	ATCTGAGTC	C	ATCTCCGTC	NON_SYNONYMOUS_CODING	fipr-23	gbrowse
MODERATE	chrI	14153947	Hinf I	GANTC	G	ATCTGAGTC	C	ATCTCCGTC	NON_SYNONYMOUS_CODING	fipr-23	gbrowse
MODERATE	chrI	14153947	Mly I	GACTC	G	ATCTGAGTC	C	ATCTCCGTC	NON_SYNONYMOUS_CODING	fipr-23	gbrowse
MODERATE	chrI	14153947	Ple I	GAGTC	G	ATCTGAGTC	C	ATCTCCGTC	NON_SYNONYMOUS_CODING	fipr-23	gbrowse
MODERATE	chrI	14163799	TspE I	AATT	T	GAATTGG	A	GAAATGG	NON_SYNONYMOUS_CODING	C37A5.7	gbrowse
MODERATE	chrI	14168016	Aci I	CCGC	G	AGCGGAG	A	AGCAGAG	NON_SYNONYMOUS_CODING	C37A5.7	gbrowse
MODERATE	chrI	14168016	StyLT I	CAGAG	G	AAGCGGAGG	A	AAGCAGAGG	NON_SYNONYMOUS_CODING	C37A5.7	gbrowse
MODERATE	chrI	14208276	Hap II	CCGG	T	CCTTCGG	C	CCTCCGG	NON_SYNONYMOUS_CODING	ZK849.4	gbrowse
MODERATE	chrI	14208276	Mnl I	CCTC	T	CCTTCGG	C	CCTCCGG	NON_SYNONYMOUS_CODING	ZK849.4	gbrowse
MODERATE	chrI	14208276	Msp I	CCGG	T	CCTTCGG	C	CCTCCGG	NON_SYNONYMOUS_CODING	ZK849.4	gbrowse
MODERATE	chrI	14208546	BsiY I	CCNNNNNNNGG	G	ACGCCAGGCCGAGGTTCCTGA	A	ACGTCAGGCCAAGGTTCCTGA	NON_SYNONYMOUS_CODING	ZK849.4	gbrowse
MODERATE	chrI	14208546	EcoT14 I	CCWWGG	G	AGGCCGAGGTT	A	AGGCCAAGGTT	NON_SYNONYMOUS_CODING	ZK849.4	gbrowse
MODERATE	chrI	14208546	Hae I	WGGCCW	G	AGGCCGAGGTT	A	AGGCCAAGGTT	NON_SYNONYMOUS_CODING	ZK849.4	gbrowse
MODERATE	chrI	14208546	Mnl I	CCTC	G	GCCGAGG	A	GCCAAGG	NON_SYNONYMOUS_CODING	ZK849.4	gbrowse
MODERATE	chrI	14210589	Gsu I	CTGGAG	C	ATCCACTCCAG	T	ATCCATTCCAG	NON_SYNONYMOUS_CODING	C49A1.2	gbrowse
MODERATE	chrI	14242045	Apo I	RAATTY	T	CAAATTTCTCT	A	CAAATATCTCT	NON_SYNONYMOUS_CODING	C49A1.10	gbrowse
MODERATE	chrI	14242045	TspE I	AATT	T	AATTTCT	A	AATATCT	NON_SYNONYMOUS_CODING	C49A1.10	gbrowse
MODERATE	chrI	14263372	BamH I	GGATCC	G	CGGTGGATCCT	A	CGGTGAATCCT	NON_SYNONYMOUS_CODING	pes-7	gbrowse
MODERATE	chrI	14263372	Bin I	GGATC	G	GGTGGATCC	A	GGTGAATCC	NON_SYNONYMOUS_CODING	pes-7	gbrowse
MODERATE	chrI	14263372	Hinf I	GANTC	G	GGTGGATCC	A	GGTGAATCC	NON_SYNONYMOUS_CODING	pes-7	gbrowse
MODERATE	chrI	14263372	Hph I	GGTGA	G	GGTGGATCC	A	GGTGAATCC	NON_SYNONYMOUS_CODING	pes-7	gbrowse
MODERATE	chrI	14263372	Mbo I	GATC	G	GTGGATC	A	GTGAATC	NON_SYNONYMOUS_CODING	pes-7	gbrowse
MODERATE	chrI	14263372	Mfl I	RGATCY	G	CGGTGGATCCT	A	CGGTGAATCCT	NON_SYNONYMOUS_CODING	pes-7	gbrowse
MODERATE	chrI	14263372	Nla IV	GGNNCC	G	CGGTGGATCCT	A	CGGTGAATCCT	NON_SYNONYMOUS_CODING	pes-7	gbrowse
MODERATE	chrI	14263372	Sau3A I	GATC	G	GTGGATC	A	GTGAATC	NON_SYNONYMOUS_CODING	pes-7	gbrowse
MODERATE	chrI	14263372	Tfi I	GAWTC	G	GGTGGATCC	A	GGTGAATCC	NON_SYNONYMOUS_CODING	pes-7	gbrowse
MODERATE	chrI	14266437	Alu I	AGCT	T	CAATCTG	G	CAAGCTG	NON_SYNONYMOUS_CODING	pes-7	gbrowse
MODERATE	chrI	14266437	Bbv I	GCAGC	T	ACAATCTGC	G	ACAAGCTGC	NON_SYNONYMOUS_CODING	pes-7	gbrowse
MODERATE	chrI	14266437	CviJ I	RGCY	T	CAATCTG	G	CAAGCTG	NON_SYNONYMOUS_CODING	pes-7	gbrowse
MODERATE	chrI	14266437	Fnu4H I	GCNGC	T	ACAATCTGC	G	ACAAGCTGC	NON_SYNONYMOUS_CODING	pes-7	gbrowse
MODERATE	chrI	14266437	Tse I	GCWGC	T	ACAATCTGC	G	ACAAGCTGC	NON_SYNONYMOUS_CODING	pes-7	gbrowse
MODERATE	chrI	14269228	Bin I	GGATC	G	CGAGGATCA	A	CGAGAATCA	NON_SYNONYMOUS_CODING	pes-7	gbrowse
MODERATE	chrI	14269228	Hinf I	GANTC	G	CGAGGATCA	A	CGAGAATCA	NON_SYNONYMOUS_CODING	pes-7	gbrowse
MODERATE	chrI	14269228	Mbo I	GATC	G	GAGGATC	A	GAGAATC	NON_SYNONYMOUS_CODING	pes-7	gbrowse
MODERATE	chrI	14269228	Mnl I	CCTC	G	GAGGATC	A	GAGAATC	NON_SYNONYMOUS_CODING	pes-7	gbrowse
MODERATE	chrI	14269228	Sau3A I	GATC	G	GAGGATC	A	GAGAATC	NON_SYNONYMOUS_CODING	pes-7	gbrowse
MODERATE	chrI	14269228	Sec I	CCNNGG	G	CCGAGGATCAA	A	CCGAGAATCAA	NON_SYNONYMOUS_CODING	pes-7	gbrowse
MODERATE	chrI	14269228	Tfi I	GAWTC	G	CGAGGATCA	A	CGAGAATCA	NON_SYNONYMOUS_CODING	pes-7	gbrowse
MODERATE	chrI	14269563	Ban II	GRGCYC	G	GCCGGGCTCAA	A	GCCGGACTCAA	NON_SYNONYMOUS_CODING	pes-7	gbrowse
MODERATE	chrI	14269563	Bcn I	CCSGG	G	CCGGGCTCA	A	CCGGACTCA	NON_SYNONYMOUS_CODING	pes-7	gbrowse
MODERATE	chrI	14269563	Bsp1286 I	GDGCHC	G	GCCGGGCTCAA	A	GCCGGACTCAA	NON_SYNONYMOUS_CODING	pes-7	gbrowse
MODERATE	chrI	14269563	CviJ I	RGCY	G	CGGGCTC	A	CGGACTC	NON_SYNONYMOUS_CODING	pes-7	gbrowse
MODERATE	chrI	14269563	Hinf I	GANTC	G	CCGGGCTCA	A	CCGGACTCA	NON_SYNONYMOUS_CODING	pes-7	gbrowse
MODERATE	chrI	14269563	Mly I	GACTC	G	CCGGGCTCA	A	CCGGACTCA	NON_SYNONYMOUS_CODING	pes-7	gbrowse
MODERATE	chrI	14269563	Ple I	GAGTC	G	CCGGGCTCA	A	CCGGACTCA	NON_SYNONYMOUS_CODING	pes-7	gbrowse
MODERATE	chrI	14269563	ScrF I	CCNGG	G	CCGGGCTCA	A	CCGGACTCA	NON_SYNONYMOUS_CODING	pes-7	gbrowse
MODERATE	chrI	14286492	Mnl I	CCTC	C	ATACCTC	T	ATATCTC	NON_SYNONYMOUS_CODING	fbxb-68	gbrowse
MODERATE	chrI	14401061	Bpu10 I	CCTNAGC	C	TTGCACCTGAGCC	G	TTGCACGTGAGCC	NON_SYNONYMOUS_CODING	Y105E8A.8	gbrowse
MODERATE	chrI	14401061	BsaA I	YACGTR	C	TGCACCTGAGC	G	TGCACGTGAGC	NON_SYNONYMOUS_CODING	Y105E8A.8	gbrowse
MODERATE	chrI	14401061	BseM II	CTSAG	C	GCACCTGAG	G	GCACGTGAG	NON_SYNONYMOUS_CODING	Y105E8A.8	gbrowse
MODERATE	chrI	14401061	Dde I	CTNAG	C	GCACCTGAG	G	GCACGTGAG	NON_SYNONYMOUS_CODING	Y105E8A.8	gbrowse
MODERATE	chrI	14401061	Mae II	ACGT	C	CACCTGA	G	CACGTGA	NON_SYNONYMOUS_CODING	Y105E8A.8	gbrowse
MODERATE	chrI	14401061	PmaC I	CACGTG	C	TGCACCTGAGC	G	TGCACGTGAGC	NON_SYNONYMOUS_CODING	Y105E8A.8	gbrowse
MODERATE	chrI	14428760	Bsi I	CTCGTG	C	AACACCAGGAT	G	AACACGAGGAT	NON_SYNONYMOUS_CODING	Y105E8A.10	gbrowse
MODERATE	chrI	14428760	Mnl I	CCTC	C	CACCAGG	G	CACGAGG	NON_SYNONYMOUS_CODING	Y105E8A.10	gbrowse
MODERATE	chrI	14428760	Mva I	CCWGG	C	ACACCAGGA	G	ACACGAGGA	NON_SYNONYMOUS_CODING	Y105E8A.10	gbrowse
MODERATE	chrI	14428760	ScrF I	CCNGG	C	ACACCAGGA	G	ACACGAGGA	NON_SYNONYMOUS_CODING	Y105E8A.10	gbrowse
MODERATE	chrI	14428931	Ksp632 I	CTCTTC	T	GGCTCTCTTCT	S	GGCTCSCTTCT	NON_SYNONYMOUS_CODING	Y105E8A.10	gbrowse
MODERATE	chrI	14428931	Mbo II	GAAGA	T	GCTCTCTTC	S	GCTCSCTTC	NON_SYNONYMOUS_CODING	Y105E8A.10	gbrowse
MODERATE	chrI	14563439	Acc II	CGCG	A	CGCAAAT	G	CGCGAAT	NON_SYNONYMOUS_CODING	Y105E8A.23	gbrowse
MODERATE	chrI	14563439	Bcg I	GCANNNNNNTCG	A	TAATCCATCGCAAATCCGTCGTT	G	TAATCCATCGCGAATCCGTCGTT	NON_SYNONYMOUS_CODING	Y105E8A.23	gbrowse
MODERATE	chrI	14563439	Hinf I	GANTC	A	TCGCAAATC	G	TCGCGAATC	NON_SYNONYMOUS_CODING	Y105E8A.23	gbrowse
MODERATE	chrI	14563439	Nru I	TCGCGA	A	ATCGCAAATCC	G	ATCGCGAATCC	NON_SYNONYMOUS_CODING	Y105E8A.23	gbrowse
MODERATE	chrI	14563439	Tfi I	GAWTC	A	TCGCAAATC	G	TCGCGAATC	NON_SYNONYMOUS_CODING	Y105E8A.23	gbrowse
MODERATE	chrI	14590719	ApaL I	GTGCAC	G	ACTCGGTGCAC	A	ACTCGATGCAC	NON_SYNONYMOUS_CODING	Y105E8A.29	gbrowse
MODERATE	chrI	14590719	Bsp1286 I	GDGCHC	G	ACTCGGTGCAC	A	ACTCGATGCAC	NON_SYNONYMOUS_CODING	Y105E8A.29	gbrowse
MODERATE	chrI	14590719	HgiA I	GWGCWC	G	ACTCGGTGCAC	A	ACTCGATGCAC	NON_SYNONYMOUS_CODING	Y105E8A.29	gbrowse
MODERATE	chrI	14590719	SfaN I	GCATC	G	CTCGGTGCA	A	CTCGATGCA	NON_SYNONYMOUS_CODING	Y105E8A.29	gbrowse
MODERATE	chrI	14590719	Taq I	TCGA	G	TCGGTGC	A	TCGATGC	NON_SYNONYMOUS_CODING	Y105E8A.29	gbrowse
MODERATE	chrI	14634725	Bcef I	ACGGC	T	TCGCTGTAT	C	TCGCCGTAT	NON_SYNONYMOUS_CODING	exoc-8	gbrowse
MODERATE	chrI	14720402	BsaX I	ACNNNNNCTCC	A	CTTGGCCATTACCATCTCTCC	G	CTTGGCCATTGCCATCTCTCC	NON_SYNONYMOUS_CODING	pbs-5	gbrowse
MODERATE	chrI	14720402	BsrD I	GCAATG	A	CCATTACCATC	G	CCATTGCCATC	NON_SYNONYMOUS_CODING	pbs-5	gbrowse
MODERATE	chrI	14720829	Bbv II	GAAGAC	C	GAAGACTCCTT	T	GAAGATTCCTT	NON_SYNONYMOUS_CODING	K05C4.2	gbrowse
MODERATE	chrI	14720829	Mly I	GACTC	C	AAGACTCCT	T	AAGATTCCT	NON_SYNONYMOUS_CODING	K05C4.2	gbrowse
MODERATE	chrI	14720829	Ple I	GAGTC	C	AAGACTCCT	T	AAGATTCCT	NON_SYNONYMOUS_CODING	K05C4.2	gbrowse
MODERATE	chrI	14720829	Tfi I	GAWTC	C	AAGACTCCT	T	AAGATTCCT	NON_SYNONYMOUS_CODING	K05C4.2	gbrowse
MODERATE	chrI	14735257	Bcg I	GCANNNNNNTCG	A	CGCACAATATTAGAAAATCTTTC	C	CGCACAATATTCGAAAATCTTTC	NON_SYNONYMOUS_CODING	K05C4.4	gbrowse
MODERATE	chrI	14735257	BspT104 I	TTCGAA	A	ATATTAGAAAA	C	ATATTCGAAAA	NON_SYNONYMOUS_CODING	K05C4.4	gbrowse
MODERATE	chrI	14735257	Nsp V	TTCGAA	A	ATATTAGAAAA	C	ATATTCGAAAA	NON_SYNONYMOUS_CODING	K05C4.4	gbrowse
MODERATE	chrI	14735257	Taq I	TCGA	A	ATTAGAA	C	ATTCGAA	NON_SYNONYMOUS_CODING	K05C4.4	gbrowse
MODERATE	chrI	14736875	AlwN I	CAGNNNCTG	C	GCAGCTTCCGGCGTCAC	T	GCAGCTTCTGGCGTCAC	NON_SYNONYMOUS_CODING	K05C4.4	gbrowse
MODERATE	chrI	14736875	Hap II	CCGG	C	TTCCGGC	T	TTCTGGC	NON_SYNONYMOUS_CODING	K05C4.4	gbrowse
MODERATE	chrI	14736875	Msp I	CCGG	C	TTCCGGC	T	TTCTGGC	NON_SYNONYMOUS_CODING	K05C4.4	gbrowse
MODERATE	chrI	14789218	Aor51H I	AGCGCT	G	TTTTAGCGCTT	A	TTTTAACGCTT	NON_SYNONYMOUS_CODING	F39B2.3	gbrowse
MODERATE	chrI	14789218	BsaX I	ACNNNNNCTCC	G	CACATTTTTAGCGCTTTCTCC	A	CACATTTTTAACGCTTTCTCC	NON_SYNONYMOUS_CODING	F39B2.3	gbrowse
MODERATE	chrI	14789218	Hae II	RGCGCY	G	TTTTAGCGCTT	A	TTTTAACGCTT	NON_SYNONYMOUS_CODING	F39B2.3	gbrowse
MODERATE	chrI	14789218	Hha I	GCGC	G	TTAGCGC	A	TTAACGC	NON_SYNONYMOUS_CODING	F39B2.3	gbrowse
MODERATE	chrI	14789218	Mse I	TTAA	G	TTAGCGC	A	TTAACGC	NON_SYNONYMOUS_CODING	F39B2.3	gbrowse
MODERATE	chrI	14795668	Mbo II	GAAGA	A	AGAAAAACT	G	AGAAGAACT	NON_SYNONYMOUS_CODING	K11B4.1	gbrowse
MODERATE	chrI	14847592	Hap II	CCGG	T	GCTTCGG	C	GCTCCGG	NON_SYNONYMOUS_CODING	F32A7.5	gbrowse
MODERATE	chrI	14847592	Msp I	CCGG	T	GCTTCGG	C	GCTCCGG	NON_SYNONYMOUS_CODING	F32A7.5	gbrowse
MODERATE	chrI	14869883	Bsm I	GAATGC	T	GCATTTAATGA	C	GCATTCAATGA	NON_SYNONYMOUS_CODING	F11C3.1	gbrowse
MODERATE	chrI	14869883	Mse I	TTAA	T	ATTTAAT	C	ATTCAAT	NON_SYNONYMOUS_CODING	F11C3.1	gbrowse
MODERATE	chrI	14882360	Mae III	GTNAC	T	GTAATAATC	C	GTAACAATC	NON_SYNONYMOUS_CODING	frm-1	gbrowse
MODERATE	chrI	14956383	Acc II	CGCG	T	TCGTGGA	C	TCGCGGA	NON_SYNONYMOUS_CODING	fbxb-70	gbrowse
MODERATE	chrI	14956383	Aci I	CCGC	T	TCGTGGA	C	TCGCGGA	NON_SYNONYMOUS_CODING	fbxb-70	gbrowse
MODERATE	chrI	14956383	Cje I	CCANNNNNNGT	T	CCAAAATTCGTGGACTTCATT	C	CCAAAATTCGCGGACTTCATT	NON_SYNONYMOUS_CODING	fbxb-70	gbrowse
MODERATE	chrI	15001360	Taq I	TCGA	T	TTGTCGA	A	TTGACGA	NON_SYNONYMOUS_CODING	tep-1	gbrowse
MODERATE	chrI	15012802	Bcg I	GCANNNNNNTCG	G	GCAGCTTCGTCGTTCTCATTCCA	C	GCAGCTTCGTCCTTCTCATTCCA	NON_SYNONYMOUS_CODING	F33H2.5	gbrowse
MODERATE	chrI	15029414	Hin4 I	GABNNNNNVTC	T	TATTCCTCTTTATTGGTTCTC	G	TATTCCTCTTGATTGGTTCTC	NON_SYNONYMOUS_CODING	set-10	gbrowse
MODERATE	chrI	15041245	Mwo I	GCNNNNNNNGC	G	GGCCGCCACAGCAAGAAGCGA	A	GGCCGCCACAACAAGAAGCGA	NON_SYNONYMOUS_CODING	cyn-5	gbrowse
MODERATE	chrI	15049501	Apo I	RAATTY	T	ATGAATTCCTT	C	ATGAACTCCTT	NON_SYNONYMOUS_CODING	F31C3.3	gbrowse
MODERATE	chrI	15049501	EcoR I	GAATTC	T	ATGAATTCCTT	C	ATGAACTCCTT	NON_SYNONYMOUS_CODING	F31C3.3	gbrowse
MODERATE	chrI	15049501	TspE I	AATT	T	GAATTCC	C	GAACTCC	NON_SYNONYMOUS_CODING	F31C3.3	gbrowse
MODERATE	chrI	15057516	CviJ I	RGCY	T	GGCTTCT	A	GGCATCT	NON_SYNONYMOUS_CODING	F31C3.6	gbrowse
MODERATE	chrI	15057516	SfaN I	GCATC	T	CGGCTTCTG	A	CGGCATCTG	NON_SYNONYMOUS_CODING	F31C3.6	gbrowse
MODERATE	chrI	15058135	Taq I	TCGA	C	GCTCGAT	T	GCTTGAT	NON_SYNONYMOUS_CODING	F31C3.6	gbrowse
HIGH	chrII	2642883	Cla I	ATCGAT	G	CATTAGCGATA	T	CATTATCGATG	STOP_GAINED	F22E5.7	gbrowse
HIGH	chrII	2642883	Taq I	TCGA	G	TTAGCGA	T	TTATCGA	STOP_GAINED	F22E5.7	gbrowse
HIGH	chrII	2825754	Ban II	GRGCYC	T	GCGCTTTGAAA	C	GAGCTCTGAAA	SPLICE_SITE_ACCEPTOR	K12H6.5	gbrowse
HIGH	chrII	2825754	Bsp1286 I	GDGCHC	T	GCGCTTTGAAA	C	GAGCTCTGAAA	SPLICE_SITE_ACCEPTOR	K12H6.5	gbrowse
HIGH	chrII	2825754	HgiA I	GWGCWC	T	GCGCTTTGAAA	C	GAGCTCTGAAA	SPLICE_SITE_ACCEPTOR	K12H6.5	gbrowse
HIGH	chrII	2825754	Sac I	GAGCTC	T	GCGCTTTGAAA	C	GAGCTCTGAAA	SPLICE_SITE_ACCEPTOR	K12H6.5	gbrowse
HIGH	chrII	2825754	StyLT I	CAGAG	T	CGCTTTGAA	C	AGCTCTGAA	SPLICE_SITE_ACCEPTOR	K12H6.5	gbrowse
HIGH	chrII	2957560	Hinf I	GANTC	-C	GGAATCTT	*	GGAACTCTT	FRAME_SHIFT	T11F1.2	gbrowse
HIGH	chrII	2957560	Ksp632 I	CTCTTC	-C	AGGAATCTTC	*	AGGAACTCTTC	FRAME_SHIFT	T11F1.2	gbrowse
HIGH	chrII	2957560	Tfi I	GAWTC	-C	GGAATCTT	*	GGAACTCTT	FRAME_SHIFT	T11F1.2	gbrowse
HIGH	chrII	3124417	Bcc I	CCATC	-A	AGCCTCCC	*	AGCCATCCC	FRAME_SHIFT	srh-71	gbrowse
HIGH	chrII	3124417	Fok I	GGATG	-A	AGCCTCCC	*	AGCCATCCC	FRAME_SHIFT	srh-71	gbrowse
HIGH	chrII	3124417	Mnl I	CCTC	-A	GCCTCC	*	GCCATCC	FRAME_SHIFT	srh-71	gbrowse
HIGH	chrII	3124417	Mwo I	GCNNNNNNNGC	-A	TTTCAGAGCCTCCCTGCCCG	*	TTTCAGAGCCATCCCTGCCCG	FRAME_SHIFT	srh-71	gbrowse
HIGH	chrII	3150811	Alu I	AGCT	A	TCAACTA	G	TCAGCTT	SPLICE_SITE_ACCEPTOR	T10D4.1	gbrowse
HIGH	chrII	3150811	CviJ I	RGCY	A	TCAACTA	G	TCAGCTT	SPLICE_SITE_ACCEPTOR	T10D4.1	gbrowse
HIGH	chrII	3150814	Xsp I	CTAG	A	ACTAGCA	T	GCTTGAC	STOP_GAINED	T10D4.1	gbrowse
HIGH	chrII	3194963	Aci I	CCGC	-G	AAACAA	*	AAAGCGG	FRAME_SHIFT	gcy-15	gbrowse
HIGH	chrII	3194963	Fnu4H I	GCNGC	-G	GAAACAAC	*	GAAAGCGGC	FRAME_SHIFT	gcy-15	gbrowse
HIGH	chrII	3194963	Tau I	GCSGC	-G	GAAACAAC	*	GAAAGCGGC	FRAME_SHIFT	gcy-15	gbrowse
HIGH	chrII	3269827	Dra I	TTTAAA	T	AACTTTTAAAA	C	AACTTCAAAAA	STOP_GAINED	F02E11.7	gbrowse
HIGH	chrII	3269827	Mse I	TTAA	T	CTTTTAA	C	CTTCAAA	STOP_GAINED	F02E11.7	gbrowse
HIGH	chrII	3306386	Nla III	CATG	C	CTCCTGT	A	CTCATGT	STOP_LOST	F39E9.7	gbrowse
HIGH	chrII	3306831	Apo I	RAATTY	A	AAATTATTGTG	T	AAATTTTTGTG	STOP_GAINED	F39E9.7	gbrowse
HIGH	chrII	3453244	BstX I	CCANNNNNNTGG	A	TCCAGCTGCGTAGAGAGTGGACT	G	TCCAGCTGCGTGGAGAGTGGACT	STOP_GAINED	C16C8.12	gbrowse
HIGH	chrII	3479689	Tsp4C I	ACNGT	T	TTTATCGTC	C	TTTACCGTC	SPLICE_SITE_DONOR	Y49F6B.8	gbrowse
HIGH	chrII	3697105	Bpu10 I	CCTNAGC	C	GGTCTCCTGAGCG	A	TGCCTCATGAGCG	SPLICE_SITE_DONOR	F40H7.6	gbrowse
HIGH	chrII	3697105	BseM II	CTSAG	C	TCTCCTGAG	A	CCTCATGAG	SPLICE_SITE_DONOR	F40H7.6	gbrowse
HIGH	chrII	3697105	BspH I	TCATGA	C	GTCTCCTGAGC	A	GCCTCATGAGC	SPLICE_SITE_DONOR	F40H7.6	gbrowse
HIGH	chrII	3697105	Dde I	CTNAG	C	TCTCCTGAG	A	CCTCATGAG	SPLICE_SITE_DONOR	F40H7.6	gbrowse
HIGH	chrII	3697105	Mwo I	GCNNNNNNNGC	C	GGAAGGTCTCCTGAGCGATCG	A	AGAATGCCTCATGAGCGGTCG	SPLICE_SITE_DONOR	F40H7.6	gbrowse
HIGH	chrII	3697105	Nla III	CATG	C	CTCCTGA	A	CTCATGA	SPLICE_SITE_DONOR	F40H7.6	gbrowse
HIGH	chrII	3806464	CviJ I	RGCY	A	ATTAGCC	C	ATTCGCC	STOP_GAINED	F54D10.4	gbrowse
HIGH	chrII	3806464	Hinf I	GANTC	A	GATTAGCCC	C	GATTCGCCC	STOP_GAINED	F54D10.4	gbrowse
HIGH	chrII	3806464	Tfi I	GAWTC	A	GATTAGCCC	C	GATTCGCCC	STOP_GAINED	F54D10.4	gbrowse
HIGH	chrII	3835562	TspR I	CAGTG	A	TATCACTGT	G	TTTCGCTGT	STOP_GAINED	oac-4	gbrowse
HIGH	chrII	3835562	Tsp4C I	ACNGT	A	TATCACTGT	G	TTTCGCTGT	STOP_GAINED	oac-4	gbrowse
HIGH	chrII	8870820	CviR I	TGCA	G	TTCGGCA	T	TTCTGCA	SPLICE_SITE_ACCEPTOR	T07D4.2	gbrowse
HIGH	chrII	12802107	Hga I	GACGC	T	CGCGTCAAA	C	CGCGCCAAA	STOP_GAINED	Y46G5A.18	gbrowse
HIGH	chrII	12802107	Hha I	GCGC	T	GCGTCAA	C	GCGCCAA	STOP_GAINED	Y46G5A.18	gbrowse
HIGH	chrII	12811726	Eco57 I	CTGAAG	C	CTCTTCAGACG	T	CTCTTTAGACG	STOP_LOST	Y46G5A.20	gbrowse
HIGH	chrII	12811726	Ksp632 I	CTCTTC	C	CTCTTCAGACG	T	CTCTTTAGACG	STOP_LOST	Y46G5A.20	gbrowse
HIGH	chrII	12811726	Mbo II	GAAGA	C	TCTTCAGAC	T	TCTTTAGAC	STOP_LOST	Y46G5A.20	gbrowse
MODERATE	chrII	1169124	Apo I	RAATTY	A	TAATAAATTTT	G	TAATAGATCTT	NON_SYNONYMOUS_CODING	T23F4.1	gbrowse
MODERATE	chrII	1169124	Bgl II	AGATCT	A	TAATAAATTTT	G	TAATAGATCTT	NON_SYNONYMOUS_CODING	T23F4.1	gbrowse
MODERATE	chrII	1169124	Mbo I	GATC	A	ATAAATT	G	ATAGATC	NON_SYNONYMOUS_CODING	T23F4.1	gbrowse
MODERATE	chrII	1169124	Mfl I	RGATCY	A	TAATAAATTTT	G	TAATAGATCTT	NON_SYNONYMOUS_CODING	T23F4.1	gbrowse
MODERATE	chrII	1169124	Sau3A I	GATC	A	ATAAATT	G	ATAGATC	NON_SYNONYMOUS_CODING	T23F4.1	gbrowse
MODERATE	chrII	1169124	TspE I	AATT	A	ATAAATT	G	ATAGATC	NON_SYNONYMOUS_CODING	T23F4.1	gbrowse
MODERATE	chrII	1603006	CviJ I	RGCY	T	TAGTAAA	C	TAGCCAA	NON_SYNONYMOUS_CODING	bath-47	gbrowse
MODERATE	chrII	1603006	EcoT14 I	CCWWGG	T	TCTAGTAAAGG	C	TCTAGCCAAGG	NON_SYNONYMOUS_CODING	bath-47	gbrowse
MODERATE	chrII	1603006	Sec I	CCNNGG	T	TCTAGTAAAGG	C	TCTAGCCAAGG	NON_SYNONYMOUS_CODING	bath-47	gbrowse
MODERATE	chrII	2483813	CviJ I	RGCY	G	GGGGCTG	A	GGGACTG	NON_SYNONYMOUS_CODING	F53G2.8	gbrowse
MODERATE	chrII	2483813	Fin I	GGGAC	G	TGGGGCTGT	A	TGGGACTGT	NON_SYNONYMOUS_CODING	F53G2.8	gbrowse
MODERATE	chrII	2483813	Tsp4C I	ACNGT	G	TGGGGCTGT	A	TGGGACTGT	NON_SYNONYMOUS_CODING	F53G2.8	gbrowse
MODERATE	chrII	2485813	Ava II	GGWCC	+TTCAGCATG	TGGTTTCAGCATGGACC	*	TGGTGACC	CODON_CHANGE_PLUS_CODON_INSERTION	F53G2.2	gbrowse
MODERATE	chrII	2485813	BmgT120 I	GGNCC	+TTCAGCATG	TGGTTTCAGCATGGACC	*	TGGTGACC	CODON_CHANGE_PLUS_CODON_INSERTION	F53G2.2	gbrowse
MODERATE	chrII	2485813	BstP I	GGTNACC	+TTCAGCATG	CATGGTTTCAGCATGGACCAG	*	CATGGTGACCAG	CODON_CHANGE_PLUS_CODON_INSERTION	F53G2.2	gbrowse
MODERATE	chrII	2485813	Cfr13 I	GGNCC	+TTCAGCATG	TGGTTTCAGCATGGACC	*	TGGTGACC	CODON_CHANGE_PLUS_CODON_INSERTION	F53G2.2	gbrowse
MODERATE	chrII	2485813	EcoE I	GAGNNNNNNNATGC	+TTCAGCATG	TTTTCAGCATGGTTTCAGCATGGACCAGCTCAGGA	*	TTTTCAGCATGGTGACCAGCTCAGAA	CODON_CHANGE_PLUS_CODON_INSERTION	F53G2.2	gbrowse
MODERATE	chrII	2485813	EcoO65 I	GGTNACC	+TTCAGCATG	CATGGTTTCAGCATGGACCAG	*	CATGGTGACCAG	CODON_CHANGE_PLUS_CODON_INSERTION	F53G2.2	gbrowse
MODERATE	chrII	2485813	Hph I	GGTGA	+TTCAGCATG	TGGTTTCAGCATGGACC	*	TGGTGACC	CODON_CHANGE_PLUS_CODON_INSERTION	F53G2.2	gbrowse
MODERATE	chrII	2485813	Mae III	GTNAC	+TTCAGCATG	TGGTTTCAGCATGGACC	*	TGGTGACC	CODON_CHANGE_PLUS_CODON_INSERTION	F53G2.2	gbrowse
MODERATE	chrII	2485813	Nla III	CATG	+TTCAGCATG	GGTTTCAGCATGGAC	*	GGTGAC	CODON_CHANGE_PLUS_CODON_INSERTION	F53G2.2	gbrowse
MODERATE	chrII	2485813	Tsp45 I	GTSAC	+TTCAGCATG	TGGTTTCAGCATGGACC	*	TGGTGACC	CODON_CHANGE_PLUS_CODON_INSERTION	F53G2.2	gbrowse
MODERATE	chrII	2485813	VpaK11B I	GGWCC	+TTCAGCATG	TGGTTTCAGCATGGACC	*	TGGTGACC	CODON_CHANGE_PLUS_CODON_INSERTION	F53G2.2	gbrowse
MODERATE	chrII	2485825	Bpu10 I	CCTNAGC	G	GCTCAGGAATTAT	A	GCTCAGAAATTAT	NON_SYNONYMOUS_CODING	F53G2.2	gbrowse
MODERATE	chrII	2493424	TspE I	AATT	C	GAACTTA	A	GAAATTA	NON_SYNONYMOUS_CODING	F53G2.1	gbrowse
MODERATE	chrII	2495961	BsmA I	GTCTC	T	CAATTTCTC	G	CAATGTCTC	NON_SYNONYMOUS_CODING	F53G2.1	gbrowse
MODERATE	chrII	2495961	TspE I	AATT	T	AATTTCT	G	AATGTCT	NON_SYNONYMOUS_CODING	F53G2.1	gbrowse
MODERATE	chrII	2521767	Cje I	CCANNNNNNGT	A	ATAAGCTTTTACACCCGAAGT	C	ATAAGCTTTTCCACTCGAAGT	NON_SYNONYMOUS_CODING	bath-13	gbrowse
MODERATE	chrII	2521771	Cje I	CCANNNNNNGT	C	GCTTTTACACCCGAAGTTTTG	T	GCTTTTCCACTCGAAGTTTTG	NON_SYNONYMOUS_CODING	bath-13	gbrowse
MODERATE	chrII	2521771	Taq I	TCGA	C	CACCCGA	T	CACTCGA	NON_SYNONYMOUS_CODING	bath-13	gbrowse
MODERATE	chrII	2521792	Apo I	RAATTY	T	GAATTTGTGTT	G	GAATTGGTGTT	NON_SYNONYMOUS_CODING	bath-13	gbrowse
MODERATE	chrII	2521817	Eco31 I	GGTCTC	+ATCTCTTTTCCC	ACATGATCTCTTTTCCCCTCTC	*	ACATGGTCTC	CODON_CHANGE_PLUS_CODON_INSERTION	bath-13	gbrowse
MODERATE	chrII	2521817	Mbo I	GATC	+ATCTCTTTTCCC	ATGATCTCTTTTCCCCTC	*	ATGGTC	CODON_CHANGE_PLUS_CODON_INSERTION	bath-13	gbrowse
MODERATE	chrII	2521817	Mnl I	CCTC	+ATCTCTTTTCCC	ATGATCTCTTTTCCCCTC	*	ATGGTC	CODON_CHANGE_PLUS_CODON_INSERTION	bath-13	gbrowse
MODERATE	chrII	2521817	Sau3A I	GATC	+ATCTCTTTTCCC	ATGATCTCTTTTCCCCTC	*	ATGGTC	CODON_CHANGE_PLUS_CODON_INSERTION	bath-13	gbrowse
MODERATE	chrII	2531293	Hin4 I	GABNNNNNVTC	A	CGACCCAGAAAAGTGTAAATC	G	CGACCCAGAAGAGTGTAAATC	NON_SYNONYMOUS_CODING	K02F6.6	gbrowse
MODERATE	chrII	2531293	Ksp632 I	CTCTTC	A	CAGAAAAGTGT	G	CAGAAGAGTGT	NON_SYNONYMOUS_CODING	K02F6.6	gbrowse
MODERATE	chrII	2531293	Mbo II	GAAGA	A	AGAAAAGTG	G	AGAAGAGTG	NON_SYNONYMOUS_CODING	K02F6.6	gbrowse
MODERATE	chrII	2531342	BsiY I	CCNNNNNNNGG	G	GCCATCAGTCGGAGATATGAC	A	GCCATCAGTCAGAGATATGAC	NON_SYNONYMOUS_CODING	K02F6.6	gbrowse
MODERATE	chrII	2531342	Mme I	TCCRAC	G	CAGTCGGAGAT	A	CAGTCAGAGAT	NON_SYNONYMOUS_CODING	K02F6.6	gbrowse
MODERATE	chrII	2531342	StyLT I	CAGAG	G	AGTCGGAGA	A	AGTCAGAGA	NON_SYNONYMOUS_CODING	K02F6.6	gbrowse
MODERATE	chrII	2540007	CviJ I	RGCY	C	GGGCTGT	T	GGGTTGT	NON_SYNONYMOUS_CODING	K02F6.4	gbrowse
MODERATE	chrII	2547033	Mnl I	CCTC	T	CACTTCC	C	CCCCTCC	NON_SYNONYMOUS_CODING	K02F6.3	gbrowse
MODERATE	chrII	2547371	Mnl I	CCTC	G	TTGGAGG	A	TTGAAGG	NON_SYNONYMOUS_CODING	K02F6.3	gbrowse
MODERATE	chrII	2548782	Bin I	GGATC	T	GATCTAGCG	C	GATCCAGCG	NON_SYNONYMOUS_CODING	K02F6.3	gbrowse
MODERATE	chrII	2548782	Xsp I	CTAG	T	ATCTAGC	C	ATCCAGC	NON_SYNONYMOUS_CODING	K02F6.3	gbrowse
MODERATE	chrII	2554808	Mae III	GTNAC	C	ACAGCAACT	T	ACAGTAACT	NON_SYNONYMOUS_CODING	K02F6.1	gbrowse
MODERATE	chrII	2554808	Mwo I	GCNNNNNNNGC	C	GTCATCACAGCAACTCCCGCC	T	GTCATCACAGTAACTCCCGCC	NON_SYNONYMOUS_CODING	K02F6.1	gbrowse
MODERATE	chrII	2554808	Tsp4C I	ACNGT	C	ACAGCAACT	T	ACAGTAACT	NON_SYNONYMOUS_CODING	K02F6.1	gbrowse
MODERATE	chrII	2554886	Nla IV	GGNNCC	C	GGGAACCTACA	A	AGGAAACTACA	NON_SYNONYMOUS_CODING	K02F6.1	gbrowse
MODERATE	chrII	2554894	Alu I	AGCT	G	AGAGCTC	C	AGACCTC	NON_SYNONYMOUS_CODING	K02F6.1	gbrowse
MODERATE	chrII	2554894	Ban II	GRGCYC	G	ACAGAGCTCCG	C	ACAGACCTCCG	NON_SYNONYMOUS_CODING	K02F6.1	gbrowse
MODERATE	chrII	2554894	Bsp1286 I	GDGCHC	G	ACAGAGCTCCG	C	ACAGACCTCCG	NON_SYNONYMOUS_CODING	K02F6.1	gbrowse
MODERATE	chrII	2554894	CviJ I	RGCY	G	AGAGCTC	C	AGACCTC	NON_SYNONYMOUS_CODING	K02F6.1	gbrowse
MODERATE	chrII	2554894	HgiA I	GWGCWC	G	ACAGAGCTCCG	C	ACAGACCTCCG	NON_SYNONYMOUS_CODING	K02F6.1	gbrowse
MODERATE	chrII	2554894	Mnl I	CCTC	G	AGAGCTC	C	AGACCTC	NON_SYNONYMOUS_CODING	K02F6.1	gbrowse
MODERATE	chrII	2554894	Sac I	GAGCTC	G	ACAGAGCTCCG	C	ACAGACCTCCG	NON_SYNONYMOUS_CODING	K02F6.1	gbrowse
MODERATE	chrII	2554894	StyLT I	CAGAG	G	CAGAGCTCC	C	CAGACCTCC	NON_SYNONYMOUS_CODING	K02F6.1	gbrowse
MODERATE	chrII	2555134	Alu I	AGCT	C	AAGCTCG	A	AAGATCG	NON_SYNONYMOUS_CODING	K02F6.1	gbrowse
MODERATE	chrII	2555134	Ava I	CYCGRG	C	AAAAGCTCGGG	A	AAAAGATCGGG	NON_SYNONYMOUS_CODING	K02F6.1	gbrowse
MODERATE	chrII	2555134	BmeT110 I	CYCGRG	C	AAAAGCTCGGG	A	AAAAGATCGGG	NON_SYNONYMOUS_CODING	K02F6.1	gbrowse
MODERATE	chrII	2555134	CviJ I	RGCY	C	AAGCTCG	A	AAGATCG	NON_SYNONYMOUS_CODING	K02F6.1	gbrowse
MODERATE	chrII	2555134	Mbo I	GATC	C	AAGCTCG	A	AAGATCG	NON_SYNONYMOUS_CODING	K02F6.1	gbrowse
MODERATE	chrII	2555134	Sau3A I	GATC	C	AAGCTCG	A	AAGATCG	NON_SYNONYMOUS_CODING	K02F6.1	gbrowse
MODERATE	chrII	2555173	Alu I	AGCT	A	ATTAGCT	T	ATTTGCT	NON_SYNONYMOUS_CODING	K02F6.1	gbrowse
MODERATE	chrII	2555173	Apo I	RAATTY	A	AAATTAGCTGT	T	AAATTTGCTGT	NON_SYNONYMOUS_CODING	K02F6.1	gbrowse
MODERATE	chrII	2555173	CviJ I	RGCY	A	ATTAGCT	T	ATTTGCT	NON_SYNONYMOUS_CODING	K02F6.1	gbrowse
MODERATE	chrII	2555383	ApaB I	GCANNNNNTGC	C	GAAGCAAAATCTGCACTCGTT	T	GAAGCAAAATTCGCACTCGTT	NON_SYNONYMOUS_CODING	K02F6.1	gbrowse
MODERATE	chrII	2555383	Apo I	RAATTY	C	AAAATCTGCAC	T	AAAATTCGCAC	NON_SYNONYMOUS_CODING	K02F6.1	gbrowse
MODERATE	chrII	2555383	Bsg I	GTGCAG	C	AAAATCTGCAC	T	AAAATTCGCAC	NON_SYNONYMOUS_CODING	K02F6.1	gbrowse
MODERATE	chrII	2555383	TspE I	AATT	C	AATCTGC	T	AATTCGC	NON_SYNONYMOUS_CODING	K02F6.1	gbrowse
MODERATE	chrII	2555384	ApaB I	GCANNNNNTGC	T	AAGCAAAATCTGCACTCGTTC	C	AAGCAAAATTCGCACTCGTTC	NON_SYNONYMOUS_CODING	K02F6.1	gbrowse
MODERATE	chrII	2555384	Apo I	RAATTY	T	AAATCTGCACT	C	AAATTCGCACT	NON_SYNONYMOUS_CODING	K02F6.1	gbrowse
MODERATE	chrII	2555384	Bsg I	GTGCAG	T	AAATCTGCACT	C	AAATTCGCACT	NON_SYNONYMOUS_CODING	K02F6.1	gbrowse
MODERATE	chrII	2555384	CviR I	TGCA	T	ATCTGCA	C	ATTCGCA	NON_SYNONYMOUS_CODING	K02F6.1	gbrowse
MODERATE	chrII	2555713	Fok I	GGATG	C	CGAACATCC	A	CGAAAATCC	NON_SYNONYMOUS_CODING	K02F6.1	gbrowse
MODERATE	chrII	2555726	TspE I	AATT	C	AATCGTC	T	AATTGTC	NON_SYNONYMOUS_CODING	K02F6.1	gbrowse
MODERATE	chrII	2559768	Age I	ACCGGT	G	GGACCGGTGTC	A	GGACCAGTGTC	NON_SYNONYMOUS_CODING	K02F6.9	gbrowse
MODERATE	chrII	2559768	Bet I	WCCGGW	G	GGACCGGTGTC	A	GGACCAGTGTC	NON_SYNONYMOUS_CODING	K02F6.9	gbrowse
MODERATE	chrII	2559768	Bsr I	ACTGG	G	GACCGGTGT	A	GACCAGTGT	NON_SYNONYMOUS_CODING	K02F6.9	gbrowse
MODERATE	chrII	2559768	Cfr10 I	RCCGGY	G	GGACCGGTGTC	A	GGACCAGTGTC	NON_SYNONYMOUS_CODING	K02F6.9	gbrowse
MODERATE	chrII	2559768	Cpo I	CGGWCCG	G	CGGACCGGTGTCG	A	CGGACCAGTGTCG	NON_SYNONYMOUS_CODING	K02F6.9	gbrowse
MODERATE	chrII	2559768	Hap II	CCGG	G	ACCGGTG	A	ACCAGTG	NON_SYNONYMOUS_CODING	K02F6.9	gbrowse
MODERATE	chrII	2559768	Msp I	CCGG	G	ACCGGTG	A	ACCAGTG	NON_SYNONYMOUS_CODING	K02F6.9	gbrowse
MODERATE	chrII	2559768	TspR I	CAGTG	G	GACCGGTGT	A	GACCAGTGT	NON_SYNONYMOUS_CODING	K02F6.9	gbrowse
MODERATE	chrII	2559824	Ace III	CAGCTC	T	AGTTGTGCTGA	A	AGTTGAGCTGT	NON_SYNONYMOUS_CODING	K02F6.9	gbrowse
MODERATE	chrII	2559824	Alu I	AGCT	T	TTGTGCT	A	TTGAGCT	NON_SYNONYMOUS_CODING	K02F6.9	gbrowse
MODERATE	chrII	2559824	CviJ I	RGCY	T	TTGTGCT	A	TTGAGCT	NON_SYNONYMOUS_CODING	K02F6.9	gbrowse
MODERATE	chrII	2559978	Alu I	AGCT	G	TCGGGCT	A	TCGAGCT	NON_SYNONYMOUS_CODING	K02F6.9	gbrowse
MODERATE	chrII	2559978	BsiY I	CCNNNNNNNGG	G	CCGAATCTCGGGCTCCAAGTA	A	CCGAATCTCGAGCTCCAAGTA	NON_SYNONYMOUS_CODING	K02F6.9	gbrowse
MODERATE	chrII	2559978	HgiA I	GWGCWC	G	TCTCGGGCTCC	A	TCTCGAGCTCC	NON_SYNONYMOUS_CODING	K02F6.9	gbrowse
MODERATE	chrII	2559978	Nla IV	GGNNCC	G	TCTCGGGCTCC	A	TCTCGAGCTCC	NON_SYNONYMOUS_CODING	K02F6.9	gbrowse
MODERATE	chrII	2559978	Sac I	GAGCTC	G	TCTCGGGCTCC	A	TCTCGAGCTCC	NON_SYNONYMOUS_CODING	K02F6.9	gbrowse
MODERATE	chrII	2559978	Sml I	CTYRAG	G	TCTCGGGCTCC	A	TCTCGAGCTCC	NON_SYNONYMOUS_CODING	K02F6.9	gbrowse
MODERATE	chrII	2559978	StySJ I	GAGNNNNNNGTRC	G	TCCCGAATCTCGGGCTCCAAGTACT	A	TCCCGAATCTCGAGCTCCAAGTACT	NON_SYNONYMOUS_CODING	K02F6.9	gbrowse
MODERATE	chrII	2559978	Taq I	TCGA	G	TCGGGCT	A	TCGAGCT	NON_SYNONYMOUS_CODING	K02F6.9	gbrowse
MODERATE	chrII	2559978	Xho I	CTCGAG	G	TCTCGGGCTCC	A	TCTCGAGCTCC	NON_SYNONYMOUS_CODING	K02F6.9	gbrowse
MODERATE	chrII	2581663	Tsp4C I	ACNGT	G	AACTGTGGT	T	AACTTTGGT	NON_SYNONYMOUS_CODING	sri-74	gbrowse
MODERATE	chrII	2612699	Bin I	GGATC	G	CTGGGTCTC	A	CTGGATCTC	NON_SYNONYMOUS_CODING	D2062.13	gbrowse
MODERATE	chrII	2612699	BsmA I	GTCTC	G	CTGGGTCTC	A	CTGGATCTC	NON_SYNONYMOUS_CODING	D2062.13	gbrowse
MODERATE	chrII	2612699	Eco31 I	GGTCTC	G	TCTGGGTCTCC	A	TCTGGATCTCT	NON_SYNONYMOUS_CODING	D2062.13	gbrowse
MODERATE	chrII	2612699	Mbo I	GATC	G	TGGGTCT	A	TGGATCT	NON_SYNONYMOUS_CODING	D2062.13	gbrowse
MODERATE	chrII	2612699	Mfl I	RGATCY	G	TCTGGGTCTCC	A	TCTGGATCTCT	NON_SYNONYMOUS_CODING	D2062.13	gbrowse
MODERATE	chrII	2612699	Sau3A I	GATC	G	TGGGTCT	A	TGGATCT	NON_SYNONYMOUS_CODING	D2062.13	gbrowse
MODERATE	chrII	2612699	Sim I	GGGTC	G	CTGGGTCTC	A	CTGGATCTC	NON_SYNONYMOUS_CODING	D2062.13	gbrowse
MODERATE	chrII	2617023	CviR I	TGCA	G	GGTGCAA	T	GGTTCAA	NON_SYNONYMOUS_CODING	D2062.7	gbrowse
MODERATE	chrII	2617023	Drd II	GAACCA	G	CTGGTGCAACT	T	CTGGTTCAACT	NON_SYNONYMOUS_CODING	D2062.7	gbrowse
MODERATE	chrII	2617041	SfaN I	GCATC	G	AGATGATGC	A	AGATAATGC	NON_SYNONYMOUS_CODING	D2062.7	gbrowse
MODERATE	chrII	2619537	CviR I	TGCA	G	GGTGCAA	T	GGTTCAA	NON_SYNONYMOUS_CODING	D2062.6	gbrowse
MODERATE	chrII	2619537	Drd II	GAACCA	G	CTGGTGCAACT	T	CTGGTTCAACT	NON_SYNONYMOUS_CODING	D2062.6	gbrowse
MODERATE	chrII	2619555	SfaN I	GCATC	G	AGATGATGC	A	AGATAATGC	NON_SYNONYMOUS_CODING	D2062.6	gbrowse
MODERATE	chrII	2622744	Apo I	RAATTY	A	ATCGAATTTTT	C	ATCGACTTTTC	NON_SYNONYMOUS_CODING	D2062.5	gbrowse
MODERATE	chrII	2622744	TspE I	AATT	A	CGAATTT	C	CGACTTT	NON_SYNONYMOUS_CODING	D2062.5	gbrowse
MODERATE	chrII	2622788	CviR I	TGCA	G	ATGGAAA	C	ATGCAAG	NON_SYNONYMOUS_CODING	D2062.5	gbrowse
MODERATE	chrII	2622791	Apo I	RAATTY	A	TGGAAATTTCC	G	TGCAAGAATCC	NON_SYNONYMOUS_CODING	D2062.5	gbrowse
MODERATE	chrII	2622791	Hinf I	GANTC	A	GGAAATTTC	G	GCAAGAATC	NON_SYNONYMOUS_CODING	D2062.5	gbrowse
MODERATE	chrII	2622791	Tfi I	GAWTC	A	GGAAATTTC	G	GCAAGAATC	NON_SYNONYMOUS_CODING	D2062.5	gbrowse
MODERATE	chrII	2622791	TspE I	AATT	A	GAAATTT	G	CAAGAAT	NON_SYNONYMOUS_CODING	D2062.5	gbrowse
MODERATE	chrII	2622792	Apo I	RAATTY	T	GGAAATTTCCG	A	GCAAGAATCCG	NON_SYNONYMOUS_CODING	D2062.5	gbrowse
MODERATE	chrII	2622792	Hinf I	GANTC	T	GAAATTTCC	A	CAAGAATCC	NON_SYNONYMOUS_CODING	D2062.5	gbrowse
MODERATE	chrII	2622792	Tfi I	GAWTC	T	GAAATTTCC	A	CAAGAATCC	NON_SYNONYMOUS_CODING	D2062.5	gbrowse
MODERATE	chrII	2622792	TspE I	AATT	T	AAATTTC	A	AAGAATC	NON_SYNONYMOUS_CODING	D2062.5	gbrowse
MODERATE	chrII	2622793	Apo I	RAATTY	T	GAAATTTCCGG	A	CAAGAATCCGG	NON_SYNONYMOUS_CODING	D2062.5	gbrowse
MODERATE	chrII	2622793	Hinf I	GANTC	T	AAATTTCCG	A	AAGAATCCG	NON_SYNONYMOUS_CODING	D2062.5	gbrowse
MODERATE	chrII	2622793	Tfi I	GAWTC	T	AAATTTCCG	A	AAGAATCCG	NON_SYNONYMOUS_CODING	D2062.5	gbrowse
MODERATE	chrII	2622793	TspE I	AATT	T	AATTTCC	A	AGAATCC	NON_SYNONYMOUS_CODING	D2062.5	gbrowse
MODERATE	chrII	2622862	Apo I	RAATTY	A	CTTACAAGTTC	G	CTTACGAATTC	NON_SYNONYMOUS_CODING	D2062.5	gbrowse
MODERATE	chrII	2622862	EcoR I	GAATTC	A	CTTACAAGTTC	G	CTTACGAATTC	NON_SYNONYMOUS_CODING	D2062.5	gbrowse
MODERATE	chrII	2627840	CjeP I	CCANNNNNNNTC	T	CTGAACACTTTTGGAATATATCT	G	CTGAACACTTTGGGAATCTATCT	NON_SYNONYMOUS_CODING	sri-71	gbrowse
MODERATE	chrII	2638419	TspE I	AATT	G	AAAGTGC	A	AAAATTA	NON_SYNONYMOUS_CODING	F22E5.9	gbrowse
MODERATE	chrII	2638421	TspE I	AATT	G	AGTGCTA	T	AATTATG	NON_SYNONYMOUS_CODING	F22E5.9	gbrowse
MODERATE	chrII	2640371	Bbv I	GCAGC	G	GCTGGTAGC	C	GCTGCTAGC	NON_SYNONYMOUS_CODING	F22E5.8	gbrowse
MODERATE	chrII	2640371	Cac8 I	GCNNGC	G	AGCTGGTAGCA	C	AGCTGCTAGCA	NON_SYNONYMOUS_CODING	F22E5.8	gbrowse
MODERATE	chrII	2640371	Fnu4H I	GCNGC	G	GCTGGTAGC	C	GCTGCTAGC	NON_SYNONYMOUS_CODING	F22E5.8	gbrowse
MODERATE	chrII	2640371	Nhe I	GCTAGC	G	AGCTGGTAGCA	C	AGCTGCTAGCA	NON_SYNONYMOUS_CODING	F22E5.8	gbrowse
MODERATE	chrII	2640371	Tse I	GCWGC	G	GCTGGTAGC	C	GCTGCTAGC	NON_SYNONYMOUS_CODING	F22E5.8	gbrowse
MODERATE	chrII	2640371	Xsp I	CTAG	G	CTGGTAG	C	CTGCTAG	NON_SYNONYMOUS_CODING	F22E5.8	gbrowse
MODERATE	chrII	2640421	Dra I	TTTAAA	A	TGTAGATTAAA	T	TGTAGTTTAAA	NON_SYNONYMOUS_CODING	F22E5.8	gbrowse
MODERATE	chrII	2641231	RleA I	CCCACA	C	TTCCCCACAAT	T	TTCCCTACAAT	NON_SYNONYMOUS_CODING	F22E5.8	gbrowse
MODERATE	chrII	2642543	BamH I	GGATCC	T	AGGATTCACGC	C	AGGATCCACGC	NON_SYNONYMOUS_CODING	F22E5.7	gbrowse
MODERATE	chrII	2642543	Bin I	GGATC	T	GGATTCACG	C	GGATCCACG	NON_SYNONYMOUS_CODING	F22E5.7	gbrowse
MODERATE	chrII	2642543	Hinf I	GANTC	T	GGATTCACG	C	GGATCCACG	NON_SYNONYMOUS_CODING	F22E5.7	gbrowse
MODERATE	chrII	2642543	Mbo I	GATC	T	GATTCAC	C	GATCCAC	NON_SYNONYMOUS_CODING	F22E5.7	gbrowse
MODERATE	chrII	2642543	Mfl I	RGATCY	T	AGGATTCACGC	C	AGGATCCACGC	NON_SYNONYMOUS_CODING	F22E5.7	gbrowse
MODERATE	chrII	2642543	Nla IV	GGNNCC	T	AGGATTCACGC	C	AGGATCCACGC	NON_SYNONYMOUS_CODING	F22E5.7	gbrowse
MODERATE	chrII	2642543	Sau3A I	GATC	T	GATTCAC	C	GATCCAC	NON_SYNONYMOUS_CODING	F22E5.7	gbrowse
MODERATE	chrII	2642543	Tfi I	GAWTC	T	GGATTCACG	C	GGATCCACG	NON_SYNONYMOUS_CODING	F22E5.7	gbrowse
MODERATE	chrII	2650595	Mnl I	CCTC	A	GAGAAAG	G	GAGGAAG	NON_SYNONYMOUS_CODING	F22E5.6	gbrowse
MODERATE	chrII	2661837	Aci I	CCGC	G	TCCGCTC	T	TCCTCTC	NON_SYNONYMOUS_CODING	gcy-21	gbrowse
MODERATE	chrII	2661837	BseR I	GAGGAG	G	GCTCCGCTCAC	T	GCTCCTCTCAC	NON_SYNONYMOUS_CODING	gcy-21	gbrowse
MODERATE	chrII	2661837	BsrB I	GAGCGG	G	GCTCCGCTCAC	T	GCTCCTCTCAC	NON_SYNONYMOUS_CODING	gcy-21	gbrowse
MODERATE	chrII	2661837	Mnl I	CCTC	G	TCCGCTC	T	TCCTCTC	NON_SYNONYMOUS_CODING	gcy-21	gbrowse
MODERATE	chrII	2670709	TspR I	CAGTG	T	ACACTGACA	A	ACACAGACA	NON_SYNONYMOUS_CODING	sri-57	gbrowse
MODERATE	chrII	2671640	Nla IV	GGNNCC	G	TCAGTGGAGCC	A	TCAATAGAGCC	NON_SYNONYMOUS_CODING	sri-57	gbrowse
MODERATE	chrII	2671640	TspR I	CAGTG	G	CAGTGGAGC	A	CAATAGAGC	NON_SYNONYMOUS_CODING	sri-57	gbrowse
MODERATE	chrII	2672094	Acc I	GTMKAC	C	GTAGACGAGCC	T	GTAGATGAGCC	NON_SYNONYMOUS_CODING	sri-57	gbrowse
MODERATE	chrII	2675984	Acc II	CGCG	A	AAAAGCG	C	AAACGCG	NON_SYNONYMOUS_CODING	F22E5.1	gbrowse
MODERATE	chrII	2702310	Cac8 I	GCNNGC	C	GCTGGCCTGAG	T	GCTGGTCTGAG	NON_SYNONYMOUS_CODING	sri-60	gbrowse
MODERATE	chrII	2702310	CviJ I	RGCY	C	TGGCCTG	T	TGGTCTG	NON_SYNONYMOUS_CODING	sri-60	gbrowse
MODERATE	chrII	2702310	Hae I	WGGCCW	C	GCTGGCCTGAG	T	GCTGGTCTGAG	NON_SYNONYMOUS_CODING	sri-60	gbrowse
MODERATE	chrII	2702310	Hae III	GGCC	C	TGGCCTG	T	TGGTCTG	NON_SYNONYMOUS_CODING	sri-60	gbrowse
MODERATE	chrII	2732288	Tsp4C I	ACNGT	T	CACCTTCAA	G	CACCGTCAA	NON_SYNONYMOUS_CODING	T05A8.5	gbrowse
MODERATE	chrII	2753469	Dsa I	CCRYGG	C	CCACGCAGAGC	G	CCACGGAGAGC	NON_SYNONYMOUS_CODING	F29A7.3	gbrowse
MODERATE	chrII	2753469	Sec I	CCNNGG	C	CCACGCAGAGC	G	CCACGGAGAGC	NON_SYNONYMOUS_CODING	F29A7.3	gbrowse
MODERATE	chrII	2753469	StyLT I	CAGAG	C	CACGCAGAG	G	CACGGAGAG	NON_SYNONYMOUS_CODING	F29A7.3	gbrowse
MODERATE	chrII	2756833	Apo I	RAATTY	A	CGTAAAATTTC	C	CGTAACATTTC	NON_SYNONYMOUS_CODING	clec-120	gbrowse
MODERATE	chrII	2756833	Mae III	GTNAC	A	GTAAAATTT	C	GTAACATTT	NON_SYNONYMOUS_CODING	clec-120	gbrowse
MODERATE	chrII	2756833	TspE I	AATT	A	TAAAATT	C	TAACATT	NON_SYNONYMOUS_CODING	clec-120	gbrowse
MODERATE	chrII	2756953	Hinc II	GTYRAC	C	CGTTGCTAACT	T	CGTTGTTAACT	NON_SYNONYMOUS_CODING	clec-120	gbrowse
MODERATE	chrII	2756953	Hpa I	GTTAAC	C	CGTTGCTAACT	T	CGTTGTTAACT	NON_SYNONYMOUS_CODING	clec-120	gbrowse
MODERATE	chrII	2756953	Mse I	TTAA	C	TTGCTAA	T	TTGTTAA	NON_SYNONYMOUS_CODING	clec-120	gbrowse
MODERATE	chrII	2757619	BseR I	GAGGAG	T	TGTAATTCCTC	C	TGTAACTCCTC	NON_SYNONYMOUS_CODING	F29A7.8	gbrowse
MODERATE	chrII	2757619	Mae III	GTNAC	T	GTAATTCCT	C	GTAACTCCT	NON_SYNONYMOUS_CODING	F29A7.8	gbrowse
MODERATE	chrII	2757619	TspE I	AATT	T	TAATTCC	C	TAACTCC	NON_SYNONYMOUS_CODING	F29A7.8	gbrowse
MODERATE	chrII	2771444	BsiY I	CCNNNNNNNGG	C	AAAAATGTTCCTGTCCTTGGA	A	AAAAATGTTCATGTCCTTGGA	NON_SYNONYMOUS_CODING	sdz-10	gbrowse
MODERATE	chrII	2771444	Nla III	CATG	C	TTCCTGT	A	TTCATGT	NON_SYNONYMOUS_CODING	sdz-10	gbrowse
MODERATE	chrII	2772185	Xba I	TCTAGA	T	TTGTTTTAGAA	C	TTGTTCTAGAA	NON_SYNONYMOUS_CODING	sdz-10	gbrowse
MODERATE	chrII	2772185	Xsp I	CTAG	T	GTTTTAG	C	GTTCTAG	NON_SYNONYMOUS_CODING	sdz-10	gbrowse
MODERATE	chrII	2784597	Mun I	CAATTG	A	CTTCCAATTGG	C	CTTCCCATTGG	NON_SYNONYMOUS_CODING	F08D12.12	gbrowse
MODERATE	chrII	2784597	TspE I	AATT	A	TCCAATT	C	TCCCATT	NON_SYNONYMOUS_CODING	F08D12.12	gbrowse
MODERATE	chrII	2784806	BsiY I	CCNNNNNNNGG	G	TCCACGCTTCGGAATTCGAGT	A	TCCACGCTTCAGAAATCGAGT	NON_SYNONYMOUS_CODING	F08D12.12	gbrowse
MODERATE	chrII	2784806	Eco57 I	CTGAAG	G	GCTTCGGAATT	A	GCTTCAGAAAT	NON_SYNONYMOUS_CODING	F08D12.12	gbrowse
MODERATE	chrII	2784810	Apo I	RAATTY	T	CGGAATTCGAG	A	CAGAAATCGAG	NON_SYNONYMOUS_CODING	F08D12.12	gbrowse
MODERATE	chrII	2784810	EcoR I	GAATTC	T	CGGAATTCGAG	A	CAGAAATCGAG	NON_SYNONYMOUS_CODING	F08D12.12	gbrowse
MODERATE	chrII	2784810	TspE I	AATT	T	GAATTCG	A	GAAATCG	NON_SYNONYMOUS_CODING	F08D12.12	gbrowse
MODERATE	chrII	2785733	CviJ I	RGCY	T	TGGTTCC	C	TGGCTCC	NON_SYNONYMOUS_CODING	F08D12.12	gbrowse
MODERATE	chrII	2785733	Drd II	GAACCA	T	TTTGGTTCCAG	C	TTTGGCTCCAG	NON_SYNONYMOUS_CODING	F08D12.12	gbrowse
MODERATE	chrII	2785733	Gsu I	CTGGAG	T	TTTGGTTCCAG	C	TTTGGCTCCAG	NON_SYNONYMOUS_CODING	F08D12.12	gbrowse
MODERATE	chrII	2785733	HgiE II	ACCNNNNNNGGT	T	ACCTTCTTTGGTTCCAGCTCCAG	C	ACCTTCTTTGGCTCCAGCTCCAG	NON_SYNONYMOUS_CODING	F08D12.12	gbrowse
MODERATE	chrII	2817440	Bbv I	GCAGC	A	CATCACAGC	G	CATCGCAGC	NON_SYNONYMOUS_CODING	set-13	gbrowse
MODERATE	chrII	2817440	Fnu4H I	GCNGC	A	CATCACAGC	G	CATCGCAGC	NON_SYNONYMOUS_CODING	set-13	gbrowse
MODERATE	chrII	2817440	Tse I	GCWGC	A	CATCACAGC	G	CATCGCAGC	NON_SYNONYMOUS_CODING	set-13	gbrowse
MODERATE	chrII	2817460	Mse I	TTAA	T	AATTAAA	G	AATGAAA	NON_SYNONYMOUS_CODING	set-13	gbrowse
MODERATE	chrII	2817460	TspE I	AATT	T	AATTAAA	G	AATGAAA	NON_SYNONYMOUS_CODING	set-13	gbrowse
MODERATE	chrII	2824434	Mbo II	GAAGA	T	CCTTTTTCT	C	CCTTCTTCT	NON_SYNONYMOUS_CODING	K12H6.9	gbrowse
MODERATE	chrII	2824450	Bbv II	GAAGAC	-AGTCTTCTG	CTGACTGCGG	*	CTGACAGTCTTCTGTGCGG	CODON_CHANGE_PLUS_CODON_DELETION	K12H6.9	gbrowse
MODERATE	chrII	2824450	Mbo II	GAAGA	-AGTCTTCTG	TGACTGCG	*	TGACAGTCTTCTGTGCG	CODON_CHANGE_PLUS_CODON_DELETION	K12H6.9	gbrowse
MODERATE	chrII	2824450	Mwo I	GCNNNNNNNGC	-AGTCTTCTG	TGGCTCTGACTGCGGCCGAT	*	TGGCTCTGACAGTCTTCTGTGCGGCCGAT	CODON_CHANGE_PLUS_CODON_DELETION	K12H6.9	gbrowse
MODERATE	chrII	2824450	Tsp4C I	ACNGT	-AGTCTTCTG	TGACTGCG	*	TGACAGTCTTCTGTGCG	CODON_CHANGE_PLUS_CODON_DELETION	K12H6.9	gbrowse
MODERATE	chrII	2825750	Alu I	AGCT	C	ATGCGCT	A	ATGAGCT	NON_SYNONYMOUS_CODING	K12H6.5	gbrowse
MODERATE	chrII	2825750	Ban II	GRGCYC	C	TGATGCGCTTT	A	TGATGAGCTCT	NON_SYNONYMOUS_CODING	K12H6.5	gbrowse
MODERATE	chrII	2825750	Bsp1286 I	GDGCHC	C	TGATGCGCTTT	A	TGATGAGCTCT	NON_SYNONYMOUS_CODING	K12H6.5	gbrowse
MODERATE	chrII	2825750	CviJ I	RGCY	C	ATGCGCT	A	ATGAGCT	NON_SYNONYMOUS_CODING	K12H6.5	gbrowse
MODERATE	chrII	2825750	HgiA I	GWGCWC	C	TGATGCGCTTT	A	TGATGAGCTCT	NON_SYNONYMOUS_CODING	K12H6.5	gbrowse
MODERATE	chrII	2825750	Hha I	GCGC	C	ATGCGCT	A	ATGAGCT	NON_SYNONYMOUS_CODING	K12H6.5	gbrowse
MODERATE	chrII	2825750	Sac I	GAGCTC	C	TGATGCGCTTT	A	TGATGAGCTCT	NON_SYNONYMOUS_CODING	K12H6.5	gbrowse
MODERATE	chrII	2825750	SfaN I	GCATC	C	GATGCGCTT	A	GATGAGCTC	NON_SYNONYMOUS_CODING	K12H6.5	gbrowse
MODERATE	chrII	2829724	Mae III	GTNAC	T	GTAATCCGA	C	GTAACCCGA	NON_SYNONYMOUS_CODING	K12H6.6	gbrowse
MODERATE	chrII	2842858	BseR I	GAGGAG	T	CGCCTTCTCTC	C	CGCCTCCTCTC	NON_SYNONYMOUS_CODING	Y110A2AL.7	gbrowse
MODERATE	chrII	2842858	Mnl I	CCTC	T	CCTTCTC	C	CCTCCTC	NON_SYNONYMOUS_CODING	Y110A2AL.7	gbrowse
MODERATE	chrII	2846099	CviJ I	RGCY	C	TGGCTCC	T	TGGTTCC	NON_SYNONYMOUS_CODING	ptc-3	gbrowse
MODERATE	chrII	2846099	Drd II	GAACCA	C	GATGGCTCCTA	T	GATGGTTCCTA	NON_SYNONYMOUS_CODING	ptc-3	gbrowse
MODERATE	chrII	2846099	Mwo I	GCNNNNNNNGC	C	TGATCGATGGCTCCTAGAGCT	T	TGATCGATGGTTCCTAGAGCT	NON_SYNONYMOUS_CODING	ptc-3	gbrowse
MODERATE	chrII	2864606	EcoT14 I	CCWWGG	G	TCACCGTGGTT	A	TCACCATGGTT	NON_SYNONYMOUS_CODING	Y110A2AL.5	gbrowse
MODERATE	chrII	2864606	Nco I	CCATGG	G	TCACCGTGGTT	A	TCACCATGGTT	NON_SYNONYMOUS_CODING	Y110A2AL.5	gbrowse
MODERATE	chrII	2864606	Nla III	CATG	G	ACCGTGG	A	ACCATGG	NON_SYNONYMOUS_CODING	Y110A2AL.5	gbrowse
MODERATE	chrII	2864606	Tsp4C I	ACNGT	G	CACCGTGGT	A	CACCATGGT	NON_SYNONYMOUS_CODING	Y110A2AL.5	gbrowse
MODERATE	chrII	2864606	Xcm I	CCANNNNNNNNNTGG	G	CCCAGGCGTTCACCGTGGTTGTAATGGAG	A	CCCAGGCGTTCACCATGGTTGTAATGGAG	NON_SYNONYMOUS_CODING	Y110A2AL.5	gbrowse
MODERATE	chrII	2864927	Ava II	GGWCC	T	GGTCTCTAG	C	GGTCCCTAG	NON_SYNONYMOUS_CODING	Y110A2AL.5	gbrowse
MODERATE	chrII	2864927	BmgT120 I	GGNCC	T	GGTCTCTAG	C	GGTCCCTAG	NON_SYNONYMOUS_CODING	Y110A2AL.5	gbrowse
MODERATE	chrII	2864927	BsmA I	GTCTC	T	GGTCTCTAG	C	GGTCCCTAG	NON_SYNONYMOUS_CODING	Y110A2AL.5	gbrowse
MODERATE	chrII	2864927	Cfr13 I	GGNCC	T	GGTCTCTAG	C	GGTCCCTAG	NON_SYNONYMOUS_CODING	Y110A2AL.5	gbrowse
MODERATE	chrII	2864927	Eco31 I	GGTCTC	T	GGGTCTCTAGT	C	GGGTCCCTAGT	NON_SYNONYMOUS_CODING	Y110A2AL.5	gbrowse
MODERATE	chrII	2864927	EcoO109 I	RGGNCCY	T	TGGGTCTCTAGTG	C	TGGGTCCCTAGTG	NON_SYNONYMOUS_CODING	Y110A2AL.5	gbrowse
MODERATE	chrII	2864927	Fin I	GGGAC	T	GGTCTCTAG	C	GGTCCCTAG	NON_SYNONYMOUS_CODING	Y110A2AL.5	gbrowse
MODERATE	chrII	2864927	Nla IV	GGNNCC	T	GGGTCTCTAGT	C	GGGTCCCTAGT	NON_SYNONYMOUS_CODING	Y110A2AL.5	gbrowse
MODERATE	chrII	2864927	PpuM I	RGGWCCY	T	TGGGTCTCTAGTG	C	TGGGTCCCTAGTG	NON_SYNONYMOUS_CODING	Y110A2AL.5	gbrowse
MODERATE	chrII	2864927	SanD I	GGGWCCC	T	TGGGTCTCTAGTG	C	TGGGTCCCTAGTG	NON_SYNONYMOUS_CODING	Y110A2AL.5	gbrowse
MODERATE	chrII	2864927	VpaK11B I	GGWCC	T	GGTCTCTAG	C	GGTCCCTAG	NON_SYNONYMOUS_CODING	Y110A2AL.5	gbrowse
MODERATE	chrII	2864975	BspG I	CTGGAC	A	CTGGAAAGCCA	C	CTGGACAGCCA	NON_SYNONYMOUS_CODING	Y110A2AL.5	gbrowse
MODERATE	chrII	2865036	Mae III	GTNAC	T	GTTGTGACT	C	GTTGCGACT	NON_SYNONYMOUS_CODING	Y110A2AL.5	gbrowse
MODERATE	chrII	2865036	Tsp45 I	GTSAC	T	GTTGTGACT	C	GTTGCGACT	NON_SYNONYMOUS_CODING	Y110A2AL.5	gbrowse
MODERATE	chrII	2865113	Cje I	CCANNNNNNGT	G	AGATGAGATAGACGTACTGGG	C	AGATGAGATACTAGCACTGGG	NON_SYNONYMOUS_CODING	Y110A2AL.5	gbrowse
MODERATE	chrII	2865113	StySJ I	GAGNNNNNNGTRC	G	AAAGATGAGATAGACGTACTGGGAA	C	AAAGATGAGATACTAGCACTGGGAG	NON_SYNONYMOUS_CODING	Y110A2AL.5	gbrowse
MODERATE	chrII	2865113	Xsp I	CTAG	G	ATAGACG	C	ATACTAG	NON_SYNONYMOUS_CODING	Y110A2AL.5	gbrowse
MODERATE	chrII	2865114	Cje I	CCANNNNNNGT	A	GATGAGATAGACGTACTGGGA	T	GATGAGATACTAGCACTGGGA	NON_SYNONYMOUS_CODING	Y110A2AL.5	gbrowse
MODERATE	chrII	2865114	Mae II	ACGT	A	TAGACGT	T	TACTAGC	NON_SYNONYMOUS_CODING	Y110A2AL.5	gbrowse
MODERATE	chrII	2865114	StySJ I	GAGNNNNNNGTRC	A	AAGATGAGATAGACGTACTGGGAAT	T	AAGATGAGATACTAGCACTGGGAGG	NON_SYNONYMOUS_CODING	Y110A2AL.5	gbrowse
MODERATE	chrII	2865114	Xsp I	CTAG	A	TAGACGT	T	TACTAGC	NON_SYNONYMOUS_CODING	Y110A2AL.5	gbrowse
MODERATE	chrII	2865117	Afa I	GTAC	T	ACGTACT	C	TAGCACT	NON_SYNONYMOUS_CODING	Y110A2AL.5	gbrowse
MODERATE	chrII	2865117	Cje I	CCANNNNNNGT	T	GAGATAGACGTACTGGGAATG	C	GAGATACTAGCACTGGGAGGT	NON_SYNONYMOUS_CODING	Y110A2AL.5	gbrowse
MODERATE	chrII	2865117	Mae II	ACGT	T	ACGTACT	C	TAGCACT	NON_SYNONYMOUS_CODING	Y110A2AL.5	gbrowse
MODERATE	chrII	2865117	StySJ I	GAGNNNNNNGTRC	T	ATGAGATAGACGTACTGGGAATGGG	C	ATGAGATACTAGCACTGGGAGGTTT	NON_SYNONYMOUS_CODING	Y110A2AL.5	gbrowse
MODERATE	chrII	2865117	TspR I	CAGTG	T	GACGTACTG	C	CTAGCACTG	NON_SYNONYMOUS_CODING	Y110A2AL.5	gbrowse
MODERATE	chrII	2865125	Cje I	CCANNNNNNGT	A	CGTACTGGGAATGGGTAGGTT	G	AGCACTGGGAGGTTTTGAGGT	NON_SYNONYMOUS_CODING	Y110A2AL.5	gbrowse
MODERATE	chrII	2865125	Mnl I	CCTC	A	GGAATGG	G	GGAGGTT	NON_SYNONYMOUS_CODING	Y110A2AL.5	gbrowse
MODERATE	chrII	2865187	CviR I	TGCA	A	TGCATAG	T	TGCTTAG	NON_SYNONYMOUS_CODING	Y110A2AL.5	gbrowse
MODERATE	chrII	2865187	Dde I	CTNAG	A	GTGCATAGA	T	GTGCTTAGA	NON_SYNONYMOUS_CODING	Y110A2AL.5	gbrowse
MODERATE	chrII	2866025	Hinc II	GTYRAC	G	CTCAGGCAACA	T	CTCAGTCAACA	NON_SYNONYMOUS_CODING	Y110A2AL.9	gbrowse
MODERATE	chrII	2867405	Afa I	GTAC	A	GGTACGT	G	CGTGCGT	NON_SYNONYMOUS_CODING	Y110A2AL.3	gbrowse
MODERATE	chrII	2867405	Afl III	ACRYGT	A	CCGGTACGTGT	G	TCCGTGCGTGT	NON_SYNONYMOUS_CODING	Y110A2AL.3	gbrowse
MODERATE	chrII	2867405	BsaA I	YACGTR	A	CCGGTACGTGT	G	TCCGTGCGTGT	NON_SYNONYMOUS_CODING	Y110A2AL.3	gbrowse
MODERATE	chrII	2867405	Mae II	ACGT	A	GGTACGT	G	CGTGCGT	NON_SYNONYMOUS_CODING	Y110A2AL.3	gbrowse
MODERATE	chrII	2867405	Mwo I	GCNNNNNNNGC	A	CGTTTCCGGTACGTGTCCTTC	G	GATATTCCGTGCGTGTCCTGC	NON_SYNONYMOUS_CODING	Y110A2AL.3	gbrowse
MODERATE	chrII	2867414	Cac8 I	GCNNGC	T	GTCCTTCCGGG	G	GTCCTGCCGGC	NON_SYNONYMOUS_CODING	Y110A2AL.3	gbrowse
MODERATE	chrII	2867414	Cfr10 I	RCCGGY	T	GTCCTTCCGGG	G	GTCCTGCCGGC	NON_SYNONYMOUS_CODING	Y110A2AL.3	gbrowse
MODERATE	chrII	2867414	Mwo I	GCNNNNNNNGC	T	TACGTGTCCTTCCGGGCAAAT	G	TGCGTGTCCTGCCGGCGAGGT	NON_SYNONYMOUS_CODING	Y110A2AL.3	gbrowse
MODERATE	chrII	2867414	Nae I	GCCGGC	T	GTCCTTCCGGG	G	GTCCTGCCGGC	NON_SYNONYMOUS_CODING	Y110A2AL.3	gbrowse
MODERATE	chrII	2867420	Mnl I	CCTC	C	GGGCAAA	G	GGCGAGG	NON_SYNONYMOUS_CODING	Y110A2AL.3	gbrowse
MODERATE	chrII	2867423	Mnl I	CCTC	A	CAAATAT	G	GAGGTTC	NON_SYNONYMOUS_CODING	Y110A2AL.3	gbrowse
MODERATE	chrII	2867423	Ssp I	AATATT	A	GGCAAATATTG	G	GCGAGGTTCTA	NON_SYNONYMOUS_CODING	Y110A2AL.3	gbrowse
MODERATE	chrII	2867429	Xsp I	CTAG	A	TTGATTT	G	CTAGTAT	NON_SYNONYMOUS_CODING	Y110A2AL.3	gbrowse
MODERATE	chrII	2867435	Bbv II	GAAGAC	C	TTTCGCAATAC	G	TATTGGAAGAC	NON_SYNONYMOUS_CODING	Y110A2AL.3	gbrowse
MODERATE	chrII	2867435	Mbo II	GAAGA	C	TTCGCAATA	G	ATTGGAAGA	NON_SYNONYMOUS_CODING	Y110A2AL.3	gbrowse
MODERATE	chrII	2867438	Bbv II	GAAGAC	T	CGCAATACAAC	G	TGGAAGACAAC	NON_SYNONYMOUS_CODING	Y110A2AL.3	gbrowse
MODERATE	chrII	2867438	Mbo II	GAAGA	T	GCAATACAA	G	GGAAGACAA	NON_SYNONYMOUS_CODING	Y110A2AL.3	gbrowse
MODERATE	chrII	2867450	CviR I	TGCA	A	TGCAATA	G	TGCGACA	NON_SYNONYMOUS_CODING	Y110A2AL.3	gbrowse
MODERATE	chrII	2867450	Mwo I	GCNNNNNNNGC	A	CAACTGCTGCAATAGTAAAGA	G	CAACTGCTGCGACAGCAAAGA	NON_SYNONYMOUS_CODING	Y110A2AL.3	gbrowse
MODERATE	chrII	2868053	Alu I	AGCT	A	CTAACTG	G	CTAGCTG	NON_SYNONYMOUS_CODING	Y110A2AL.2	gbrowse
MODERATE	chrII	2868053	CviJ I	RGCY	A	CTAACTG	G	CTAGCTG	NON_SYNONYMOUS_CODING	Y110A2AL.2	gbrowse
MODERATE	chrII	2868053	Mwo I	GCNNNNNNNGC	A	CTGCATTCTAACTGTTCTAGC	G	CTGCATTCTAGCTGTTCTAGC	NON_SYNONYMOUS_CODING	Y110A2AL.2	gbrowse
MODERATE	chrII	2868053	Tsp4C I	ACNGT	A	TCTAACTGT	G	TCTAGCTGT	NON_SYNONYMOUS_CODING	Y110A2AL.2	gbrowse
MODERATE	chrII	2868053	Xsp I	CTAG	A	CTAACTG	G	CTAGCTG	NON_SYNONYMOUS_CODING	Y110A2AL.2	gbrowse
MODERATE	chrII	2868637	StyLT I	CAGAG	A	GACAAAGCA	G	GACAGAGCT	NON_SYNONYMOUS_CODING	Y110A2AL.2	gbrowse
MODERATE	chrII	2868642	Alu I	AGCT	G	GCAGCTT	T	GCTTCTT	NON_SYNONYMOUS_CODING	Y110A2AL.2	gbrowse
MODERATE	chrII	2868642	Bbv I	GCAGC	G	AGCAGCTTC	T	AGCTTCTTC	NON_SYNONYMOUS_CODING	Y110A2AL.2	gbrowse
MODERATE	chrII	2868642	CviJ I	RGCY	G	GCAGCTT	T	GCTTCTT	NON_SYNONYMOUS_CODING	Y110A2AL.2	gbrowse
MODERATE	chrII	2868642	Fnu4H I	GCNGC	G	AGCAGCTTC	T	AGCTTCTTC	NON_SYNONYMOUS_CODING	Y110A2AL.2	gbrowse
MODERATE	chrII	2868642	Mbo II	GAAGA	G	AGCAGCTTC	T	AGCTTCTTC	NON_SYNONYMOUS_CODING	Y110A2AL.2	gbrowse
MODERATE	chrII	2868642	Tse I	GCWGC	G	AGCAGCTTC	T	AGCTTCTTC	NON_SYNONYMOUS_CODING	Y110A2AL.2	gbrowse
MODERATE	chrII	2868654	BspM I	ACCTGC	A	ACAAGACCTGC	T	ACAAGTCCTGC	NON_SYNONYMOUS_CODING	Y110A2AL.2	gbrowse
MODERATE	chrII	2868654	Bsp24 I	GACNNNNNNTGG	A	CTTCCAACAAGACCTGCCGTGGA	T	CTTCAAACAAGTCCTGCCGCGGA	NON_SYNONYMOUS_CODING	Y110A2AL.2	gbrowse
MODERATE	chrII	2868654	Cje I	CCANNNNNNGT	A	TTCCAACAAGACCTGCCGTGG	T	TTCAAACAAGTCCTGCCGCGG	NON_SYNONYMOUS_CODING	Y110A2AL.2	gbrowse
MODERATE	chrII	2868654	CjeP I	CCANNNNNNNTC	A	CTTCCAACAAGACCTGCCGTGGA	T	CTTCAAACAAGTCCTGCCGCGGA	NON_SYNONYMOUS_CODING	Y110A2AL.2	gbrowse
MODERATE	chrII	2868751	Bsr I	ACTGG	T	GTAATTGGT	C	GTGACTGGT	NON_SYNONYMOUS_CODING	Y110A2AL.2	gbrowse
MODERATE	chrII	2868751	Mae III	GTNAC	T	GTAATTGGT	C	GTGACTGGT	NON_SYNONYMOUS_CODING	Y110A2AL.2	gbrowse
MODERATE	chrII	2868751	TspE I	AATT	T	TAATTGG	C	TGACTGG	NON_SYNONYMOUS_CODING	Y110A2AL.2	gbrowse
MODERATE	chrII	2868751	Tsp45 I	GTSAC	T	GTAATTGGT	C	GTGACTGGT	NON_SYNONYMOUS_CODING	Y110A2AL.2	gbrowse
MODERATE	chrII	2868802	Eam1105 I	GACNNNNNGTC	C	CAGTTTCAGACGGTTCGTCAA	A	TAAATTCAGAAGGCTCTCCAA	NON_SYNONYMOUS_CODING	Y110A2AL.2	gbrowse
MODERATE	chrII	2868802	Hae IV	GAYNNNNNRTC	C	CAGTTTCAGACGGTTCGTCAA	A	TAAATTCAGAAGGCTCTCCAA	NON_SYNONYMOUS_CODING	Y110A2AL.2	gbrowse
MODERATE	chrII	2868802	Hin4 I	GABNNNNNVTC	C	CAGTTTCAGACGGTTCGTCAA	A	TAAATTCAGAAGGCTCTCCAA	NON_SYNONYMOUS_CODING	Y110A2AL.2	gbrowse
MODERATE	chrII	2868802	Tsp4C I	ACNGT	C	CAGACGGTT	A	CAGAAGGCT	NON_SYNONYMOUS_CODING	Y110A2AL.2	gbrowse
MODERATE	chrII	2868809	Eam1105 I	GACNNNNNGTC	T	AGACGGTTCGTCAAATAGTAC	C	AGAAGGCTCTCCAAATAGTAC	NON_SYNONYMOUS_CODING	Y110A2AL.2	gbrowse
MODERATE	chrII	2868809	Hae IV	GAYNNNNNRTC	T	AGACGGTTCGTCAAATAGTAC	C	AGAAGGCTCTCCAAATAGTAC	NON_SYNONYMOUS_CODING	Y110A2AL.2	gbrowse
MODERATE	chrII	2868809	Hin4 I	GABNNNNNVTC	T	AGACGGTTCGTCAAATAGTAC	C	AGAAGGCTCTCCAAATAGTAC	NON_SYNONYMOUS_CODING	Y110A2AL.2	gbrowse
MODERATE	chrII	2868837	BmgT120 I	GGNCC	C	GGGCCAACC	A	GGACAAACT	NON_SYNONYMOUS_CODING	Y110A2AL.2	gbrowse
MODERATE	chrII	2868837	Cfr13 I	GGNCC	C	GGGCCAACC	A	GGACAAACT	NON_SYNONYMOUS_CODING	Y110A2AL.2	gbrowse
MODERATE	chrII	2868837	CviJ I	RGCY	C	GGCCAAC	A	GACAAAC	NON_SYNONYMOUS_CODING	Y110A2AL.2	gbrowse
MODERATE	chrII	2868837	Hae III	GGCC	C	GGCCAAC	A	GACAAAC	NON_SYNONYMOUS_CODING	Y110A2AL.2	gbrowse
MODERATE	chrII	2868849	Bcc I	CCATC	T	GCTCTAACA	C	GCTCCATCA	NON_SYNONYMOUS_CODING	Y110A2AL.2	gbrowse
MODERATE	chrII	2868849	BsaX I	ACNNNNNCTCC	T	ACCAAGGCTCTAACAATGGGA	C	ACTAAAGCTCCATCAATGGGA	NON_SYNONYMOUS_CODING	Y110A2AL.2	gbrowse
MODERATE	chrII	2868849	BsiY I	CCNNNNNNNGG	T	ACCAAGGCTCTAACAATGGGA	C	ACTAAAGCTCCATCAATGGGA	NON_SYNONYMOUS_CODING	Y110A2AL.2	gbrowse
MODERATE	chrII	2868851	Bcc I	CCATC	A	TCTAACAAT	T	TCCATCAAT	NON_SYNONYMOUS_CODING	Y110A2AL.2	gbrowse
MODERATE	chrII	2868851	BsiY I	CCNNNNNNNGG	A	CAAGGCTCTAACAATGGGAAG	T	TAAAGCTCCATCAATGGGAAG	NON_SYNONYMOUS_CODING	Y110A2AL.2	gbrowse
MODERATE	chrII	2869502	Mbo II	GAAGA	A	GGAAAATGC	G	GGAAGATGC	NON_SYNONYMOUS_CODING	Y110A2AL.2	gbrowse
MODERATE	chrII	2869502	SfaN I	GCATC	A	GGAAAATGC	G	GGAAGATGC	NON_SYNONYMOUS_CODING	Y110A2AL.2	gbrowse
MODERATE	chrII	2875135	CviR I	TGCA	A	AATACAT	G	AATGCAT	NON_SYNONYMOUS_CODING	Y110A2AL.1	gbrowse
MODERATE	chrII	2875135	EcoT22 I	ATGCAT	A	AAAATACATCA	G	AAAATGCATCA	NON_SYNONYMOUS_CODING	Y110A2AL.1	gbrowse
MODERATE	chrII	2875135	SfaN I	GCATC	A	AAATACATC	G	AAATGCATC	NON_SYNONYMOUS_CODING	Y110A2AL.1	gbrowse
MODERATE	chrII	2875143	Mae II	ACGT	A	AACATGG	G	AACGTGG	NON_SYNONYMOUS_CODING	Y110A2AL.1	gbrowse
MODERATE	chrII	2875143	Nla III	CATG	A	AACATGG	G	AACGTGG	NON_SYNONYMOUS_CODING	Y110A2AL.1	gbrowse
MODERATE	chrII	2875960	CviJ I	RGCY	A	TGAAGCC	C	TGACGCC	NON_SYNONYMOUS_CODING	Y110A2AL.1	gbrowse
MODERATE	chrII	2875960	Hga I	GACGC	A	ATGAAGCCG	C	ATGACGCCG	NON_SYNONYMOUS_CODING	Y110A2AL.1	gbrowse
MODERATE	chrII	2875960	Hin1 I	GRCGYC	A	AATGAAGCCGC	C	AATGACGCCGC	NON_SYNONYMOUS_CODING	Y110A2AL.1	gbrowse
MODERATE	chrII	2918862	Mnl I	CCTC	C	TCCCAGG	G	TCCGAGG	NON_SYNONYMOUS_CODING	Y110A2AR.3	gbrowse
MODERATE	chrII	2918862	Mva I	CCWGG	C	TTCCCAGGG	G	TTCCGAGGG	NON_SYNONYMOUS_CODING	Y110A2AR.3	gbrowse
MODERATE	chrII	2918862	ScrF I	CCNGG	C	TTCCCAGGG	G	TTCCGAGGG	NON_SYNONYMOUS_CODING	Y110A2AR.3	gbrowse
MODERATE	chrII	2928358	Bcc I	CCATC	A	GATGACGTG	G	GATGGCGTG	NON_SYNONYMOUS_CODING	ZK355.4	gbrowse
MODERATE	chrII	2928358	Cac8 I	GCNNGC	A	AGATGACGTGC	G	AGATGGCGTGC	NON_SYNONYMOUS_CODING	ZK355.4	gbrowse
MODERATE	chrII	2928358	Mae II	ACGT	A	ATGACGT	G	ATGGCGT	NON_SYNONYMOUS_CODING	ZK355.4	gbrowse
MODERATE	chrII	2932777	EcoR I	GAATTC	A	ATGAAAAATTC	G	ATGAAGAATTC	NON_SYNONYMOUS_CODING	ZK355.1	gbrowse
MODERATE	chrII	2932777	Mbo II	GAAGA	A	TGAAAAATT	G	TGAAGAATT	NON_SYNONYMOUS_CODING	ZK355.1	gbrowse
MODERATE	chrII	2937611	Mbo I	GATC	C	CCACATC	G	CCAGATC	NON_SYNONYMOUS_CODING	ZK355.5	gbrowse
MODERATE	chrII	2937611	Sau3A I	GATC	C	CCACATC	G	CCAGATC	NON_SYNONYMOUS_CODING	ZK355.5	gbrowse
MODERATE	chrII	2940462	Mae III	GTNAC	T	AGATTTGAC	G	AGATGTGAC	NON_SYNONYMOUS_CODING	ZK355.6	gbrowse
MODERATE	chrII	2940462	Tsp45 I	GTSAC	T	AGATTTGAC	G	AGATGTGAC	NON_SYNONYMOUS_CODING	ZK355.6	gbrowse
MODERATE	chrII	2941205	Bbv I	GCAGC	C	TTCGCTGCC	T	TTCGTTGCC	NON_SYNONYMOUS_CODING	T11F1.7	gbrowse
MODERATE	chrII	2941205	Fnu4H I	GCNGC	C	TTCGCTGCC	T	TTCGTTGCC	NON_SYNONYMOUS_CODING	T11F1.7	gbrowse
MODERATE	chrII	2941205	Tse I	GCWGC	C	TTCGCTGCC	T	TTCGTTGCC	NON_SYNONYMOUS_CODING	T11F1.7	gbrowse
MODERATE	chrII	2942046	BspT104 I	TTCGAA	T	ATTTCTTCGAA	G	ATTTCGTCGAA	NON_SYNONYMOUS_CODING	T11F1.7	gbrowse
MODERATE	chrII	2942046	Mbo II	GAAGA	T	TTTCTTCGA	G	TTTCGTCGA	NON_SYNONYMOUS_CODING	T11F1.7	gbrowse
MODERATE	chrII	2942046	Nsp V	TTCGAA	T	ATTTCTTCGAA	G	ATTTCGTCGAA	NON_SYNONYMOUS_CODING	T11F1.7	gbrowse
MODERATE	chrII	2942106	Afa I	GTAC	A	GTAAATT	C	GTACATT	NON_SYNONYMOUS_CODING	T11F1.7	gbrowse
MODERATE	chrII	2942106	Apo I	RAATTY	A	CCGTAAATTTT	C	CCGTACATTTT	NON_SYNONYMOUS_CODING	T11F1.7	gbrowse
MODERATE	chrII	2942106	TspE I	AATT	A	GTAAATT	C	GTACATT	NON_SYNONYMOUS_CODING	T11F1.7	gbrowse
MODERATE	chrII	2942486	Mse I	TTAA	C	TCTCAAA	T	TCTTAAA	NON_SYNONYMOUS_CODING	T11F1.7	gbrowse
MODERATE	chrII	2942644	Apo I	RAATTY	C	ATAAACTTTCA	T	ATAAATTTTCA	NON_SYNONYMOUS_CODING	T11F1.7	gbrowse
MODERATE	chrII	2942644	TspE I	AATT	C	AAACTTT	T	AAATTTT	NON_SYNONYMOUS_CODING	T11F1.7	gbrowse
MODERATE	chrII	2942720	BsmA I	GTCTC	C	TTAGCCTCT	T	TTAGTCTCT	NON_SYNONYMOUS_CODING	T11F1.7	gbrowse
MODERATE	chrII	2942720	CviJ I	RGCY	C	TAGCCTC	T	TAGTCTC	NON_SYNONYMOUS_CODING	T11F1.7	gbrowse
MODERATE	chrII	2942720	Mnl I	CCTC	C	TAGCCTC	T	TAGTCTC	NON_SYNONYMOUS_CODING	T11F1.7	gbrowse
MODERATE	chrII	2943177	Taq I	TCGA	T	ACTTGAA	C	ACTCGAA	NON_SYNONYMOUS_CODING	T11F1.7	gbrowse
MODERATE	chrII	2954529	CjeP I	CCANNNNNNNTC	T	CCAAGGCGCTTTATCCCATAATT	C	CCAAGGCGCTTCATCCCATAATT	NON_SYNONYMOUS_CODING	hpa-2	gbrowse
MODERATE	chrII	2954529	Fok I	GGATG	T	GCTTTATCC	C	GCTTCATCC	NON_SYNONYMOUS_CODING	hpa-2	gbrowse
MODERATE	chrII	2957894	CviR I	TGCA	G	TTTGCAT	T	TTTTTAT	NON_SYNONYMOUS_CODING	T11F1.2	gbrowse
MODERATE	chrII	2957894	SfaN I	GCATC	G	GTTTGCATC	T	GTTTTTATC	NON_SYNONYMOUS_CODING	T11F1.2	gbrowse
MODERATE	chrII	2957895	CviR I	TGCA	C	TTGCATC	T	TTTTATC	NON_SYNONYMOUS_CODING	T11F1.2	gbrowse
MODERATE	chrII	2957895	SfaN I	GCATC	C	TTTGCATCG	T	TTTTTATCG	NON_SYNONYMOUS_CODING	T11F1.2	gbrowse
MODERATE	chrII	2992204	Bin I	GGATC	A	TTGAACCAT	T	TTGATCCAT	NON_SYNONYMOUS_CODING	K08A2.2	gbrowse
MODERATE	chrII	2992204	Drd II	GAACCA	A	ATTGAACCATC	T	ATTGATCCATC	NON_SYNONYMOUS_CODING	K08A2.2	gbrowse
MODERATE	chrII	2992204	Mbo I	GATC	A	TGAACCA	T	TGATCCA	NON_SYNONYMOUS_CODING	K08A2.2	gbrowse
MODERATE	chrII	2992204	Sau3A I	GATC	A	TGAACCA	T	TGATCCA	NON_SYNONYMOUS_CODING	K08A2.2	gbrowse
MODERATE	chrII	3003406	Mwo I	GCNNNNNNNGC	T	CGTTTATGAGTATCAGCAGCA	C	CGTTTATGAGCATCAGCAGCA	NON_SYNONYMOUS_CODING	C41H7.5	gbrowse
MODERATE	chrII	3003406	SfaN I	GCATC	T	TGAGTATCA	C	TGAGCATCA	NON_SYNONYMOUS_CODING	C41H7.5	gbrowse
MODERATE	chrII	3009450	Mwo I	GCNNNNNNNGC	C	TATCGGATAGCAGAAAGAGCA	A	TATCGAATAGAACATAGAATA	NON_SYNONYMOUS_CODING	sdz-5	gbrowse
MODERATE	chrII	3009452	Mwo I	GCNNNNNNNGC	G	TCGGATAGCAGAAAGAGCAGT	C	TCGAATAGAACATAGAATAGT	NON_SYNONYMOUS_CODING	sdz-5	gbrowse
MODERATE	chrII	3009454	Mwo I	GCNNNNNNNGC	A	GGATAGCAGAAAGAGCAGTAT	T	GAATAGAACATAGAATAGTAT	NON_SYNONYMOUS_CODING	sdz-5	gbrowse
MODERATE	chrII	3009458	Mwo I	GCNNNNNNNGC	G	AGCAGAAAGAGCAGTATTTGT	A	AGAACATAGAATAGTATTTGA	NON_SYNONYMOUS_CODING	sdz-5	gbrowse
MODERATE	chrII	3009459	Mwo I	GCNNNNNNNGC	C	GCAGAAAGAGCAGTATTTGTT	T	GAACATAGAATAGTATTTGAT	NON_SYNONYMOUS_CODING	sdz-5	gbrowse
MODERATE	chrII	3009742	Hinc II	GTYRAC	A	GTCAAAATAGA	C	GTCAACATGGA	NON_SYNONYMOUS_CODING	sdz-5	gbrowse
MODERATE	chrII	3009742	Nla III	CATG	A	CAAAATA	C	CAACATG	NON_SYNONYMOUS_CODING	sdz-5	gbrowse
MODERATE	chrII	3011129	Cac8 I	GCNNGC	G	TCCTGGCACGC	T	TCCTGTCACGC	NON_SYNONYMOUS_CODING	sdz-5	gbrowse
MODERATE	chrII	3011129	Mae III	GTNAC	G	CCTGGCACG	T	CCTGTCACG	NON_SYNONYMOUS_CODING	sdz-5	gbrowse
MODERATE	chrII	3011129	Mva I	CCWGG	G	CCTGGCACG	T	CCTGTCACG	NON_SYNONYMOUS_CODING	sdz-5	gbrowse
MODERATE	chrII	3011129	ScrF I	CCNGG	G	CCTGGCACG	T	CCTGTCACG	NON_SYNONYMOUS_CODING	sdz-5	gbrowse
MODERATE	chrII	3011129	Tsp45 I	GTSAC	G	CCTGGCACG	T	CCTGTCACG	NON_SYNONYMOUS_CODING	sdz-5	gbrowse
MODERATE	chrII	3058203	Mae II	ACGT	A	ACGAGGT	T	ACGTGGT	NON_SYNONYMOUS_CODING	lin-8	gbrowse
MODERATE	chrII	3058203	Mnl I	CCTC	A	ACGAGGT	T	ACGTGGT	NON_SYNONYMOUS_CODING	lin-8	gbrowse
MODERATE	chrII	3061964	BsmA I	GTCTC	A	CGAGACGCC	T	CGAGTCGCC	NON_SYNONYMOUS_CODING	Y25C1A.6	gbrowse
MODERATE	chrII	3061964	Esp3 I	CGTCTC	A	TCGAGACGCCA	T	TCGAGTCGCCA	NON_SYNONYMOUS_CODING	Y25C1A.6	gbrowse
MODERATE	chrII	3061964	Hga I	GACGC	A	CGAGACGCC	T	CGAGTCGCC	NON_SYNONYMOUS_CODING	Y25C1A.6	gbrowse
MODERATE	chrII	3061964	Hin1 I	GRCGYC	A	TCGAGACGCCA	T	TCGAGTCGCCA	NON_SYNONYMOUS_CODING	Y25C1A.6	gbrowse
MODERATE	chrII	3061964	Hinf I	GANTC	A	CGAGACGCC	T	CGAGTCGCC	NON_SYNONYMOUS_CODING	Y25C1A.6	gbrowse
MODERATE	chrII	3061964	Mly I	GACTC	A	CGAGACGCC	T	CGAGTCGCC	NON_SYNONYMOUS_CODING	Y25C1A.6	gbrowse
MODERATE	chrII	3061964	Ple I	GAGTC	A	CGAGACGCC	T	CGAGTCGCC	NON_SYNONYMOUS_CODING	Y25C1A.6	gbrowse
MODERATE	chrII	3062008	Hph I	GGTGA	T	GTGATGTGA	G	GTGAGGTGA	NON_SYNONYMOUS_CODING	Y25C1A.6	gbrowse
MODERATE	chrII	3062008	Mnl I	CCTC	T	TGATGTG	G	TGAGGTG	NON_SYNONYMOUS_CODING	Y25C1A.6	gbrowse
MODERATE	chrII	3064475	Alu I	AGCT	T	GAGTTCT	C	GAGCTCT	NON_SYNONYMOUS_CODING	Y25C1A.7	gbrowse
MODERATE	chrII	3064475	Ban II	GRGCYC	T	CGGAGTTCTGG	C	CGGAGCTCTAG	NON_SYNONYMOUS_CODING	Y25C1A.7	gbrowse
MODERATE	chrII	3064475	Bsp1286 I	GDGCHC	T	CGGAGTTCTGG	C	CGGAGCTCTAG	NON_SYNONYMOUS_CODING	Y25C1A.7	gbrowse
MODERATE	chrII	3064475	CviJ I	RGCY	T	GAGTTCT	C	GAGCTCT	NON_SYNONYMOUS_CODING	Y25C1A.7	gbrowse
MODERATE	chrII	3064475	HgiA I	GWGCWC	T	CGGAGTTCTGG	C	CGGAGCTCTAG	NON_SYNONYMOUS_CODING	Y25C1A.7	gbrowse
MODERATE	chrII	3064475	Sac I	GAGCTC	T	CGGAGTTCTGG	C	CGGAGCTCTAG	NON_SYNONYMOUS_CODING	Y25C1A.7	gbrowse
MODERATE	chrII	3089865	Bsr I	ACTGG	C	CCAACATTG	T	CCAGTATTG	NON_SYNONYMOUS_CODING	srg-21	gbrowse
MODERATE	chrII	3089865	Mme I	TCCRAC	C	TCCAACATTGT	T	TCCAGTATTGT	NON_SYNONYMOUS_CODING	srg-21	gbrowse
MODERATE	chrII	3089956	CviJ I	RGCY	A	TTGACCT	G	TTGGCCT	NON_SYNONYMOUS_CODING	srg-21	gbrowse
MODERATE	chrII	3089956	Hae I	WGGCCW	A	TGTTGACCTGG	G	TGTTGGCCTGG	NON_SYNONYMOUS_CODING	srg-21	gbrowse
MODERATE	chrII	3089956	Hae III	GGCC	A	TTGACCT	G	TTGGCCT	NON_SYNONYMOUS_CODING	srg-21	gbrowse
MODERATE	chrII	3089956	Hinc II	GTYRAC	A	TGTTGACCTGG	G	TGTTGGCCTGG	NON_SYNONYMOUS_CODING	srg-21	gbrowse
MODERATE	chrII	3091125	Mbo II	GAAGA	C	TCTTCATTT	T	TCTTTATTT	NON_SYNONYMOUS_CODING	srg-21	gbrowse
MODERATE	chrII	3091229	Ava I	CYCGRG	T	TTACGTTCGGG	C	TTACGCTCGGG	NON_SYNONYMOUS_CODING	srg-21	gbrowse
MODERATE	chrII	3091229	BmeT110 I	CYCGRG	T	TTACGTTCGGG	C	TTACGCTCGGG	NON_SYNONYMOUS_CODING	srg-21	gbrowse
MODERATE	chrII	3091229	Mae II	ACGT	T	ACGTTCG	C	ACGCTCG	NON_SYNONYMOUS_CODING	srg-21	gbrowse
MODERATE	chrII	3091655	Bsm I	GAATGC	T	GAATGTGAGTA	C	GAATGCGAGTA	NON_SYNONYMOUS_CODING	srg-22	gbrowse
MODERATE	chrII	3092626	BsrD I	GCAATG	C	CATTGCTAGGC	T	CATTGTTAGGC	NON_SYNONYMOUS_CODING	srg-22	gbrowse
MODERATE	chrII	3092626	Xsp I	CTAG	C	TTGCTAG	T	TTGTTAG	NON_SYNONYMOUS_CODING	srg-22	gbrowse
MODERATE	chrII	3100610	Bin I	GGATC	A	AGGGAATCG	G	AGGGGATCG	NON_SYNONYMOUS_CODING	srg-24	gbrowse
MODERATE	chrII	3100610	Hinf I	GANTC	A	AGGGAATCG	G	AGGGGATCG	NON_SYNONYMOUS_CODING	srg-24	gbrowse
MODERATE	chrII	3100610	Mbo I	GATC	A	GGGAATC	G	GGGGATC	NON_SYNONYMOUS_CODING	srg-24	gbrowse
MODERATE	chrII	3100610	Sau3A I	GATC	A	GGGAATC	G	GGGGATC	NON_SYNONYMOUS_CODING	srg-24	gbrowse
MODERATE	chrII	3100610	Tfi I	GAWTC	A	AGGGAATCG	G	AGGGGATCG	NON_SYNONYMOUS_CODING	srg-24	gbrowse
MODERATE	chrII	3100631	Aci I	CCGC	C	TGGCGGG	G	TGGGGGG	NON_SYNONYMOUS_CODING	srg-24	gbrowse
MODERATE	chrII	3100631	Fau I	CCCGC	C	TTGGCGGGT	G	TTGGGGGGT	NON_SYNONYMOUS_CODING	srg-24	gbrowse
MODERATE	chrII	3102369	BsiY I	CCNNNNNNNGG	C	CCTTCTTGTGCTTAATTCATG	G	CCTTCTTGTGGTTAATTCATG	NON_SYNONYMOUS_CODING	clec-121	gbrowse
MODERATE	chrII	3102659	Ava II	GGWCC	T	AGGATCMAC	C	AGGACCCAC	NON_SYNONYMOUS_CODING	clec-121	gbrowse
MODERATE	chrII	3102659	Bin I	GGATC	T	AGGATCMAC	C	AGGACCCAC	NON_SYNONYMOUS_CODING	clec-121	gbrowse
MODERATE	chrII	3102659	BmgT120 I	GGNCC	T	AGGATCMAC	C	AGGACCCAC	NON_SYNONYMOUS_CODING	clec-121	gbrowse
MODERATE	chrII	3102659	Cfr13 I	GGNCC	T	AGGATCMAC	C	AGGACCCAC	NON_SYNONYMOUS_CODING	clec-121	gbrowse
MODERATE	chrII	3102659	EcoO109 I	RGGNCCY	T	GGAGGATCMACTK	C	GGAGGACCCACTG	NON_SYNONYMOUS_CODING	clec-121	gbrowse
MODERATE	chrII	3102659	Mbo I	GATC	T	GGATCMA	C	GGACCCA	NON_SYNONYMOUS_CODING	clec-121	gbrowse
MODERATE	chrII	3102659	Nla IV	GGNNCC	T	GAGGATCMACT	C	GAGGACCCACT	NON_SYNONYMOUS_CODING	clec-121	gbrowse
MODERATE	chrII	3102659	PpuM I	RGGWCCY	T	GGAGGATCMACTK	C	GGAGGACCCACTG	NON_SYNONYMOUS_CODING	clec-121	gbrowse
MODERATE	chrII	3102659	Sau3A I	GATC	T	GGATCMA	C	GGACCCA	NON_SYNONYMOUS_CODING	clec-121	gbrowse
MODERATE	chrII	3102659	Sim I	GGGTC	T	AGGATCMAC	C	AGGACCCAC	NON_SYNONYMOUS_CODING	clec-121	gbrowse
MODERATE	chrII	3102659	VpaK11B I	GGWCC	T	AGGATCMAC	C	AGGACCCAC	NON_SYNONYMOUS_CODING	clec-121	gbrowse
MODERATE	chrII	3102666	Bin I	GGATC	C	ACTKCAWCA	G	ACTGGATCA	NON_SYNONYMOUS_CODING	clec-121	gbrowse
MODERATE	chrII	3102666	Bsr I	ACTGG	C	ACTKCAWCA	G	ACTGGATCA	NON_SYNONYMOUS_CODING	clec-121	gbrowse
MODERATE	chrII	3102666	Mbo I	GATC	C	CTKCAWC	G	CTGGATC	NON_SYNONYMOUS_CODING	clec-121	gbrowse
MODERATE	chrII	3102666	Sau3A I	GATC	C	CTKCAWC	G	CTGGATC	NON_SYNONYMOUS_CODING	clec-121	gbrowse
MODERATE	chrII	3102872	Afl II	CTTAAG	C	GGTGCCTTAAG	A	GGTGCATTAAG	NON_SYNONYMOUS_CODING	clec-121	gbrowse
MODERATE	chrII	3102872	BspT107 I	GGYRCC	C	GGTGCCTTAAG	A	GGTGCATTAAG	NON_SYNONYMOUS_CODING	clec-121	gbrowse
MODERATE	chrII	3102872	CviR I	TGCA	C	TGCCTTA	A	TGCATTA	NON_SYNONYMOUS_CODING	clec-121	gbrowse
MODERATE	chrII	3102872	Nla IV	GGNNCC	C	GGTGCCTTAAG	A	GGTGCATTAAG	NON_SYNONYMOUS_CODING	clec-121	gbrowse
MODERATE	chrII	3102872	Sml I	CTYRAG	C	GGTGCCTTAAG	A	GGTGCATTAAG	NON_SYNONYMOUS_CODING	clec-121	gbrowse
MODERATE	chrII	3106200	SfaN I	GCATC	A	TGCAACAAC	T	TGCATCAAC	NON_SYNONYMOUS_CODING	clec-122	gbrowse
MODERATE	chrII	3114619	Alu I	AGCT	A	GCAAGCT	G	GCAGGCT	NON_SYNONYMOUS_CODING	clec-123	gbrowse
MODERATE	chrII	3114619	Hind III	AAGCTT	A	TAGCAAGCTTT	G	TAGCAGGCTTT	NON_SYNONYMOUS_CODING	clec-123	gbrowse
MODERATE	chrII	3121920	Mbo II	GAAGA	T	AGCATCTTC	A	AGCAACTTC	NON_SYNONYMOUS_CODING	T10D4.6	gbrowse
MODERATE	chrII	3121920	SfaN I	GCATC	T	AGCATCTTC	A	AGCAACTTC	NON_SYNONYMOUS_CODING	T10D4.6	gbrowse
MODERATE	chrII	3124435	BsiY I	CCNNNNNNNGG	A	CCCGACGAAAAGGTTCTTCCT	G	CCCGACGAAAGGGTTCTTCCT	NON_SYNONYMOUS_CODING	srh-71	gbrowse
MODERATE	chrII	3126291	CviJ I	RGCY	C	AGCCTCG	G	AGCGTCG	NON_SYNONYMOUS_CODING	ins-19	gbrowse
MODERATE	chrII	3126291	Hga I	GACGC	C	AAGCCTCGT	G	AAGCGTCGT	NON_SYNONYMOUS_CODING	ins-19	gbrowse
MODERATE	chrII	3126291	Mnl I	CCTC	C	AGCCTCG	G	AGCGTCG	NON_SYNONYMOUS_CODING	ins-19	gbrowse
MODERATE	chrII	3130810	Afl III	ACRYGT	A	GCCTAAACGTC	C	GCCTACACGTC	NON_SYNONYMOUS_CODING	T10D4.3	gbrowse
MODERATE	chrII	3130853	Bbv II	GAAGAC	C	GAGAACACAGG	G	GAGAAGACAGG	NON_SYNONYMOUS_CODING	T10D4.3	gbrowse
MODERATE	chrII	3130853	Mbo II	GAAGA	C	AGAACACAG	G	AGAAGACAG	NON_SYNONYMOUS_CODING	T10D4.3	gbrowse
MODERATE	chrII	3135914	Dsa I	CCRYGG	C	CACACCATGGG	T	CACACTATGGG	NON_SYNONYMOUS_CODING	sri-54	gbrowse
MODERATE	chrII	3135914	EcoT14 I	CCWWGG	C	CACACCATGGG	T	CACACTATGGG	NON_SYNONYMOUS_CODING	sri-54	gbrowse
MODERATE	chrII	3135914	Nco I	CCATGG	C	CACACCATGGG	T	CACACTATGGG	NON_SYNONYMOUS_CODING	sri-54	gbrowse
MODERATE	chrII	3135914	Nla III	CATG	C	CACCATG	T	CACTATG	NON_SYNONYMOUS_CODING	sri-54	gbrowse
MODERATE	chrII	3135914	Sec I	CCNNGG	C	CACACCATGGG	T	CACACTATGGG	NON_SYNONYMOUS_CODING	sri-54	gbrowse
MODERATE	chrII	3143462	Bsr I	ACTGG	T	CCTGTCAGT	C	CCTGCCAGT	NON_SYNONYMOUS_CODING	sri-43	gbrowse
MODERATE	chrII	3143823	BamH I	GGATCC	T	GGGATTCGGCA	C	GGGATCCGGCA	NON_SYNONYMOUS_CODING	sri-43	gbrowse
MODERATE	chrII	3143823	Bin I	GGATC	T	GGATTCGGC	C	GGATCCGGC	NON_SYNONYMOUS_CODING	sri-43	gbrowse
MODERATE	chrII	3143823	Hae IV	GAYNNNNNRTC	T	GACAAGGGATTCGGCAAGCAT	C	GACAAGGGATCCGGCAAGCAT	NON_SYNONYMOUS_CODING	sri-43	gbrowse
MODERATE	chrII	3143823	Hap II	CCGG	T	GATTCGG	C	GATCCGG	NON_SYNONYMOUS_CODING	sri-43	gbrowse
MODERATE	chrII	3143823	Hinf I	GANTC	T	GGATTCGGC	C	GGATCCGGC	NON_SYNONYMOUS_CODING	sri-43	gbrowse
MODERATE	chrII	3143823	Hin4 I	GABNNNNNVTC	T	GACAAGGGATTCGGCAAGCAT	C	GACAAGGGATCCGGCAAGCAT	NON_SYNONYMOUS_CODING	sri-43	gbrowse
MODERATE	chrII	3143823	Mbo I	GATC	T	GATTCGG	C	GATCCGG	NON_SYNONYMOUS_CODING	sri-43	gbrowse
MODERATE	chrII	3143823	Mfl I	RGATCY	T	GGGATTCGGCA	C	GGGATCCGGCA	NON_SYNONYMOUS_CODING	sri-43	gbrowse
MODERATE	chrII	3143823	Msp I	CCGG	T	GATTCGG	C	GATCCGG	NON_SYNONYMOUS_CODING	sri-43	gbrowse
MODERATE	chrII	3143823	Nla IV	GGNNCC	T	GGGATTCGGCA	C	GGGATCCGGCA	NON_SYNONYMOUS_CODING	sri-43	gbrowse
MODERATE	chrII	3143823	Sau3A I	GATC	T	GATTCGG	C	GATCCGG	NON_SYNONYMOUS_CODING	sri-43	gbrowse
MODERATE	chrII	3143823	Tfi I	GAWTC	T	GGATTCGGC	C	GGATCCGGC	NON_SYNONYMOUS_CODING	sri-43	gbrowse
MODERATE	chrII	3150180	StyLT I	CAGAG	C	TGCTCTGTT	A	TGCTATGTT	NON_SYNONYMOUS_CODING	T10D4.1	gbrowse
MODERATE	chrII	3150186	Cac8 I	GCNNGC	T	TGTTGTCTGCG	C	TGTTGCCTGCG	NON_SYNONYMOUS_CODING	T10D4.1	gbrowse
MODERATE	chrII	3150213	Bbv II	GAAGAC	G	TGAAGGCGACT	A	CGAAGACGATT	NON_SYNONYMOUS_CODING	T10D4.1	gbrowse
MODERATE	chrII	3150213	Mbo II	GAAGA	G	GAAGGCGAC	A	GAAGACGAT	NON_SYNONYMOUS_CODING	T10D4.1	gbrowse
MODERATE	chrII	3169835	CjeP I	CCANNNNNNNTC	A	CTGATAAAGCCAACGTTCATCAA	G	CTGATAAAGCCGACGTTCATCAA	NON_SYNONYMOUS_CODING	fbxc-55	gbrowse
MODERATE	chrII	3169835	Psp1406 I	AACGTT	A	AAGCCAACGTT	G	AAGCCGACGTT	NON_SYNONYMOUS_CODING	fbxc-55	gbrowse
MODERATE	chrII	3169897	BspM I	ACCTGC	G	TTCCAGCAGGT	C	TTCCACCAGGC	NON_SYNONYMOUS_CODING	fbxc-55	gbrowse
MODERATE	chrII	3169897	Mva I	CCWGG	G	TCCAGCAGG	C	TCCACCAGG	NON_SYNONYMOUS_CODING	fbxc-55	gbrowse
MODERATE	chrII	3169897	ScrF I	CCNGG	G	TCCAGCAGG	C	TCCACCAGG	NON_SYNONYMOUS_CODING	fbxc-55	gbrowse
MODERATE	chrII	3169902	Bci VI	GGATAC	T	GCAGGTATCCT	C	CCAGGCATCCT	NON_SYNONYMOUS_CODING	fbxc-55	gbrowse
MODERATE	chrII	3169902	BspM I	ACCTGC	T	GCAGGTATCCT	C	CCAGGCATCCT	NON_SYNONYMOUS_CODING	fbxc-55	gbrowse
MODERATE	chrII	3169902	Fok I	GGATG	T	CAGGTATCC	C	CAGGCATCC	NON_SYNONYMOUS_CODING	fbxc-55	gbrowse
MODERATE	chrII	3169902	SfaN I	GCATC	T	CAGGTATCC	C	CAGGCATCC	NON_SYNONYMOUS_CODING	fbxc-55	gbrowse
MODERATE	chrII	3169922	Alu I	AGCT	G	AAAGCTC	T	AAATCTC	NON_SYNONYMOUS_CODING	fbxc-55	gbrowse
MODERATE	chrII	3169922	CviJ I	RGCY	G	AAAGCTC	T	AAATCTC	NON_SYNONYMOUS_CODING	fbxc-55	gbrowse
MODERATE	chrII	3182615	Cje I	CCANNNNNNGT	C	ATCTTTTAAACAAATCATGGA	T	ATCTTTTAAATAAATCATGGA	NON_SYNONYMOUS_CODING	Y27F2A.6	gbrowse
MODERATE	chrII	3184491	Mnl I	CCTC	G	TGAGGAT	T	TGATGAT	NON_SYNONYMOUS_CODING	Y27F2A.8	gbrowse
MODERATE	chrII	3184505	Mbo I	GATC	A	AAGATCG	G	AAGGTCG	NON_SYNONYMOUS_CODING	Y27F2A.8	gbrowse
MODERATE	chrII	3184505	Mbo II	GAAGA	A	GAAGATCGT	G	GAAGGTCGT	NON_SYNONYMOUS_CODING	Y27F2A.8	gbrowse
MODERATE	chrII	3184505	Sau3A I	GATC	A	AAGATCG	G	AAGGTCG	NON_SYNONYMOUS_CODING	Y27F2A.8	gbrowse
MODERATE	chrII	3191564	Afa I	GTAC	A	ATGAACA	T	ATGTACA	NON_SYNONYMOUS_CODING	Y27F2A.9	gbrowse
MODERATE	chrII	3191564	Bsp1407 I	TGTACA	A	AAATGAACACG	T	AAATGTACACG	NON_SYNONYMOUS_CODING	Y27F2A.9	gbrowse
MODERATE	chrII	3191564	Tat I	WGTACW	A	AAATGAACACG	T	AAATGTACACG	NON_SYNONYMOUS_CODING	Y27F2A.9	gbrowse
MODERATE	chrII	3191564	UbaD I	GAACNNNNNNTCC	A	GTAATGGAAATGAACACGTCTTCCG	T	GTAATGGAAATGTACACGTCTTCCG	NON_SYNONYMOUS_CODING	Y27F2A.9	gbrowse
MODERATE	chrII	3193853	CviJ I	RGCY	A	AGGATTC	C	AGGCTTC	NON_SYNONYMOUS_CODING	gcy-15	gbrowse
MODERATE	chrII	3193853	Hinf I	GANTC	A	AAGGATTCT	C	AAGGCTTCT	NON_SYNONYMOUS_CODING	gcy-15	gbrowse
MODERATE	chrII	3193853	Tfi I	GAWTC	A	AAGGATTCT	C	AAGGCTTCT	NON_SYNONYMOUS_CODING	gcy-15	gbrowse
MODERATE	chrII	3194967	Aci I	CCGC	A	ACAACAG	G	GCGGCAG	NON_SYNONYMOUS_CODING	gcy-15	gbrowse
MODERATE	chrII	3194967	ApaB I	GCANNNNNTGC	A	ACAGGAAACAACAGCAATCGC	G	CAGGAAAGCGGCAGCAATTGC	NON_SYNONYMOUS_CODING	gcy-15	gbrowse
MODERATE	chrII	3194967	Bbv I	GCAGC	A	AACAACAGC	G	AGCGGCAGC	NON_SYNONYMOUS_CODING	gcy-15	gbrowse
MODERATE	chrII	3194967	Fnu4H I	GCNGC	A	AACAACAGC	G	AGCGGCAGC	NON_SYNONYMOUS_CODING	gcy-15	gbrowse
MODERATE	chrII	3194967	Mwo I	GCNNNNNNNGC	A	ACAGGAAACAACAGCAATCGC	G	CAGGAAAGCGGCAGCAATTGC	NON_SYNONYMOUS_CODING	gcy-15	gbrowse
MODERATE	chrII	3194967	Tau I	GCSGC	A	AACAACAGC	G	AGCGGCAGC	NON_SYNONYMOUS_CODING	gcy-15	gbrowse
MODERATE	chrII	3194967	Tse I	GCWGC	A	AACAACAGC	G	AGCGGCAGC	NON_SYNONYMOUS_CODING	gcy-15	gbrowse
MODERATE	chrII	3195289	Mae III	GTNAC	T	GTGATACTA	C	GTGACACTA	NON_SYNONYMOUS_CODING	gcy-15	gbrowse
MODERATE	chrII	3195289	Tsp45 I	GTSAC	T	GTGATACTA	C	GTGACACTA	NON_SYNONYMOUS_CODING	gcy-15	gbrowse
MODERATE	chrII	3195298	Cla I	ATCGAT	T	ATCGATCTTGC	C	ATCGACCTTGC	NON_SYNONYMOUS_CODING	gcy-15	gbrowse
MODERATE	chrII	3195298	Mbo I	GATC	T	CGATCTT	C	CGACCTT	NON_SYNONYMOUS_CODING	gcy-15	gbrowse
MODERATE	chrII	3195298	Sau3A I	GATC	T	CGATCTT	C	CGACCTT	NON_SYNONYMOUS_CODING	gcy-15	gbrowse
MODERATE	chrII	3196618	Acc I	GTMKAC	T	AACTGTAGACG	C	AACTGCCGACG	NON_SYNONYMOUS_CODING	gcy-15	gbrowse
MODERATE	chrII	3196618	Sfe I	CTRYAG	T	AACTGTAGACG	C	AACTGCCGACG	NON_SYNONYMOUS_CODING	gcy-15	gbrowse
MODERATE	chrII	3196618	Tsp4C I	ACNGT	T	ACTGTAGAC	C	ACTGCCGAC	NON_SYNONYMOUS_CODING	gcy-15	gbrowse
MODERATE	chrII	3196892	ApaB I	GCANNNNNTGC	C	CGCAACTGTTCCATTGTTCAA	G	CGCAACTGTTGCATTGTTCAA	NON_SYNONYMOUS_CODING	gcy-15	gbrowse
MODERATE	chrII	3196892	CviR I	TGCA	C	GTTCCAT	G	GTTGCAT	NON_SYNONYMOUS_CODING	gcy-15	gbrowse
MODERATE	chrII	3196892	Mwo I	GCNNNNNNNGC	C	CGCAACTGTTCCATTGTTCAA	G	CGCAACTGTTGCATTGTTCAA	NON_SYNONYMOUS_CODING	gcy-15	gbrowse
MODERATE	chrII	3197751	Xsp I	CTAG	C	CTACTAG	T	CTATTAG	NON_SYNONYMOUS_CODING	sri-51	gbrowse
MODERATE	chrII	3200654	BsrD I	GCAATG	A	CAGCAATGGCA	T	CAGCATGGGCA	NON_SYNONYMOUS_CODING	sri-48	gbrowse
MODERATE	chrII	3200654	Nla III	CATG	A	GCAATGG	T	GCATGGG	NON_SYNONYMOUS_CODING	sri-48	gbrowse
MODERATE	chrII	3200679	Apo I	RAATTY	C	AAATTCAAATT	T	AAGTTTAAATG	NON_SYNONYMOUS_CODING	sri-48	gbrowse
MODERATE	chrII	3200679	Dra I	TTTAAA	C	AAATTCAAATT	T	AAGTTTAAATG	NON_SYNONYMOUS_CODING	sri-48	gbrowse
MODERATE	chrII	3200679	Mse I	TTAA	C	ATTCAAA	T	GTTTAAA	NON_SYNONYMOUS_CODING	sri-48	gbrowse
MODERATE	chrII	3200684	Apo I	RAATTY	T	CAAATTTAAAT	G	TAAATGCAAGT	NON_SYNONYMOUS_CODING	sri-48	gbrowse
MODERATE	chrII	3200684	CviR I	TGCA	T	AATTTAA	G	AATGCAA	NON_SYNONYMOUS_CODING	sri-48	gbrowse
MODERATE	chrII	3200684	Dra I	TTTAAA	T	CAAATTTAAAT	G	TAAATGCAAGT	NON_SYNONYMOUS_CODING	sri-48	gbrowse
MODERATE	chrII	3200684	Mse I	TTAA	T	AATTTAA	G	AATGCAA	NON_SYNONYMOUS_CODING	sri-48	gbrowse
MODERATE	chrII	3200684	Smi I	ATTTAAAT	T	TTCAAATTTAAATCT	G	TTTAAATGCAAGTCC	NON_SYNONYMOUS_CODING	sri-48	gbrowse
MODERATE	chrII	3200684	TspE I	AATT	T	AATTTAA	G	AATGCAA	NON_SYNONYMOUS_CODING	sri-48	gbrowse
MODERATE	chrII	3200696	Mae III	GTNAC	C	GTAACTGTA	T	GTTATAGTA	NON_SYNONYMOUS_CODING	sri-48	gbrowse
MODERATE	chrII	3200696	Tsp4C I	ACNGT	C	GTAACTGTA	T	GTTATAGTA	NON_SYNONYMOUS_CODING	sri-48	gbrowse
MODERATE	chrII	3218460	Cje I	CCANNNNNNGT	C	AGAGCCAATTCCTGTACTTCC	A	AGAGCCAATAACTGCACTTCC	NON_SYNONYMOUS_CODING	ZC239.2	gbrowse
MODERATE	chrII	3218488	Cje I	CCANNNNNNGT	C	ATCGAGAAAACTGTGGGTGGT	A	ATCGAGAAAAATGTGGGTGGT	NON_SYNONYMOUS_CODING	ZC239.2	gbrowse
MODERATE	chrII	3218488	Tsp4C I	ACNGT	C	AAAACTGTG	A	AAAAATGTG	NON_SYNONYMOUS_CODING	ZC239.2	gbrowse
MODERATE	chrII	3218562	Bgl II	AGATCT	T	AGATCTTGTAA	C	AGATCCTGTAA	NON_SYNONYMOUS_CODING	ZC239.2	gbrowse
MODERATE	chrII	3218562	Bin I	GGATC	T	GATCTTGTA	C	GATCCTGTA	NON_SYNONYMOUS_CODING	ZC239.2	gbrowse
MODERATE	chrII	3269828	Dra I	TTTAAA	T	ACTTTTAAAAA	A	ACTTCAAAAAA	NON_SYNONYMOUS_CODING	F02E11.7	gbrowse
MODERATE	chrII	3269828	Mse I	TTAA	T	TTTTAAA	A	TTCAAAA	NON_SYNONYMOUS_CODING	F02E11.7	gbrowse
MODERATE	chrII	3281019	Bcn I	CCSGG	A	CTCCAGGTC	C	CTCCCGGTC	NON_SYNONYMOUS_CODING	wht-4	gbrowse
MODERATE	chrII	3281019	Gsu I	CTGGAG	A	GCTCCAGGTCT	C	GCTCCCGGTCT	NON_SYNONYMOUS_CODING	wht-4	gbrowse
MODERATE	chrII	3281019	Hap II	CCGG	A	TCCAGGT	C	TCCCGGT	NON_SYNONYMOUS_CODING	wht-4	gbrowse
MODERATE	chrII	3281019	Msp I	CCGG	A	TCCAGGT	C	TCCCGGT	NON_SYNONYMOUS_CODING	wht-4	gbrowse
MODERATE	chrII	3281019	Mva I	CCWGG	A	CTCCAGGTC	C	CTCCCGGTC	NON_SYNONYMOUS_CODING	wht-4	gbrowse
MODERATE	chrII	3283015	Tth111 II	CAARCA	T	GAGATTTTTGT	G	GAGATGTTTGT	NON_SYNONYMOUS_CODING	F39E9.4	gbrowse
MODERATE	chrII	3284553	Mbo II	GAAGA	G	ATGGGAGAT	A	ATGGAAGAT	NON_SYNONYMOUS_CODING	scl-15	gbrowse
MODERATE	chrII	3290624	Mme I	TCCRAC	T	TCCAATCTCTG	C	TCCAACCTCTG	NON_SYNONYMOUS_CODING	F39E9.14	gbrowse
MODERATE	chrII	3290624	Mnl I	CCTC	T	CAATCTC	C	CAACCTC	NON_SYNONYMOUS_CODING	F39E9.14	gbrowse
MODERATE	chrII	3299296	Apo I	RAATTY	T	GAGAATATTCT	A	GAGAAAATTCT	NON_SYNONYMOUS_CODING	btb-18	gbrowse
MODERATE	chrII	3299296	Ssp I	AATATT	T	GAGAATATTCT	A	GAGAAAATTCT	NON_SYNONYMOUS_CODING	btb-18	gbrowse
MODERATE	chrII	3299296	TspE I	AATT	T	GAATATT	A	GAAAATT	NON_SYNONYMOUS_CODING	btb-18	gbrowse
MODERATE	chrII	3300021	Eco57 I	CTGAAG	A	CTGAAATCGTT	G	CTGAAGTCGTT	NON_SYNONYMOUS_CODING	btb-18	gbrowse
MODERATE	chrII	3319456	TspR I	CAGTG	G	CACTGACAT	A	CACAAACAT	NON_SYNONYMOUS_CODING	F39E9.1	gbrowse
MODERATE	chrII	3319456	Tth111 II	CAARCA	G	TCACTGACATC	A	TCACAAACATC	NON_SYNONYMOUS_CODING	F39E9.1	gbrowse
MODERATE	chrII	3319464	Tth111 II	CAARCA	G	ATCAAGCAGTC	T	ATCAATCAGTC	NON_SYNONYMOUS_CODING	F39E9.1	gbrowse
MODERATE	chrII	3319523	Hga I	GACGC	G	ACCAGACGC	A	ACCAAACGC	NON_SYNONYMOUS_CODING	F39E9.1	gbrowse
MODERATE	chrII	3319775	Mnl I	CCTC	C	GAGCAAG	G	GAGGAAG	NON_SYNONYMOUS_CODING	F39E9.22	gbrowse
MODERATE	chrII	3330067	Ssp I	AATATT	A	CAAAAATATTC	G	TAAAAGTATTC	NON_SYNONYMOUS_CODING	F14D2.6	gbrowse
MODERATE	chrII	3330289	Bcc I	CCATC	C	CCATCATTA	T	CCATTATTA	NON_SYNONYMOUS_CODING	F14D2.6	gbrowse
MODERATE	chrII	3350695	Eco57 I	CTGAAG	A	CACTGAAGAAT	T	CACTGTAGAAG	NON_SYNONYMOUS_CODING	bath-29	gbrowse
MODERATE	chrII	3350695	Mbo II	GAAGA	A	ACTGAAGAA	T	ACTGTAGAA	NON_SYNONYMOUS_CODING	bath-29	gbrowse
MODERATE	chrII	3350695	Sfe I	CTRYAG	A	CACTGAAGAAT	T	CACTGTAGAAG	NON_SYNONYMOUS_CODING	bath-29	gbrowse
MODERATE	chrII	3350695	Tsp4C I	ACNGT	A	ACTGAAGAA	T	ACTGTAGAA	NON_SYNONYMOUS_CODING	bath-29	gbrowse
MODERATE	chrII	3350700	Cac8 I	GCNNGC	T	AAGAATCCATC	G	TAGAAGCCCGC	NON_SYNONYMOUS_CODING	bath-29	gbrowse
MODERATE	chrII	3350700	CviJ I	RGCY	T	GAATCCA	G	GAAGCCC	NON_SYNONYMOUS_CODING	bath-29	gbrowse
MODERATE	chrII	3350700	Hinf I	GANTC	T	AGAATCCAT	G	AGAAGCCCG	NON_SYNONYMOUS_CODING	bath-29	gbrowse
MODERATE	chrII	3350700	Tfi I	GAWTC	T	AGAATCCAT	G	AGAAGCCCG	NON_SYNONYMOUS_CODING	bath-29	gbrowse
MODERATE	chrII	3350703	Acc II	CGCG	A	TCCATCG	C	GCCCGCG	NON_SYNONYMOUS_CODING	bath-29	gbrowse
MODERATE	chrII	3350703	Aci I	CCGC	A	TCCATCG	C	GCCCGCG	NON_SYNONYMOUS_CODING	bath-29	gbrowse
MODERATE	chrII	3350703	Bcc I	CCATC	A	ATCCATCGT	C	AGCCCGCGT	NON_SYNONYMOUS_CODING	bath-29	gbrowse
MODERATE	chrII	3350703	Cac8 I	GCNNGC	A	AATCCATCGTG	C	AAGCCCGCGTG	NON_SYNONYMOUS_CODING	bath-29	gbrowse
MODERATE	chrII	3350703	Fau I	CCCGC	A	ATCCATCGT	C	AGCCCGCGT	NON_SYNONYMOUS_CODING	bath-29	gbrowse
MODERATE	chrII	3350704	Acc II	CGCG	T	CCATCGT	G	CCCGCGT	NON_SYNONYMOUS_CODING	bath-29	gbrowse
MODERATE	chrII	3350704	Aci I	CCGC	T	CCATCGT	G	CCCGCGT	NON_SYNONYMOUS_CODING	bath-29	gbrowse
MODERATE	chrII	3350704	Bcc I	CCATC	T	TCCATCGTG	G	GCCCGCGTG	NON_SYNONYMOUS_CODING	bath-29	gbrowse
MODERATE	chrII	3350704	Cac8 I	GCNNGC	T	ATCCATCGTGC	G	AGCCCGCGTGC	NON_SYNONYMOUS_CODING	bath-29	gbrowse
MODERATE	chrII	3350704	Fau I	CCCGC	T	TCCATCGTG	G	GCCCGCGTG	NON_SYNONYMOUS_CODING	bath-29	gbrowse
MODERATE	chrII	3360490	Mme I	TCCRAC	A	GTCGGATAATG	G	GTCGGGTCATG	NON_SYNONYMOUS_CODING	bath-27	gbrowse
MODERATE	chrII	3360490	Sim I	GGGTC	A	TCGGATAAT	G	TCGGGTCAT	NON_SYNONYMOUS_CODING	bath-27	gbrowse
MODERATE	chrII	3360492	Nla III	CATG	A	GATAATG	C	GGTCATG	NON_SYNONYMOUS_CODING	bath-27	gbrowse
MODERATE	chrII	3360492	Sim I	GGGTC	A	GGATAATGG	C	GGGTCATGG	NON_SYNONYMOUS_CODING	bath-27	gbrowse
MODERATE	chrII	3360670	Afl III	ACRYGT	T	GACACTTGGAA	G	GACACGTGGAA	NON_SYNONYMOUS_CODING	bath-27	gbrowse
MODERATE	chrII	3360670	BsaA I	YACGTR	T	GACACTTGGAA	G	GACACGTGGAA	NON_SYNONYMOUS_CODING	bath-27	gbrowse
MODERATE	chrII	3360670	Mae II	ACGT	T	CACTTGG	G	CACGTGG	NON_SYNONYMOUS_CODING	bath-27	gbrowse
MODERATE	chrII	3360670	PmaC I	CACGTG	T	GACACTTGGAA	G	GACACGTGGAA	NON_SYNONYMOUS_CODING	bath-27	gbrowse
MODERATE	chrII	3360707	Acc III	TCCGGA	G	ATTCCGGAAGC	A	ATTCCAGAAGC	NON_SYNONYMOUS_CODING	bath-27	gbrowse
MODERATE	chrII	3360707	Aor13H I	TCCGGA	G	ATTCCGGAAGC	A	ATTCCAGAAGC	NON_SYNONYMOUS_CODING	bath-27	gbrowse
MODERATE	chrII	3360707	Bet I	WCCGGW	G	ATTCCGGAAGC	A	ATTCCAGAAGC	NON_SYNONYMOUS_CODING	bath-27	gbrowse
MODERATE	chrII	3360707	Hap II	CCGG	G	TCCGGAA	A	TCCAGAA	NON_SYNONYMOUS_CODING	bath-27	gbrowse
MODERATE	chrII	3360707	Msp I	CCGG	G	TCCGGAA	A	TCCAGAA	NON_SYNONYMOUS_CODING	bath-27	gbrowse
MODERATE	chrII	3369899	Mnl I	CCTC	T	CCTTCCG	C	CCTCCCG	NON_SYNONYMOUS_CODING	Y49F6C.8	gbrowse
MODERATE	chrII	3379317	CviR I	TGCA	A	TTGAAAA	C	TTGCAAA	NON_SYNONYMOUS_CODING	Y49F6C.2	gbrowse
MODERATE	chrII	3383476	Nla III	CATG	G	CATGTTT	A	CATATTT	NON_SYNONYMOUS_CODING	T06D4.1	gbrowse
MODERATE	chrII	3383476	Nsp I	RCATGY	G	CGCATGTTTTA	A	CGCATATTTTA	NON_SYNONYMOUS_CODING	T06D4.1	gbrowse
MODERATE	chrII	3389788	Alu I	AGCT	T	TGATCTC	G	TGAGCTC	NON_SYNONYMOUS_CODING	T06D4.3	gbrowse
MODERATE	chrII	3389788	Ban II	GRGCYC	T	GGTGATCTCTT	G	GGTGAGCTCTT	NON_SYNONYMOUS_CODING	T06D4.3	gbrowse
MODERATE	chrII	3389788	Bsp1286 I	GDGCHC	T	GGTGATCTCTT	G	GGTGAGCTCTT	NON_SYNONYMOUS_CODING	T06D4.3	gbrowse
MODERATE	chrII	3389788	CviJ I	RGCY	T	TGATCTC	G	TGAGCTC	NON_SYNONYMOUS_CODING	T06D4.3	gbrowse
MODERATE	chrII	3389788	HgiA I	GWGCWC	T	GGTGATCTCTT	G	GGTGAGCTCTT	NON_SYNONYMOUS_CODING	T06D4.3	gbrowse
MODERATE	chrII	3389788	Mbo I	GATC	T	TGATCTC	G	TGAGCTC	NON_SYNONYMOUS_CODING	T06D4.3	gbrowse
MODERATE	chrII	3389788	Mwo I	GCNNNNNNNGC	T	CTGTTGGTGATCTCTTTGAGC	G	CTGTTGGTGAGCTCTTTGAGC	NON_SYNONYMOUS_CODING	T06D4.3	gbrowse
MODERATE	chrII	3389788	Sac I	GAGCTC	T	GGTGATCTCTT	G	GGTGAGCTCTT	NON_SYNONYMOUS_CODING	T06D4.3	gbrowse
MODERATE	chrII	3389788	Sau3A I	GATC	T	TGATCTC	G	TGAGCTC	NON_SYNONYMOUS_CODING	T06D4.3	gbrowse
MODERATE	chrII	3393131	BseR I	GAGGAG	C	GATCCCCCTCA	T	GATCCTCCTCA	NON_SYNONYMOUS_CODING	T06D4.4	gbrowse
MODERATE	chrII	3393131	Mnl I	CCTC	C	TCCCCCT	T	TCCTCCT	NON_SYNONYMOUS_CODING	T06D4.4	gbrowse
MODERATE	chrII	3393697	Mae III	GTNAC	A	AAAAATGAC	G	AAAAGTGAC	NON_SYNONYMOUS_CODING	T06D4.4	gbrowse
MODERATE	chrII	3393697	Tsp45 I	GTSAC	A	AAAAATGAC	G	AAAAGTGAC	NON_SYNONYMOUS_CODING	T06D4.4	gbrowse
MODERATE	chrII	3394151	NspB II	CMGCKG	T	CAGCTTATTTC	G	CAGCTGATTTC	NON_SYNONYMOUS_CODING	T06D4.4	gbrowse
MODERATE	chrII	3394151	Pvu II	CAGCTG	T	CAGCTTATTTC	G	CAGCTGATTTC	NON_SYNONYMOUS_CODING	T06D4.4	gbrowse
MODERATE	chrII	3396142	Fok I	GGATG	T	TTTATATCC	C	TTTACATCC	NON_SYNONYMOUS_CODING	F18A12.5	gbrowse
MODERATE	chrII	3399261	BspH I	TCATGA	T	ATTTGTCATGA	C	ATTTGCCATGA	NON_SYNONYMOUS_CODING	F18A12.5	gbrowse
MODERATE	chrII	3402246	BsaB I	GATNNNNATC	G	GCGGAATAGGATTAAGATC	A	GCGGAATAGAATTAAGATC	NON_SYNONYMOUS_CODING	F18A12.6	gbrowse
MODERATE	chrII	3402246	TspE I	AATT	G	TAGGATT	A	TAGAATT	NON_SYNONYMOUS_CODING	F18A12.6	gbrowse
MODERATE	chrII	3402504	Bsm I	GAATGC	C	CCGAACGCTCA	T	CCGAATGCTCA	NON_SYNONYMOUS_CODING	F18A12.6	gbrowse
MODERATE	chrII	3402660	Mnl I	CCTC	G	GAGGTTC	T	GAGTTTC	NON_SYNONYMOUS_CODING	F18A12.6	gbrowse
MODERATE	chrII	3402699	Taq I	TCGA	T	TTTTCGA	C	TTTCCGA	NON_SYNONYMOUS_CODING	F18A12.6	gbrowse
MODERATE	chrII	3404185	Bin I	GGATC	T	AAGATCCAT	C	AAGACCCAT	NON_SYNONYMOUS_CODING	F18A12.4	gbrowse
MODERATE	chrII	3404185	BsiY I	CCNNNNNNNGG	T	ACTACCAAGATCCATCAGTGG	C	ACTACCAAGACCCATCAGTGG	NON_SYNONYMOUS_CODING	F18A12.4	gbrowse
MODERATE	chrII	3404185	Mbo I	GATC	T	AGATCCA	C	AGACCCA	NON_SYNONYMOUS_CODING	F18A12.4	gbrowse
MODERATE	chrII	3404185	Mfl I	RGATCY	T	CAAGATCCATC	C	CAAGACCCATC	NON_SYNONYMOUS_CODING	F18A12.4	gbrowse
MODERATE	chrII	3404185	Sau3A I	GATC	T	AGATCCA	C	AGACCCA	NON_SYNONYMOUS_CODING	F18A12.4	gbrowse
MODERATE	chrII	3404185	Sim I	GGGTC	T	AAGATCCAT	C	AAGACCCAT	NON_SYNONYMOUS_CODING	F18A12.4	gbrowse
MODERATE	chrII	3405090	Ssp I	AATATT	T	AGCAATATTTT	G	AGCAAGATTTT	NON_SYNONYMOUS_CODING	F18A12.4	gbrowse
MODERATE	chrII	3406182	Mae II	ACGT	C	CAACGTC	G	CAAGGTC	NON_SYNONYMOUS_CODING	F18A12.4	gbrowse
MODERATE	chrII	3406402	EcoR V	GATATC	C	TTAAGCATATC	G	TTAAGGATATC	NON_SYNONYMOUS_CODING	F18A12.4	gbrowse
MODERATE	chrII	3406418	Alu I	AGCT	G	ATCGGCT	A	ATCAGCT	NON_SYNONYMOUS_CODING	F18A12.4	gbrowse
MODERATE	chrII	3411855	Ava II	GGWCC	C	TGGACCATG	A	TGGAACATG	NON_SYNONYMOUS_CODING	F18A12.7	gbrowse
MODERATE	chrII	3411855	BmgT120 I	GGNCC	C	TGGACCATG	A	TGGAACATG	NON_SYNONYMOUS_CODING	F18A12.7	gbrowse
MODERATE	chrII	3411855	Cfr13 I	GGNCC	C	TGGACCATG	A	TGGAACATG	NON_SYNONYMOUS_CODING	F18A12.7	gbrowse
MODERATE	chrII	3411855	VpaK11B I	GGWCC	C	TGGACCATG	A	TGGAACATG	NON_SYNONYMOUS_CODING	F18A12.7	gbrowse
MODERATE	chrII	3413048	BspM I	ACCTGC	C	ATTACCTGCAA	T	ATTACTAGCAA	NON_SYNONYMOUS_CODING	F18A12.7	gbrowse
MODERATE	chrII	3413048	Xsp I	CTAG	C	TACCTGC	T	TACTAGC	NON_SYNONYMOUS_CODING	F18A12.7	gbrowse
MODERATE	chrII	3415815	Acc I	GTMKAC	T	ACGAGTCGACA	C	ACGAGCCGACA	NON_SYNONYMOUS_CODING	F18A12.2	gbrowse
MODERATE	chrII	3415815	CviJ I	RGCY	T	GAGTCGA	C	GAGCCGA	NON_SYNONYMOUS_CODING	F18A12.2	gbrowse
MODERATE	chrII	3415815	Hinc II	GTYRAC	T	ACGAGTCGACA	C	ACGAGCCGACA	NON_SYNONYMOUS_CODING	F18A12.2	gbrowse
MODERATE	chrII	3415815	Hinf I	GANTC	T	CGAGTCGAC	C	CGAGCCGAC	NON_SYNONYMOUS_CODING	F18A12.2	gbrowse
MODERATE	chrII	3415815	Mly I	GACTC	T	CGAGTCGAC	C	CGAGCCGAC	NON_SYNONYMOUS_CODING	F18A12.2	gbrowse
MODERATE	chrII	3415815	Mwo I	GCNNNNNNNGC	T	GCCGAACGAGTCGACATGGTT	C	GCCGAACGAGCCGACATGGTT	NON_SYNONYMOUS_CODING	F18A12.2	gbrowse
MODERATE	chrII	3415815	Ple I	GAGTC	T	CGAGTCGAC	C	CGAGCCGAC	NON_SYNONYMOUS_CODING	F18A12.2	gbrowse
MODERATE	chrII	3415815	Sal I	GTCGAC	T	ACGAGTCGACA	C	ACGAGCCGACA	NON_SYNONYMOUS_CODING	F18A12.2	gbrowse
MODERATE	chrII	3415815	Taq I	TCGA	T	GAGTCGA	C	GAGCCGA	NON_SYNONYMOUS_CODING	F18A12.2	gbrowse
MODERATE	chrII	3416940	Alu I	AGCT	T	AAGTTCA	C	AAGCTCA	NON_SYNONYMOUS_CODING	F18A12.1	gbrowse
MODERATE	chrII	3416940	CviJ I	RGCY	T	AAGTTCA	C	AAGCTCA	NON_SYNONYMOUS_CODING	F18A12.1	gbrowse
MODERATE	chrII	3440941	Mae III	GTNAC	A	AGTGACGAA	G	AGTGGCGAA	NON_SYNONYMOUS_CODING	C16C8.17	gbrowse
MODERATE	chrII	3440941	Mwo I	GCNNNNNNNGC	A	AGCTGCAGTGACGAAGCACGA	G	AGCTGCAGTGGCGAAGCACGA	NON_SYNONYMOUS_CODING	C16C8.17	gbrowse
MODERATE	chrII	3440941	Tsp45 I	GTSAC	A	AGTGACGAA	G	AGTGGCGAA	NON_SYNONYMOUS_CODING	C16C8.17	gbrowse
MODERATE	chrII	3447689	Gsu I	CTGGAG	A	AATCTAGAGAA	G	AATCTGGAGAA	NON_SYNONYMOUS_CODING	C16C8.20	gbrowse
MODERATE	chrII	3447689	Xba I	TCTAGA	A	AATCTAGAGAA	G	AATCTGGAGAA	NON_SYNONYMOUS_CODING	C16C8.20	gbrowse
MODERATE	chrII	3447689	Xsp I	CTAG	A	TCTAGAG	G	TCTGGAG	NON_SYNONYMOUS_CODING	C16C8.20	gbrowse
MODERATE	chrII	3451428	Mme I	TCCRAC	G	AATGTGGGAGC	C	AATGTCGGAGC	NON_SYNONYMOUS_CODING	C16C8.13	gbrowse
MODERATE	chrII	3451428	RleA I	CCCACA	G	AATGTGGGAGC	C	AATGTCGGAGC	NON_SYNONYMOUS_CODING	C16C8.13	gbrowse
MODERATE	chrII	3454327	BsmA I	GTCTC	A	GAGAAATGC	C	GAGACATGC	NON_SYNONYMOUS_CODING	C16C8.11	gbrowse
MODERATE	chrII	3454327	Nla III	CATG	A	AGAAATG	C	AGACATG	NON_SYNONYMOUS_CODING	C16C8.11	gbrowse
MODERATE	chrII	3454327	Nsp I	RCATGY	A	GGAGAAATGCA	C	GGAGACATGCA	NON_SYNONYMOUS_CODING	C16C8.11	gbrowse
MODERATE	chrII	3458988	Tsp4C I	ACNGT	T	ACTGTTGTA	A	ACTGATGTA	NON_SYNONYMOUS_CODING	C16C8.19	gbrowse
MODERATE	chrII	3459812	Bsp24 I	GACNNNNNNTGG	C	AACCATGTAATCTCCGGGAGCTC	G	AACCATGTAATGTCCGGGAGCTC	NON_SYNONYMOUS_CODING	C16C8.7	gbrowse
MODERATE	chrII	3459812	Cje I	CCANNNNNNGT	C	ACCATGTAATCTCCGGGAGCT	G	ACCATGTAATGTCCGGGAGCT	NON_SYNONYMOUS_CODING	C16C8.7	gbrowse
MODERATE	chrII	3463149	BmgT120 I	GGNCC	G	CAAAGGCCC	A	CAAAAGCCC	NON_SYNONYMOUS_CODING	C16C8.9	gbrowse
MODERATE	chrII	3463149	Cfr13 I	GGNCC	G	CAAAGGCCC	A	CAAAAGCCC	NON_SYNONYMOUS_CODING	C16C8.9	gbrowse
MODERATE	chrII	3463149	Hae III	GGCC	G	AAAGGCC	A	AAAAGCC	NON_SYNONYMOUS_CODING	C16C8.9	gbrowse
MODERATE	chrII	3479776	Alu I	AGCT	C	AAGCTGA	A	AAGATGA	NON_SYNONYMOUS_CODING	Y49F6B.8	gbrowse
MODERATE	chrII	3479776	CviJ I	RGCY	C	AAGCTGA	A	AAGATGA	NON_SYNONYMOUS_CODING	Y49F6B.8	gbrowse
MODERATE	chrII	3479776	Hin4 I	GABNNNNNVTC	C	TCAGCCAAAGCTGATATCTCA	A	TCAGCCAAAGATGATATCTCA	NON_SYNONYMOUS_CODING	Y49F6B.8	gbrowse
MODERATE	chrII	3480275	Bgl II	AGATCT	A	GAGATATTTTC	C	GAGATCTTTTC	NON_SYNONYMOUS_CODING	Y49F6B.8	gbrowse
MODERATE	chrII	3480275	Mbo I	GATC	A	GATATTT	C	GATCTTT	NON_SYNONYMOUS_CODING	Y49F6B.8	gbrowse
MODERATE	chrII	3480275	Mfl I	RGATCY	A	GAGATATTTTC	C	GAGATCTTTTC	NON_SYNONYMOUS_CODING	Y49F6B.8	gbrowse
MODERATE	chrII	3480275	Sau3A I	GATC	A	GATATTT	C	GATCTTT	NON_SYNONYMOUS_CODING	Y49F6B.8	gbrowse
MODERATE	chrII	3480343	Bcc I	CCATC	C	TCCACCGAT	T	TCCATCGAT	NON_SYNONYMOUS_CODING	Y49F6B.8	gbrowse
MODERATE	chrII	3480343	Cla I	ATCGAT	C	GTCCACCGATT	T	GTCCATCGATT	NON_SYNONYMOUS_CODING	Y49F6B.8	gbrowse
MODERATE	chrII	3480343	Taq I	TCGA	C	CCACCGA	T	CCATCGA	NON_SYNONYMOUS_CODING	Y49F6B.8	gbrowse
MODERATE	chrII	3484539	Bsr I	ACTGG	T	GCCATTTTG	G	GCCAGTTTG	NON_SYNONYMOUS_CODING	smu-2	gbrowse
MODERATE	chrII	3492665	Tth111 II	CAARCA	T	CCGTTTCTTGA	G	CCGTTGCTTGA	NON_SYNONYMOUS_CODING	fbxb-112	gbrowse
MODERATE	chrII	3498914	BseR I	GAGGAG	C	ACTCCCCCTGG	T	ACTCCTCCTGG	NON_SYNONYMOUS_CODING	Y49F6B.9	gbrowse
MODERATE	chrII	3498914	Mnl I	CCTC	C	TCCCCCT	T	TCCTCCT	NON_SYNONYMOUS_CODING	Y49F6B.9	gbrowse
MODERATE	chrII	3498914	Sec I	CCNNGG	C	ACTCCCCCTGG	T	ACTCCTCCTGG	NON_SYNONYMOUS_CODING	Y49F6B.9	gbrowse
MODERATE	chrII	3500383	Alu I	AGCT	A	TAGATCC	C	TAGCTCC	NON_SYNONYMOUS_CODING	col-71	gbrowse
MODERATE	chrII	3500383	Bin I	GGATC	A	ATAGATCCC	C	ATAGCTCCC	NON_SYNONYMOUS_CODING	col-71	gbrowse
MODERATE	chrII	3500383	CviJ I	RGCY	A	TAGATCC	C	TAGCTCC	NON_SYNONYMOUS_CODING	col-71	gbrowse
MODERATE	chrII	3500383	Mbo I	GATC	A	TAGATCC	C	TAGCTCC	NON_SYNONYMOUS_CODING	col-71	gbrowse
MODERATE	chrII	3500383	Mfl I	RGATCY	A	AATAGATCCCG	C	AATAGCTCCCG	NON_SYNONYMOUS_CODING	col-71	gbrowse
MODERATE	chrII	3500383	Sau3A I	GATC	A	TAGATCC	C	TAGCTCC	NON_SYNONYMOUS_CODING	col-71	gbrowse
MODERATE	chrII	3516680	SfaN I	GCATC	A	ATCTAATGC	G	ATCTGATGC	NON_SYNONYMOUS_CODING	clec-125	gbrowse
MODERATE	chrII	3534683	Cac8 I	GCNNGC	T	GGCAATCAGAA	G	GGCAAGCAGAA	NON_SYNONYMOUS_CODING	apd-3	gbrowse
MODERATE	chrII	3534683	Tth111 II	CAARCA	T	GGCAATCAGAA	G	GGCAAGCAGAA	NON_SYNONYMOUS_CODING	apd-3	gbrowse
MODERATE	chrII	3562549	Mbo I	GATC	T	CGATCAA	C	CGACCAA	NON_SYNONYMOUS_CODING	W10G11.3	gbrowse
MODERATE	chrII	3562549	Sau3A I	GATC	T	CGATCAA	C	CGACCAA	NON_SYNONYMOUS_CODING	W10G11.3	gbrowse
MODERATE	chrII	3563165	Acc II	CGCG	C	TTCCCGG	G	TTCGCGG	NON_SYNONYMOUS_CODING	W10G11.4	gbrowse
MODERATE	chrII	3563165	Aci I	CCGC	C	TTCCCGG	G	TTCGCGG	NON_SYNONYMOUS_CODING	W10G11.4	gbrowse
MODERATE	chrII	3563165	Bcn I	CCSGG	C	GTTCCCGGC	G	GTTCGCGGC	NON_SYNONYMOUS_CODING	W10G11.4	gbrowse
MODERATE	chrII	3563165	Fnu4H I	GCNGC	C	GTTCCCGGC	G	GTTCGCGGC	NON_SYNONYMOUS_CODING	W10G11.4	gbrowse
MODERATE	chrII	3563165	Hap II	CCGG	C	TTCCCGG	G	TTCGCGG	NON_SYNONYMOUS_CODING	W10G11.4	gbrowse
MODERATE	chrII	3563165	Msp I	CCGG	C	TTCCCGG	G	TTCGCGG	NON_SYNONYMOUS_CODING	W10G11.4	gbrowse
MODERATE	chrII	3563165	ScrF I	CCNGG	C	GTTCCCGGC	G	GTTCGCGGC	NON_SYNONYMOUS_CODING	W10G11.4	gbrowse
MODERATE	chrII	3563165	Tau I	GCSGC	C	GTTCCCGGC	G	GTTCGCGGC	NON_SYNONYMOUS_CODING	W10G11.4	gbrowse
MODERATE	chrII	3577788	Tsp4C I	ACNGT	G	GTGAGCAGT	A	GTGAACAGT	NON_SYNONYMOUS_CODING	clec-132	gbrowse
MODERATE	chrII	3580732	Gsu I	CTGGAG	G	ATATCGTGGAG	C	ATATCCTGGAG	NON_SYNONYMOUS_CODING	clec-134	gbrowse
MODERATE	chrII	3580732	Mva I	CCWGG	G	TATCGTGGA	C	TATCCTGGA	NON_SYNONYMOUS_CODING	clec-134	gbrowse
MODERATE	chrII	3580732	ScrF I	CCNGG	G	TATCGTGGA	C	TATCCTGGA	NON_SYNONYMOUS_CODING	clec-134	gbrowse
MODERATE	chrII	3581144	Cje I	CCANNNNNNGT	C	AACTGGGTATCGACGCTTCCC	G	AACTGGGTATGGACGCTTCCC	NON_SYNONYMOUS_CODING	clec-134	gbrowse
MODERATE	chrII	3581144	Taq I	TCGA	C	TATCGAC	G	TATGGAC	NON_SYNONYMOUS_CODING	clec-134	gbrowse
MODERATE	chrII	3622748	Mnl I	CCTC	G	GAGGTAA	A	GAGATAA	NON_SYNONYMOUS_CODING	M151.7	gbrowse
MODERATE	chrII	3622975	Bce83 I	CTTGAG	C	CTCAACTCTGC	G	CTCAAGTCTGC	NON_SYNONYMOUS_CODING	M151.7	gbrowse
MODERATE	chrII	3622975	Sml I	CTYRAG	C	CTCAACTCTGC	G	CTCAAGTCTGC	NON_SYNONYMOUS_CODING	M151.7	gbrowse
MODERATE	chrII	3622975	StyLT I	CAGAG	C	TCAACTCTG	G	TCAAGTCTG	NON_SYNONYMOUS_CODING	M151.7	gbrowse
MODERATE	chrII	3623204	Alu I	AGCT	C	GAGCTAA	T	GAGTTAA	NON_SYNONYMOUS_CODING	M151.7	gbrowse
MODERATE	chrII	3623204	Bpl I	GAGNNNNNCTC	C	GACTTGAGAGCTAAGCTGAAT	T	GACTTGAGAGTTAAGCTCAAA	NON_SYNONYMOUS_CODING	M151.7	gbrowse
MODERATE	chrII	3623204	Bpu1102 I	GCTNAGC	C	TGAGAGCTAAGCT	T	TGAGAGTTAAGCT	NON_SYNONYMOUS_CODING	M151.7	gbrowse
MODERATE	chrII	3623204	CviJ I	RGCY	C	GAGCTAA	T	GAGTTAA	NON_SYNONYMOUS_CODING	M151.7	gbrowse
MODERATE	chrII	3623204	Dde I	CTNAG	C	AGAGCTAAG	T	AGAGTTAAG	NON_SYNONYMOUS_CODING	M151.7	gbrowse
MODERATE	chrII	3623204	Hin4 I	GABNNNNNVTC	C	GACTTGAGAGCTAAGCTGAAT	T	GACTTGAGAGTTAAGCTCAAA	NON_SYNONYMOUS_CODING	M151.7	gbrowse
MODERATE	chrII	3623204	Mse I	TTAA	C	GAGCTAA	T	GAGTTAA	NON_SYNONYMOUS_CODING	M151.7	gbrowse
MODERATE	chrII	3623254	Bbv I	GCAGC	G	ACTGGCTGC	T	GCTGTCTGC	NON_SYNONYMOUS_CODING	M151.7	gbrowse
MODERATE	chrII	3623254	Bsr I	ACTGG	G	ACTGGCTGC	T	GCTGTCTGC	NON_SYNONYMOUS_CODING	M151.7	gbrowse
MODERATE	chrII	3623254	CviJ I	RGCY	G	CTGGCTG	T	CTGTCTG	NON_SYNONYMOUS_CODING	M151.7	gbrowse
MODERATE	chrII	3623254	Fnu4H I	GCNGC	G	ACTGGCTGC	T	GCTGTCTGC	NON_SYNONYMOUS_CODING	M151.7	gbrowse
MODERATE	chrII	3623254	Tse I	GCWGC	G	ACTGGCTGC	T	GCTGTCTGC	NON_SYNONYMOUS_CODING	M151.7	gbrowse
MODERATE	chrII	3625710	ApaB I	GCANNNNNTGC	A	AACTGCAGAGAATGAATCTTG	T	AACTGCAGAGTATGCATCTCA	NON_SYNONYMOUS_CODING	M151.4	gbrowse
MODERATE	chrII	3625710	Mwo I	GCNNNNNNNGC	A	AACTGCAGAGAATGAATCTTG	T	AACTGCAGAGTATGCATCTCA	NON_SYNONYMOUS_CODING	M151.4	gbrowse
MODERATE	chrII	3625714	ApaB I	GCANNNNNTGC	A	GCAGAGAATGAATCTTGAAAA	C	GCAGAGTATGCATCTCAAAAA	NON_SYNONYMOUS_CODING	M151.4	gbrowse
MODERATE	chrII	3625714	CviR I	TGCA	A	ATGAATC	C	ATGCATC	NON_SYNONYMOUS_CODING	M151.4	gbrowse
MODERATE	chrII	3625714	EcoT22 I	ATGCAT	A	GAATGAATCTT	C	GTATGCATCTC	NON_SYNONYMOUS_CODING	M151.4	gbrowse
MODERATE	chrII	3625714	Hinf I	GANTC	A	AATGAATCT	C	TATGCATCT	NON_SYNONYMOUS_CODING	M151.4	gbrowse
MODERATE	chrII	3625714	Mwo I	GCNNNNNNNGC	A	GCAGAGAATGAATCTTGAAAA	C	GCAGAGTATGCATCTCAAAAA	NON_SYNONYMOUS_CODING	M151.4	gbrowse
MODERATE	chrII	3625714	SfaN I	GCATC	A	AATGAATCT	C	TATGCATCT	NON_SYNONYMOUS_CODING	M151.4	gbrowse
MODERATE	chrII	3625714	Tfi I	GAWTC	A	AATGAATCT	C	TATGCATCT	NON_SYNONYMOUS_CODING	M151.4	gbrowse
MODERATE	chrII	3625747	CviJ I	RGCY	G	GTGGCCT	A	GTGACCA	NON_SYNONYMOUS_CODING	M151.4	gbrowse
MODERATE	chrII	3625747	Hae I	WGGCCW	G	GAGTGGCCTCT	A	ATGTGACCACT	NON_SYNONYMOUS_CODING	M151.4	gbrowse
MODERATE	chrII	3625747	Hae III	GGCC	G	GTGGCCT	A	GTGACCA	NON_SYNONYMOUS_CODING	M151.4	gbrowse
MODERATE	chrII	3625747	Mae III	GTNAC	G	AGTGGCCTC	A	TGTGACCAC	NON_SYNONYMOUS_CODING	M151.4	gbrowse
MODERATE	chrII	3625747	Tsp45 I	GTSAC	G	AGTGGCCTC	A	TGTGACCAC	NON_SYNONYMOUS_CODING	M151.4	gbrowse
MODERATE	chrII	3625750	Hae I	WGGCCW	T	TGGCCTCTGAG	A	TGACCACTGAG	NON_SYNONYMOUS_CODING	M151.4	gbrowse
MODERATE	chrII	3625750	Mnl I	CCTC	T	GCCTCTG	A	ACCACTG	NON_SYNONYMOUS_CODING	M151.4	gbrowse
MODERATE	chrII	3625750	StyLT I	CAGAG	T	GGCCTCTGA	A	GACCACTGA	NON_SYNONYMOUS_CODING	M151.4	gbrowse
MODERATE	chrII	3625750	TspR I	CAGTG	T	GGCCTCTGA	A	GACCACTGA	NON_SYNONYMOUS_CODING	M151.4	gbrowse
MODERATE	chrII	3646384	Taq I	TCGA	A	ATCAAGC	G	ATCGAGC	NON_SYNONYMOUS_CODING	fbxb-32	gbrowse
MODERATE	chrII	3646384	Tth111 II	CAARCA	A	GGATCAAGCAT	G	GGATCGAGCAT	NON_SYNONYMOUS_CODING	fbxb-32	gbrowse
MODERATE	chrII	3646636	Mae II	ACGT	A	AATATGA	G	AACGTGA	NON_SYNONYMOUS_CODING	fbxb-32	gbrowse
MODERATE	chrII	3646636	Mae III	GTNAC	A	CAATATGAC	G	CAACGTGAC	NON_SYNONYMOUS_CODING	fbxb-32	gbrowse
MODERATE	chrII	3646636	Tsp45 I	GTSAC	A	CAATATGAC	G	CAACGTGAC	NON_SYNONYMOUS_CODING	fbxb-32	gbrowse
MODERATE	chrII	3646735	CviJ I	RGCY	T	TGGTTCA	C	TGGCTCA	NON_SYNONYMOUS_CODING	fbxb-32	gbrowse
MODERATE	chrII	3646735	Drd II	GAACCA	T	ATTGGTTCAGG	C	ATTGGCTCACG	NON_SYNONYMOUS_CODING	fbxb-32	gbrowse
MODERATE	chrII	3646735	Xmn I	GAANNNNTTC	T	AAGAATTGGTTCAGGGGCT	C	AAGAATTGGCTCACGGGCT	NON_SYNONYMOUS_CODING	fbxb-32	gbrowse
MODERATE	chrII	3646838	CviR I	TGCA	A	ATTACAT	G	ATTGCAT	NON_SYNONYMOUS_CODING	fbxb-32	gbrowse
MODERATE	chrII	3646852	Bsg I	GTGCAG	T	TGAAATTGCAC	G	TGGAAGTGCAG	NON_SYNONYMOUS_CODING	fbxb-32	gbrowse
MODERATE	chrII	3646852	TspE I	AATT	T	AAATTGC	G	GAAGTGC	NON_SYNONYMOUS_CODING	fbxb-32	gbrowse
MODERATE	chrII	3646857	BscG I	CCCGT	C	TGCACGGGC	G	TGCAGGGAA	NON_SYNONYMOUS_CODING	fbxb-32	gbrowse
MODERATE	chrII	3646857	Bsg I	GTGCAG	C	TTGCACGGGCT	G	GTGCAGGGAAT	NON_SYNONYMOUS_CODING	fbxb-32	gbrowse
MODERATE	chrII	3646861	CviJ I	RGCY	C	GGGCTGA	A	GGAATGA	NON_SYNONYMOUS_CODING	fbxb-32	gbrowse
MODERATE	chrII	3646874	Tsp4C I	ACNGT	A	TTCAAAGTA	C	TTCACAGTA	NON_SYNONYMOUS_CODING	fbxb-32	gbrowse
MODERATE	chrII	3648021	TspR I	CAGTG	A	TACAATGAA	G	TACAGTGAA	NON_SYNONYMOUS_CODING	fbxb-33	gbrowse
MODERATE	chrII	3648021	Tsp4C I	ACNGT	A	TACAATGAA	G	TACAGTGAA	NON_SYNONYMOUS_CODING	fbxb-33	gbrowse
MODERATE	chrII	3648175	Mae III	GTNAC	G	CCAAGTCAC	A	CCAAATCAC	NON_SYNONYMOUS_CODING	fbxb-33	gbrowse
MODERATE	chrII	3648175	Tsp45 I	GTSAC	G	CCAAGTCAC	A	CCAAATCAC	NON_SYNONYMOUS_CODING	fbxb-33	gbrowse
MODERATE	chrII	3660253	Bcef I	ACGGC	G	GAAGGCGTA	C	GAAGCCGTA	NON_SYNONYMOUS_CODING	F19B10.4	gbrowse
MODERATE	chrII	3660253	CviJ I	RGCY	G	AAGGCGT	C	AAGCCGT	NON_SYNONYMOUS_CODING	F19B10.4	gbrowse
MODERATE	chrII	3660729	Aci I	CCGC	G	GGCGGAC	C	GGCCGAC	NON_SYNONYMOUS_CODING	F19B10.4	gbrowse
MODERATE	chrII	3660729	BmgT120 I	GGNCC	G	GGGCGGACA	C	GGGCCGACA	NON_SYNONYMOUS_CODING	F19B10.4	gbrowse
MODERATE	chrII	3660729	Cfr13 I	GGNCC	G	GGGCGGACA	C	GGGCCGACA	NON_SYNONYMOUS_CODING	F19B10.4	gbrowse
MODERATE	chrII	3660729	CviJ I	RGCY	G	GGCGGAC	C	GGCCGAC	NON_SYNONYMOUS_CODING	F19B10.4	gbrowse
MODERATE	chrII	3660729	Eci I	TCCGCC	G	AGGGCGGACAG	C	AGGGCCGACAG	NON_SYNONYMOUS_CODING	F19B10.4	gbrowse
MODERATE	chrII	3660729	Hae III	GGCC	G	GGCGGAC	C	GGCCGAC	NON_SYNONYMOUS_CODING	F19B10.4	gbrowse
MODERATE	chrII	3662393	Bci VI	GGATAC	A	ATGGAAACTGC	T	ATGGATACTGC	NON_SYNONYMOUS_CODING	F19B10.13	gbrowse
MODERATE	chrII	3664806	Hph I	GGTGA	G	GGTGGATAA	A	GGTGAATAA	NON_SYNONYMOUS_CODING	F19B10.3	gbrowse
MODERATE	chrII	3721597	Apo I	RAATTY	G	AGAAAGTTCGG	A	AGAAAATTCGG	NON_SYNONYMOUS_CODING	C46E10.3	gbrowse
MODERATE	chrII	3721597	TspE I	AATT	G	AAAGTTC	A	AAAATTC	NON_SYNONYMOUS_CODING	C46E10.3	gbrowse
MODERATE	chrII	3723038	Mcr I	CGRYCG	C	CACAACGATCG	A	CACAAAGATCG	NON_SYNONYMOUS_CODING	C46E10.3	gbrowse
MODERATE	chrII	3723038	Pvu I	CGATCG	C	CACAACGATCG	A	CACAAAGATCG	NON_SYNONYMOUS_CODING	C46E10.3	gbrowse
MODERATE	chrII	3724534	Apo I	RAATTY	T	GAAATTCGATC	A	GAAATACGATC	NON_SYNONYMOUS_CODING	C46E10.1	gbrowse
MODERATE	chrII	3724534	Taq I	TCGA	T	AATTCGA	A	AATACGA	NON_SYNONYMOUS_CODING	C46E10.1	gbrowse
MODERATE	chrII	3724534	TspE I	AATT	T	AATTCGA	A	AATACGA	NON_SYNONYMOUS_CODING	C46E10.1	gbrowse
MODERATE	chrII	3725659	Bpu10 I	CCTNAGC	T	CTCCTGTGCCAAC	A	CTCCTGAGCCAAC	NON_SYNONYMOUS_CODING	C46E10.1	gbrowse
MODERATE	chrII	3725659	BseM II	CTSAG	T	CCTGTGCCA	A	CCTGAGCCA	NON_SYNONYMOUS_CODING	C46E10.1	gbrowse
MODERATE	chrII	3725659	CfrA I	GCANNNNNNNNGTGG	T	TACCACAACTCCTGTGCCAACAACGACAG	A	TACCACAACTCCTGAGCCAACAACGACAG	NON_SYNONYMOUS_CODING	C46E10.1	gbrowse
MODERATE	chrII	3725659	CviJ I	RGCY	T	CTGTGCC	A	CTGAGCC	NON_SYNONYMOUS_CODING	C46E10.1	gbrowse
MODERATE	chrII	3725659	Dde I	CTNAG	T	CCTGTGCCA	A	CCTGAGCCA	NON_SYNONYMOUS_CODING	C46E10.1	gbrowse
MODERATE	chrII	3728564	BscG I	CCCGT	C	TGTCCCGTC	T	TGTCTCGTC	NON_SYNONYMOUS_CODING	C46E10.9	gbrowse
MODERATE	chrII	3728564	BsmA I	GTCTC	C	TGTCCCGTC	T	TGTCTCGTC	NON_SYNONYMOUS_CODING	C46E10.9	gbrowse
MODERATE	chrII	3728564	Fin I	GGGAC	C	TGTCCCGTC	T	TGTCTCGTC	NON_SYNONYMOUS_CODING	C46E10.9	gbrowse
MODERATE	chrII	3737360	TspE I	AATT	C	TAGCATT	A	CAGAATT	NON_SYNONYMOUS_CODING	F12E12.3	gbrowse
MODERATE	chrII	3737436	CviJ I	RGCY	G	AAGGCAC	C	AAGCCAC	NON_SYNONYMOUS_CODING	F12E12.3	gbrowse
MODERATE	chrII	3737843	Bsp1286 I	GDGCHC	G	CTTGGGAGCAC	A	CTTGGAAGCAC	NON_SYNONYMOUS_CODING	F12E12.3	gbrowse
MODERATE	chrII	3737843	HgiA I	GWGCWC	G	CTTGGGAGCAC	A	CTTGGAAGCAC	NON_SYNONYMOUS_CODING	F12E12.3	gbrowse
MODERATE	chrII	3737852	Alu I	AGCT	A	CAGATTG	C	CAGCTTG	NON_SYNONYMOUS_CODING	F12E12.3	gbrowse
MODERATE	chrII	3737852	CviJ I	RGCY	A	CAGATTG	C	CAGCTTG	NON_SYNONYMOUS_CODING	F12E12.3	gbrowse
MODERATE	chrII	3737900	Mnl I	CCTC	G	ACCGAGG	C	ATCCAGG	NON_SYNONYMOUS_CODING	F12E12.3	gbrowse
MODERATE	chrII	3737900	Mva I	CCWGG	G	TACCGAGGG	C	TATCCAGGG	NON_SYNONYMOUS_CODING	F12E12.3	gbrowse
MODERATE	chrII	3737900	ScrF I	CCNGG	G	TACCGAGGG	C	TATCCAGGG	NON_SYNONYMOUS_CODING	F12E12.3	gbrowse
MODERATE	chrII	3737940	CviR I	TGCA	G	TTGGAAG	C	TTGCAAG	NON_SYNONYMOUS_CODING	F12E12.3	gbrowse
MODERATE	chrII	3737970	Sfe I	CTRYAG	G	CTACAGAAATT	A	CTACAATAATT	NON_SYNONYMOUS_CODING	F12E12.3	gbrowse
MODERATE	chrII	3738005	Alu I	AGCT	A	AAGAAGG	C	AAGCTGG	NON_SYNONYMOUS_CODING	F12E12.3	gbrowse
MODERATE	chrII	3738005	BspG I	CTGGAC	A	GGAAGAAGGCC	C	GGAAGCTGGAC	NON_SYNONYMOUS_CODING	F12E12.3	gbrowse
MODERATE	chrII	3738005	CviJ I	RGCY	A	AAGAAGG	C	AAGCTGG	NON_SYNONYMOUS_CODING	F12E12.3	gbrowse
MODERATE	chrII	3738005	Mbo II	GAAGA	A	GAAGAAGGC	C	GAAGCTGGA	NON_SYNONYMOUS_CODING	F12E12.3	gbrowse
MODERATE	chrII	3738006	Alu I	AGCT	A	AGAAGGC	T	AGCTGGA	NON_SYNONYMOUS_CODING	F12E12.3	gbrowse
MODERATE	chrII	3738006	BspG I	CTGGAC	A	GAAGAAGGCCC	T	GAAGCTGGACC	NON_SYNONYMOUS_CODING	F12E12.3	gbrowse
MODERATE	chrII	3738006	CviJ I	RGCY	A	AGAAGGC	T	AGCTGGA	NON_SYNONYMOUS_CODING	F12E12.3	gbrowse
MODERATE	chrII	3738006	EcoO109 I	RGGNCCY	A	GGAAGAAGGCCCT	T	GGAAGCTGGACCT	NON_SYNONYMOUS_CODING	F12E12.3	gbrowse
MODERATE	chrII	3738009	Ava II	GGWCC	C	AAGGCCCTG	A	CTGGACCTG	NON_SYNONYMOUS_CODING	F12E12.3	gbrowse
MODERATE	chrII	3738009	BspG I	CTGGAC	C	GAAGGCCCTGC	A	GCTGGACCTGT	NON_SYNONYMOUS_CODING	F12E12.3	gbrowse
MODERATE	chrII	3738009	CviJ I	RGCY	C	AGGCCCT	A	TGGACCT	NON_SYNONYMOUS_CODING	F12E12.3	gbrowse
MODERATE	chrII	3738009	EcoO109 I	RGGNCCY	C	AGAAGGCCCTGCT	A	AGCTGGACCTGTT	NON_SYNONYMOUS_CODING	F12E12.3	gbrowse
MODERATE	chrII	3738009	Hae III	GGCC	C	AGGCCCT	A	TGGACCT	NON_SYNONYMOUS_CODING	F12E12.3	gbrowse
MODERATE	chrII	3738009	VpaK11B I	GGWCC	C	AAGGCCCTG	A	CTGGACCTG	NON_SYNONYMOUS_CODING	F12E12.3	gbrowse
MODERATE	chrII	3738045	Tsp4C I	ACNGT	C	CATACTGTG	G	CATAGTGTG	NON_SYNONYMOUS_CODING	F12E12.3	gbrowse
MODERATE	chrII	3738122	Gsu I	CTGGAG	A	CTGGAAAAACA	G	CTGGAGAAACA	NON_SYNONYMOUS_CODING	F12E12.3	gbrowse
MODERATE	chrII	3738128	Alu I	AGCT	C	ACACGCT	A	ACAAGCT	NON_SYNONYMOUS_CODING	F12E12.3	gbrowse
MODERATE	chrII	3738128	CviJ I	RGCY	C	ACACGCT	A	ACAAGCT	NON_SYNONYMOUS_CODING	F12E12.3	gbrowse
MODERATE	chrII	3738133	Taq I	TCGA	C	CTCCAAA	G	CTCGAAA	NON_SYNONYMOUS_CODING	F12E12.3	gbrowse
MODERATE	chrII	3743250	Bcef I	ACGGC	G	GGCCGTCTG	T	GGCCTTCTG	NON_SYNONYMOUS_CODING	F12E12.11	gbrowse
MODERATE	chrII	3743250	Eae I	YGGCCR	G	TGGCCGTCTGC	T	TGGCCTTCTGC	NON_SYNONYMOUS_CODING	F12E12.11	gbrowse
MODERATE	chrII	3743250	Gdi II	YGGCCG	G	TGGCCGTCTGC	T	TGGCCTTCTGC	NON_SYNONYMOUS_CODING	F12E12.11	gbrowse
MODERATE	chrII	3743250	Hae I	WGGCCW	G	TGGCCGTCTGC	T	TGGCCTTCTGC	NON_SYNONYMOUS_CODING	F12E12.11	gbrowse
MODERATE	chrII	3764291	Acc I	GTMKAC	A	GTATAACTGTA	C	GTATACCTGTA	NON_SYNONYMOUS_CODING	srx-112	gbrowse
MODERATE	chrII	3764291	Bst1107 I	GTATAC	A	GTATAACTGTA	C	GTATACCTGTA	NON_SYNONYMOUS_CODING	srx-112	gbrowse
MODERATE	chrII	3764291	Tsp4C I	ACNGT	A	TATAACTGT	C	TATACCTGT	NON_SYNONYMOUS_CODING	srx-112	gbrowse
MODERATE	chrII	3767494	Taq I	TCGA	C	TTTCGAG	A	TTTAGAG	NON_SYNONYMOUS_CODING	T24E12.9	gbrowse
MODERATE	chrII	3827391	EcoT22 I	ATGCAT	T	ATGCATTTCCC	C	ATGCACTTCCC	NON_SYNONYMOUS_CODING	F54D10.8	gbrowse
MODERATE	chrII	3831493	TspE I	AATT	C	TAACTAT	T	TAATTAT	NON_SYNONYMOUS_CODING	F54D10.9	gbrowse
MODERATE	chrII	3840943	CviJ I	RGCY	C	CCACCCA	G	CCAGCCG	NON_SYNONYMOUS_CODING	C17A2.4	gbrowse
MODERATE	chrII	3840946	Mbo II	GAAGA	A	ACCCAAAGA	G	AGCCGAAGA	NON_SYNONYMOUS_CODING	C17A2.4	gbrowse
MODERATE	chrII	3843761	Aci I	CCGC	T	GAGTGGA	C	GAGCGGA	NON_SYNONYMOUS_CODING	C17A2.3	gbrowse
MODERATE	chrII	3843761	BsrB I	GAGCGG	T	CAGAGTGGAGA	C	CAGAGCGGAGA	NON_SYNONYMOUS_CODING	C17A2.3	gbrowse
MODERATE	chrII	3863823	CviJ I	RGCY	T	GGCTTTG	A	GGCATTG	NON_SYNONYMOUS_CODING	nhr-261	gbrowse
MODERATE	chrII	3864130	CviR I	TGCA	A	CCAAGCA	T	CCATGCA	NON_SYNONYMOUS_CODING	nhr-261	gbrowse
MODERATE	chrII	3864130	EcoT22 I	ATGCAT	A	ATCCAAGCATT	T	ATCCATGCATT	NON_SYNONYMOUS_CODING	nhr-261	gbrowse
MODERATE	chrII	3864130	Nla III	CATG	A	CCAAGCA	T	CCATGCA	NON_SYNONYMOUS_CODING	nhr-261	gbrowse
MODERATE	chrII	3864130	Tth111 II	CAARCA	A	ATCCAAGCATT	T	ATCCATGCATT	NON_SYNONYMOUS_CODING	nhr-261	gbrowse
MODERATE	chrII	3872030	Bcc I	CCATC	G	AGAAGATGG	A	AGAAAATGG	NON_SYNONYMOUS_CODING	oac-10	gbrowse
MODERATE	chrII	3872030	Mbo II	GAAGA	G	AGAAGATGG	A	AGAAAATGG	NON_SYNONYMOUS_CODING	oac-10	gbrowse
MODERATE	chrII	3874995	Mse I	TTAA	A	TTAATGA	G	TTAGTGA	NON_SYNONYMOUS_CODING	C49D10.10	gbrowse
MODERATE	chrII	3874995	PshB I	ATTAAT	A	CATTAATGAAT	G	CATTAGTGAAT	NON_SYNONYMOUS_CODING	C49D10.10	gbrowse
MODERATE	chrII	3901576	Bsr I	ACTGG	T	CCAGTGGAG	G	CCAGGGGAG	NON_SYNONYMOUS_CODING	F53C3.4	gbrowse
MODERATE	chrII	3901576	Mva I	CCWGG	T	CCAGTGGAG	G	CCAGGGGAG	NON_SYNONYMOUS_CODING	F53C3.4	gbrowse
MODERATE	chrII	3901576	ScrF I	CCNGG	T	CCAGTGGAG	G	CCAGGGGAG	NON_SYNONYMOUS_CODING	F53C3.4	gbrowse
MODERATE	chrII	3901576	Sec I	CCNNGG	T	TCCAGTGGAGG	G	TCCAGGGGAGG	NON_SYNONYMOUS_CODING	F53C3.4	gbrowse
MODERATE	chrII	3901576	TspR I	CAGTG	T	CCAGTGGAG	G	CCAGGGGAG	NON_SYNONYMOUS_CODING	F53C3.4	gbrowse
MODERATE	chrII	3910633	Bcc I	CCATC	T	CCATTCTCA	C	CCATCCTCA	NON_SYNONYMOUS_CODING	bcmo-2	gbrowse
MODERATE	chrII	3910633	Fok I	GGATG	T	CCATTCTCA	C	CCATCCTCA	NON_SYNONYMOUS_CODING	bcmo-2	gbrowse
MODERATE	chrII	3910633	Mnl I	CCTC	T	CATTCTC	C	CATCCTC	NON_SYNONYMOUS_CODING	bcmo-2	gbrowse
MODERATE	chrII	3920929	Hinf I	GANTC	T	GAGTTGGGG	C	GAGTCGGGG	NON_SYNONYMOUS_CODING	F53C3.13	gbrowse
MODERATE	chrII	3920929	Mly I	GACTC	T	GAGTTGGGG	C	GAGTCGGGG	NON_SYNONYMOUS_CODING	F53C3.13	gbrowse
MODERATE	chrII	3920929	Ple I	GAGTC	T	GAGTTGGGG	C	GAGTCGGGG	NON_SYNONYMOUS_CODING	F53C3.13	gbrowse
MODERATE	chrII	3921736	BsaB I	GATNNNNATC	A	ATGATTTATATCAATAAAA	T	ATGATTTATTTCAATAAAA	NON_SYNONYMOUS_CODING	F53C3.13	gbrowse
MODERATE	chrII	3935454	Hph I	GGTGA	G	TGAGGTGAT	A	TGAGATGAT	NON_SYNONYMOUS_CODING	Y14H12B.1	gbrowse
MODERATE	chrII	3935454	Mnl I	CCTC	G	GAGGTGA	A	GAGATGA	NON_SYNONYMOUS_CODING	Y14H12B.1	gbrowse
MODERATE	chrII	3962443	Bbv I	GCAGC	C	ATCACCAGC	G	ATCAGCAGC	NON_SYNONYMOUS_CODING	sea-2	gbrowse
MODERATE	chrII	3962443	Fnu4H I	GCNGC	C	ATCACCAGC	G	ATCAGCAGC	NON_SYNONYMOUS_CODING	sea-2	gbrowse
MODERATE	chrII	3962443	Hph I	GGTGA	C	ATCACCAGC	G	ATCAGCAGC	NON_SYNONYMOUS_CODING	sea-2	gbrowse
MODERATE	chrII	3962443	Tse I	GCWGC	C	ATCACCAGC	G	ATCAGCAGC	NON_SYNONYMOUS_CODING	sea-2	gbrowse
MODERATE	chrII	3989443	Apo I	RAATTY	G	TGAAAGTTTGG	A	TGAAAATTTGG	NON_SYNONYMOUS_CODING	Y14H12A.2	gbrowse
MODERATE	chrII	3989443	TspE I	AATT	G	AAAGTTT	A	AAAATTT	NON_SYNONYMOUS_CODING	Y14H12A.2	gbrowse
MODERATE	chrII	4059653	BsrD I	GCAATG	T	TTTTTTATTGC	C	TTTTTCATTGC	NON_SYNONYMOUS_CODING	W06A11.2	gbrowse
MODERATE	chrII	4061547	BscG I	CCCGT	A	TTCCAGTAA	C	TTCCCGTAA	NON_SYNONYMOUS_CODING	W06A11.2	gbrowse
MODERATE	chrII	4061547	Bsr I	ACTGG	A	TTCCAGTAA	C	TTCCCGTAA	NON_SYNONYMOUS_CODING	W06A11.2	gbrowse
MODERATE	chrII	4172569	Xmn I	GAANNNNTTC	A	CTGAATACTATCTCTGGAC	T	CTGAATACTTTCTCTGGAC	NON_SYNONYMOUS_CODING	R03H10.6	gbrowse
MODERATE	chrII	4173456	Sec I	CCNNGG	A	CCGGGAAAAGG	G	CCGGGGAAAGG	NON_SYNONYMOUS_CODING	R03H10.6	gbrowse
MODERATE	chrII	4216507	CviJ I	RGCY	A	TCGACTC	G	TCGGCTC	NON_SYNONYMOUS_CODING	F31D5.2	gbrowse
MODERATE	chrII	4216507	Hinf I	GANTC	A	ATCGACTCT	G	ATCGGCTCT	NON_SYNONYMOUS_CODING	F31D5.2	gbrowse
MODERATE	chrII	4216507	Mly I	GACTC	A	ATCGACTCT	G	ATCGGCTCT	NON_SYNONYMOUS_CODING	F31D5.2	gbrowse
MODERATE	chrII	4216507	Ple I	GAGTC	A	ATCGACTCT	G	ATCGGCTCT	NON_SYNONYMOUS_CODING	F31D5.2	gbrowse
MODERATE	chrII	4216507	Taq I	TCGA	A	TCGACTC	G	TCGGCTC	NON_SYNONYMOUS_CODING	F31D5.2	gbrowse
MODERATE	chrII	4224031	BsmA I	GTCTC	T	GAGATGAGT	C	GAGACGAGT	NON_SYNONYMOUS_CODING	C16A11.5	gbrowse
MODERATE	chrII	4224031	Esp3 I	CGTCTC	T	GGAGATGAGTC	C	GGAGACGAGTC	NON_SYNONYMOUS_CODING	C16A11.5	gbrowse
MODERATE	chrII	4228587	Acc II	CGCG	A	CGCACCT	G	CGCGCCT	NON_SYNONYMOUS_CODING	C16A11.4	gbrowse
MODERATE	chrII	4228587	Hha I	GCGC	A	CGCACCT	G	CGCGCCT	NON_SYNONYMOUS_CODING	C16A11.4	gbrowse
MODERATE	chrII	4232529	Acc II	CGCG	A	AACACGA	G	AACGCGA	NON_SYNONYMOUS_CODING	C16A11.10	gbrowse
MODERATE	chrII	4240553	Afa I	GTAC	G	CAAGTAC	C	CAACTAC	NON_SYNONYMOUS_CODING	C16A11.2	gbrowse
MODERATE	chrII	4240553	Sfe I	CTRYAG	G	AACAAGTACAG	C	AACAACTACAG	NON_SYNONYMOUS_CODING	C16A11.2	gbrowse
MODERATE	chrII	4240553	Tat I	WGTACW	G	AACAAGTACAG	C	AACAACTACAG	NON_SYNONYMOUS_CODING	C16A11.2	gbrowse
MODERATE	chrII	4255977	Bbv II	GAAGAC	T	TCTTGTCTTCT	A	TCTTGACTTCT	NON_SYNONYMOUS_CODING	C16A11.7	gbrowse
MODERATE	chrII	4255977	Mbo II	GAAGA	T	CTTGTCTTC	A	CTTGACTTC	NON_SYNONYMOUS_CODING	C16A11.7	gbrowse
MODERATE	chrII	4314499	Apo I	RAATTY	A	TGCAGAATTTC	C	TGCAGCATTTC	NON_SYNONYMOUS_CODING	srw-40	gbrowse
MODERATE	chrII	4314499	Bbv I	GCAGC	A	GCAGAATTT	C	GCAGCATTT	NON_SYNONYMOUS_CODING	srw-40	gbrowse
MODERATE	chrII	4314499	Fnu4H I	GCNGC	A	GCAGAATTT	C	GCAGCATTT	NON_SYNONYMOUS_CODING	srw-40	gbrowse
MODERATE	chrII	4314499	Tse I	GCWGC	A	GCAGAATTT	C	GCAGCATTT	NON_SYNONYMOUS_CODING	srw-40	gbrowse
MODERATE	chrII	4314499	TspE I	AATT	A	CAGAATT	C	CAGCATT	NON_SYNONYMOUS_CODING	srw-40	gbrowse
MODERATE	chrII	4322437	TspE I	AATT	G	ATAGTTA	A	ATAATTA	NON_SYNONYMOUS_CODING	Y52E8A.1	gbrowse
MODERATE	chrII	4323907	CviJ I	RGCY	C	CTGCGCT	G	GTGGGCT	NON_SYNONYMOUS_CODING	H20J04.6	gbrowse
MODERATE	chrII	4323907	Hha I	GCGC	C	CTGCGCT	G	GTGGGCT	NON_SYNONYMOUS_CODING	H20J04.6	gbrowse
MODERATE	chrII	4323907	RleA I	CCCACA	C	CTCTGCGCTTT	G	TTGTGGGCTTT	NON_SYNONYMOUS_CODING	H20J04.6	gbrowse
MODERATE	chrII	4357390	Hae IV	GAYNNNNNRTC	C	GATTCTCTATCGAAGTTGCTG	T	GATTCTCTATTGAAGTTGCTG	NON_SYNONYMOUS_CODING	H20J04.1	gbrowse
MODERATE	chrII	4357390	Hin4 I	GABNNNNNVTC	C	GATTCTCTATCGAAGTTGCTG	T	GATTCTCTATTGAAGTTGCTG	NON_SYNONYMOUS_CODING	H20J04.1	gbrowse
MODERATE	chrII	4357390	Taq I	TCGA	C	TATCGAA	T	TATTGAA	NON_SYNONYMOUS_CODING	H20J04.1	gbrowse
MODERATE	chrII	4369259	Mbo I	GATC	C	GATCTCC	T	GATTTCC	NON_SYNONYMOUS_CODING	try-9	gbrowse
MODERATE	chrII	4369259	Sau3A I	GATC	C	GATCTCC	T	GATTTCC	NON_SYNONYMOUS_CODING	try-9	gbrowse
MODERATE	chrII	4380008	CjeP I	CCANNNNNNNTC	A	GAAGGCGTTTGAGTACATGTTGC	G	GAAGGCGTTTGGGTACATGTTGC	NON_SYNONYMOUS_CODING	fkh-6	gbrowse
MODERATE	chrII	4380008	Tat I	WGTACW	A	GTTTGAGTACA	G	GTTTGGGTACA	NON_SYNONYMOUS_CODING	fkh-6	gbrowse
MODERATE	chrII	4408334	CviJ I	RGCY	A	GAAACCC	G	GAAGCCC	NON_SYNONYMOUS_CODING	ZK430.5	gbrowse
MODERATE	chrII	4413790	Ace III	CAGCTC	T	GGAGCTGTTGC	G	GGAGCGGTTGC	NON_SYNONYMOUS_CODING	ZK430.5	gbrowse
MODERATE	chrII	4413790	Aci I	CCGC	T	AGCTGTT	G	AGCGGTT	NON_SYNONYMOUS_CODING	ZK430.5	gbrowse
MODERATE	chrII	4413790	Alu I	AGCT	T	AGCTGTT	G	AGCGGTT	NON_SYNONYMOUS_CODING	ZK430.5	gbrowse
MODERATE	chrII	4413790	BsrB I	GAGCGG	T	GGAGCTGTTGC	G	GGAGCGGTTGC	NON_SYNONYMOUS_CODING	ZK430.5	gbrowse
MODERATE	chrII	4413790	CviJ I	RGCY	T	AGCTGTT	G	AGCGGTT	NON_SYNONYMOUS_CODING	ZK430.5	gbrowse
MODERATE	chrII	4414077	Mnl I	CCTC	A	ACGAAGG	G	ACGGAGG	NON_SYNONYMOUS_CODING	ZK430.5	gbrowse
MODERATE	chrII	4425854	Tth111 II	CAARCA	A	CATCAAACATG	G	CATCAGACATG	NON_SYNONYMOUS_CODING	toe-1	gbrowse
MODERATE	chrII	4427852	Mwo I	GCNNNNNNNGC	T	GCAGCATCTCTCTGTGAATGC	G	GCAGCATCTCGCTGTGAATGC	NON_SYNONYMOUS_CODING	toe-1	gbrowse
MODERATE	chrII	4427852	StyLT I	CAGAG	T	TCTCTCTGT	G	TCTCGCTGT	NON_SYNONYMOUS_CODING	toe-1	gbrowse
MODERATE	chrII	4433937	Mva I	CCWGG	T	CCTGTTAGT	G	CCTGGTAGT	NON_SYNONYMOUS_CODING	nhr-109	gbrowse
MODERATE	chrII	4433937	ScrF I	CCNGG	T	CCTGTTAGT	G	CCTGGTAGT	NON_SYNONYMOUS_CODING	nhr-109	gbrowse
MODERATE	chrII	4450411	TspE I	AATT	T	TAATTGA	C	TAACCGA	NON_SYNONYMOUS_CODING	twk-2	gbrowse
MODERATE	chrII	4471675	Ace III	CAGCTC	C	TTCCACCTCGA	G	TTCCAGCTCGA	NON_SYNONYMOUS_CODING	W06B4.1	gbrowse
MODERATE	chrII	4471675	Alu I	AGCT	C	CCACCTC	G	CCAGCTC	NON_SYNONYMOUS_CODING	W06B4.1	gbrowse
MODERATE	chrII	4471675	CviJ I	RGCY	C	CCACCTC	G	CCAGCTC	NON_SYNONYMOUS_CODING	W06B4.1	gbrowse
MODERATE	chrII	4471675	Mnl I	CCTC	C	CCACCTC	G	CCAGCTC	NON_SYNONYMOUS_CODING	W06B4.1	gbrowse
MODERATE	chrII	4535854	Nla III	CATG	T	GCATGAA	A	GCAAGAA	NON_SYNONYMOUS_CODING	sra-33	gbrowse
MODERATE	chrII	4536083	Mbo II	GAAGA	G	TGAAGATTT	T	TGAATATTT	NON_SYNONYMOUS_CODING	sra-33	gbrowse
MODERATE	chrII	4536083	Ssp I	AATATT	G	ATGAAGATTTA	T	ATGAATATTTA	NON_SYNONYMOUS_CODING	sra-33	gbrowse
MODERATE	chrII	4624308	CviR I	TGCA	T	TTGTAAT	C	TTGCAAT	NON_SYNONYMOUS_CODING	pqn-35	gbrowse
MODERATE	chrII	4670344	BamH I	GGATCC	T	GGATCTTTGGC	C	GGATCCTTGGC	NON_SYNONYMOUS_CODING	T05A7.6	gbrowse
MODERATE	chrII	4670344	Bin I	GGATC	T	GATCTTTGG	C	GATCCTTGG	NON_SYNONYMOUS_CODING	T05A7.6	gbrowse
MODERATE	chrII	4670344	EcoT14 I	CCWWGG	T	GGATCTTTGGC	C	GGATCCTTGGC	NON_SYNONYMOUS_CODING	T05A7.6	gbrowse
MODERATE	chrII	4670344	Nla IV	GGNNCC	T	GGATCTTTGGC	C	GGATCCTTGGC	NON_SYNONYMOUS_CODING	T05A7.6	gbrowse
MODERATE	chrII	4670344	Sec I	CCNNGG	T	GGATCTTTGGC	C	GGATCCTTGGC	NON_SYNONYMOUS_CODING	T05A7.6	gbrowse
MODERATE	chrII	4707144	EcoR V	GATATC	A	GAGATATCACT	T	GAGATTTCACT	NON_SYNONYMOUS_CODING	tsn-1	gbrowse
MODERATE	chrII	4738789	Bal I	TGGCCA	A	TGGCCAATTTT	C	TGGCCCATTTT	NON_SYNONYMOUS_CODING	F41C3.5	gbrowse
MODERATE	chrII	4738789	BmgT120 I	GGNCC	A	GGCCAATTT	C	GGCCCATTT	NON_SYNONYMOUS_CODING	F41C3.5	gbrowse
MODERATE	chrII	4738789	Cfr13 I	GGNCC	A	GGCCAATTT	C	GGCCCATTT	NON_SYNONYMOUS_CODING	F41C3.5	gbrowse
MODERATE	chrII	4738789	Eae I	YGGCCR	A	TGGCCAATTTT	C	TGGCCCATTTT	NON_SYNONYMOUS_CODING	F41C3.5	gbrowse
MODERATE	chrII	4738789	Hae I	WGGCCW	A	TGGCCAATTTT	C	TGGCCCATTTT	NON_SYNONYMOUS_CODING	F41C3.5	gbrowse
MODERATE	chrII	4738789	Msl I	CAYNNNNRTG	A	GCAATGGCCAATTTTGATG	C	GCAATGGCCCATTTTGATG	NON_SYNONYMOUS_CODING	F41C3.5	gbrowse
MODERATE	chrII	4738789	TspE I	AATT	A	GCCAATT	C	GCCCATT	NON_SYNONYMOUS_CODING	F41C3.5	gbrowse
MODERATE	chrII	4742491	Aci I	CCGC	G	ACCGCCG	A	ACGACCG	NON_SYNONYMOUS_CODING	acs-11	gbrowse
MODERATE	chrII	4742491	Mcr I	CGRYCG	G	AAACCGCCGAT	A	AAACGACCGAT	NON_SYNONYMOUS_CODING	acs-11	gbrowse
MODERATE	chrII	4742491	Mwo I	GCNNNNNNNGC	G	ATCAAAAACCGCCGATACAGC	A	ATCAAAAACGACCGATACAGC	NON_SYNONYMOUS_CODING	acs-11	gbrowse
MODERATE	chrII	4750416	Bin I	GGATC	C	CGATCCTCT	G	CGATGCTCT	NON_SYNONYMOUS_CODING	F41C3.2	gbrowse
MODERATE	chrII	4750416	Mbo I	GATC	C	GATCCTC	G	GATGCTC	NON_SYNONYMOUS_CODING	F41C3.2	gbrowse
MODERATE	chrII	4750416	Mnl I	CCTC	C	GATCCTC	G	GATGCTC	NON_SYNONYMOUS_CODING	F41C3.2	gbrowse
MODERATE	chrII	4750416	Sau3A I	GATC	C	GATCCTC	G	GATGCTC	NON_SYNONYMOUS_CODING	F41C3.2	gbrowse
MODERATE	chrII	4750416	SfaN I	GCATC	C	CGATCCTCT	G	CGATGCTCT	NON_SYNONYMOUS_CODING	F41C3.2	gbrowse
MODERATE	chrII	4753872	Hinf I	GANTC	G	TGAGGCAAA	T	TGAGTCAAA	NON_SYNONYMOUS_CODING	C27D9.1	gbrowse
MODERATE	chrII	4753872	Mly I	GACTC	G	TGAGGCAAA	T	TGAGTCAAA	NON_SYNONYMOUS_CODING	C27D9.1	gbrowse
MODERATE	chrII	4753872	Mnl I	CCTC	G	GAGGCAA	T	GAGTCAA	NON_SYNONYMOUS_CODING	C27D9.1	gbrowse
MODERATE	chrII	4753872	Ple I	GAGTC	G	TGAGGCAAA	T	TGAGTCAAA	NON_SYNONYMOUS_CODING	C27D9.1	gbrowse
MODERATE	chrII	4785969	Mva I	CCWGG	T	CTGCTTGGC	C	CTGCCTGGC	NON_SYNONYMOUS_CODING	msp-3	gbrowse
MODERATE	chrII	4785969	ScrF I	CCNGG	T	CTGCTTGGC	C	CTGCCTGGC	NON_SYNONYMOUS_CODING	msp-3	gbrowse
MODERATE	chrII	4785969	Tth111 II	CAARCA	T	ACTGCTTGGCA	C	ACTGCCTGGCA	NON_SYNONYMOUS_CODING	msp-3	gbrowse
MODERATE	chrII	4786088	Ava II	GGWCC	G	GGTCGAGGA	C	GGTCCAAAA	NON_SYNONYMOUS_CODING	msp-3	gbrowse
MODERATE	chrII	4786088	BmgT120 I	GGNCC	G	GGTCGAGGA	C	GGTCCAAAA	NON_SYNONYMOUS_CODING	msp-3	gbrowse
MODERATE	chrII	4786088	Cfr13 I	GGNCC	G	GGTCGAGGA	C	GGTCCAAAA	NON_SYNONYMOUS_CODING	msp-3	gbrowse
MODERATE	chrII	4786088	Mnl I	CCTC	G	GTCGAGG	C	GTCCAAA	NON_SYNONYMOUS_CODING	msp-3	gbrowse
MODERATE	chrII	4786088	Nla IV	GGNNCC	G	GGGTCGAGGAC	C	GGGTCCAAAAC	NON_SYNONYMOUS_CODING	msp-3	gbrowse
MODERATE	chrII	4786088	Taq I	TCGA	G	GTCGAGG	C	GTCCAAA	NON_SYNONYMOUS_CODING	msp-3	gbrowse
MODERATE	chrII	4786088	VpaK11B I	GGWCC	G	GGTCGAGGA	C	GGTCCAAAA	NON_SYNONYMOUS_CODING	msp-3	gbrowse
MODERATE	chrII	4794202	CjeP I	CCANNNNNNNTC	C	GCCACACGATTCCCGATATATCT	T	GCCACACGATTTCCGATATATCT	NON_SYNONYMOUS_CODING	F26G1.1	gbrowse
MODERATE	chrII	4794202	Hinf I	GANTC	C	GATTCCCGA	T	GATTTCCGA	NON_SYNONYMOUS_CODING	F26G1.1	gbrowse
MODERATE	chrII	4794202	Tfi I	GAWTC	C	GATTCCCGA	T	GATTTCCGA	NON_SYNONYMOUS_CODING	F26G1.1	gbrowse
MODERATE	chrII	4829936	Mbo II	GAAGA	G	CGAGGAAGA	T	CGAGTAAGA	NON_SYNONYMOUS_CODING	tbck-1	gbrowse
MODERATE	chrII	4829936	Mnl I	CCTC	G	GAGGAAG	T	GAGTAAG	NON_SYNONYMOUS_CODING	tbck-1	gbrowse
MODERATE	chrII	4829936	Sec I	CCNNGG	G	CCGAGGAAGAA	T	CCGAGTAAGAA	NON_SYNONYMOUS_CODING	tbck-1	gbrowse
MODERATE	chrII	4837266	Ban II	GRGCYC	T	TGGAGTCCATC	C	TGGAGCCCATC	NON_SYNONYMOUS_CODING	C33F10.12	gbrowse
MODERATE	chrII	4837266	Bsp1286 I	GDGCHC	T	TGGAGTCCATC	C	TGGAGCCCATC	NON_SYNONYMOUS_CODING	C33F10.12	gbrowse
MODERATE	chrII	4837266	CviJ I	RGCY	T	GAGTCCA	C	GAGCCCA	NON_SYNONYMOUS_CODING	C33F10.12	gbrowse
MODERATE	chrII	4837266	Hinf I	GANTC	T	GGAGTCCAT	C	GGAGCCCAT	NON_SYNONYMOUS_CODING	C33F10.12	gbrowse
MODERATE	chrII	4837266	Mly I	GACTC	T	GGAGTCCAT	C	GGAGCCCAT	NON_SYNONYMOUS_CODING	C33F10.12	gbrowse
MODERATE	chrII	4837266	Nla IV	GGNNCC	T	TGGAGTCCATC	C	TGGAGCCCATC	NON_SYNONYMOUS_CODING	C33F10.12	gbrowse
MODERATE	chrII	4837266	Ple I	GAGTC	T	GGAGTCCAT	C	GGAGCCCAT	NON_SYNONYMOUS_CODING	C33F10.12	gbrowse
MODERATE	chrII	4862575	Aci I	CCGC	C	GCGCCAA	G	GCGGCAA	NON_SYNONYMOUS_CODING	F11G11.9	gbrowse
MODERATE	chrII	4862575	Bbe I	GGCGCC	C	TGGCGCCAAAA	G	TGGCGGCAAAA	NON_SYNONYMOUS_CODING	F11G11.9	gbrowse
MODERATE	chrII	4862575	BspT107 I	GGYRCC	C	TGGCGCCAAAA	G	TGGCGGCAAAA	NON_SYNONYMOUS_CODING	F11G11.9	gbrowse
MODERATE	chrII	4862575	Fnu4H I	GCNGC	C	GGCGCCAAA	G	GGCGGCAAA	NON_SYNONYMOUS_CODING	F11G11.9	gbrowse
MODERATE	chrII	4862575	Hae II	RGCGCY	C	TGGCGCCAAAA	G	TGGCGGCAAAA	NON_SYNONYMOUS_CODING	F11G11.9	gbrowse
MODERATE	chrII	4862575	Hha I	GCGC	C	GCGCCAA	G	GCGGCAA	NON_SYNONYMOUS_CODING	F11G11.9	gbrowse
MODERATE	chrII	4862575	Hin1 I	GRCGYC	C	TGGCGCCAAAA	G	TGGCGGCAAAA	NON_SYNONYMOUS_CODING	F11G11.9	gbrowse
MODERATE	chrII	4862575	Nla IV	GGNNCC	C	TGGCGCCAAAA	G	TGGCGGCAAAA	NON_SYNONYMOUS_CODING	F11G11.9	gbrowse
MODERATE	chrII	4862575	Tau I	GCSGC	C	GGCGCCAAA	G	GGCGGCAAA	NON_SYNONYMOUS_CODING	F11G11.9	gbrowse
MODERATE	chrII	4898984	Ban II	GRGCYC	G	TGGAGGGCTCG	T	TGGAGTGCTCG	NON_SYNONYMOUS_CODING	msp-32	gbrowse
MODERATE	chrII	4898984	BsiY I	CCNNNNNNNGG	G	CCATGTGGAGGGCTCGATCCA	T	CCATGTGGAGTGCTCGATCCA	NON_SYNONYMOUS_CODING	msp-32	gbrowse
MODERATE	chrII	4898984	Cje I	CCANNNNNNGT	G	CCATGTGGAGGGCTCGATCCA	T	CCATGTGGAGTGCTCGATCCA	NON_SYNONYMOUS_CODING	msp-32	gbrowse
MODERATE	chrII	4898984	CviJ I	RGCY	G	GAGGGCT	T	GAGTGCT	NON_SYNONYMOUS_CODING	msp-32	gbrowse
MODERATE	chrII	4898984	HgiA I	GWGCWC	G	TGGAGGGCTCG	T	TGGAGTGCTCG	NON_SYNONYMOUS_CODING	msp-32	gbrowse
MODERATE	chrII	4898984	Mnl I	CCTC	G	GAGGGCT	T	GAGTGCT	NON_SYNONYMOUS_CODING	msp-32	gbrowse
MODERATE	chrII	4912325	Dra III	CACNNNGTG	T	AAGAGAGTTACTTTGTG	C	AAGAGAGTCACTTTGTG	NON_SYNONYMOUS_CODING	R05F9.11	gbrowse
MODERATE	chrII	4912325	Hinf I	GANTC	T	GAGTTACTT	C	GAGTCACTT	NON_SYNONYMOUS_CODING	R05F9.11	gbrowse
MODERATE	chrII	4912325	Mly I	GACTC	T	GAGTTACTT	C	GAGTCACTT	NON_SYNONYMOUS_CODING	R05F9.11	gbrowse
MODERATE	chrII	4912325	Ple I	GAGTC	T	GAGTTACTT	C	GAGTCACTT	NON_SYNONYMOUS_CODING	R05F9.11	gbrowse
MODERATE	chrII	4912325	Tsp45 I	GTSAC	T	GAGTTACTT	C	GAGTCACTT	NON_SYNONYMOUS_CODING	R05F9.11	gbrowse
MODERATE	chrII	4931036	BsaX I	ACNNNNNCTCC	A	GAATAACGGAAGAGTCGTTGA	G	GAATAACGGAGGAGTCGTTGA	NON_SYNONYMOUS_CODING	ZK546.7	gbrowse
MODERATE	chrII	4931036	BseR I	GAGGAG	A	ACGGAAGAGTC	G	ACGGAGGAGTC	NON_SYNONYMOUS_CODING	ZK546.7	gbrowse
MODERATE	chrII	4931036	Ksp632 I	CTCTTC	A	ACGGAAGAGTC	G	ACGGAGGAGTC	NON_SYNONYMOUS_CODING	ZK546.7	gbrowse
MODERATE	chrII	4931036	Mbo II	GAAGA	A	CGGAAGAGT	G	CGGAGGAGT	NON_SYNONYMOUS_CODING	ZK546.7	gbrowse
MODERATE	chrII	4931036	Mnl I	CCTC	A	GGAAGAG	G	GGAGGAG	NON_SYNONYMOUS_CODING	ZK546.7	gbrowse
MODERATE	chrII	4933024	BmgT120 I	GGNCC	G	CATGGCCCA	A	CATGACCCA	NON_SYNONYMOUS_CODING	msp-152	gbrowse
MODERATE	chrII	4933024	Cfr13 I	GGNCC	G	CATGGCCCA	A	CATGACCCA	NON_SYNONYMOUS_CODING	msp-152	gbrowse
MODERATE	chrII	4933024	CviJ I	RGCY	G	ATGGCCC	A	ATGACCC	NON_SYNONYMOUS_CODING	msp-152	gbrowse
MODERATE	chrII	4933024	Dsa I	CCRYGG	G	CCATGGCCCAA	A	CCATGACCCAA	NON_SYNONYMOUS_CODING	msp-152	gbrowse
MODERATE	chrII	4933024	EcoT14 I	CCWWGG	G	CCATGGCCCAA	A	CCATGACCCAA	NON_SYNONYMOUS_CODING	msp-152	gbrowse
MODERATE	chrII	4933024	Hae III	GGCC	G	ATGGCCC	A	ATGACCC	NON_SYNONYMOUS_CODING	msp-152	gbrowse
MODERATE	chrII	4933024	Nco I	CCATGG	G	CCATGGCCCAA	A	CCATGACCCAA	NON_SYNONYMOUS_CODING	msp-152	gbrowse
MODERATE	chrII	4933024	Sec I	CCNNGG	G	CCATGGCCCAA	A	CCATGACCCAA	NON_SYNONYMOUS_CODING	msp-152	gbrowse
MODERATE	chrII	4933024	Sim I	GGGTC	G	CATGGCCCA	A	CATGACCCA	NON_SYNONYMOUS_CODING	msp-152	gbrowse
MODERATE	chrII	4940081	Ava II	GGWCC	C	TCCTCGACC	G	TTTTGGACC	NON_SYNONYMOUS_CODING	ZK546.3	gbrowse
MODERATE	chrII	4940081	BmgT120 I	GGNCC	C	TCCTCGACC	G	TTTTGGACC	NON_SYNONYMOUS_CODING	ZK546.3	gbrowse
MODERATE	chrII	4940081	Cfr13 I	GGNCC	C	TCCTCGACC	G	TTTTGGACC	NON_SYNONYMOUS_CODING	ZK546.3	gbrowse
MODERATE	chrII	4940081	Mnl I	CCTC	C	CCTCGAC	G	TTTGGAC	NON_SYNONYMOUS_CODING	ZK546.3	gbrowse
MODERATE	chrII	4940081	Nla IV	GGNNCC	C	GTCCTCGACCC	G	GTTTTGGACCC	NON_SYNONYMOUS_CODING	ZK546.3	gbrowse
MODERATE	chrII	4940081	Taq I	TCGA	C	CCTCGAC	G	TTTGGAC	NON_SYNONYMOUS_CODING	ZK546.3	gbrowse
MODERATE	chrII	4940081	VpaK11B I	GGWCC	C	TCCTCGACC	G	TTTTGGACC	NON_SYNONYMOUS_CODING	ZK546.3	gbrowse
MODERATE	chrII	4942293	BspG I	CTGGAC	G	CCTGGGCGATT	A	CCTGGACGATT	NON_SYNONYMOUS_CODING	ZK546.19	gbrowse
MODERATE	chrII	4942293	Sec I	CCNNGG	G	CCTGGGCGATT	A	CCTGGACGATT	NON_SYNONYMOUS_CODING	ZK546.19	gbrowse
MODERATE	chrII	4953812	Hinf I	GANTC	C	TCTGCTTCC	A	TCTGATTCC	NON_SYNONYMOUS_CODING	ndx-3	gbrowse
MODERATE	chrII	4953812	Tfi I	GAWTC	C	TCTGCTTCC	A	TCTGATTCC	NON_SYNONYMOUS_CODING	ndx-3	gbrowse
MODERATE	chrII	9942718	AlwN I	CAGNNNCTG	A	TCCAGTTCATGATTTTT	C	TCCAGTTCCTGATTTTT	NON_SYNONYMOUS_CODING	ufd-3	gbrowse
MODERATE	chrII	9942718	BspH I	TCATGA	A	AGTTCATGATT	C	AGTTCCTGATT	NON_SYNONYMOUS_CODING	ufd-3	gbrowse
MODERATE	chrII	9942718	Nla III	CATG	A	TTCATGA	C	TTCCTGA	NON_SYNONYMOUS_CODING	ufd-3	gbrowse
MODERATE	chrII	10315994	Bbv I	GCAGC	A	GGCTACAAT	G	GGCTGCAAT	NON_SYNONYMOUS_CODING	gcy-5	gbrowse
MODERATE	chrII	10315994	CviR I	TGCA	A	GCTACAA	G	GCTGCAA	NON_SYNONYMOUS_CODING	gcy-5	gbrowse
MODERATE	chrII	10315994	Fnu4H I	GCNGC	A	GGCTACAAT	G	GGCTGCAAT	NON_SYNONYMOUS_CODING	gcy-5	gbrowse
MODERATE	chrII	10315994	Tse I	GCWGC	A	GGCTACAAT	G	GGCTGCAAT	NON_SYNONYMOUS_CODING	gcy-5	gbrowse
MODERATE	chrII	11775151	RleA I	CCCACA	A	CCCACACCACC	T	CCCACTCCACC	NON_SYNONYMOUS_CODING	patr-1	gbrowse
MODERATE	chrII	12283723	Tsp4C I	ACNGT	C	AACTCTAAT	G	AACTGTAAT	NON_SYNONYMOUS_CODING	ife-5	gbrowse
MODERATE	chrII	12295452	Bbv I	GCAGC	G	CGCAGCGCA	A	CGCAACGCA	NON_SYNONYMOUS_CODING	Y57A10A.31	gbrowse
MODERATE	chrII	12295452	Fnu4H I	GCNGC	G	CGCAGCGCA	A	CGCAACGCA	NON_SYNONYMOUS_CODING	Y57A10A.31	gbrowse
MODERATE	chrII	12295452	Hha I	GCGC	G	GCAGCGC	A	GCAACGC	NON_SYNONYMOUS_CODING	Y57A10A.31	gbrowse
MODERATE	chrII	12295452	Tse I	GCWGC	G	CGCAGCGCA	A	CGCAACGCA	NON_SYNONYMOUS_CODING	Y57A10A.31	gbrowse
MODERATE	chrII	12304923	Bsp1286 I	GDGCHC	T	GAGCATCTGGA	C	GAGCACCTGGA	NON_SYNONYMOUS_CODING	sre-50	gbrowse
MODERATE	chrII	12304923	HgiA I	GWGCWC	T	GAGCATCTGGA	C	GAGCACCTGGA	NON_SYNONYMOUS_CODING	sre-50	gbrowse
MODERATE	chrII	12304923	Mva I	CCWGG	T	AGCATCTGG	C	AGCACCTGG	NON_SYNONYMOUS_CODING	sre-50	gbrowse
MODERATE	chrII	12304923	ScrF I	CCNGG	T	AGCATCTGG	C	AGCACCTGG	NON_SYNONYMOUS_CODING	sre-50	gbrowse
MODERATE	chrII	12304923	SfaN I	GCATC	T	AGCATCTGG	C	AGCACCTGG	NON_SYNONYMOUS_CODING	sre-50	gbrowse
MODERATE	chrII	12304937	BsrD I	GCAATG	A	AAGCAATGCTC	C	AAGCACTGCTC	NON_SYNONYMOUS_CODING	sre-50	gbrowse
MODERATE	chrII	12304937	EcoE I	GAGNNNNNNNATGC	A	CTGGAGCAAAGCAATGCTCCGACTGTC	C	CTGGAGCAAAGCACTGCTCCGACTGTC	NON_SYNONYMOUS_CODING	sre-50	gbrowse
MODERATE	chrII	12304937	TspR I	CAGTG	A	AGCAATGCT	C	AGCACTGCT	NON_SYNONYMOUS_CODING	sre-50	gbrowse
MODERATE	chrII	12305487	Afa I	GTAC	A	TGTACCG	T	TGTTCCG	NON_SYNONYMOUS_CODING	C50E10.2	gbrowse
MODERATE	chrII	12305487	Eci I	TCCGCC	A	CCTGTACCGCC	T	CCTGTTCCGCC	NON_SYNONYMOUS_CODING	C50E10.2	gbrowse
MODERATE	chrII	12305520	Taq I	TCGA	T	GTTTGAC	C	GTTCGAC	NON_SYNONYMOUS_CODING	C50E10.2	gbrowse
MODERATE	chrII	12305760	Dsa I	CCRYGG	T	GATCTTCATGG	C	GATCTCCATGG	NON_SYNONYMOUS_CODING	C50E10.2	gbrowse
MODERATE	chrII	12305760	EcoT14 I	CCWWGG	T	GATCTTCATGG	C	GATCTCCATGG	NON_SYNONYMOUS_CODING	C50E10.2	gbrowse
MODERATE	chrII	12305760	Mbo II	GAAGA	T	ATCTTCATG	C	ATCTCCATG	NON_SYNONYMOUS_CODING	C50E10.2	gbrowse
MODERATE	chrII	12305760	Nco I	CCATGG	T	GATCTTCATGG	C	GATCTCCATGG	NON_SYNONYMOUS_CODING	C50E10.2	gbrowse
MODERATE	chrII	12305760	Sec I	CCNNGG	T	GATCTTCATGG	C	GATCTCCATGG	NON_SYNONYMOUS_CODING	C50E10.2	gbrowse
MODERATE	chrII	12306160	Mse I	TTAA	C	TTTCAAG	T	TTTTAAG	NON_SYNONYMOUS_CODING	C50E10.2	gbrowse
MODERATE	chrII	12306224	Cje I	CCANNNNNNGT	C	TGAAAATGTCCAAAGCAAGTT	A	TGAAAATGTCAAAAGCAAGTT	NON_SYNONYMOUS_CODING	C50E10.2	gbrowse
MODERATE	chrII	12306238	ApaB I	GCANNNNNTGC	C	GCAAGTTTTGCCGAGAGCACA	G	GCAAGTTTTGGCGAGAGCACA	NON_SYNONYMOUS_CODING	C50E10.2	gbrowse
MODERATE	chrII	12306238	Mwo I	GCNNNNNNNGC	C	GCAAGTTTTGCCGAGAGCACA	G	GCAAGTTTTGGCGAGAGCACA	NON_SYNONYMOUS_CODING	C50E10.2	gbrowse
MODERATE	chrII	12306282	Msl I	CAYNNNNRTG	G	ACCATAAAAGTGAGACACT	T	ACCATAAAATTGAGACACT	NON_SYNONYMOUS_CODING	C50E10.2	gbrowse
MODERATE	chrII	12306282	TspE I	AATT	G	AAAGTGA	T	AAATTGA	NON_SYNONYMOUS_CODING	C50E10.2	gbrowse
MODERATE	chrII	12306345	Bci VI	GGATAC	C	AATGGCATCCA	T	AATGGTATCCA	NON_SYNONYMOUS_CODING	C50E10.2	gbrowse
MODERATE	chrII	12306345	Fok I	GGATG	C	ATGGCATCC	T	ATGGTATCC	NON_SYNONYMOUS_CODING	C50E10.2	gbrowse
MODERATE	chrII	12306345	SfaN I	GCATC	C	ATGGCATCC	T	ATGGTATCC	NON_SYNONYMOUS_CODING	C50E10.2	gbrowse
MODERATE	chrII	12306387	Bgl II	AGATCT	T	AGTTGTGCTCT	A	AGTTGAGATCT	NON_SYNONYMOUS_CODING	C50E10.2	gbrowse
MODERATE	chrII	12306387	Bsp1286 I	GDGCHC	T	AGTTGTGCTCT	A	AGTTGAGATCT	NON_SYNONYMOUS_CODING	C50E10.2	gbrowse
MODERATE	chrII	12306387	HgiA I	GWGCWC	T	AGTTGTGCTCT	A	AGTTGAGATCT	NON_SYNONYMOUS_CODING	C50E10.2	gbrowse
MODERATE	chrII	12306387	Mfl I	RGATCY	T	AGTTGTGCTCT	A	AGTTGAGATCT	NON_SYNONYMOUS_CODING	C50E10.2	gbrowse
MODERATE	chrII	12306389	Bgl II	AGATCT	C	TTGTGCTCTTC	A	TTGAGATCTTC	NON_SYNONYMOUS_CODING	C50E10.2	gbrowse
MODERATE	chrII	12306389	Bsp1286 I	GDGCHC	C	TTGTGCTCTTC	A	TTGAGATCTTC	NON_SYNONYMOUS_CODING	C50E10.2	gbrowse
MODERATE	chrII	12306389	HgiA I	GWGCWC	C	TTGTGCTCTTC	A	TTGAGATCTTC	NON_SYNONYMOUS_CODING	C50E10.2	gbrowse
MODERATE	chrII	12306389	Ksp632 I	CTCTTC	C	TTGTGCTCTTC	A	TTGAGATCTTC	NON_SYNONYMOUS_CODING	C50E10.2	gbrowse
MODERATE	chrII	12306389	Mbo I	GATC	C	GTGCTCT	A	GAGATCT	NON_SYNONYMOUS_CODING	C50E10.2	gbrowse
MODERATE	chrII	12306389	Mfl I	RGATCY	C	TTGTGCTCTTC	A	TTGAGATCTTC	NON_SYNONYMOUS_CODING	C50E10.2	gbrowse
MODERATE	chrII	12306389	Sap I	GCTCTTC	C	GTTGTGCTCTTCA	A	GTTGAGATCTTCA	NON_SYNONYMOUS_CODING	C50E10.2	gbrowse
MODERATE	chrII	12306389	Sau3A I	GATC	C	GTGCTCT	A	GAGATCT	NON_SYNONYMOUS_CODING	C50E10.2	gbrowse
MODERATE	chrII	12306397	Apo I	RAATTY	T	TTCAATATCTC	A	TTCAAATTCTC	NON_SYNONYMOUS_CODING	C50E10.2	gbrowse
MODERATE	chrII	12306397	TspE I	AATT	T	CAATATC	A	CAAATTC	NON_SYNONYMOUS_CODING	C50E10.2	gbrowse
MODERATE	chrII	12306398	Apo I	RAATTY	A	TCAATATCTCA	T	TCAAATTCTCA	NON_SYNONYMOUS_CODING	C50E10.2	gbrowse
MODERATE	chrII	12306398	TspE I	AATT	A	AATATCT	T	AAATTCT	NON_SYNONYMOUS_CODING	C50E10.2	gbrowse
MODERATE	chrII	12306691	Mbo II	GAAGA	C	TCTTCATAG	A	TCTTAATAG	NON_SYNONYMOUS_CODING	C50E10.2	gbrowse
MODERATE	chrII	12306691	Mse I	TTAA	C	CTTCATA	A	CTTAATA	NON_SYNONYMOUS_CODING	C50E10.2	gbrowse
MODERATE	chrII	12306737	BmgT120 I	GGNCC	T	GGTGTCCCA	G	GGTGGCCCA	NON_SYNONYMOUS_CODING	C50E10.2	gbrowse
MODERATE	chrII	12306737	Cfr13 I	GGNCC	T	GGTGTCCCA	G	GGTGGCCCA	NON_SYNONYMOUS_CODING	C50E10.2	gbrowse
MODERATE	chrII	12306737	CviJ I	RGCY	T	GTGTCCC	G	GTGGCCC	NON_SYNONYMOUS_CODING	C50E10.2	gbrowse
MODERATE	chrII	12306737	Fin I	GGGAC	T	GGTGTCCCA	G	GGTGGCCCA	NON_SYNONYMOUS_CODING	C50E10.2	gbrowse
MODERATE	chrII	12306737	Hae III	GGCC	T	GTGTCCC	G	GTGGCCC	NON_SYNONYMOUS_CODING	C50E10.2	gbrowse
MODERATE	chrII	12306773	Bal I	TGGCCA	A	ATGGCAAATCT	C	GTGGCCAATCT	NON_SYNONYMOUS_CODING	C50E10.2	gbrowse
MODERATE	chrII	12306773	CviJ I	RGCY	A	GGCAAAT	C	GGCCAAT	NON_SYNONYMOUS_CODING	C50E10.2	gbrowse
MODERATE	chrII	12306773	Eae I	YGGCCR	A	ATGGCAAATCT	C	GTGGCCAATCT	NON_SYNONYMOUS_CODING	C50E10.2	gbrowse
MODERATE	chrII	12306773	Hae I	WGGCCW	A	ATGGCAAATCT	C	GTGGCCAATCT	NON_SYNONYMOUS_CODING	C50E10.2	gbrowse
MODERATE	chrII	12306773	Hae III	GGCC	A	GGCAAAT	C	GGCCAAT	NON_SYNONYMOUS_CODING	C50E10.2	gbrowse
MODERATE	chrII	12306788	Afa I	GTAC	A	CAGAACG	T	CAGTACT	NON_SYNONYMOUS_CODING	C50E10.2	gbrowse
MODERATE	chrII	12306788	Sca I	AGTACT	A	TACAGAACGGA	T	TACAGTACTGA	NON_SYNONYMOUS_CODING	C50E10.2	gbrowse
MODERATE	chrII	12306788	Tat I	WGTACW	A	TACAGAACGGA	T	TACAGTACTGA	NON_SYNONYMOUS_CODING	C50E10.2	gbrowse
MODERATE	chrII	12306788	Tsp4C I	ACNGT	A	ACAGAACGG	T	ACAGTACTG	NON_SYNONYMOUS_CODING	C50E10.2	gbrowse
MODERATE	chrII	12306791	Eco57 I	CTGAAG	G	AGAACGGAAGT	T	AGTACTGAAGT	NON_SYNONYMOUS_CODING	C50E10.2	gbrowse
MODERATE	chrII	12306791	Sca I	AGTACT	G	AGAACGGAAGT	T	AGTACTGAAGT	NON_SYNONYMOUS_CODING	C50E10.2	gbrowse
MODERATE	chrII	12306791	Tat I	WGTACW	G	AGAACGGAAGT	T	AGTACTGAAGT	NON_SYNONYMOUS_CODING	C50E10.2	gbrowse
MODERATE	chrII	12306878	Bsp1286 I	GDGCHC	C	GAGCACCTAAT	T	GAGCATCTAAT	NON_SYNONYMOUS_CODING	C50E10.2	gbrowse
MODERATE	chrII	12306878	HgiA I	GWGCWC	C	GAGCACCTAAT	T	GAGCATCTAAT	NON_SYNONYMOUS_CODING	C50E10.2	gbrowse
MODERATE	chrII	12306878	SfaN I	GCATC	C	AGCACCTAA	T	AGCATCTAA	NON_SYNONYMOUS_CODING	C50E10.2	gbrowse
MODERATE	chrII	12306926	Afa I	GTAC	A	AGTACAA	T	AGTTCAA	NON_SYNONYMOUS_CODING	C50E10.2	gbrowse
MODERATE	chrII	12306926	Tat I	WGTACW	A	TGAGTACAAGA	T	TGAGTTCAAGA	NON_SYNONYMOUS_CODING	C50E10.2	gbrowse
MODERATE	chrII	12306984	Bsr I	ACTGG	T	CCAGTTGAT	A	CCAGATGAT	NON_SYNONYMOUS_CODING	C50E10.2	gbrowse
MODERATE	chrII	12307032	Tth111 II	CAARCA	C	GAGGTCTTTGG	G	GAGGTGTTTGG	NON_SYNONYMOUS_CODING	C50E10.2	gbrowse
MODERATE	chrII	12307071	Mae III	GTNAC	A	AGTGACAAT	G	AGTGGCAAT	NON_SYNONYMOUS_CODING	C50E10.2	gbrowse
MODERATE	chrII	12307071	Tsp45 I	GTSAC	A	AGTGACAAT	G	AGTGGCAAT	NON_SYNONYMOUS_CODING	C50E10.2	gbrowse
MODERATE	chrII	12312928	EcoR I	GAATTC	C	GAATTCCTTTC	T	GAATTTCTTTC	NON_SYNONYMOUS_CODING	sre-51	gbrowse
MODERATE	chrII	12322923	Hinc II	GTYRAC	C	AACAACTTGAC	G	AACAAGTTGAC	NON_SYNONYMOUS_CODING	sre-53	gbrowse
MODERATE	chrII	12330852	Aci I	CCGC	T	AACTCGC	C	AACCCGC	NON_SYNONYMOUS_CODING	sre-55	gbrowse
MODERATE	chrII	12330852	BsrB I	GAGCGG	T	GAAACTCGCTC	C	GAAACCCGCTC	NON_SYNONYMOUS_CODING	sre-55	gbrowse
MODERATE	chrII	12330852	Fau I	CCCGC	T	AAACTCGCT	C	AAACCCGCT	NON_SYNONYMOUS_CODING	sre-55	gbrowse
MODERATE	chrII	12335829	Nde I	CATATG	G	CATATGGAAAA	C	CATATCGAAAA	NON_SYNONYMOUS_CODING	sre-52	gbrowse
MODERATE	chrII	12335829	Taq I	TCGA	G	TATGGAA	C	TATCGAA	NON_SYNONYMOUS_CODING	sre-52	gbrowse
MODERATE	chrII	12336036	Bal I	TGGCCA	T	GTGGCTATTAT	C	GTGGCCATTAT	NON_SYNONYMOUS_CODING	sre-52	gbrowse
MODERATE	chrII	12336036	Eae I	YGGCCR	T	GTGGCTATTAT	C	GTGGCCATTAT	NON_SYNONYMOUS_CODING	sre-52	gbrowse
MODERATE	chrII	12336036	Hae I	WGGCCW	T	GTGGCTATTAT	C	GTGGCCATTAT	NON_SYNONYMOUS_CODING	sre-52	gbrowse
MODERATE	chrII	12336036	Hae III	GGCC	T	GGCTATT	C	GGCCATT	NON_SYNONYMOUS_CODING	sre-52	gbrowse
MODERATE	chrII	12340323	Bcc I	CCATC	C	ATCACCATC	A	ATCGACATC	NON_SYNONYMOUS_CODING	sop-2	gbrowse
MODERATE	chrII	12340323	Cje I	CCANNNNNNGT	C	TCGACGATCACCATCTCAAGT	A	TCGACGATCGACATCTCAAGT	NON_SYNONYMOUS_CODING	sop-2	gbrowse
MODERATE	chrII	12340323	Hph I	GGTGA	C	ATCACCATC	A	ATCGACATC	NON_SYNONYMOUS_CODING	sop-2	gbrowse
MODERATE	chrII	12340323	Taq I	TCGA	C	TCACCAT	A	TCGACAT	NON_SYNONYMOUS_CODING	sop-2	gbrowse
MODERATE	chrII	12343035	CjeP I	CCANNNNNNNTC	T	ACCATCCACCTTCAGCTCCCCAC	C	ACCATCCACCTCCAGCTCCCCAC	NON_SYNONYMOUS_CODING	sop-2	gbrowse
MODERATE	chrII	12343035	Eco57 I	CTGAAG	T	CACCTTCAGCT	C	CACCTCCAGCT	NON_SYNONYMOUS_CODING	sop-2	gbrowse
MODERATE	chrII	12343035	Gsu I	CTGGAG	T	CACCTTCAGCT	C	CACCTCCAGCT	NON_SYNONYMOUS_CODING	sop-2	gbrowse
MODERATE	chrII	12343035	Mnl I	CCTC	T	CCTTCAG	C	CCTCCAG	NON_SYNONYMOUS_CODING	sop-2	gbrowse
MODERATE	chrII	12390933	Bsg I	GTGCAG	T	ACATTTTGCAG	G	ACATTGTGCAG	NON_SYNONYMOUS_CODING	Y57A10B.6	gbrowse
MODERATE	chrII	12390933	Cje I	CCANNNNNNGT	T	CCCATACATTTTGCAGCGACA	G	CCCATACATTGTGCAGCGACA	NON_SYNONYMOUS_CODING	Y57A10B.6	gbrowse
MODERATE	chrII	12392837	Mbo I	GATC	C	GATCGTC	T	GATTGTC	NON_SYNONYMOUS_CODING	Y57A10B.7	gbrowse
MODERATE	chrII	12392837	Sau3A I	GATC	C	GATCGTC	T	GATTGTC	NON_SYNONYMOUS_CODING	Y57A10B.7	gbrowse
MODERATE	chrII	12405982	CviR I	TGCA	T	GATTCAA	G	GATGCAA	NON_SYNONYMOUS_CODING	sre-30	gbrowse
MODERATE	chrII	12405982	Hinf I	GANTC	T	CGATTCAAT	G	CGATGCAAT	NON_SYNONYMOUS_CODING	sre-30	gbrowse
MODERATE	chrII	12405982	SfaN I	GCATC	T	CGATTCAAT	G	CGATGCAAT	NON_SYNONYMOUS_CODING	sre-30	gbrowse
MODERATE	chrII	12405982	Tfi I	GAWTC	T	CGATTCAAT	G	CGATGCAAT	NON_SYNONYMOUS_CODING	sre-30	gbrowse
MODERATE	chrII	12406347	Mse I	TTAA	G	AATGAAA	T	AATTAAA	NON_SYNONYMOUS_CODING	sre-30	gbrowse
MODERATE	chrII	12406347	TspE I	AATT	G	AATGAAA	T	AATTAAA	NON_SYNONYMOUS_CODING	sre-30	gbrowse
MODERATE	chrII	12406347	Xmn I	GAANNNNTTC	G	AATTGAAATGAAAAGTTTC	T	AATTGAAATTAAAAGTTTC	NON_SYNONYMOUS_CODING	sre-30	gbrowse
MODERATE	chrII	12408152	TspE I	AATT	A	ATAATTG	C	ATACTTG	NON_SYNONYMOUS_CODING	sre-31	gbrowse
MODERATE	chrII	12410062	CviJ I	RGCY	C	AGCCAGC	A	AGCAAGC	NON_SYNONYMOUS_CODING	F57G9.3	gbrowse
MODERATE	chrII	12415814	Nla III	CATG	C	CAACATG	T	CAATATG	NON_SYNONYMOUS_CODING	sre-27	gbrowse
MODERATE	chrII	12429655	BsaA I	YACGTR	A	AGCACATGATA	G	AGCACGTGGTA	NON_SYNONYMOUS_CODING	Y57A10C.8	gbrowse
MODERATE	chrII	12429655	Mae II	ACGT	A	CACATGA	G	CACGTGG	NON_SYNONYMOUS_CODING	Y57A10C.8	gbrowse
MODERATE	chrII	12429655	Nla III	CATG	A	CACATGA	G	CACGTGG	NON_SYNONYMOUS_CODING	Y57A10C.8	gbrowse
MODERATE	chrII	12429655	PmaC I	CACGTG	A	AGCACATGATA	G	AGCACGTGGTA	NON_SYNONYMOUS_CODING	Y57A10C.8	gbrowse
MODERATE	chrII	12443123	Bsb I	CAACAC	A	TGCAGAGTTGA	T	TGCAGTGTTGA	NON_SYNONYMOUS_CODING	W05H5.1	gbrowse
MODERATE	chrII	12443123	StyLT I	CAGAG	A	GCAGAGTTG	T	GCAGTGTTG	NON_SYNONYMOUS_CODING	W05H5.1	gbrowse
MODERATE	chrII	12443123	TspR I	CAGTG	A	GCAGAGTTG	T	GCAGTGTTG	NON_SYNONYMOUS_CODING	W05H5.1	gbrowse
MODERATE	chrII	12450179	Mnl I	CCTC	C	TAACCTC	T	TAATCTC	NON_SYNONYMOUS_CODING	sre-34	gbrowse
MODERATE	chrII	12453424	Mae II	ACGT	A	TACATTG	G	TACGTTG	NON_SYNONYMOUS_CODING	sre-33	gbrowse
MODERATE	chrII	12454184	Apo I	RAATTY	C	GAATTCAAGAG	T	GAATCTAAGAG	NON_SYNONYMOUS_CODING	sre-33	gbrowse
MODERATE	chrII	12454184	Dde I	CTNAG	C	AATTCAAGA	T	AATCTAAGA	NON_SYNONYMOUS_CODING	sre-33	gbrowse
MODERATE	chrII	12454184	EcoR I	GAATTC	C	GAATTCAAGAG	T	GAATCTAAGAG	NON_SYNONYMOUS_CODING	sre-33	gbrowse
MODERATE	chrII	12454981	Pfl1108 I	TCGTAG	A	TTTTCATAGTA	G	TTTTCGTAGTA	NON_SYNONYMOUS_CODING	sre-32	gbrowse
MODERATE	chrII	12463859	Apo I	RAATTY	A	TACAAATTTTA	C	TACAACTTTTA	NON_SYNONYMOUS_CODING	F15A4.2	gbrowse
MODERATE	chrII	12463859	TspE I	AATT	A	CAAATTT	C	CAACTTT	NON_SYNONYMOUS_CODING	F15A4.2	gbrowse
MODERATE	chrII	12465829	BsaX I	ACNNNNNCTCC	C	CTACCTTAACCCCACAGGCAA	T	CTACCTTAACTCCACAGGCAA	NON_SYNONYMOUS_CODING	sre-37	gbrowse
MODERATE	chrII	12465829	RleA I	CCCACA	C	TTAACCCCACA	T	TTAACTCCACA	NON_SYNONYMOUS_CODING	sre-37	gbrowse
MODERATE	chrII	12479719	Nla III	CATG	A	TCCATGA	T	TCCTTGA	NON_SYNONYMOUS_CODING	arrd-9	gbrowse
MODERATE	chrII	12479719	Xcm I	CCANNNNNNNNNTGG	A	GGGTGGCCGGCTCCATGAACTTCATGGAG	T	GGGTGGCCGGCTCCTTGAACTTCATGGAG	NON_SYNONYMOUS_CODING	arrd-9	gbrowse
MODERATE	chrII	12482870	BsiY I	CCNNNNNNNGG	G	CCGACCCATGGCTACTATATT	A	CCGACCCATGACTACTATATT	NON_SYNONYMOUS_CODING	fbxb-102	gbrowse
MODERATE	chrII	12482870	CviJ I	RGCY	G	ATGGCTA	A	ATGACTA	NON_SYNONYMOUS_CODING	fbxb-102	gbrowse
MODERATE	chrII	12482870	Dsa I	CCRYGG	G	CCATGGCTACT	A	CCATGACTACT	NON_SYNONYMOUS_CODING	fbxb-102	gbrowse
MODERATE	chrII	12482870	EcoT14 I	CCWWGG	G	CCATGGCTACT	A	CCATGACTACT	NON_SYNONYMOUS_CODING	fbxb-102	gbrowse
MODERATE	chrII	12482870	Nco I	CCATGG	G	CCATGGCTACT	A	CCATGACTACT	NON_SYNONYMOUS_CODING	fbxb-102	gbrowse
MODERATE	chrII	12482870	Sec I	CCNNGG	G	CCATGGCTACT	A	CCATGACTACT	NON_SYNONYMOUS_CODING	fbxb-102	gbrowse
MODERATE	chrII	12514507	CviJ I	RGCY	C	GAGCCTT	T	GGGTCTT	NON_SYNONYMOUS_CODING	srh-69	gbrowse
MODERATE	chrII	12514507	Nla IV	GGNNCC	C	TGGAGCCTTAA	T	TGGGGTCTTAA	NON_SYNONYMOUS_CODING	srh-69	gbrowse
MODERATE	chrII	12514507	Sim I	GGGTC	C	GGAGCCTTA	T	GGGGTCTTA	NON_SYNONYMOUS_CODING	srh-69	gbrowse
MODERATE	chrII	12523562	Mnl I	CCTC	G	AATGAGG	A	AATAAGG	NON_SYNONYMOUS_CODING	T21B4.17	gbrowse
MODERATE	chrII	12523892	Ava I	CYCGRG	C	ACGCCCGAGAA	A	ACGACACAGAG	NON_SYNONYMOUS_CODING	T21B4.17	gbrowse
MODERATE	chrII	12523892	Bcg I	GCANNNNNNTCG	C	CAGAAAACGCCCGAGAACATTGC	A	CAGAAAACGACACAGAGCGTTGC	NON_SYNONYMOUS_CODING	T21B4.17	gbrowse
MODERATE	chrII	12523892	BmeT110 I	CYCGRG	C	ACGCCCGAGAA	A	ACGACACAGAG	NON_SYNONYMOUS_CODING	T21B4.17	gbrowse
MODERATE	chrII	12523893	Ava I	CYCGRG	G	CGCCCGAGAAC	C	CGACACAGAGC	NON_SYNONYMOUS_CODING	T21B4.17	gbrowse
MODERATE	chrII	12523893	Bcg I	GCANNNNNNTCG	G	AGAAAACGCCCGAGAACATTGCC	C	AGAAAACGACACAGAGCGTTGCC	NON_SYNONYMOUS_CODING	T21B4.17	gbrowse
MODERATE	chrII	12523893	BmeT110 I	CYCGRG	G	CGCCCGAGAAC	C	CGACACAGAGC	NON_SYNONYMOUS_CODING	T21B4.17	gbrowse
MODERATE	chrII	12523893	StyLT I	CAGAG	G	GCCCGAGAA	C	GACACAGAG	NON_SYNONYMOUS_CODING	T21B4.17	gbrowse
MODERATE	chrII	12523897	Bcg I	GCANNNNNNTCG	A	AACGCCCGAGAACATTGCCAGAG	G	AACGACACAGAGCGTTGCCAGAG	NON_SYNONYMOUS_CODING	T21B4.17	gbrowse
MODERATE	chrII	12523897	StyLT I	CAGAG	A	GAGAACATT	G	CAGAGCGTT	NON_SYNONYMOUS_CODING	T21B4.17	gbrowse
MODERATE	chrII	12523910	Bbv II	GAAGAC	T	AGAGTTATCAA	C	AGAGTCTTCAA	NON_SYNONYMOUS_CODING	T21B4.17	gbrowse
MODERATE	chrII	12523910	Hinf I	GANTC	T	GAGTTATCA	C	GAGTCTTCA	NON_SYNONYMOUS_CODING	T21B4.17	gbrowse
MODERATE	chrII	12523910	Mbo II	GAAGA	T	GAGTTATCA	C	GAGTCTTCA	NON_SYNONYMOUS_CODING	T21B4.17	gbrowse
MODERATE	chrII	12523910	Mly I	GACTC	T	GAGTTATCA	C	GAGTCTTCA	NON_SYNONYMOUS_CODING	T21B4.17	gbrowse
MODERATE	chrII	12523910	Ple I	GAGTC	T	GAGTTATCA	C	GAGTCTTCA	NON_SYNONYMOUS_CODING	T21B4.17	gbrowse
MODERATE	chrII	12523916	TspE I	AATT	C	CAACTTT	T	CAATTCT	NON_SYNONYMOUS_CODING	T21B4.17	gbrowse
MODERATE	chrII	12523918	BseM II	CTSAG	T	AACTTTCTG	C	AATTCTCAG	NON_SYNONYMOUS_CODING	T21B4.17	gbrowse
MODERATE	chrII	12523918	Dde I	CTNAG	T	AACTTTCTG	C	AATTCTCAG	NON_SYNONYMOUS_CODING	T21B4.17	gbrowse
MODERATE	chrII	12523921	BseM II	CTSAG	T	TTTCTGTAA	A	TCTCAGTGA	NON_SYNONYMOUS_CODING	T21B4.17	gbrowse
MODERATE	chrII	12523921	Dde I	CTNAG	T	TTTCTGTAA	A	TCTCAGTGA	NON_SYNONYMOUS_CODING	T21B4.17	gbrowse
MODERATE	chrII	12523921	TspR I	CAGTG	T	TTTCTGTAA	A	TCTCAGTGA	NON_SYNONYMOUS_CODING	T21B4.17	gbrowse
MODERATE	chrII	12523924	Drd II	GAACCA	A	TCTGTAAACCA	G	TCAGTGAACCA	NON_SYNONYMOUS_CODING	T21B4.17	gbrowse
MODERATE	chrII	12523924	TspR I	CAGTG	A	CTGTAAACC	G	CAGTGAACC	NON_SYNONYMOUS_CODING	T21B4.17	gbrowse
MODERATE	chrII	12523931	Alu I	AGCT	T	CAGTTGT	C	CAGCTGT	NON_SYNONYMOUS_CODING	T21B4.17	gbrowse
MODERATE	chrII	12523931	Bsr I	ACTGG	T	CCAGTTGTA	C	CCAGCTGTA	NON_SYNONYMOUS_CODING	T21B4.17	gbrowse
MODERATE	chrII	12523931	CviJ I	RGCY	T	CAGTTGT	C	CAGCTGT	NON_SYNONYMOUS_CODING	T21B4.17	gbrowse
MODERATE	chrII	12523931	NspB II	CMGCKG	T	ACCAGTTGTAA	C	ACCAGCTGTAA	NON_SYNONYMOUS_CODING	T21B4.17	gbrowse
MODERATE	chrII	12523931	Pvu II	CAGCTG	T	ACCAGTTGTAA	C	ACCAGCTGTAA	NON_SYNONYMOUS_CODING	T21B4.17	gbrowse
MODERATE	chrII	12523946	CviJ I	RGCY	T	GGGTTAG	C	TGGCTAG	NON_SYNONYMOUS_CODING	T21B4.17	gbrowse
MODERATE	chrII	12523946	Xsp I	CTAG	T	GGGTTAG	C	TGGCTAG	NON_SYNONYMOUS_CODING	T21B4.17	gbrowse
MODERATE	chrII	12523951	Afa I	GTAC	A	AGTACGG	G	AGTGTGG	NON_SYNONYMOUS_CODING	T21B4.17	gbrowse
MODERATE	chrII	12523952	Afa I	GTAC	C	GTACGGA	T	GTGTGGA	NON_SYNONYMOUS_CODING	T21B4.17	gbrowse
MODERATE	chrII	12523956	Fok I	GGATG	T	CGGATGAAG	G	TGGAGGAAG	NON_SYNONYMOUS_CODING	T21B4.17	gbrowse
MODERATE	chrII	12523956	Mnl I	CCTC	T	GGATGAA	G	GGAGGAA	NON_SYNONYMOUS_CODING	T21B4.17	gbrowse
MODERATE	chrII	12524030	Bcc I	CCATC	A	GATGATTCT	G	GATGGTTCT	NON_SYNONYMOUS_CODING	T21B4.17	gbrowse
MODERATE	chrII	12524030	BsiY I	CCNNNNNNNGG	A	CCAATTGATGATTCTCTCCAA	G	CCTATCGATGGTTCTCTCCAA	NON_SYNONYMOUS_CODING	T21B4.17	gbrowse
MODERATE	chrII	12524030	Drd II	GAACCA	A	TGATGATTCTC	G	CGATGGTTCTC	NON_SYNONYMOUS_CODING	T21B4.17	gbrowse
MODERATE	chrII	12524030	Hinf I	GANTC	A	GATGATTCT	G	GATGGTTCT	NON_SYNONYMOUS_CODING	T21B4.17	gbrowse
MODERATE	chrII	12524030	Tfi I	GAWTC	A	GATGATTCT	G	GATGGTTCT	NON_SYNONYMOUS_CODING	T21B4.17	gbrowse
MODERATE	chrII	12524045	Bin I	GGATC	A	GATCATGGA	C	GATCCTGGA	NON_SYNONYMOUS_CODING	T21B4.17	gbrowse
MODERATE	chrII	12524045	Mfl I	RGATCY	A	AGATCATGGAG	C	AGATCCTGGAA	NON_SYNONYMOUS_CODING	T21B4.17	gbrowse
MODERATE	chrII	12524045	Mva I	CCWGG	A	GATCATGGA	C	GATCCTGGA	NON_SYNONYMOUS_CODING	T21B4.17	gbrowse
MODERATE	chrII	12524045	Nla III	CATG	A	ATCATGG	C	ATCCTGG	NON_SYNONYMOUS_CODING	T21B4.17	gbrowse
MODERATE	chrII	12524045	ScrF I	CCNGG	A	GATCATGGA	C	GATCCTGGA	NON_SYNONYMOUS_CODING	T21B4.17	gbrowse
MODERATE	chrII	12524050	BsmA I	GTCTC	G	TGGAGACCA	A	TGGAAACCG	NON_SYNONYMOUS_CODING	T21B4.17	gbrowse
MODERATE	chrII	12524050	Eco31 I	GGTCTC	G	ATGGAGACCAA	A	CTGGAAACCGA	NON_SYNONYMOUS_CODING	T21B4.17	gbrowse
MODERATE	chrII	12524050	Hae IV	GAYNNNNNRTC	G	AGATCATGGAGACCAAGCATC	A	AGATCCTGGAAACCGAGGAGA	NON_SYNONYMOUS_CODING	T21B4.17	gbrowse
MODERATE	chrII	12524050	Hin4 I	GABNNNNNVTC	G	AGATCATGGAGACCAAGCATC	A	AGATCCTGGAAACCGAGGAGA	NON_SYNONYMOUS_CODING	T21B4.17	gbrowse
MODERATE	chrII	12524054	BseR I	GAGGAG	A	AGACCAAGCAT	G	AAACCGAGGAG	NON_SYNONYMOUS_CODING	T21B4.17	gbrowse
MODERATE	chrII	12524054	Hae IV	GAYNNNNNRTC	A	CATGGAGACCAAGCATCCAGG	G	CCTGGAAACCGAGGAGACAGG	NON_SYNONYMOUS_CODING	T21B4.17	gbrowse
MODERATE	chrII	12524054	Hin4 I	GABNNNNNVTC	A	CATGGAGACCAAGCATCCAGG	G	CCTGGAAACCGAGGAGACAGG	NON_SYNONYMOUS_CODING	T21B4.17	gbrowse
MODERATE	chrII	12524054	Mnl I	CCTC	A	ACCAAGC	G	ACCGAGG	NON_SYNONYMOUS_CODING	T21B4.17	gbrowse
MODERATE	chrII	12524054	Sec I	CCNNGG	A	AGACCAAGCAT	G	AAACCGAGGAG	NON_SYNONYMOUS_CODING	T21B4.17	gbrowse
MODERATE	chrII	12524054	Tth111 II	CAARCA	A	AGACCAAGCAT	G	AAACCGAGGAG	NON_SYNONYMOUS_CODING	T21B4.17	gbrowse
MODERATE	chrII	12524057	BseR I	GAGGAG	C	CCAAGCATCCA	G	CCGAGGAGACA	NON_SYNONYMOUS_CODING	T21B4.17	gbrowse
MODERATE	chrII	12524057	BsmA I	GTCTC	C	CAAGCATCC	G	CGAGGAGAC	NON_SYNONYMOUS_CODING	T21B4.17	gbrowse
MODERATE	chrII	12524057	Fok I	GGATG	C	CAAGCATCC	G	CGAGGAGAC	NON_SYNONYMOUS_CODING	T21B4.17	gbrowse
MODERATE	chrII	12524057	Hae IV	GAYNNNNNRTC	C	GGAGACCAAGCATCCAGGGAT	G	GGAAACCGAGGAGACAGGGAT	NON_SYNONYMOUS_CODING	T21B4.17	gbrowse
MODERATE	chrII	12524057	Hin4 I	GABNNNNNVTC	C	GGAGACCAAGCATCCAGGGAT	G	GGAAACCGAGGAGACAGGGAT	NON_SYNONYMOUS_CODING	T21B4.17	gbrowse
MODERATE	chrII	12524057	Mnl I	CCTC	C	AAGCATC	G	GAGGAGA	NON_SYNONYMOUS_CODING	T21B4.17	gbrowse
MODERATE	chrII	12524057	Sec I	CCNNGG	C	CCAAGCATCCA	G	CCGAGGAGACA	NON_SYNONYMOUS_CODING	T21B4.17	gbrowse
MODERATE	chrII	12524057	SfaN I	GCATC	C	CAAGCATCC	G	CGAGGAGAC	NON_SYNONYMOUS_CODING	T21B4.17	gbrowse
MODERATE	chrII	12524057	Tth111 II	CAARCA	C	CCAAGCATCCA	G	CCGAGGAGACA	NON_SYNONYMOUS_CODING	T21B4.17	gbrowse
MODERATE	chrII	12524155	Ava II	GGWCC	A	GATGAACCA	G	GATGGACCA	NON_SYNONYMOUS_CODING	T21B4.17	gbrowse
MODERATE	chrII	12524155	Bcc I	CCATC	A	GATGAACCA	G	GATGGACCA	NON_SYNONYMOUS_CODING	T21B4.17	gbrowse
MODERATE	chrII	12524155	BmgT120 I	GGNCC	A	GATGAACCA	G	GATGGACCA	NON_SYNONYMOUS_CODING	T21B4.17	gbrowse
MODERATE	chrII	12524155	Cfr13 I	GGNCC	A	GATGAACCA	G	GATGGACCA	NON_SYNONYMOUS_CODING	T21B4.17	gbrowse
MODERATE	chrII	12524155	Drd II	GAACCA	A	GGATGAACCAA	G	GGATGGACCAA	NON_SYNONYMOUS_CODING	T21B4.17	gbrowse
MODERATE	chrII	12524155	VpaK11B I	GGWCC	A	GATGAACCA	G	GATGGACCA	NON_SYNONYMOUS_CODING	T21B4.17	gbrowse
MODERATE	chrII	12524208	Bcc I	CCATC	T	TTGATGGCT	A	TTGAAGGAT	NON_SYNONYMOUS_CODING	T21B4.17	gbrowse
MODERATE	chrII	12524208	Hae IV	GAYNNNNNRTC	T	AGCAGATTGATGGCTCGTCGA	A	AGCAGATTGAAGGATCGTCGA	NON_SYNONYMOUS_CODING	T21B4.17	gbrowse
MODERATE	chrII	12524208	Hin4 I	GABNNNNNVTC	T	AGCAGATTGATGGCTCGTCGA	A	AGCAGATTGAAGGATCGTCGA	NON_SYNONYMOUS_CODING	T21B4.17	gbrowse
MODERATE	chrII	12524225	Cac8 I	GCNNGC	G	GGCCGGCTTTC	A	GGCCGATTTTC	NON_SYNONYMOUS_CODING	T21B4.17	gbrowse
MODERATE	chrII	12524225	Cfr10 I	RCCGGY	G	GGCCGGCTTTC	A	GGCCGATTTTC	NON_SYNONYMOUS_CODING	T21B4.17	gbrowse
MODERATE	chrII	12524225	CviJ I	RGCY	G	CCGGCTT	A	CCGATTT	NON_SYNONYMOUS_CODING	T21B4.17	gbrowse
MODERATE	chrII	12524225	Hap II	CCGG	G	CCGGCTT	A	CCGATTT	NON_SYNONYMOUS_CODING	T21B4.17	gbrowse
MODERATE	chrII	12524225	Msp I	CCGG	G	CCGGCTT	A	CCGATTT	NON_SYNONYMOUS_CODING	T21B4.17	gbrowse
MODERATE	chrII	12524225	Nae I	GCCGGC	G	GGCCGGCTTTC	A	GGCCGATTTTC	NON_SYNONYMOUS_CODING	T21B4.17	gbrowse
MODERATE	chrII	12528353	Aci I	CCGC	T	CCGTCAT	C	CCGCCAT	NON_SYNONYMOUS_CODING	srx-119	gbrowse
MODERATE	chrII	12528353	Eci I	TCCGCC	T	ATCCGTCATAA	C	ATCCGCCATAA	NON_SYNONYMOUS_CODING	srx-119	gbrowse
MODERATE	chrII	12528353	Mwo I	GCNNNNNNNGC	T	ATTGGATCCGTCATAAATGCA	C	ATTGGATCCGCCATAAATGCA	NON_SYNONYMOUS_CODING	srx-119	gbrowse
MODERATE	chrII	12537526	Apo I	RAATTY	T	AAAATTCAGGA	G	AAAATGCAGGA	NON_SYNONYMOUS_CODING	F49C5.3	gbrowse
MODERATE	chrII	12537526	CviR I	TGCA	T	AATTCAG	G	AATGCAG	NON_SYNONYMOUS_CODING	F49C5.3	gbrowse
MODERATE	chrII	12537526	TspE I	AATT	T	AATTCAG	G	AATGCAG	NON_SYNONYMOUS_CODING	F49C5.3	gbrowse
MODERATE	chrII	12537596	StyLT I	CAGAG	G	TTCAGAGCA	A	TTCAAAGCA	NON_SYNONYMOUS_CODING	F49C5.3	gbrowse
MODERATE	chrII	12570524	Mwo I	GCNNNNNNNGC	A	TTCGGCAATGAAAGCAAGTGA	G	TYCGGCAATGGRAGCAAGTGA	NON_SYNONYMOUS_CODING	Y38E10A.1	gbrowse
MODERATE	chrII	12572631	Bsb I	CAACAC	C	TTAATCTGTTG	G	TTAATGTGTTG	NON_SYNONYMOUS_CODING	Y38E10A.2	gbrowse
MODERATE	chrII	12574238	Bcc I	CCATC	T	TCAGTCATC	C	TCAGCCATC	NON_SYNONYMOUS_CODING	Y38E10A.3	gbrowse
MODERATE	chrII	12574238	CviJ I	RGCY	T	CAGTCAT	C	CAGCCAT	NON_SYNONYMOUS_CODING	Y38E10A.3	gbrowse
MODERATE	chrII	12574598	Bin I	GGATC	T	TGGATCGTC	A	TGGAACGTC	NON_SYNONYMOUS_CODING	Y38E10A.3	gbrowse
MODERATE	chrII	12574598	Mae II	ACGT	T	GGATCGT	A	GGAACGT	NON_SYNONYMOUS_CODING	Y38E10A.3	gbrowse
MODERATE	chrII	12574598	Mbo I	GATC	T	GGATCGT	A	GGAACGT	NON_SYNONYMOUS_CODING	Y38E10A.3	gbrowse
MODERATE	chrII	12574598	Sau3A I	GATC	T	GGATCGT	A	GGAACGT	NON_SYNONYMOUS_CODING	Y38E10A.3	gbrowse
MODERATE	chrII	12577557	BspT107 I	GGYRCC	C	GGCACCTATTA	T	GGCACTTATTA	NON_SYNONYMOUS_CODING	clec-8	gbrowse
MODERATE	chrII	12577557	Nla IV	GGNNCC	C	GGCACCTATTA	T	GGCACTTATTA	NON_SYNONYMOUS_CODING	clec-8	gbrowse
MODERATE	chrII	12580480	Bcc I	CCATC	T	GATGTCTCG	G	GATGGCTCG	NON_SYNONYMOUS_CODING	clec-4	gbrowse
MODERATE	chrII	12580480	BsmA I	GTCTC	T	GATGTCTCG	G	GATGGCTCG	NON_SYNONYMOUS_CODING	clec-4	gbrowse
MODERATE	chrII	12580480	CviJ I	RGCY	T	ATGTCTC	G	ATGGCTC	NON_SYNONYMOUS_CODING	clec-4	gbrowse
MODERATE	chrII	12584570	Bet I	WCCGGW	A	TGTCCAGTTCG	G	TGTCCGGTTCG	NON_SYNONYMOUS_CODING	ceh-100	gbrowse
MODERATE	chrII	12584570	BspG I	CTGGAC	A	TGTCCAGTTCG	G	TGTCCGGTTCG	NON_SYNONYMOUS_CODING	ceh-100	gbrowse
MODERATE	chrII	12584570	Bsr I	ACTGG	A	GTCCAGTTC	G	GTCCGGTTC	NON_SYNONYMOUS_CODING	ceh-100	gbrowse
MODERATE	chrII	12584570	Hap II	CCGG	A	TCCAGTT	G	TCCGGTT	NON_SYNONYMOUS_CODING	ceh-100	gbrowse
MODERATE	chrII	12584570	Msp I	CCGG	A	TCCAGTT	G	TCCGGTT	NON_SYNONYMOUS_CODING	ceh-100	gbrowse
MODERATE	chrII	12586277	Bbv II	GAAGAC	G	CGATGGTCTTC	C	CGATGCTCTTC	NON_SYNONYMOUS_CODING	ceh-100	gbrowse
MODERATE	chrII	12586277	Bcc I	CCATC	G	GATGGTCTT	C	GATGCTCTT	NON_SYNONYMOUS_CODING	ceh-100	gbrowse
MODERATE	chrII	12586277	Ksp632 I	CTCTTC	G	CGATGGTCTTC	C	CGATGCTCTTC	NON_SYNONYMOUS_CODING	ceh-100	gbrowse
MODERATE	chrII	12586277	Sap I	GCTCTTC	G	TCGATGGTCTTCG	C	TCGATGCTCTTCG	NON_SYNONYMOUS_CODING	ceh-100	gbrowse
MODERATE	chrII	12586277	SfaN I	GCATC	G	GATGGTCTT	C	GATGCTCTT	NON_SYNONYMOUS_CODING	ceh-100	gbrowse
MODERATE	chrII	12586277	Xcm I	CCANNNNNNNNNTGG	G	CCATTTGTTCGATGGTCTTCGACTGAGCT	C	CCATTTGTTCGATGCTCTTCGACTGAGCT	NON_SYNONYMOUS_CODING	ceh-100	gbrowse
MODERATE	chrII	12620753	Bae I	ACNNNNGTAYC	T	GATACTGTAGTGAGGAATAGG	A	GATACTGTAGAGAGGAAGAGG	NON_SYNONYMOUS_CODING	nspe-1	gbrowse
MODERATE	chrII	12629815	Bcef I	ACGGC	G	CCAGGCCGT	A	CCAGACCGT	NON_SYNONYMOUS_CODING	Y38E10A.28	gbrowse
MODERATE	chrII	12629815	CviJ I	RGCY	G	CAGGCCG	A	CAGACCG	NON_SYNONYMOUS_CODING	Y38E10A.28	gbrowse
MODERATE	chrII	12629815	Hae III	GGCC	G	CAGGCCG	A	CAGACCG	NON_SYNONYMOUS_CODING	Y38E10A.28	gbrowse
MODERATE	chrII	12629815	Mva I	CCWGG	G	CCAGGCCGT	A	CCAGACCGT	NON_SYNONYMOUS_CODING	Y38E10A.28	gbrowse
MODERATE	chrII	12629815	ScrF I	CCNGG	G	CCAGGCCGT	A	CCAGACCGT	NON_SYNONYMOUS_CODING	Y38E10A.28	gbrowse
MODERATE	chrII	12629815	Tsp4C I	ACNGT	G	CCAGGCCGT	A	CCAGACCGT	NON_SYNONYMOUS_CODING	Y38E10A.28	gbrowse
MODERATE	chrII	12630123	EcoR V	GATATC	G	GATATGAAATT	C	GATATCAAATT	NON_SYNONYMOUS_CODING	Y38E10A.28	gbrowse
MODERATE	chrII	12631807	Mse I	TTAA	G	CTTGATT	A	CTTAATT	NON_SYNONYMOUS_CODING	Y38E10A.28	gbrowse
MODERATE	chrII	12631807	TspE I	AATT	G	CTTGATT	A	CTTAATT	NON_SYNONYMOUS_CODING	Y38E10A.28	gbrowse
MODERATE	chrII	12632874	BspT107 I	GGYRCC	A	TTCTGACACCT	G	TTCTGGCACCT	NON_SYNONYMOUS_CODING	Y38E10A.17	gbrowse
MODERATE	chrII	12632874	Mwo I	GCNNNNNNNGC	A	AGAGTTTCTGACACCTCCAGC	G	AGAGTTTCTGGCACCTCCAGC	NON_SYNONYMOUS_CODING	Y38E10A.17	gbrowse
MODERATE	chrII	12632874	Nla IV	GGNNCC	A	TTCTGACACCT	G	TTCTGGCACCT	NON_SYNONYMOUS_CODING	Y38E10A.17	gbrowse
MODERATE	chrII	12632874	StySJ I	GAGNNNNNNGTRC	A	GCAGAGTTTCTGACACCTCCAGCTC	G	GCAGAGTTTCTGGCACCTCCAGCTC	NON_SYNONYMOUS_CODING	Y38E10A.17	gbrowse
MODERATE	chrII	12637681	Mva I	CCWGG	A	TCAGAACGA	G	CCAGGACGA	NON_SYNONYMOUS_CODING	nhr-234	gbrowse
MODERATE	chrII	12637681	ScrF I	CCNGG	A	TCAGAACGA	G	CCAGGACGA	NON_SYNONYMOUS_CODING	nhr-234	gbrowse
MODERATE	chrII	12677183	Mnl I	CCTC	A	AAGAGGA	G	AAGGGGA	NON_SYNONYMOUS_CODING	Y38E10A.23	gbrowse
MODERATE	chrII	12684373	Bsb I	CAACAC	T	ACAGTTTTGCT	G	ACAGTGTTGCT	NON_SYNONYMOUS_CODING	Y46G5A.2	gbrowse
MODERATE	chrII	12684373	TspR I	CAGTG	T	CAGTTTTGC	G	CAGTGTTGC	NON_SYNONYMOUS_CODING	Y46G5A.2	gbrowse
MODERATE	chrII	12696160	Bcc I	CCATC	G	ACCAGCATC	C	ACCACCATC	NON_SYNONYMOUS_CODING	tbc-17	gbrowse
MODERATE	chrII	12696160	SfaN I	GCATC	G	ACCAGCATC	C	ACCACCATC	NON_SYNONYMOUS_CODING	tbc-17	gbrowse
MODERATE	chrII	12715699	Bbv II	GAAGAC	G	CGAAGGCCACC	A	CGAAGACCACC	NON_SYNONYMOUS_CODING	tbc-17	gbrowse
MODERATE	chrII	12715699	CviJ I	RGCY	G	AAGGCCA	A	AAGACCA	NON_SYNONYMOUS_CODING	tbc-17	gbrowse
MODERATE	chrII	12715699	Hae I	WGGCCW	G	CGAAGGCCACC	A	CGAAGACCACC	NON_SYNONYMOUS_CODING	tbc-17	gbrowse
MODERATE	chrII	12715699	Hae III	GGCC	G	AAGGCCA	A	AAGACCA	NON_SYNONYMOUS_CODING	tbc-17	gbrowse
MODERATE	chrII	12715699	Mbo II	GAAGA	G	GAAGGCCAC	A	GAAGACCAC	NON_SYNONYMOUS_CODING	tbc-17	gbrowse
MODERATE	chrII	12716076	Ban II	GRGCYC	C	ACAGACCCCGA	G	ACAGAGCCCGA	NON_SYNONYMOUS_CODING	tbc-17	gbrowse
MODERATE	chrII	12716076	Bsp1286 I	GDGCHC	C	ACAGACCCCGA	G	ACAGAGCCCGA	NON_SYNONYMOUS_CODING	tbc-17	gbrowse
MODERATE	chrII	12716076	CviJ I	RGCY	C	AGACCCC	G	AGAGCCC	NON_SYNONYMOUS_CODING	tbc-17	gbrowse
MODERATE	chrII	12716076	Sim I	GGGTC	C	CAGACCCCG	G	CAGAGCCCG	NON_SYNONYMOUS_CODING	tbc-17	gbrowse
MODERATE	chrII	12716076	StyLT I	CAGAG	C	CAGACCCCG	G	CAGAGCCCG	NON_SYNONYMOUS_CODING	tbc-17	gbrowse
MODERATE	chrII	12716942	Bsm I	GAATGC	A	AGCGAATGCCG	C	AGCGACTGCCG	NON_SYNONYMOUS_CODING	tbc-17	gbrowse
MODERATE	chrII	12730889	Aci I	CCGC	G	CCGGCTG	C	CCGCCTG	NON_SYNONYMOUS_CODING	Y46G5A.4	gbrowse
MODERATE	chrII	12730889	Cfr10 I	RCCGGY	G	CACCGGCTGGA	C	CACCGCCTGGA	NON_SYNONYMOUS_CODING	Y46G5A.4	gbrowse
MODERATE	chrII	12730889	CviJ I	RGCY	G	CCGGCTG	C	CCGCCTG	NON_SYNONYMOUS_CODING	Y46G5A.4	gbrowse
MODERATE	chrII	12730889	Hap II	CCGG	G	CCGGCTG	C	CCGCCTG	NON_SYNONYMOUS_CODING	Y46G5A.4	gbrowse
MODERATE	chrII	12730889	Msp I	CCGG	G	CCGGCTG	C	CCGCCTG	NON_SYNONYMOUS_CODING	Y46G5A.4	gbrowse
MODERATE	chrII	12730889	Mva I	CCWGG	G	ACCGGCTGG	C	ACCGCCTGG	NON_SYNONYMOUS_CODING	Y46G5A.4	gbrowse
MODERATE	chrII	12730889	ScrF I	CCNGG	G	ACCGGCTGG	C	ACCGCCTGG	NON_SYNONYMOUS_CODING	Y46G5A.4	gbrowse
MODERATE	chrII	12735886	Eco57 I	CTGAAG	C	GTTCTCCAGAA	T	GTTCTTCAGAA	NON_SYNONYMOUS_CODING	Y46G5A.4	gbrowse
MODERATE	chrII	12735886	Gsu I	CTGGAG	C	GTTCTCCAGAA	T	GTTCTTCAGAA	NON_SYNONYMOUS_CODING	Y46G5A.4	gbrowse
MODERATE	chrII	12735886	Mbo II	GAAGA	C	TTCTCCAGA	T	TTCTTCAGA	NON_SYNONYMOUS_CODING	Y46G5A.4	gbrowse
MODERATE	chrII	12736034	Bcc I	CCATC	T	GACCTTCTC	A	GACCATCTC	NON_SYNONYMOUS_CODING	Y46G5A.4	gbrowse
MODERATE	chrII	12765781	Aci I	CCGC	C	CCGCTTG	A	CCGATTG	NON_SYNONYMOUS_CODING	cnp-2	gbrowse
MODERATE	chrII	12765781	Cac8 I	GCNNGC	C	GCCCGCTTGCA	A	GCCCGATTGCA	NON_SYNONYMOUS_CODING	cnp-2	gbrowse
MODERATE	chrII	12765781	Fau I	CCCGC	C	CCCGCTTGC	A	CCCGATTGC	NON_SYNONYMOUS_CODING	cnp-2	gbrowse
MODERATE	chrII	12783403	Afa I	GTAC	C	ATGCACG	T	ATGTACG	NON_SYNONYMOUS_CODING	Y46G5A.15	gbrowse
MODERATE	chrII	12783403	Cac8 I	GCNNGC	C	CAATGCACGCG	T	CAATGTACGCG	NON_SYNONYMOUS_CODING	Y46G5A.15	gbrowse
MODERATE	chrII	12783403	CviR I	TGCA	C	ATGCACG	T	ATGTACG	NON_SYNONYMOUS_CODING	Y46G5A.15	gbrowse
MODERATE	chrII	12783426	Alu I	AGCT	T	AGCTATC	C	AGCCATC	NON_SYNONYMOUS_CODING	Y46G5A.15	gbrowse
MODERATE	chrII	12783426	Bcc I	CCATC	T	GAGCTATCT	C	GAGCCATCT	NON_SYNONYMOUS_CODING	Y46G5A.15	gbrowse
MODERATE	chrII	12783590	Bsi I	CTCGTG	T	CTCGTTGTGGA	G	CTCGTGGTGGA	NON_SYNONYMOUS_CODING	Y46G5A.15	gbrowse
MODERATE	chrII	12802094	Hph I	GGTGA	T	TCACTCAAA	C	TCACCCAAA	NON_SYNONYMOUS_CODING	Y46G5A.18	gbrowse
MODERATE	chrII	12810714	TspE I	AATT	T	AAATTGC	A	AAAATGC	NON_SYNONYMOUS_CODING	Y46G5A.19	gbrowse
MODERATE	chrII	12811037	Aor51H I	AGCGCT	T	AATGGTGTGCC	A	AATGGAGCGCT	NON_SYNONYMOUS_CODING	Y46G5A.20	gbrowse
MODERATE	chrII	12811037	Hae II	RGCGCY	T	AATGGTGTGCC	A	AATGGAGCGCT	NON_SYNONYMOUS_CODING	Y46G5A.20	gbrowse
MODERATE	chrII	12811055	Bcef I	ACGGC	G	TGCCGTTCT	A	TGCCATTCT	NON_SYNONYMOUS_CODING	Y46G5A.20	gbrowse
MODERATE	chrII	12811063	Cac8 I	GCNNGC	C	CTCCACTATGC	G	CTMCAGCATGC	NON_SYNONYMOUS_CODING	Y46G5A.20	gbrowse
MODERATE	chrII	12811063	Nsp I	RCATGY	C	CTCCACTATGC	G	CTMCAGCATGC	NON_SYNONYMOUS_CODING	Y46G5A.20	gbrowse
MODERATE	chrII	12811063	Sph I	GCATGC	C	CTCCACTATGC	G	CTMCAGCATGC	NON_SYNONYMOUS_CODING	Y46G5A.20	gbrowse
MODERATE	chrII	12811064	Cac8 I	GCNNGC	T	TCCACTATGCG	C	TMCAGCATGCG	NON_SYNONYMOUS_CODING	Y46G5A.20	gbrowse
MODERATE	chrII	12811064	Nla III	CATG	T	CACTATG	C	CAGCATG	NON_SYNONYMOUS_CODING	Y46G5A.20	gbrowse
MODERATE	chrII	12811064	Nsp I	RCATGY	T	TCCACTATGCG	C	TMCAGCATGCG	NON_SYNONYMOUS_CODING	Y46G5A.20	gbrowse
MODERATE	chrII	12811064	Sph I	GCATGC	T	TCCACTATGCG	C	TMCAGCATGCG	NON_SYNONYMOUS_CODING	Y46G5A.20	gbrowse
MODERATE	chrII	12811072	CviJ I	RGCY	T	GATTTCA	G	GWTGGCT	NON_SYNONYMOUS_CODING	Y46G5A.20	gbrowse
MODERATE	chrII	12811073	CviJ I	RGCY	T	ATTTCAA	G	WTGGCTW	NON_SYNONYMOUS_CODING	Y46G5A.20	gbrowse
MODERATE	chrII	12811075	CviJ I	RGCY	A	TTCAATA	T	GGCTWWT	NON_SYNONYMOUS_CODING	Y46G5A.20	gbrowse
MODERATE	chrII	12811078	Bet I	WCCGGW	A	TCAATAACGGT	T	GCTWWTCCGGT	NON_SYNONYMOUS_CODING	Y46G5A.20	gbrowse
MODERATE	chrII	12811079	Bet I	WCCGGW	A	CAATAACGGTA	C	CTWWTCCGGTG	NON_SYNONYMOUS_CODING	Y46G5A.20	gbrowse
MODERATE	chrII	12811079	Hap II	CCGG	A	ATAACGG	C	WWTCCGG	NON_SYNONYMOUS_CODING	Y46G5A.20	gbrowse
MODERATE	chrII	12811079	Msp I	CCGG	A	ATAACGG	C	WWTCCGG	NON_SYNONYMOUS_CODING	Y46G5A.20	gbrowse
MODERATE	chrII	12811079	Tsp4C I	ACNGT	A	AATAACGGT	C	TWWTCCGGT	NON_SYNONYMOUS_CODING	Y46G5A.20	gbrowse
MODERATE	chrII	12811097	Mbo II	GAAGA	T	TCTTTCTTC	A	TKTTACTTC	NON_SYNONYMOUS_CODING	Y46G5A.20	gbrowse
MODERATE	chrII	12811102	Taq I	TCGA	G	TTCGAGT	A	TTCAAGT	NON_SYNONYMOUS_CODING	Y46G5A.20	gbrowse
MODERATE	chrII	12811108	Hha I	GCGC	C	TTGCGCC	T	TTGTGCC	NON_SYNONYMOUS_CODING	Y46G5A.20	gbrowse
MODERATE	chrII	12811655	Hae IV	GAYNNNNNRTC	A	GAAAGTTCGGATAGCTCATCG	T	GAAAGTTCGGTTAGCTCATCG	NON_SYNONYMOUS_CODING	Y46G5A.20	gbrowse
MODERATE	chrII	12811655	Hin4 I	GABNNNNNVTC	A	GAAAGTTCGGATAGCTCATCG	T	GAAAGTTCGGTTAGCTCATCG	NON_SYNONYMOUS_CODING	Y46G5A.20	gbrowse
MODERATE	chrII	12811700	Mbo II	GAAGA	C	CATCTTCAA	G	TCATGTTCA	NON_SYNONYMOUS_CODING	Y46G5A.20	gbrowse
MODERATE	chrII	12811700	Nla III	CATG	C	ATCTTCA	G	CATGTTC	NON_SYNONYMOUS_CODING	Y46G5A.20	gbrowse
MODERATE	chrII	12811719	Hinf I	GANTC	A	AGATAACTC	G	CAATGACTC	NON_SYNONYMOUS_CODING	Y46G5A.20	gbrowse
MODERATE	chrII	12811719	Mly I	GACTC	A	AGATAACTC	G	CAATGACTC	NON_SYNONYMOUS_CODING	Y46G5A.20	gbrowse
MODERATE	chrII	12811719	Ple I	GAGTC	A	AGATAACTC	G	CAATGACTC	NON_SYNONYMOUS_CODING	Y46G5A.20	gbrowse
MODERATE	chrII	12811866	BsaX I	ACNNNNNCTCC	C	ACTTTGCCAACTGATTCTCCG	A	ACTTTGCCAAATGATTCTCCG	NON_SYNONYMOUS_CODING	acl-7	gbrowse
MODERATE	chrII	12812039	Bsm I	GAATGC	T	CGGCGTATGCA	A	CGGCGAATGCA	NON_SYNONYMOUS_CODING	acl-7	gbrowse
MODERATE	chrII	12812523	Mae III	GTNAC	C	GTGACTTGC	A	GTGAATTGC	NON_SYNONYMOUS_CODING	acl-7	gbrowse
MODERATE	chrII	12812523	TspE I	AATT	C	TGACTTG	A	TGAATTG	NON_SYNONYMOUS_CODING	acl-7	gbrowse
MODERATE	chrII	12812523	Tsp45 I	GTSAC	C	GTGACTTGC	A	GTGAATTGC	NON_SYNONYMOUS_CODING	acl-7	gbrowse
MODERATE	chrII	12816223	EcoR I	GAATTC	C	GAATTCCCGCT	T	GAATTTCCGCT	NON_SYNONYMOUS_CODING	acl-7	gbrowse
MODERATE	chrII	12816223	Fau I	CCCGC	C	AATTCCCGC	T	AATTTCCGC	NON_SYNONYMOUS_CODING	acl-7	gbrowse
MODERATE	chrII	12817377	Van91 I	CCANNNNNTGG	A	TTTTCAGTCCAATATGTGGCA	G	TTTTCAGTCCGATATGTGGCA	NON_SYNONYMOUS_CODING	Y46G5A.22	gbrowse
MODERATE	chrII	12818068	BsrD I	GCAATG	G	GCGGCGATGCT	A	GCGGCAATGCT	NON_SYNONYMOUS_CODING	Y46G5A.22	gbrowse
MODERATE	chrII	12818068	Hin4 I	GABNNNNNVTC	G	CGCCTGCGGCGATGCTTTCTC	A	CGCCTGCGGCAATGCTTTCTC	NON_SYNONYMOUS_CODING	Y46G5A.22	gbrowse
MODERATE	chrII	12818068	SfaN I	GCATC	G	CGGCGATGC	A	CGGCAATGC	NON_SYNONYMOUS_CODING	Y46G5A.22	gbrowse
MODERATE	chrII	12818228	BseR I	GAGGAG	C	CGGCTCCTCCT	T	CGGCTTCTCCT	NON_SYNONYMOUS_CODING	Y46G5A.22	gbrowse
[truncated: 4,403 more rows]

## Sheet: CB4856 (vs AB1)
Supplementary Data 4-b		RFLP sites comparing CB4856 with AB1
Impact	Chromosome	Physical position	Restriction enzyme	DNA sequence	CB4856		AB1		Effect	Gene	GBrowse
					Base	SNP adjacent sequence	Base	SNP adjacent sequence
HIGH	chrI	238954	Drd II	GAACCA	T	GAACCTAGAGT	A	GAACCAAGAGT	STOP_GAINED	Y48G1BM.7	gbrowse
HIGH	chrI	238954	Xsp I	CTAG	T	ACCTAGA	A	ACCAAGA	STOP_GAINED	Y48G1BM.7	gbrowse
HIGH	chrI	663697	Hga I	GACGC	C	GCGTCACGG	G	GCGTGACGG	STOP_GAINED	Y65B4A.9	gbrowse
HIGH	chrI	1591005	Mse I	TTAA	T	TTWTGTG	A	TTAAGGG	SPLICE_SITE_ACCEPTOR	Y73E7A.3	gbrowse
HIGH	chrI	1670240	Nla IV	GGNNCC	A	TTGTCAGGGCC	G	TTGTCGGGGCC	STOP_GAINED	Y71G12B.23	gbrowse
HIGH	chrI	1910489	Hph I	GGTGA	-TT	TTTGGTGA	*	TTTGTTGTGA	FRAME_SHIFT	Y71G12A.2	gbrowse
HIGH	chrI	2550198	Bin I	GGATC	G	GGMGGGATC	T	GGAGTGATC	STOP_LOST	Y23H5B.2	gbrowse
HIGH	chrI	2551512	Bae I	ACNNNNGTAYC	C	CCTCACGGGCCTATCCAGAAG	G	CCTCACGGGCGTATCCAGAAG	STOP_GAINED	nspd-8	gbrowse
HIGH	chrI	2551512	Bci VI	GGATAC	C	CGGGCCTATCC	G	CGGGCGTATCC	STOP_GAINED	nspd-8	gbrowse
HIGH	chrI	2551512	BmgT120 I	GGNCC	C	GGGCCTATC	G	GGGCGTATC	STOP_GAINED	nspd-8	gbrowse
HIGH	chrI	2551512	Cfr13 I	GGNCC	C	GGGCCTATC	G	GGGCGTATC	STOP_GAINED	nspd-8	gbrowse
HIGH	chrI	2551512	CviJ I	RGCY	C	GGCCTAT	G	GGCGTAT	STOP_GAINED	nspd-8	gbrowse
HIGH	chrI	2551512	Hae III	GGCC	C	GGCCTAT	G	GGCGTAT	STOP_GAINED	nspd-8	gbrowse
HIGH	chrI	2560057	Hae IV	GAYNNNNNRTC	G	GAATAAATATGATTCCTAATC	T	GAAAAAATATTATTTCTAATC	STOP_GAINED	C55C2.4	gbrowse
HIGH	chrI	2560057	Hinf I	GANTC	G	ATATGATTC	T	ATATTATTT	STOP_GAINED	C55C2.4	gbrowse
HIGH	chrI	2560057	Hin4 I	GABNNNNNVTC	G	GAATAAATATGATTCCTAATC	T	GAAAAAATATTATTTCTAATC	STOP_GAINED	C55C2.4	gbrowse
HIGH	chrI	2560057	Ssp I	AATATT	G	AATATGATTCC	T	AATATTATTTC	STOP_GAINED	C55C2.4	gbrowse
HIGH	chrI	2560057	Tfi I	GAWTC	G	ATATGATTC	T	ATATTATTT	STOP_GAINED	C55C2.4	gbrowse
HIGH	chrI	2890468	Bcg I	GCANNNNNNTCG	G	AGGCAACATTAGCGATCAGTATC	T	AGGCAACATTATCGATCATTATC	STOP_GAINED	Y71F9AL.6	gbrowse
HIGH	chrI	2890468	Cla I	ATCGAT	G	CATTAGCGATC	T	CATTATCGATC	STOP_GAINED	Y71F9AL.6	gbrowse
HIGH	chrI	2890468	Mwo I	GCNNNNNNNGC	G	GGCAACATTAGCGATCAGTAT	T	GGCAACATTATCGATCATTAT	STOP_GAINED	Y71F9AL.6	gbrowse
HIGH	chrI	2890468	Taq I	TCGA	G	TTAGCGA	T	TTATCGA	STOP_GAINED	Y71F9AL.6	gbrowse
HIGH	chrI	3150926	NspB II	CMGCKG	A	TCGTCAGCGGT	T	TCGTCTGCGGT	STOP_GAINED	K09H9.7	gbrowse
HIGH	chrI	3371987	BsmA I	GTCTC	+A	TTGGAGACG	*	TTGGGAGG	FRAME_SHIFT	fbxa-203	gbrowse
HIGH	chrI	3371987	Esp3 I	CGTCTC	+A	GTTGGAGACGA	*	GTTGGGAGGA	FRAME_SHIFT	fbxa-203	gbrowse
HIGH	chrI	3371987	Hin4 I	GABNNNNNVTC	+A	AAGTAGTTGGAGACGAAATCA	*	AAGTAGTTGGGAGGAAATCA	FRAME_SHIFT	fbxa-203	gbrowse
HIGH	chrI	3371987	Mme I	TCCRAC	+A	GTTGGAGACGA	*	GTTGGGAGGA	FRAME_SHIFT	fbxa-203	gbrowse
HIGH	chrI	3465721	Apo I	RAATTY	T	CACCCTAATTC	A	CACCCAAATTC	STOP_GAINED	Y47G6A.14	gbrowse
HIGH	chrI	3543562	Apo I	RAATTY	T	GAATTTGAGAA	A	GAATTAGAGAA	STOP_LOST	rnp-6	gbrowse
HIGH	chrI	4202889	CjeP I	CCANNNNNNNTC	-T	CTCCAATGTTCCCGATACTTTT	*	TCCAATGTTTCTCAAATACTTTT	FRAME_SHIFT	C18E3.4	gbrowse
HIGH	chrI	4247580	Afl III	ACRYGT	T	CCAACTGGTGA	A	CCAACATGTGA	START_LOST	exoc-7	gbrowse
HIGH	chrI	4247580	BspLU11 I	ACATGT	T	CCAACTGGTGA	A	CCAACATGTGA	START_LOST	exoc-7	gbrowse
HIGH	chrI	4247580	Bsr I	ACTGG	T	CAACTGGTG	A	CAACATGTG	START_LOST	exoc-7	gbrowse
HIGH	chrI	4247580	Nla III	CATG	T	AACTGGT	A	AACATGT	START_LOST	exoc-7	gbrowse
HIGH	chrI	4247580	Nsp I	RCATGY	T	CCAACTGGTGA	A	CCAACATGTGA	START_LOST	exoc-7	gbrowse
HIGH	chrI	4403988	Bcc I	CCATC	+T	GTGATGGCA	*	GTGAGGCA	FRAME_SHIFT	T21E12.3	gbrowse
HIGH	chrI	4403988	Cje I	CCANNNNNNGT	+T	TTACATGTGATGGCATCAACT	*	TTACATGTGAGGCATCAACT	FRAME_SHIFT	T21E12.3	gbrowse
HIGH	chrI	4403988	Mnl I	CCTC	+T	TGATGGC	*	TGAGGC	FRAME_SHIFT	T21E12.3	gbrowse
HIGH	chrI	4566497	Afa I	GTAC	C	GTACGCA	T	GTATGCA	START_LOST	D1007.13	gbrowse
HIGH	chrI	4566497	CviR I	TGCA	C	GTACGCA	T	GTATGCA	START_LOST	D1007.13	gbrowse
HIGH	chrI	5927597	Afa I	GTAC	A	CCAATAC	G	CCAGTAC	SPLICE_SITE_ACCEPTOR	B0207.5	gbrowse
HIGH	chrI	5927597	Bsr I	ACTGG	A	TCCAATACA	G	TCCAGTACA	SPLICE_SITE_ACCEPTOR	B0207.5	gbrowse
HIGH	chrI	5927597	Gsu I	CTGGAG	A	CTCCAATACAA	G	CTCCAGTACAA	SPLICE_SITE_ACCEPTOR	B0207.5	gbrowse
HIGH	chrI	5927597	Tat I	WGTACW	A	CTCCAATACAA	G	CTCCAGTACAA	SPLICE_SITE_ACCEPTOR	B0207.5	gbrowse
HIGH	chrI	6007369	Tth111 II	CAARCA	G	GACTTGCTTGA	A	GACTTACTTGA	SPLICE_SITE_DONOR	C06A5.12	gbrowse
HIGH	chrI	6705636	Cje I	CCANNNNNNGT	-CAGAAG	CAGAAGTTACTCCTTCTTTT	*	CAGAAGTTACCAGAAGTAGTTCTTTT	STOP_GAINED	T23B3.5	gbrowse
HIGH	chrI	6705636	Xmn I	GAANNNNTTC	-CAGAAG	AGAAGTTACTCCTTCTTT	*	AGAAGTTACCAGAAGTAGTTCTTT	STOP_GAINED	T23B3.5	gbrowse
HIGH	chrI	7386960	Mbo II	GAAGA	T	TCTTTCATT	C	TCTTCCATT	STOP_GAINED	col-35	gbrowse
HIGH	chrI	7960424	Mae III	GTNAC	+CTGAATG	CACACTGAATGTAAC	*	CACATAAC	FRAME_SHIFT	T22C1.12	gbrowse
HIGH	chrI	7960424	TspR I	CAGTG	+CTGAATG	CACACTGAATGTAAC	*	CACATAAC	FRAME_SHIFT	T22C1.12	gbrowse
HIGH	chrI	7985026	Ssp I	AATATT	G	CAATAGTCTGG	T	CAATATTCTGG	STOP_GAINED	H05L14.2	gbrowse
HIGH	chrI	8003077	Mse I	TTAA	T	GGTTAAT	A	GGTAAAT	STOP_GAINED	C54G4.4	gbrowse
HIGH	chrI	8152408	Dde I	CTNAG	T	ACTTTGACA	A	ACTTAGACA	STOP_GAINED	T28B8.3	gbrowse
HIGH	chrI	8512343	TspE I	AATT	A	AATAATT	C	AATCATT	START_LOST	K02B12.2	gbrowse
HIGH	chrI	9209844	Hph I	GGTGA	G	ACTCGCCTT	A	ACTCACCTT	SPLICE_SITE_DONOR	lim-9	gbrowse
HIGH	chrI	9209844	Mwo I	GCNNNNNNNGC	G	AATGAAACTCGCCTTGAATGC	A	AATGAAACTCACCTTGAATGC	SPLICE_SITE_DONOR	lim-9	gbrowse
HIGH	chrI	10850461	Ban II	GRGCYC	A	GAGCTATCTGA	C	GAGCTCTCTGA	STOP_GAINED	Y37F4.3	gbrowse
HIGH	chrI	10850461	Bsp1286 I	GDGCHC	A	GAGCTATCTGA	C	GAGCTCTCTGA	STOP_GAINED	Y37F4.3	gbrowse
HIGH	chrI	10850461	HgiA I	GWGCWC	A	GAGCTATCTGA	C	GAGCTCTCTGA	STOP_GAINED	Y37F4.3	gbrowse
HIGH	chrI	10850461	Sac I	GAGCTC	A	GAGCTATCTGA	C	GAGCTCTCTGA	STOP_GAINED	Y37F4.3	gbrowse
HIGH	chrI	10850461	StyLT I	CAGAG	A	AGCTATCTG	C	AGCTCTCTG	STOP_GAINED	Y37F4.3	gbrowse
HIGH	chrI	11147760	Aci I	CCGC	-TATTCGAAGGAGTACTTACTCAAGC	GAGGGA	*	GAGTATTCGAAGGAGTACTTACTCAAGCGGA	FRAME_SHIFT	clec-94	gbrowse
HIGH	chrI	11147760	Afa I	GTAC	-TATTCGAAGGAGTACTTACTCAAGC	GAGGGA	*	GAGTATTCGAAGGAGTACTTACTCAAGCGGA	FRAME_SHIFT	clec-94	gbrowse
HIGH	chrI	11147760	Bce83 I	CTTGAG	-TATTCGAAGGAGTACTTACTCAAGC	CCGAGGGACG	*	CCGAGTATTCGAAGGAGTACTTACTCAAGCGGACG	FRAME_SHIFT	clec-94	gbrowse
HIGH	chrI	11147760	BspT104 I	TTCGAA	-TATTCGAAGGAGTACTTACTCAAGC	CCGAGGGACG	*	CCGAGTATTCGAAGGAGTACTTACTCAAGCGGACG	FRAME_SHIFT	clec-94	gbrowse
HIGH	chrI	11147760	Fin I	GGGAC	-TATTCGAAGGAGTACTTACTCAAGC	CGAGGGAC	*	CGAGTATTCGAAGGAGTACTTACTCAAGCGGAC	FRAME_SHIFT	clec-94	gbrowse
HIGH	chrI	11147760	Mnl I	CCTC	-TATTCGAAGGAGTACTTACTCAAGC	GAGGGA	*	GAGTATTCGAAGGAGTACTTACTCAAGCGGA	FRAME_SHIFT	clec-94	gbrowse
HIGH	chrI	11147760	Nsp V	TTCGAA	-TATTCGAAGGAGTACTTACTCAAGC	CCGAGGGACG	*	CCGAGTATTCGAAGGAGTACTTACTCAAGCGGACG	FRAME_SHIFT	clec-94	gbrowse
HIGH	chrI	11147760	Sca I	AGTACT	-TATTCGAAGGAGTACTTACTCAAGC	CCGAGGGACG	*	CCGAGTATTCGAAGGAGTACTTACTCAAGCGGACG	FRAME_SHIFT	clec-94	gbrowse
HIGH	chrI	11147760	Sec I	CCNNGG	-TATTCGAAGGAGTACTTACTCAAGC	CCGAGGGACG	*	CCGAGTATTCGAAGGAGTACTTACTCAAGCGGACG	FRAME_SHIFT	clec-94	gbrowse
HIGH	chrI	11147760	Sml I	CTYRAG	-TATTCGAAGGAGTACTTACTCAAGC	CCGAGGGACG	*	CCGAGTATTCGAAGGAGTACTTACTCAAGCGGACG	FRAME_SHIFT	clec-94	gbrowse
HIGH	chrI	11147760	Taq I	TCGA	-TATTCGAAGGAGTACTTACTCAAGC	GAGGGA	*	GAGTATTCGAAGGAGTACTTACTCAAGCGGA	FRAME_SHIFT	clec-94	gbrowse
HIGH	chrI	11147760	Tat I	WGTACW	-TATTCGAAGGAGTACTTACTCAAGC	CCGAGGGACG	*	CCGAGTATTCGAAGGAGTACTTACTCAAGCGGACG	FRAME_SHIFT	clec-94	gbrowse
HIGH	chrI	11306093	Apo I	RAATTY	A	GAATTATGCCA	T	GAATTTTGCCA	STOP_GAINED	H25P06.4	gbrowse
HIGH	chrI	11634647	Mse I	TTAA	G	TGTGAAG	T	TGTTAAG	STOP_GAINED	W04G5.5	gbrowse
HIGH	chrI	11635718	Dra I	TTTAAA	A	TTTAAATTATG	G	TTTAAGGTATG	SPLICE_SITE_ACCEPTOR	W04G5.5	gbrowse
HIGH	chrI	11635718	TspE I	AATT	A	TAAATTA	G	TAAGGTA	SPLICE_SITE_ACCEPTOR	W04G5.5	gbrowse
HIGH	chrI	11640347	Mse I	TTAA	T	GCTTAAA	A	GCTAAAA	STOP_GAINED	W04G5.10	gbrowse
HIGH	chrI	11819787	BsaB I	GATNNNNATC	-TAACA	GATGAAAATCAGATACTG	*	GATGAAAATTAACACAGATACTG	FRAME_SHIFT	T02G6.6	gbrowse
HIGH	chrI	11819787	Mse I	TTAA	-TAACA	AATCAG	*	AATTAACACAG	FRAME_SHIFT	T02G6.6	gbrowse
HIGH	chrI	11819787	TspE I	AATT	-TAACA	AATCAG	*	AATTAACACAG	FRAME_SHIFT	T02G6.6	gbrowse
HIGH	chrI	12661512	Mse I	TTAA	T	TTTTAAT	G	TTTGAAT	STOP_GAINED	T26E3.6	gbrowse
HIGH	chrI	12716102	Mse I	TTAA	A	TTTAATG	C	TTTCATG	STOP_GAINED	T06G6.5	gbrowse
HIGH	chrI	12716102	Nla III	CATG	A	TTTAATG	C	TTTCATG	STOP_GAINED	T06G6.5	gbrowse
HIGH	chrI	12904713	Hph I	GGTGA	T	AAGGTGAGT	C	AAGGCGAGT	SPLICE_SITE_DONOR	car-1	gbrowse
HIGH	chrI	12917185	Hinc II	GTYRAC	-G	ATCAATTGAC	*	ATCAAGTTGAC	FRAME_SHIFT	fkb-8	gbrowse
HIGH	chrI	12917185	Mun I	CAATTG	-G	ATCAATTGAC	*	ATCAAGTTGAC	FRAME_SHIFT	fkb-8	gbrowse
HIGH	chrI	12917185	TspE I	AATT	-G	CAATTG	*	CAAGTTG	FRAME_SHIFT	fkb-8	gbrowse
HIGH	chrI	12960946	CjeP I	CCANNNNNNNTC	A	TGATTTCGCTTAGAAACAGTGAA	G	TGATTTCGCTTGGAAACAGTGAA	STOP_GAINED	fbxa-140	gbrowse
HIGH	chrI	12960946	Dde I	CTNAG	A	GCTTAGAAA	G	GCTTGGAAA	STOP_GAINED	fbxa-140	gbrowse
HIGH	chrI	13209486	Hph I	GGTGA	A	AATGATGAG	G	AATGGTGAG	SPLICE_SITE_DONOR	ZK1225.2	gbrowse
HIGH	chrI	13214164	Nla III	CATG	A	TTCATGC	T	TTCTTGC	STOP_GAINED	ZK1225.4	gbrowse
HIGH	chrI	13576310	Apo I	RAATTY	+TAAAATTCGC	TCGCATAAAATTCGCAAAAA	*	TCGCAAAAAA	FRAME_SHIFT	gpi-1	gbrowse
HIGH	chrI	13576310	Bcg I	GCANNNNNNTCG	+TAAAATTCGC	CATTTTTCGCATAAAATTCGCAAAAAAAAATG	*	CATTTTTCGCAAAAAAAAAATG	FRAME_SHIFT	gpi-1	gbrowse
HIGH	chrI	13576310	TspE I	AATT	+TAAAATTCGC	GCATAAAATTCGCAAA	*	GCAAAA	FRAME_SHIFT	gpi-1	gbrowse
HIGH	chrI	13916683	CjeP I	CCANNNNNNNTC	-TCCATACAGTAT	AATACTTTCTACAGCGACACTT	*	AATACTTTCTATCCATACAGTATCAGCGACACTT	SPLICE_SITE_ACCEPTOR	clec-111	gbrowse
HIGH	chrI	13916683	Sfe I	CTRYAG	-TCCATACAGTAT	TTCTACAGCG	*	TTCTATCCATACAGTATCAGCG	SPLICE_SITE_ACCEPTOR	clec-111	gbrowse
HIGH	chrI	13916683	Tsp4C I	ACNGT	-TCCATACAGTAT	TCTACAGC	*	TCTATCCATACAGTATCAGC	SPLICE_SITE_ACCEPTOR	clec-111	gbrowse
MODERATE	chrI	44544	Alu I	AGCT	G	AAGGTCG	C	AAGCTCG	NON_SYNONYMOUS_CODING	Y74C9A.1	gbrowse
MODERATE	chrI	44544	Cac8 I	GCNNGC	G	GGAAGGTCGCG	C	GGAAGCTCGCG	NON_SYNONYMOUS_CODING	Y74C9A.1	gbrowse
MODERATE	chrI	44544	CviJ I	RGCY	G	AAGGTCG	C	AAGCTCG	NON_SYNONYMOUS_CODING	Y74C9A.1	gbrowse
MODERATE	chrI	54127	Mse I	TTAA	A	CAAATAA	T	CAATTAA	NON_SYNONYMOUS_CODING	pgs-1	gbrowse
MODERATE	chrI	54127	PshB I	ATTAAT	A	ATCAAATAATG	T	ATCAATTAATG	NON_SYNONYMOUS_CODING	pgs-1	gbrowse
MODERATE	chrI	54127	TspE I	AATT	A	CAAATAA	T	CAATTAA	NON_SYNONYMOUS_CODING	pgs-1	gbrowse
MODERATE	chrI	54251	Cla I	ATCGAT	G	AAATCGATTAT	T	AAATCTATTAT	NON_SYNONYMOUS_CODING	pgs-1	gbrowse
MODERATE	chrI	54251	Taq I	TCGA	G	ATCGATT	T	ATCTATT	NON_SYNONYMOUS_CODING	pgs-1	gbrowse
MODERATE	chrI	56678	Bsr I	ACTGG	G	TCCAGTAAA	A	TCCAATAAA	NON_SYNONYMOUS_CODING	Y48G1C.5	gbrowse
MODERATE	chrI	56678	Gsu I	CTGGAG	G	CTCCAGTAAAG	A	CTCCAATAAAG	NON_SYNONYMOUS_CODING	Y48G1C.5	gbrowse
MODERATE	chrI	56976	Cac8 I	GCNNGC	G	TATCAGCAGGC	A	TATCAACAGGC	NON_SYNONYMOUS_CODING	Y48G1C.5	gbrowse
MODERATE	chrI	57467	Bcc I	CCATC	C	ATTACCATC	A	ATTCACATC	NON_SYNONYMOUS_CODING	Y48G1C.5	gbrowse
MODERATE	chrI	61252	BseR I	GAGGAG	C	GCCTCCTCGAC	A	GCCTCATCGAC	NON_SYNONYMOUS_CODING	Y48G1C.5	gbrowse
MODERATE	chrI	61252	Mnl I	CCTC	C	CTCCTCG	A	CTCATCG	NON_SYNONYMOUS_CODING	Y48G1C.5	gbrowse
MODERATE	chrI	61278	BspG I	CTGGAC	C	CTGGACATCAA	T	CTGGATATCAA	NON_SYNONYMOUS_CODING	Y48G1C.5	gbrowse
MODERATE	chrI	61278	Eam1105 I	GACNNNNNGTC	C	AAAGACTGGACATCAAGTCGT	T	AAAGACTGGATATCAAGTCGT	NON_SYNONYMOUS_CODING	Y48G1C.5	gbrowse
MODERATE	chrI	61278	EcoR V	GATATC	C	CTGGACATCAA	T	CTGGATATCAA	NON_SYNONYMOUS_CODING	Y48G1C.5	gbrowse
MODERATE	chrI	85256	Apo I	RAATTY	T	AGAATTTCAAC	A	AGAATATCAAC	NON_SYNONYMOUS_CODING	Y48G1C.6	gbrowse
MODERATE	chrI	85256	TspE I	AATT	T	AATTTCA	A	AATATCA	NON_SYNONYMOUS_CODING	Y48G1C.6	gbrowse
MODERATE	chrI	85256	Xmn I	GAANNNNTTC	T	GAGAAGAATTTCAACCAGT	A	GAGAAGAATATCAACCAGT	NON_SYNONYMOUS_CODING	Y48G1C.6	gbrowse
MODERATE	chrI	89511	BspT104 I	TTCGAA	T	ATATTTGAAAT	C	ATATTCGAAAT	NON_SYNONYMOUS_CODING	Y48G1C.11	gbrowse
MODERATE	chrI	89511	Nsp V	TTCGAA	T	ATATTTGAAAT	C	ATATTCGAAAT	NON_SYNONYMOUS_CODING	Y48G1C.11	gbrowse
MODERATE	chrI	89511	Taq I	TCGA	T	ATTTGAA	C	ATTCGAA	NON_SYNONYMOUS_CODING	Y48G1C.11	gbrowse
MODERATE	chrI	107528	Afl III	ACRYGT	G	TTCGGGCACGT	A	TTCGGACACGT	NON_SYNONYMOUS_CODING	Y48G1C.8	gbrowse
MODERATE	chrI	107528	Bmg I	GKGCCC	G	TTCGGGCACGT	A	TTCGGACACGT	NON_SYNONYMOUS_CODING	Y48G1C.8	gbrowse
MODERATE	chrI	107528	Bsp1286 I	GDGCHC	G	TTCGGGCACGT	A	TTCGGACACGT	NON_SYNONYMOUS_CODING	Y48G1C.8	gbrowse
MODERATE	chrI	120615	Afa I	GTAC	G	GAGGTAC	C	GAGCTAC	NON_SYNONYMOUS_CODING	spe-8	gbrowse
MODERATE	chrI	120615	Alu I	AGCT	G	GAGGTAC	C	GAGCTAC	NON_SYNONYMOUS_CODING	spe-8	gbrowse
MODERATE	chrI	120615	Bae I	ACNNNNGTAYC	G	TGAGGTAGAGGTACCAGTGTT	C	TGAGGTAGAGCTACCAGTGTT	NON_SYNONYMOUS_CODING	spe-8	gbrowse
MODERATE	chrI	120615	BspT107 I	GGYRCC	G	TAGAGGTACCA	C	TAGAGCTACCA	NON_SYNONYMOUS_CODING	spe-8	gbrowse
MODERATE	chrI	120615	CviJ I	RGCY	G	GAGGTAC	C	GAGCTAC	NON_SYNONYMOUS_CODING	spe-8	gbrowse
MODERATE	chrI	120615	Kpn I	GGTACC	G	TAGAGGTACCA	C	TAGAGCTACCA	NON_SYNONYMOUS_CODING	spe-8	gbrowse
MODERATE	chrI	120615	Mnl I	CCTC	G	GAGGTAC	C	GAGCTAC	NON_SYNONYMOUS_CODING	spe-8	gbrowse
MODERATE	chrI	120615	Nla IV	GGNNCC	G	TAGAGGTACCA	C	TAGAGCTACCA	NON_SYNONYMOUS_CODING	spe-8	gbrowse
MODERATE	chrI	120615	StySJ I	GAGNNNNNNGTRC	G	GTTGAGGTAGAGGTACCAGTGTTCA	C	GTTGAGGTAGAGCTACCAGTGTTCA	NON_SYNONYMOUS_CODING	spe-8	gbrowse
MODERATE	chrI	136310	Acc II	CGCG	A	TCCACGT	G	TCCGCGT	NON_SYNONYMOUS_CODING	F53G12.4	gbrowse
MODERATE	chrI	136310	Aci I	CCGC	A	TCCACGT	G	TCCGCGT	NON_SYNONYMOUS_CODING	F53G12.4	gbrowse
MODERATE	chrI	136310	Hga I	GACGC	A	ATCCACGTC	G	ATCCGCGTC	NON_SYNONYMOUS_CODING	F53G12.4	gbrowse
MODERATE	chrI	136310	Mae II	ACGT	A	TCCACGT	G	TCCGCGT	NON_SYNONYMOUS_CODING	F53G12.4	gbrowse
MODERATE	chrI	142075	Fok I	GGATG	C	TCATCCCAC	G	TCATGCCAC	NON_SYNONYMOUS_CODING	duox-2	gbrowse
MODERATE	chrI	142075	Nla III	CATG	C	CATCCCA	G	CATGCCA	NON_SYNONYMOUS_CODING	duox-2	gbrowse
MODERATE	chrI	142075	RleA I	CCCACA	C	ATCATCCCACA	G	ATCATGCCACA	NON_SYNONYMOUS_CODING	duox-2	gbrowse
MODERATE	chrI	150985	Hinc II	GTYRAC	T	TACTGTCAACG	C	TACTGCCAACG	NON_SYNONYMOUS_CODING	bli-3	gbrowse
MODERATE	chrI	150985	Tsp4C I	ACNGT	T	ACTGTCAAC	C	ACTGCCAAC	NON_SYNONYMOUS_CODING	bli-3	gbrowse
MODERATE	chrI	160417	Bgl II	AGATCT	G	CGTTAGGATCT	A	CGTTAAGATCT	NON_SYNONYMOUS_CODING	ptr-11	gbrowse
MODERATE	chrI	160417	Bin I	GGATC	G	GTTAGGATC	A	GTTAAGATC	NON_SYNONYMOUS_CODING	ptr-11	gbrowse
MODERATE	chrI	160417	Mse I	TTAA	G	TTAGGAT	A	TTAAGAT	NON_SYNONYMOUS_CODING	ptr-11	gbrowse
MODERATE	chrI	175036	EcoT22 I	ATGCAT	G	AGAATGTGCAT	A	AGAATATGCAT	NON_SYNONYMOUS_CODING	F56C11.6	gbrowse
MODERATE	chrI	175036	StySJ I	GAGNNNNNNGTRC	G	CATGAGAAGAATGTGCATCAGATTG	A	CATGAGAAGAATATGCATCAGATTG	NON_SYNONYMOUS_CODING	F56C11.6	gbrowse
MODERATE	chrI	189916	Hinf I	GANTC	C	GAATCGACC	T	GAATTGACC	NON_SYNONYMOUS_CODING	K10E9.1	gbrowse
MODERATE	chrI	189916	Mcr I	CGRYCG	C	TGAATCGACCG	T	TGAATTGACCG	NON_SYNONYMOUS_CODING	K10E9.1	gbrowse
MODERATE	chrI	189916	Taq I	TCGA	C	AATCGAC	T	AATTGAC	NON_SYNONYMOUS_CODING	K10E9.1	gbrowse
MODERATE	chrI	189916	Tfi I	GAWTC	C	GAATCGACC	T	GAATTGACC	NON_SYNONYMOUS_CODING	K10E9.1	gbrowse
MODERATE	chrI	189916	TspE I	AATT	C	AATCGAC	T	AATTGAC	NON_SYNONYMOUS_CODING	K10E9.1	gbrowse
MODERATE	chrI	195031	EcoN I	CCTNNNNNAGG	A	CACCTCGACAAGGAATCGATT	T	CACCTCGACATGGAATCGATT	NON_SYNONYMOUS_CODING	K10E9.1	gbrowse
MODERATE	chrI	195031	Nla III	CATG	A	ACAAGGA	T	ACATGGA	NON_SYNONYMOUS_CODING	K10E9.1	gbrowse
MODERATE	chrI	197978	ApaL I	GTGCAC	C	GTGCACCGTAC	T	GTGCATCGTAC	NON_SYNONYMOUS_CODING	K10E9.1	gbrowse
MODERATE	chrI	197978	Bsp1286 I	GDGCHC	C	GTGCACCGTAC	T	GTGCATCGTAC	NON_SYNONYMOUS_CODING	K10E9.1	gbrowse
MODERATE	chrI	197978	HgiA I	GWGCWC	C	GTGCACCGTAC	T	GTGCATCGTAC	NON_SYNONYMOUS_CODING	K10E9.1	gbrowse
MODERATE	chrI	197978	SfaN I	GCATC	C	TGCACCGTA	T	TGCATCGTA	NON_SYNONYMOUS_CODING	K10E9.1	gbrowse
MODERATE	chrI	197978	Tsp4C I	ACNGT	C	TGCACCGTA	T	TGCATCGTA	NON_SYNONYMOUS_CODING	K10E9.1	gbrowse
MODERATE	chrI	218124	Acc II	CGCG	C	ACGCGAA	T	ACGTGAA	NON_SYNONYMOUS_CODING	Y48G1BL.1	gbrowse
MODERATE	chrI	218124	BsaA I	YACGTR	C	CCACGCGAACG	T	CCACGTGAACG	NON_SYNONYMOUS_CODING	Y48G1BL.1	gbrowse
MODERATE	chrI	218124	Mae II	ACGT	C	ACGCGAA	T	ACGTGAA	NON_SYNONYMOUS_CODING	Y48G1BL.1	gbrowse
MODERATE	chrI	218124	PmaC I	CACGTG	C	CCACGCGAACG	T	CCACGTGAACG	NON_SYNONYMOUS_CODING	Y48G1BL.1	gbrowse
MODERATE	chrI	231916	Afl III	ACRYGT	A	TGGTGACGTGT	G	TGGTGGCGTGT	NON_SYNONYMOUS_CODING	Y48G1BM.6	gbrowse
MODERATE	chrI	231916	Hph I	GGTGA	A	GGTGACGTG	G	GGTGGCGTG	NON_SYNONYMOUS_CODING	Y48G1BM.6	gbrowse
MODERATE	chrI	231916	Mae II	ACGT	A	GTGACGT	G	GTGGCGT	NON_SYNONYMOUS_CODING	Y48G1BM.6	gbrowse
MODERATE	chrI	231916	Mae III	GTNAC	A	GGTGACGTG	G	GGTGGCGTG	NON_SYNONYMOUS_CODING	Y48G1BM.6	gbrowse
MODERATE	chrI	231916	Tsp45 I	GTSAC	A	GGTGACGTG	G	GGTGGCGTG	NON_SYNONYMOUS_CODING	Y48G1BM.6	gbrowse
MODERATE	chrI	233628	Bcc I	CCATC	T	ACCATCGGG	C	ACCACCGGG	NON_SYNONYMOUS_CODING	Y48G1BM.6	gbrowse
MODERATE	chrI	233628	Bcn I	CCSGG	T	ACCATCGGG	C	ACCACCGGG	NON_SYNONYMOUS_CODING	Y48G1BM.6	gbrowse
MODERATE	chrI	233628	Hap II	CCGG	T	CCATCGG	C	CCACCGG	NON_SYNONYMOUS_CODING	Y48G1BM.6	gbrowse
MODERATE	chrI	233628	Msp I	CCGG	T	CCATCGG	C	CCACCGG	NON_SYNONYMOUS_CODING	Y48G1BM.6	gbrowse
MODERATE	chrI	233628	ScrF I	CCNGG	T	ACCATCGGG	C	ACCACCGGG	NON_SYNONYMOUS_CODING	Y48G1BM.6	gbrowse
MODERATE	chrI	235366	BsaB I	GATNNNNATC	C	GATTTGAATCGCATAGAAG	T	GATTTGAATTGCATAGAAG	NON_SYNONYMOUS_CODING	Y48G1BM.6	gbrowse
MODERATE	chrI	235366	CviR I	TGCA	C	AATCGCA	T	AATTGCA	NON_SYNONYMOUS_CODING	Y48G1BM.6	gbrowse
MODERATE	chrI	235366	Hinf I	GANTC	C	GAATCGCAT	T	GAATTGCAT	NON_SYNONYMOUS_CODING	Y48G1BM.6	gbrowse
MODERATE	chrI	235366	Tfi I	GAWTC	C	GAATCGCAT	T	GAATTGCAT	NON_SYNONYMOUS_CODING	Y48G1BM.6	gbrowse
MODERATE	chrI	235366	TspE I	AATT	C	AATCGCA	T	AATTGCA	NON_SYNONYMOUS_CODING	Y48G1BM.6	gbrowse
MODERATE	chrI	236328	Tth111 II	CAARCA	C	ATATTCAAACA	G	ATATTGAAACA	NON_SYNONYMOUS_CODING	Y48G1BM.6	gbrowse
MODERATE	chrI	239018	Acc II	CGCG	G	CGCGCAT	T	CGCTCAT	NON_SYNONYMOUS_CODING	Y48G1BM.7	gbrowse
MODERATE	chrI	239018	Hha I	GCGC	G	CGCGCAT	T	CGCTCAT	NON_SYNONYMOUS_CODING	Y48G1BM.7	gbrowse
MODERATE	chrI	257524	Mbo I	GATC	T	GATTTGT	C	GATCTGT	NON_SYNONYMOUS_CODING	Y48G1BR.1	gbrowse
MODERATE	chrI	257524	Sau3A I	GATC	T	GATTTGT	C	GATCTGT	NON_SYNONYMOUS_CODING	Y48G1BR.1	gbrowse
MODERATE	chrI	280420	Afa I	GTAC	G	TGTGCTC	A	TGTACTC	NON_SYNONYMOUS_CODING	C53D5.3	gbrowse
MODERATE	chrI	280420	Bsp1286 I	GDGCHC	G	GTTGTGCTCGA	A	GTTGTACTCGA	NON_SYNONYMOUS_CODING	C53D5.3	gbrowse
MODERATE	chrI	280420	HgiA I	GWGCWC	G	GTTGTGCTCGA	A	GTTGTACTCGA	NON_SYNONYMOUS_CODING	C53D5.3	gbrowse
MODERATE	chrI	280420	Tat I	WGTACW	G	GTTGTGCTCGA	A	GTTGTACTCGA	NON_SYNONYMOUS_CODING	C53D5.3	gbrowse
MODERATE	chrI	284480	CjeP I	CCANNNNNNNTC	G	TATTGATTATGGTATTTTGTGGA	A	TATTAATTATGATATTTTGTGGA	NON_SYNONYMOUS_CODING	C53D5.2	gbrowse
MODERATE	chrI	301234	Tsp4C I	ACNGT	C	ACTACCGTA	T	ACTATCGTA	NON_SYNONYMOUS_CODING	C53D5.1	gbrowse
MODERATE	chrI	323867	Bsb I	CAACAC	A	TGGGTATTGAT	G	TGGGTGTTGAT	NON_SYNONYMOUS_CODING	Y48G1A.4	gbrowse
MODERATE	chrI	352924	Mnl I	CCTC	A	CCCACCG	T	CCCTCCG	NON_SYNONYMOUS_CODING	Y48G1A.1	gbrowse
MODERATE	chrI	352957	TspE I	AATT	A	AAAATGA	T	AAATTGA	NON_SYNONYMOUS_CODING	Y48G1A.1	gbrowse
MODERATE	chrI	360613	Apo I	RAATTY	G	GAAATGTTTTG	T	GAAATTTTTTG	NON_SYNONYMOUS_CODING	R119.1	gbrowse
MODERATE	chrI	360613	TspE I	AATT	G	AATGTTT	T	AATTTTT	NON_SYNONYMOUS_CODING	R119.1	gbrowse
MODERATE	chrI	363564	Alu I	AGCT	A	GAGATCA	C	GAGCTCA	NON_SYNONYMOUS_CODING	R119.1	gbrowse
MODERATE	chrI	363564	Ban II	GRGCYC	A	GTGAGATCATC	C	GTGAGCTCATC	NON_SYNONYMOUS_CODING	R119.1	gbrowse
MODERATE	chrI	363564	Bsp1286 I	GDGCHC	A	GTGAGATCATC	C	GTGAGCTCATC	NON_SYNONYMOUS_CODING	R119.1	gbrowse
MODERATE	chrI	363564	CviJ I	RGCY	A	GAGATCA	C	GAGCTCA	NON_SYNONYMOUS_CODING	R119.1	gbrowse
MODERATE	chrI	363564	HgiA I	GWGCWC	A	GTGAGATCATC	C	GTGAGCTCATC	NON_SYNONYMOUS_CODING	R119.1	gbrowse
MODERATE	chrI	363564	Mbo I	GATC	A	GAGATCA	C	GAGCTCA	NON_SYNONYMOUS_CODING	R119.1	gbrowse
MODERATE	chrI	363564	Sac I	GAGCTC	A	GTGAGATCATC	C	GTGAGCTCATC	NON_SYNONYMOUS_CODING	R119.1	gbrowse
MODERATE	chrI	363564	Sau3A I	GATC	A	GAGATCA	C	GAGCTCA	NON_SYNONYMOUS_CODING	R119.1	gbrowse
MODERATE	chrI	363579	Taq I	TCGA	G	ATCGACA	C	ATCCACA	NON_SYNONYMOUS_CODING	R119.1	gbrowse
MODERATE	chrI	365853	Acc II	CGCG	G	ACGGGGA	C	ACGCGGA	NON_SYNONYMOUS_CODING	rnp-8	gbrowse
MODERATE	chrI	365853	Aci I	CCGC	G	ACGGGGA	C	ACGCGGA	NON_SYNONYMOUS_CODING	rnp-8	gbrowse
MODERATE	chrI	365853	BscG I	CCCGT	G	AACGGGGAT	C	AACGCGGAT	NON_SYNONYMOUS_CODING	rnp-8	gbrowse
MODERATE	chrI	366772	Hin4 I	GABNNNNNVTC	A	AATCGACACCAACAATTGCTC	G	AATCGACACCGACAATTGCTC	NON_SYNONYMOUS_CODING	rnp-8	gbrowse
MODERATE	chrI	370754	BsmA I	GTCTC	A	TCGGAGACG	C	TCGGCGACG	NON_SYNONYMOUS_CODING	R119.2	gbrowse
MODERATE	chrI	370754	Esp3 I	CGTCTC	A	CTCGGAGACGT	C	CTCGGCGACGT	NON_SYNONYMOUS_CODING	R119.2	gbrowse
MODERATE	chrI	378593	Acc I	GTMKAC	G	CGTCGGCATAG	A	CGTCGACATAG	NON_SYNONYMOUS_CODING	R119.3	gbrowse
MODERATE	chrI	378593	Hinc II	GTYRAC	G	CGTCGGCATAG	A	CGTCGACATAG	NON_SYNONYMOUS_CODING	R119.3	gbrowse
MODERATE	chrI	378593	Sal I	GTCGAC	G	CGTCGGCATAG	A	CGTCGACATAG	NON_SYNONYMOUS_CODING	R119.3	gbrowse
MODERATE	chrI	378593	Taq I	TCGA	G	TCGGCAT	A	TCGACAT	NON_SYNONYMOUS_CODING	R119.3	gbrowse
MODERATE	chrI	390374	Mbo II	GAAGA	A	CATCATCTG	T	CATCTTCTG	NON_SYNONYMOUS_CODING	R119.5	gbrowse
MODERATE	chrI	393112	Ksp632 I	CTCTTC	T	CTCTTTTGTAT	C	CTCTTCTGTAT	NON_SYNONYMOUS_CODING	R119.5	gbrowse
MODERATE	chrI	393112	Mbo II	GAAGA	T	TCTTTTGTA	C	TCTTCTGTA	NON_SYNONYMOUS_CODING	R119.5	gbrowse
MODERATE	chrI	393112	Xmn I	GAANNNNTTC	T	GAAACTCTTTTGTATCGGC	C	GAAACTCTTCTGTATCGGC	NON_SYNONYMOUS_CODING	R119.5	gbrowse
MODERATE	chrI	393505	Aat II	GACGTC	C	GGTGACGTCGC	T	GGTGATGTCGC	NON_SYNONYMOUS_CODING	R119.5	gbrowse
MODERATE	chrI	393505	Hin1 I	GRCGYC	C	GGTGACGTCGC	T	GGTGATGTCGC	NON_SYNONYMOUS_CODING	R119.5	gbrowse
MODERATE	chrI	393505	Mae II	ACGT	C	TGACGTC	T	TGATGTC	NON_SYNONYMOUS_CODING	R119.5	gbrowse
MODERATE	chrI	393505	Mae III	GTNAC	C	GTGACGTCG	T	GTGATGTCG	NON_SYNONYMOUS_CODING	R119.5	gbrowse
MODERATE	chrI	393505	Tsp45 I	GTSAC	C	GTGACGTCG	T	GTGATGTCG	NON_SYNONYMOUS_CODING	R119.5	gbrowse
MODERATE	chrI	399960	EcoR V	GATATC	T	GAAGATATCGA	A	GAAGAAATCGA	NON_SYNONYMOUS_CODING	Y50C1A.1	gbrowse
MODERATE	chrI	408666	Hph I	GGTGA	G	TTCTGGTGA	A	TTCTAGTGA	NON_SYNONYMOUS_CODING	Y50C1A.1	gbrowse
MODERATE	chrI	408666	Xsp I	CTAG	G	TCTGGTG	A	TCTAGTG	NON_SYNONYMOUS_CODING	Y50C1A.1	gbrowse
MODERATE	chrI	418551	Acc II	CGCG	G	TCCGCGT	A	TCCACGT	NON_SYNONYMOUS_CODING	Y50C1A.2	gbrowse
MODERATE	chrI	418551	Aci I	CCGC	G	TCCGCGT	A	TCCACGT	NON_SYNONYMOUS_CODING	Y50C1A.2	gbrowse
MODERATE	chrI	418551	Hga I	GACGC	G	TTCCGCGTC	A	TTCCACGTC	NON_SYNONYMOUS_CODING	Y50C1A.2	gbrowse
MODERATE	chrI	418551	Mae II	ACGT	G	TCCGCGT	A	TCCACGT	NON_SYNONYMOUS_CODING	Y50C1A.2	gbrowse
MODERATE	chrI	418614	Eco57 I	CTGAAG	T	CCTGATCGCGG	A	CCTGAAGGCGG	NON_SYNONYMOUS_CODING	Y50C1A.2	gbrowse
MODERATE	chrI	418614	Mbo I	GATC	T	TGATCGC	A	TGAAGGC	NON_SYNONYMOUS_CODING	Y50C1A.2	gbrowse
MODERATE	chrI	418614	Sau3A I	GATC	T	TGATCGC	A	TGAAGGC	NON_SYNONYMOUS_CODING	Y50C1A.2	gbrowse
MODERATE	chrI	418615	Acc II	CGCG	C	GATCGCG	G	GAAGGCG	NON_SYNONYMOUS_CODING	Y50C1A.2	gbrowse
MODERATE	chrI	418615	Eco57 I	CTGAAG	C	CTGATCGCGGA	G	CTGAAGGCGGA	NON_SYNONYMOUS_CODING	Y50C1A.2	gbrowse
MODERATE	chrI	418615	Eci I	TCCGCC	C	CTGATCGCGGA	G	CTGAAGGCGGA	NON_SYNONYMOUS_CODING	Y50C1A.2	gbrowse
MODERATE	chrI	418615	Mbo I	GATC	C	GATCGCG	G	GAAGGCG	NON_SYNONYMOUS_CODING	Y50C1A.2	gbrowse
MODERATE	chrI	418615	Sau3A I	GATC	C	GATCGCG	G	GAAGGCG	NON_SYNONYMOUS_CODING	Y50C1A.2	gbrowse
MODERATE	chrI	458333	Eco81 I	CCTNAGG	A	CCTCAGATTCTTC	G	CCTCAGGTTCTTC	NON_SYNONYMOUS_CODING	tol-1	gbrowse
MODERATE	chrI	458333	Hinf I	GANTC	A	TCAGATTCT	G	TCAGGTTCT	NON_SYNONYMOUS_CODING	tol-1	gbrowse
MODERATE	chrI	458333	Tfi I	GAWTC	A	TCAGATTCT	G	TCAGGTTCT	NON_SYNONYMOUS_CODING	tol-1	gbrowse
MODERATE	chrI	462550	BseR I	GAGGAG	A	CGAGGAGATGG	T	CGAGGTGATGG	NON_SYNONYMOUS_CODING	W04C9.4	gbrowse
MODERATE	chrI	462550	Hph I	GGTGA	A	GAGGAGATG	T	GAGGTGATG	NON_SYNONYMOUS_CODING	W04C9.4	gbrowse
MODERATE	chrI	496335	Acc I	GTMKAC	C	AACCGCCGACC	T	AACCGTCGACC	NON_SYNONYMOUS_CODING	Y65B4BL.3	gbrowse
MODERATE	chrI	496335	Aci I	CCGC	C	CCGCCGA	T	CCGTCGA	NON_SYNONYMOUS_CODING	Y65B4BL.3	gbrowse
MODERATE	chrI	496335	Hinc II	GTYRAC	C	AACCGCCGACC	T	AACCGTCGACC	NON_SYNONYMOUS_CODING	Y65B4BL.3	gbrowse
MODERATE	chrI	496335	Sal I	GTCGAC	C	AACCGCCGACC	T	AACCGTCGACC	NON_SYNONYMOUS_CODING	Y65B4BL.3	gbrowse
MODERATE	chrI	496335	Taq I	TCGA	C	CCGCCGA	T	CCGTCGA	NON_SYNONYMOUS_CODING	Y65B4BL.3	gbrowse
MODERATE	chrI	496335	Tsp4C I	ACNGT	C	ACCGCCGAC	T	ACCGTCGAC	NON_SYNONYMOUS_CODING	Y65B4BL.3	gbrowse
MODERATE	chrI	535850	Mnl I	CCTC	A	AAGAAGG	G	AAGGAGG	NON_SYNONYMOUS_CODING	Y65B4BR.5	gbrowse
MODERATE	chrI	555727	CjeP I	CCANNNNNNNTC	A	TCCAGTCGGCTACTTCAACTCTT	T	TCCAGTCGGCTTCTTCAACTCTT	NON_SYNONYMOUS_CODING	ptr-21	gbrowse
MODERATE	chrI	555727	Mbo II	GAAGA	A	GGCTACTTC	T	GGCTTCTTC	NON_SYNONYMOUS_CODING	ptr-21	gbrowse
MODERATE	chrI	562963	Hph I	GGTGA	G	ATTCGCCGA	A	ATTCACCGA	NON_SYNONYMOUS_CODING	Y65B4BR.1	gbrowse
MODERATE	chrI	565842	Mae II	ACGT	G	GACGTTT	A	GACATTT	NON_SYNONYMOUS_CODING	ceh-9	gbrowse
MODERATE	chrI	574364	BamH I	GGATCC	C	GGATCCAGCGT	T	GGATCTAGCGT	NON_SYNONYMOUS_CODING	grl-16	gbrowse
MODERATE	chrI	574364	Bin I	GGATC	C	GATCCAGCG	T	GATCTAGCG	NON_SYNONYMOUS_CODING	grl-16	gbrowse
MODERATE	chrI	574364	Nla IV	GGNNCC	C	GGATCCAGCGT	T	GGATCTAGCGT	NON_SYNONYMOUS_CODING	grl-16	gbrowse
MODERATE	chrI	574364	Xsp I	CTAG	C	ATCCAGC	T	ATCTAGC	NON_SYNONYMOUS_CODING	grl-16	gbrowse
MODERATE	chrI	574433	Afa I	GTAC	A	CGTACGA	G	CGTGCGA	NON_SYNONYMOUS_CODING	grl-16	gbrowse
MODERATE	chrI	574433	Cac8 I	GCNNGC	A	AGCGTACGAAG	G	AGCGTGCGAAG	NON_SYNONYMOUS_CODING	grl-16	gbrowse
MODERATE	chrI	574433	Spl I	CGTACG	A	AGCGTACGAAG	G	AGCGTGCGAAG	NON_SYNONYMOUS_CODING	grl-16	gbrowse
MODERATE	chrI	615918	BscG I	CCCGT	C	CTCCCGTCT	T	CTCCTGTCT	NON_SYNONYMOUS_CODING	F56A6.4	gbrowse
MODERATE	chrI	615918	Esp3 I	CGTCTC	C	TCTCCCGTCTC	T	TCTCCTGTCTC	NON_SYNONYMOUS_CODING	F56A6.4	gbrowse
MODERATE	chrI	621947	BseR I	GAGGAG	A	TTGGAAGAGAT	G	TTGGAGGAGAT	NON_SYNONYMOUS_CODING	Y65B4A.4	gbrowse
MODERATE	chrI	621947	Ksp632 I	CTCTTC	A	TTGGAAGAGAT	G	TTGGAGGAGAT	NON_SYNONYMOUS_CODING	Y65B4A.4	gbrowse
MODERATE	chrI	621947	Mbo II	GAAGA	A	TGGAAGAGA	G	TGGAGGAGA	NON_SYNONYMOUS_CODING	Y65B4A.4	gbrowse
MODERATE	chrI	621947	Mnl I	CCTC	A	GGAAGAG	G	GGAGGAG	NON_SYNONYMOUS_CODING	Y65B4A.4	gbrowse
MODERATE	chrI	624358	BseM II	CTSAG	G	ACACGGAGT	T	ACACTGAGT	NON_SYNONYMOUS_CODING	F56A6.4	gbrowse
MODERATE	chrI	624358	Dde I	CTNAG	G	ACACGGAGT	T	ACACTGAGT	NON_SYNONYMOUS_CODING	F56A6.4	gbrowse
MODERATE	chrI	624358	TspR I	CAGTG	G	ACACGGAGT	T	ACACTGAGT	NON_SYNONYMOUS_CODING	F56A6.4	gbrowse
MODERATE	chrI	627308	Aci I	CCGC	G	TTGGCGC	C	TTGCCGC	NON_SYNONYMOUS_CODING	F56A6.4	gbrowse
MODERATE	chrI	627308	BstX I	CCANNNNNNTGG	G	CCATGTTTTTGGCGCAGCTGGAA	C	CCATGTTTTTGCCGCAGCTGGAA	NON_SYNONYMOUS_CODING	F56A6.4	gbrowse
MODERATE	chrI	627308	Fnu4H I	GCNGC	G	TTTGGCGCA	C	TTTGCCGCA	NON_SYNONYMOUS_CODING	F56A6.4	gbrowse
MODERATE	chrI	627308	Hha I	GCGC	G	TTGGCGC	C	TTGCCGC	NON_SYNONYMOUS_CODING	F56A6.4	gbrowse
MODERATE	chrI	627308	Tau I	GCSGC	G	TTTGGCGCA	C	TTTGCCGCA	NON_SYNONYMOUS_CODING	F56A6.4	gbrowse
MODERATE	chrI	634727	Aci I	CCGC	A	TTGAGGG	C	TTGCGGG	NON_SYNONYMOUS_CODING	Y65B4A.6	gbrowse
MODERATE	chrI	634727	Fau I	CCCGC	A	ATTGAGGGG	C	ATTGCGGGG	NON_SYNONYMOUS_CODING	Y65B4A.6	gbrowse
MODERATE	chrI	634727	Mnl I	CCTC	A	TTGAGGG	C	TTGCGGG	NON_SYNONYMOUS_CODING	Y65B4A.6	gbrowse
MODERATE	chrI	634727	Mwo I	GCNNNNNNNGC	A	TTGAGAATTGAGGGGATGGCG	C	TTGAGAATTGCGGGGATGGCG	NON_SYNONYMOUS_CODING	Y65B4A.6	gbrowse
MODERATE	chrI	661428	BsaX I	ACNNNNNCTCC	C	AACACAATCGCTCCAAGCTTC	T	AACACAATCGTTCCAAGCTTC	NON_SYNONYMOUS_CODING	Y65B4A.8	gbrowse
MODERATE	chrI	663134	Bpu1102 I	GCTNAGC	C	GCCTTGCTGAGCA	T	GCCTTGTTGAGCA	NON_SYNONYMOUS_CODING	Y65B4A.8	gbrowse
MODERATE	chrI	663134	BseM II	CTSAG	C	CTTGCTGAG	T	CTTGTTGAG	NON_SYNONYMOUS_CODING	Y65B4A.8	gbrowse
MODERATE	chrI	663134	Dde I	CTNAG	C	CTTGCTGAG	T	CTTGTTGAG	NON_SYNONYMOUS_CODING	Y65B4A.8	gbrowse
MODERATE	chrI	664681	AlwN I	CAGNNNCTG	G	CGATCATCGGTACCTGC	A	CGATCATCAGTACCTGC	NON_SYNONYMOUS_CODING	Y65B4A.9	gbrowse
MODERATE	chrI	664681	BspT107 I	GGYRCC	G	TCATCGGTACC	A	TCATCAGTACC	NON_SYNONYMOUS_CODING	Y65B4A.9	gbrowse
MODERATE	chrI	664681	Kpn I	GGTACC	G	TCATCGGTACC	A	TCATCAGTACC	NON_SYNONYMOUS_CODING	Y65B4A.9	gbrowse
MODERATE	chrI	664681	Nla IV	GGNNCC	G	TCATCGGTACC	A	TCATCAGTACC	NON_SYNONYMOUS_CODING	Y65B4A.9	gbrowse
MODERATE	chrI	671952	BscG I	CCCGT	A	AAACAGGCG	G	AAACGGGCG	NON_SYNONYMOUS_CODING	Y18H1A.14	gbrowse
MODERATE	chrI	673089	Tsp4C I	ACNGT	C	ACTACAGTA	T	ACTATAGTA	NON_SYNONYMOUS_CODING	Y18H1A.14	gbrowse
MODERATE	chrI	674341	CjeP I	CCANNNNNNNTC	C	TAGGGTCCTGCCACGAATTATCA	A	TAGGGTCCTGCAACGAATTATCA	NON_SYNONYMOUS_CODING	Y18H1A.14	gbrowse
MODERATE	chrI	674341	CviR I	TGCA	C	TGCCACG	A	TGCAACG	NON_SYNONYMOUS_CODING	Y18H1A.14	gbrowse
MODERATE	chrI	683950	BscG I	CCCGT	C	TGACCCGTC	T	TGACTCGTC	NON_SYNONYMOUS_CODING	Y18H1A.10	gbrowse
MODERATE	chrI	683950	BsiY I	CCNNNNNNNGG	C	TATTATTGACCCGTCGTGTGG	T	TATTATTGACTCGTCGTGTGG	NON_SYNONYMOUS_CODING	Y18H1A.10	gbrowse
MODERATE	chrI	683950	Hinf I	GANTC	C	TGACCCGTC	T	TGACTCGTC	NON_SYNONYMOUS_CODING	Y18H1A.10	gbrowse
MODERATE	chrI	683950	Mly I	GACTC	C	TGACCCGTC	T	TGACTCGTC	NON_SYNONYMOUS_CODING	Y18H1A.10	gbrowse
MODERATE	chrI	683950	Ple I	GAGTC	C	TGACCCGTC	T	TGACTCGTC	NON_SYNONYMOUS_CODING	Y18H1A.10	gbrowse
MODERATE	chrI	683950	Sim I	GGGTC	C	TGACCCGTC	T	TGACTCGTC	NON_SYNONYMOUS_CODING	Y18H1A.10	gbrowse
MODERATE	chrI	685476	Acc I	GTMKAC	C	GTAGACAGTTG	T	GTAGATAGTTG	NON_SYNONYMOUS_CODING	Y18H1A.10	gbrowse
MODERATE	chrI	685476	PshA I	GACNNNNGTC	C	CCCAGTAGACAGTTGTCGA	T	CCCAGTAGATAGTTGTCGA	NON_SYNONYMOUS_CODING	Y18H1A.10	gbrowse
MODERATE	chrI	685476	Tsp4C I	ACNGT	C	TAGACAGTT	T	TAGATAGTT	NON_SYNONYMOUS_CODING	Y18H1A.10	gbrowse
MODERATE	chrI	686079	Bcc I	CCATC	C	CCATCGAAA	A	CCATAGAAA	NON_SYNONYMOUS_CODING	Y18H1A.10	gbrowse
MODERATE	chrI	686079	BsaB I	GATNNNNATC	C	GATTTCCATCGAAACATCC	A	GATTTCCATAGAAACATCC	NON_SYNONYMOUS_CODING	Y18H1A.10	gbrowse
MODERATE	chrI	686079	Taq I	TCGA	C	CATCGAA	A	CATAGAA	NON_SYNONYMOUS_CODING	Y18H1A.10	gbrowse
MODERATE	chrI	686385	BspT104 I	TTCGAA	G	TTCGAGAGCAT	A	TTCGAAAGCAT	NON_SYNONYMOUS_CODING	Y18H1A.10	gbrowse
MODERATE	chrI	686385	Nsp V	TTCGAA	G	TTCGAGAGCAT	A	TTCGAAAGCAT	NON_SYNONYMOUS_CODING	Y18H1A.10	gbrowse
MODERATE	chrI	689042	Bin I	GGATC	G	ACCTGGATC	C	ACCTCGATC	NON_SYNONYMOUS_CODING	Y18H1A.1	gbrowse
MODERATE	chrI	689042	Mnl I	CCTC	G	CCTGGAT	C	CCTCGAT	NON_SYNONYMOUS_CODING	Y18H1A.1	gbrowse
MODERATE	chrI	689042	Mva I	CCWGG	G	ACCTGGATC	C	ACCTCGATC	NON_SYNONYMOUS_CODING	Y18H1A.1	gbrowse
MODERATE	chrI	689042	ScrF I	CCNGG	G	ACCTGGATC	C	ACCTCGATC	NON_SYNONYMOUS_CODING	Y18H1A.1	gbrowse
MODERATE	chrI	689042	Taq I	TCGA	G	CCTGGAT	C	CCTCGAT	NON_SYNONYMOUS_CODING	Y18H1A.1	gbrowse
MODERATE	chrI	689159	Aci I	CCGC	G	TCCGCTG	A	TCCACTG	NON_SYNONYMOUS_CODING	Y18H1A.1	gbrowse
MODERATE	chrI	689159	Mwo I	GCNNNNNNNGC	G	TCTCATGTCCGCTGAAAACGC	A	TCTCATGTCCACTGAAAACGC	NON_SYNONYMOUS_CODING	Y18H1A.1	gbrowse
MODERATE	chrI	689159	NspB II	CMGCKG	G	TGTCCGCTGAA	A	TGTCCACTGAA	NON_SYNONYMOUS_CODING	Y18H1A.1	gbrowse
MODERATE	chrI	689159	TspR I	CAGTG	G	GTCCGCTGA	A	GTCCACTGA	NON_SYNONYMOUS_CODING	Y18H1A.1	gbrowse
MODERATE	chrI	689172	BseM II	CTSAG	C	GCGTCTCAG	T	GCGTTTCAG	NON_SYNONYMOUS_CODING	Y18H1A.1	gbrowse
MODERATE	chrI	689172	BsmA I	GTCTC	C	GCGTCTCAG	T	GCGTTTCAG	NON_SYNONYMOUS_CODING	Y18H1A.1	gbrowse
MODERATE	chrI	689172	Dde I	CTNAG	C	GCGTCTCAG	T	GCGTTTCAG	NON_SYNONYMOUS_CODING	Y18H1A.1	gbrowse
MODERATE	chrI	689172	Esp3 I	CGTCTC	C	CGCGTCTCAGC	T	CGCGTTTCAGC	NON_SYNONYMOUS_CODING	Y18H1A.1	gbrowse
MODERATE	chrI	689172	Hga I	GACGC	C	GCGTCTCAG	T	GCGTTTCAG	NON_SYNONYMOUS_CODING	Y18H1A.1	gbrowse
MODERATE	chrI	690450	CviJ I	RGCY	G	AAGGCTA	A	AAGACTA	NON_SYNONYMOUS_CODING	Y18H1A.1	gbrowse
MODERATE	chrI	690713	Bmg I	GKGCCC	T	AAGTATTGCCC	G	AAGTAGTGCCC	NON_SYNONYMOUS_CODING	Y18H1A.1	gbrowse
MODERATE	chrI	690713	Bsp1286 I	GDGCHC	T	AAGTATTGCCC	G	AAGTAGTGCCC	NON_SYNONYMOUS_CODING	Y18H1A.1	gbrowse
MODERATE	chrI	690755	Tsp4C I	ACNGT	T	GACTTTTAT	G	GACTGTTAT	NON_SYNONYMOUS_CODING	Y18H1A.1	gbrowse
MODERATE	chrI	691126	Mae III	GTNAC	A	GTGAAAAAA	C	GTGACAAAA	NON_SYNONYMOUS_CODING	Y18H1A.1	gbrowse
MODERATE	chrI	691126	Tsp45 I	GTSAC	A	GTGAAAAAA	C	GTGACAAAA	NON_SYNONYMOUS_CODING	Y18H1A.1	gbrowse
MODERATE	chrI	691247	Bcc I	CCATC	A	TGATAAGAC	G	TGATGGGAC	NON_SYNONYMOUS_CODING	Y18H1A.1	gbrowse
MODERATE	chrI	691247	EcoO109 I	RGGNCCY	A	TGTGATAAGACCT	G	TGTGATGGGACCT	NON_SYNONYMOUS_CODING	Y18H1A.1	gbrowse
MODERATE	chrI	691247	Fin I	GGGAC	A	TGATAAGAC	G	TGATGGGAC	NON_SYNONYMOUS_CODING	Y18H1A.1	gbrowse
MODERATE	chrI	691247	Nla IV	GGNNCC	A	GTGATAAGACC	G	GTGATGGGACC	NON_SYNONYMOUS_CODING	Y18H1A.1	gbrowse
MODERATE	chrI	691247	PpuM I	RGGWCCY	A	TGTGATAAGACCT	G	TGTGATGGGACCT	NON_SYNONYMOUS_CODING	Y18H1A.1	gbrowse
MODERATE	chrI	691248	Ava II	GGWCC	A	GATAAGACC	G	GATGGGACC	NON_SYNONYMOUS_CODING	Y18H1A.1	gbrowse
MODERATE	chrI	691248	Bcc I	CCATC	A	GATAAGACC	G	GATGGGACC	NON_SYNONYMOUS_CODING	Y18H1A.1	gbrowse
MODERATE	chrI	691248	BmgT120 I	GGNCC	A	GATAAGACC	G	GATGGGACC	NON_SYNONYMOUS_CODING	Y18H1A.1	gbrowse
MODERATE	chrI	691248	Cfr13 I	GGNCC	A	GATAAGACC	G	GATGGGACC	NON_SYNONYMOUS_CODING	Y18H1A.1	gbrowse
MODERATE	chrI	691248	EcoO109 I	RGGNCCY	A	GTGATAAGACCTG	G	GTGATGGGACCTG	NON_SYNONYMOUS_CODING	Y18H1A.1	gbrowse
MODERATE	chrI	691248	Fin I	GGGAC	A	GATAAGACC	G	GATGGGACC	NON_SYNONYMOUS_CODING	Y18H1A.1	gbrowse
MODERATE	chrI	691248	Nla IV	GGNNCC	A	TGATAAGACCT	G	TGATGGGACCT	NON_SYNONYMOUS_CODING	Y18H1A.1	gbrowse
MODERATE	chrI	691248	PpuM I	RGGWCCY	A	GTGATAAGACCTG	G	GTGATGGGACCTG	NON_SYNONYMOUS_CODING	Y18H1A.1	gbrowse
MODERATE	chrI	691248	VpaK11B I	GGWCC	A	GATAAGACC	G	GATGGGACC	NON_SYNONYMOUS_CODING	Y18H1A.1	gbrowse
MODERATE	chrI	759722	Bcc I	CCATC	C	ATGACCATC	T	ATGATCATC	NON_SYNONYMOUS_CODING	Y18H1A.8	gbrowse
MODERATE	chrI	759722	Fba I	TGATCA	C	CATGACCATCG	T	CATGATCATCG	NON_SYNONYMOUS_CODING	Y18H1A.8	gbrowse
MODERATE	chrI	759722	Mbo I	GATC	C	TGACCAT	T	TGATCAT	NON_SYNONYMOUS_CODING	Y18H1A.8	gbrowse
MODERATE	chrI	759722	PshA I	GACNNNNGTC	C	TATACATGACCATCGTCCA	T	TATACATGATCATCGTCCA	NON_SYNONYMOUS_CODING	Y18H1A.8	gbrowse
MODERATE	chrI	759722	Sau3A I	GATC	C	TGACCAT	T	TGATCAT	NON_SYNONYMOUS_CODING	Y18H1A.8	gbrowse
MODERATE	chrI	773717	Acc I	GTMKAC	A	CGTCTACGGAT	T	CGTCTTCGGAT	NON_SYNONYMOUS_CODING	T06A4.1	gbrowse
MODERATE	chrI	773717	Bbv II	GAAGAC	A	CGTCTACGGAT	T	CGTCTTCGGAT	NON_SYNONYMOUS_CODING	T06A4.1	gbrowse
MODERATE	chrI	773717	Mbo II	GAAGA	A	GTCTACGGA	T	GTCTTCGGA	NON_SYNONYMOUS_CODING	T06A4.1	gbrowse
MODERATE	chrI	819335	Afa I	GTAC	G	TCAGTAC	T	TCATTAC	NON_SYNONYMOUS_CODING	ZC123.3	gbrowse
MODERATE	chrI	819335	Sca I	AGTACT	G	ATTCAGTACTC	T	ATTCATTACTC	NON_SYNONYMOUS_CODING	ZC123.3	gbrowse
MODERATE	chrI	819335	Tat I	WGTACW	G	ATTCAGTACTC	T	ATTCATTACTC	NON_SYNONYMOUS_CODING	ZC123.3	gbrowse
MODERATE	chrI	821468	Mae III	GTNAC	A	AGTTACGAT	T	AGTTTCGAT	NON_SYNONYMOUS_CODING	ZC123.3	gbrowse
MODERATE	chrI	821468	Taq I	TCGA	A	GTTACGA	T	GTTTCGA	NON_SYNONYMOUS_CODING	ZC123.3	gbrowse
MODERATE	chrI	832674	Apo I	RAATTY	C	TGTGACATTTG	A	TGTGAAATTTG	NON_SYNONYMOUS_CODING	ZC123.3	gbrowse
MODERATE	chrI	832674	Mae III	GTNAC	C	GTGACATTT	A	GTGAAATTT	NON_SYNONYMOUS_CODING	ZC123.3	gbrowse
MODERATE	chrI	832674	TspE I	AATT	C	TGACATT	A	TGAAATT	NON_SYNONYMOUS_CODING	ZC123.3	gbrowse
MODERATE	chrI	832674	Tsp45 I	GTSAC	C	GTGACATTT	A	GTGAAATTT	NON_SYNONYMOUS_CODING	ZC123.3	gbrowse
MODERATE	chrI	839934	Alu I	AGCT	G	GGAGCTC	A	GGAACTC	NON_SYNONYMOUS_CODING	ZC123.1	gbrowse
MODERATE	chrI	839934	Ban II	GRGCYC	G	ACGGAGCTCCG	A	ACGGAACTCCG	NON_SYNONYMOUS_CODING	ZC123.1	gbrowse
MODERATE	chrI	839934	Bpl I	GAGNNNNNCTC	G	TCTGAACGGAGCTCCGCTCAA	A	TCTGAACGGAACTCCGCTCAA	NON_SYNONYMOUS_CODING	ZC123.1	gbrowse
MODERATE	chrI	839934	Bsp1286 I	GDGCHC	G	ACGGAGCTCCG	A	ACGGAACTCCG	NON_SYNONYMOUS_CODING	ZC123.1	gbrowse
MODERATE	chrI	839934	CviJ I	RGCY	G	GGAGCTC	A	GGAACTC	NON_SYNONYMOUS_CODING	ZC123.1	gbrowse
MODERATE	chrI	839934	HgiA I	GWGCWC	G	ACGGAGCTCCG	A	ACGGAACTCCG	NON_SYNONYMOUS_CODING	ZC123.1	gbrowse
MODERATE	chrI	839934	Hin4 I	GABNNNNNVTC	G	TCTGAACGGAGCTCCGCTCAA	A	TCTGAACGGAACTCCGCTCAA	NON_SYNONYMOUS_CODING	ZC123.1	gbrowse
MODERATE	chrI	839934	Sac I	GAGCTC	G	ACGGAGCTCCG	A	ACGGAACTCCG	NON_SYNONYMOUS_CODING	ZC123.1	gbrowse
MODERATE	chrI	881137	TspE I	AATT	T	CAATTCC	A	CAAATCC	NON_SYNONYMOUS_CODING	pde-6	gbrowse
MODERATE	chrI	881160	Ava I	CYCGRG	C	AACGACTCGAG	G	AACGAGTCGAG	NON_SYNONYMOUS_CODING	pde-6	gbrowse
MODERATE	chrI	881160	BmeT110 I	CYCGRG	C	AACGACTCGAG	G	AACGAGTCGAG	NON_SYNONYMOUS_CODING	pde-6	gbrowse
MODERATE	chrI	881160	Sml I	CTYRAG	C	AACGACTCGAG	G	AACGAGTCGAG	NON_SYNONYMOUS_CODING	pde-6	gbrowse
MODERATE	chrI	881160	Xho I	CTCGAG	C	AACGACTCGAG	G	AACGAGTCGAG	NON_SYNONYMOUS_CODING	pde-6	gbrowse
MODERATE	chrI	944133	Gsu I	CTGGAG	C	CTCCACTGGAA	G	CTCCAGTGGAA	NON_SYNONYMOUS_CODING	nas-30	gbrowse
MODERATE	chrI	1010598	Bin I	GGATC	A	GATGATCCT	C	GATGCTCCT	NON_SYNONYMOUS_CODING	C54G6.2	gbrowse
MODERATE	chrI	1010598	BseR I	GAGGAG	A	AGATGATCCTC	C	AGATGCTCCTC	NON_SYNONYMOUS_CODING	C54G6.2	gbrowse
MODERATE	chrI	1010598	Mbo I	GATC	A	ATGATCC	C	ATGCTCC	NON_SYNONYMOUS_CODING	C54G6.2	gbrowse
MODERATE	chrI	1010598	Sau3A I	GATC	A	ATGATCC	C	ATGCTCC	NON_SYNONYMOUS_CODING	C54G6.2	gbrowse
MODERATE	chrI	1010598	SfaN I	GCATC	A	GATGATCCT	C	GATGCTCCT	NON_SYNONYMOUS_CODING	C54G6.2	gbrowse
MODERATE	chrI	1011737	Apo I	RAATTY	T	GAGAATTTCCG	G	GAGAAGTTCCG	NON_SYNONYMOUS_CODING	C54G6.1	gbrowse
MODERATE	chrI	1011737	TspE I	AATT	T	GAATTTC	G	GAAGTTC	NON_SYNONYMOUS_CODING	C54G6.1	gbrowse
MODERATE	chrI	1062733	Bbv I	GCAGC	G	CAGGGCAGC	A	CAGGACAGC	NON_SYNONYMOUS_CODING	Y34D9A.2	gbrowse
MODERATE	chrI	1062733	Fnu4H I	GCNGC	G	CAGGGCAGC	A	CAGGACAGC	NON_SYNONYMOUS_CODING	Y34D9A.2	gbrowse
MODERATE	chrI	1062733	Tse I	GCWGC	G	CAGGGCAGC	A	CAGGACAGC	NON_SYNONYMOUS_CODING	Y34D9A.2	gbrowse
MODERATE	chrI	1108862	BseM II	CTSAG	A	CTCTAGAAT	G	CTCAGGAAT	NON_SYNONYMOUS_CODING	ZK993.2	gbrowse
MODERATE	chrI	1108862	Dde I	CTNAG	A	CTCTAGAAT	G	CTCAGGAAT	NON_SYNONYMOUS_CODING	ZK993.2	gbrowse
MODERATE	chrI	1108862	Eco81 I	CCTNAGG	A	TCCTCTAGAATTG	G	TCCTCAGGAATTG	NON_SYNONYMOUS_CODING	ZK993.2	gbrowse
MODERATE	chrI	1108862	Xba I	TCTAGA	A	CCTCTAGAATT	G	CCTCAGGAATT	NON_SYNONYMOUS_CODING	ZK993.2	gbrowse
MODERATE	chrI	1108862	Xsp I	CTAG	A	TCTAGAA	G	TCAGGAA	NON_SYNONYMOUS_CODING	ZK993.2	gbrowse
MODERATE	chrI	1108892	BamH I	GGATCC	G	CTGGAGCCTTA	T	CCGGATCCTTA	NON_SYNONYMOUS_CODING	ZK993.2	gbrowse
MODERATE	chrI	1108892	Bin I	GGATC	G	TGGAGCCTT	T	CGGATCCTT	NON_SYNONYMOUS_CODING	ZK993.2	gbrowse
MODERATE	chrI	1108892	CviJ I	RGCY	G	GGAGCCT	T	GGATCCT	NON_SYNONYMOUS_CODING	ZK993.2	gbrowse
MODERATE	chrI	1108892	Gsu I	CTGGAG	G	CTGGAGCCTTA	T	CCGGATCCTTA	NON_SYNONYMOUS_CODING	ZK993.2	gbrowse
MODERATE	chrI	1108892	Mbo I	GATC	G	GGAGCCT	T	GGATCCT	NON_SYNONYMOUS_CODING	ZK993.2	gbrowse
MODERATE	chrI	1108892	Mfl I	RGATCY	G	CTGGAGCCTTA	T	CCGGATCCTTA	NON_SYNONYMOUS_CODING	ZK993.2	gbrowse
MODERATE	chrI	1108892	Sau3A I	GATC	G	GGAGCCT	T	GGATCCT	NON_SYNONYMOUS_CODING	ZK993.2	gbrowse
MODERATE	chrI	1108944	Cac8 I	GCNNGC	G	GGCCAGCAACT	A	GGCCAACAACT	NON_SYNONYMOUS_CODING	ZK993.2	gbrowse
MODERATE	chrI	1108982	BsmA I	GTCTC	A	TGGAAACCA	G	TGGAGACCA	NON_SYNONYMOUS_CODING	ZK993.2	gbrowse
MODERATE	chrI	1108982	Eco31 I	GGTCTC	A	ATGGAAACCAT	G	ATGGAGACCAT	NON_SYNONYMOUS_CODING	ZK993.2	gbrowse
MODERATE	chrI	1108988	CviR I	TGCA	G	CATGCAG	T	CATTCGG	NON_SYNONYMOUS_CODING	ZK993.2	gbrowse
MODERATE	chrI	1108988	Nla III	CATG	G	CATGCAG	T	CATTCGG	NON_SYNONYMOUS_CODING	ZK993.2	gbrowse
MODERATE	chrI	1109060	Aci I	CCGC	A	GCGACAC	G	GCGGCAC	NON_SYNONYMOUS_CODING	ZK993.2	gbrowse
MODERATE	chrI	1109060	Afl III	ACRYGT	A	CCGCGACACGT	G	CCGCGGCACGT	NON_SYNONYMOUS_CODING	ZK993.2	gbrowse
MODERATE	chrI	1109060	Dsa I	CCRYGG	A	CCGCGACACGT	G	CCGCGGCACGT	NON_SYNONYMOUS_CODING	ZK993.2	gbrowse
MODERATE	chrI	1109060	Fnu4H I	GCNGC	A	CGCGACACG	G	CGCGGCACG	NON_SYNONYMOUS_CODING	ZK993.2	gbrowse
MODERATE	chrI	1109060	NspB II	CMGCKG	A	CCGCGACACGT	G	CCGCGGCACGT	NON_SYNONYMOUS_CODING	ZK993.2	gbrowse
MODERATE	chrI	1109060	Sac II	CCGCGG	A	CCGCGACACGT	G	CCGCGGCACGT	NON_SYNONYMOUS_CODING	ZK993.2	gbrowse
MODERATE	chrI	1109060	Sec I	CCNNGG	A	CCGCGACACGT	G	CCGCGGCACGT	NON_SYNONYMOUS_CODING	ZK993.2	gbrowse
MODERATE	chrI	1109060	Tau I	GCSGC	A	CGCGACACG	G	CGCGGCACG	NON_SYNONYMOUS_CODING	ZK993.2	gbrowse
MODERATE	chrI	1109092	Mnl I	CCTC	G	GGAGAGG	T	GGATAGG	NON_SYNONYMOUS_CODING	ZK993.2	gbrowse
MODERATE	chrI	1109119	Mbo II	GAAGA	C	TCTTCAAGC	G	TCTTGAAAG	NON_SYNONYMOUS_CODING	ZK993.2	gbrowse
MODERATE	chrI	1109119	Tth111 II	CAARCA	C	ATCTTCAAGCA	G	ATCTTGAAAGA	NON_SYNONYMOUS_CODING	ZK993.2	gbrowse
MODERATE	chrI	1109123	Mbo I	GATC	C	AAGCATC	G	AAAGATC	NON_SYNONYMOUS_CODING	ZK993.2	gbrowse
MODERATE	chrI	1109123	Sau3A I	GATC	C	AAGCATC	G	AAAGATC	NON_SYNONYMOUS_CODING	ZK993.2	gbrowse
MODERATE	chrI	1109123	SfaN I	GCATC	C	CAAGCATCA	G	GAAAGATCA	NON_SYNONYMOUS_CODING	ZK993.2	gbrowse
MODERATE	chrI	1109123	Tth111 II	CAARCA	C	TCAAGCATCAA	G	TGAAAGATCAG	NON_SYNONYMOUS_CODING	ZK993.2	gbrowse
MODERATE	chrI	1109783	Bsm I	GAATGC	A	ATTATAAATGC	G	ATTATGAATGC	NON_SYNONYMOUS_CODING	ZK993.2	gbrowse
MODERATE	chrI	1109798	Alu I	AGCT	T	AAATGCT	A	GAAAGCT	NON_SYNONYMOUS_CODING	ZK993.2	gbrowse
MODERATE	chrI	1109798	CviJ I	RGCY	T	AAATGCT	A	GAAAGCT	NON_SYNONYMOUS_CODING	ZK993.2	gbrowse
MODERATE	chrI	1109798	Hind III	AAGCTT	T	AAAAATGCTTT	A	AAGAAAGCTTT	NON_SYNONYMOUS_CODING	ZK993.2	gbrowse
MODERATE	chrI	1147302	Bcc I	CCATC	A	CCCCATCAT	T	CCCCTTCAT	NON_SYNONYMOUS_CODING	Y48G8AL.10	gbrowse
MODERATE	chrI	1149992	Bcc I	CCATC	G	AGCCGTCAT	A	AGCCATCAT	NON_SYNONYMOUS_CODING	Y48G8AL.10	gbrowse
MODERATE	chrI	1149992	Bcef I	ACGGC	G	AGCCGTCAT	A	AGCCATCAT	NON_SYNONYMOUS_CODING	Y48G8AL.10	gbrowse
MODERATE	chrI	1149992	BstX I	CCANNNNNNTGG	G	GCTGCTGAGCCGTCATCATGGCG	A	GCTGCTGAGCCATCATCATGGCG	NON_SYNONYMOUS_CODING	Y48G8AL.10	gbrowse
MODERATE	chrI	1149992	Msl I	CAYNNNNRTG	G	TGCTGAGCCGTCATCATGG	A	TGCTGAGCCATCATCATGG	NON_SYNONYMOUS_CODING	Y48G8AL.10	gbrowse
MODERATE	chrI	1150612	Apo I	RAATTY	A	TTTTTAAATTC	T	TTTTTTAATTC	NON_SYNONYMOUS_CODING	Y48G8AL.10	gbrowse
MODERATE	chrI	1150612	Dra I	TTTAAA	A	TTTTTAAATTC	T	TTTTTTAATTC	NON_SYNONYMOUS_CODING	Y48G8AL.10	gbrowse
MODERATE	chrI	1154278	Mse I	TTAA	T	AATTAAA	C	AATCAAA	NON_SYNONYMOUS_CODING	Y48G8AL.10	gbrowse
MODERATE	chrI	1154278	TspE I	AATT	T	AATTAAA	C	AATCAAA	NON_SYNONYMOUS_CODING	Y48G8AL.10	gbrowse
MODERATE	chrI	1154278	Tth111 II	CAARCA	T	ATAATTAAACA	C	ATAATCAAACA	NON_SYNONYMOUS_CODING	Y48G8AL.10	gbrowse
MODERATE	chrI	1170685	CviJ I	RGCY	A	AACAGCC	T	AACTGCC	NON_SYNONYMOUS_CODING	haf-6	gbrowse
MODERATE	chrI	1199052	Mnl I	CCTC	C	GGACGAT	G	GGAGGAT	NON_SYNONYMOUS_CODING	Y48G8AL.5	gbrowse
MODERATE	chrI	1247543	Aci I	CCGC	A	CAGACGG	G	CAGGCGG	NON_SYNONYMOUS_CODING	Y48G8AL.1	gbrowse
MODERATE	chrI	1247543	Eci I	TCCGCC	A	GTCAGACGGAA	G	GTCAGGCGGAA	NON_SYNONYMOUS_CODING	Y48G8AL.1	gbrowse
MODERATE	chrI	1326156	Mbo I	GATC	A	ATGATCG	G	ATGGTCG	NON_SYNONYMOUS_CODING	dapk-1	gbrowse
MODERATE	chrI	1326156	Sau3A I	GATC	A	ATGATCG	G	ATGGTCG	NON_SYNONYMOUS_CODING	dapk-1	gbrowse
MODERATE	chrI	1337070	Apo I	RAATTY	T	CGAAATTCCAG	A	CGAAAACCCAG	NON_SYNONYMOUS_CODING	K12C11.6	gbrowse
MODERATE	chrI	1337070	TspE I	AATT	T	AAATTCC	A	AAAACCC	NON_SYNONYMOUS_CODING	K12C11.6	gbrowse
MODERATE	chrI	1337071	Apo I	RAATTY	T	GAAATTCCAGG	C	GAAAACCCAGG	NON_SYNONYMOUS_CODING	K12C11.6	gbrowse
MODERATE	chrI	1337071	Sec I	CCNNGG	T	GAAATTCCAGG	C	GAAAACCCAGG	NON_SYNONYMOUS_CODING	K12C11.6	gbrowse
MODERATE	chrI	1337071	TspE I	AATT	T	AATTCCA	C	AAACCCA	NON_SYNONYMOUS_CODING	K12C11.6	gbrowse
MODERATE	chrI	1413027	Hinf I	GANTC	C	GAATCTAGT	A	GAATATAGT	NON_SYNONYMOUS_CODING	set-29	gbrowse
MODERATE	chrI	1413027	Tfi I	GAWTC	C	GAATCTAGT	A	GAATATAGT	NON_SYNONYMOUS_CODING	set-29	gbrowse
MODERATE	chrI	1413027	Xsp I	CTAG	C	AATCTAG	A	AATATAG	NON_SYNONYMOUS_CODING	set-29	gbrowse
MODERATE	chrI	1441689	Hinf I	GANTC	A	GATTATTTT	C	GATTCTTTT	NON_SYNONYMOUS_CODING	F37F2.2	gbrowse
MODERATE	chrI	1441689	Tfi I	GAWTC	A	GATTATTTT	C	GATTCTTTT	NON_SYNONYMOUS_CODING	F37F2.2	gbrowse
MODERATE	chrI	1441703	Apo I	RAATTY	A	GTAAAATTTGA	G	GTAAAGTTTGA	NON_SYNONYMOUS_CODING	F37F2.2	gbrowse
MODERATE	chrI	1441703	TspE I	AATT	A	AAAATTT	G	AAAGTTT	NON_SYNONYMOUS_CODING	F37F2.2	gbrowse
MODERATE	chrI	1447425	Mae III	GTNAC	A	CGTAACAAG	T	CGTATCAAG	NON_SYNONYMOUS_CODING	spe-15	gbrowse
MODERATE	chrI	1451224	TspE I	AATT	C	AATCGCT	T	AATTGCT	NON_SYNONYMOUS_CODING	gst-25	gbrowse
MODERATE	chrI	1466641	CjeP I	CCANNNNNNNTC	A	CGAAGAAATCGAACGAAGTTGGC	G	CGAAGAAATCGGACGAAGTTGGC	NON_SYNONYMOUS_CODING	F47G6.3	gbrowse
MODERATE	chrI	1466641	Taq I	TCGA	A	TCGAACG	G	TCGGACG	NON_SYNONYMOUS_CODING	F47G6.3	gbrowse
MODERATE	chrI	1498940	Alu I	AGCT	C	TAGCTAG	T	TAGTTAG	NON_SYNONYMOUS_CODING	Y92H12A.5	gbrowse
MODERATE	chrI	1498940	Bpu1102 I	GCTNAGC	C	GCTTAGCTAGGCA	T	GCTTAGTTAGGCA	NON_SYNONYMOUS_CODING	Y92H12A.5	gbrowse
MODERATE	chrI	1498940	CviJ I	RGCY	C	TAGCTAG	T	TAGTTAG	NON_SYNONYMOUS_CODING	Y92H12A.5	gbrowse
MODERATE	chrI	1498940	Xsp I	CTAG	C	TAGCTAG	T	TAGTTAG	NON_SYNONYMOUS_CODING	Y92H12A.5	gbrowse
MODERATE	chrI	1499003	BseR I	GAGGAG	G	TGCGAGGAGTA	T	TGCGATGAGTA	NON_SYNONYMOUS_CODING	Y92H12A.5	gbrowse
MODERATE	chrI	1499003	Mnl I	CCTC	G	CGAGGAG	T	CGATGAG	NON_SYNONYMOUS_CODING	Y92H12A.5	gbrowse
MODERATE	chrI	1499480	Hga I	GACGC	T	TTGGTGTCG	C	TTGGCGTCG	NON_SYNONYMOUS_CODING	Y92H12A.5	gbrowse
MODERATE	chrI	1499480	Hin1 I	GRCGYC	T	TTTGGTGTCGA	C	TTTGGCGTCGA	NON_SYNONYMOUS_CODING	Y92H12A.5	gbrowse
MODERATE	chrI	1502899	Mcr I	CGRYCG	C	GCAAACGATCG	T	GCAAATGATCG	NON_SYNONYMOUS_CODING	Y92H12A.5	gbrowse
MODERATE	chrI	1502899	Pvu I	CGATCG	C	GCAAACGATCG	T	GCAAATGATCG	NON_SYNONYMOUS_CODING	Y92H12A.5	gbrowse
MODERATE	chrI	1504565	Mse I	TTAA	C	GTGCTAA	T	GTGTTAA	NON_SYNONYMOUS_CODING	Y92H12A.5	gbrowse
MODERATE	chrI	1517731	Taq I	TCGA	C	GTTCGAC	T	GTTTGAC	NON_SYNONYMOUS_CODING	Y92H12A.4	gbrowse
MODERATE	chrI	1517731	Tth111 II	CAARCA	C	TTGTTCGACAC	T	TTGTTTGACAC	NON_SYNONYMOUS_CODING	Y92H12A.4	gbrowse
MODERATE	chrI	1518046	Apo I	RAATTY	G	GAATTGGGATC	T	GAATTTGGATC	NON_SYNONYMOUS_CODING	Y92H12A.4	gbrowse
MODERATE	chrI	1524355	BscG I	CCCGT	C	AAAACCCGT	G	AAAAGCCAT	NON_SYNONYMOUS_CODING	Y92H12A.4	gbrowse
MODERATE	chrI	1524355	CviJ I	RGCY	C	AAACCCG	G	AAAGCCA	NON_SYNONYMOUS_CODING	Y92H12A.4	gbrowse
MODERATE	chrI	1524358	BscG I	CCCGT	G	ACCCGTAAA	A	AGCCATAAA	NON_SYNONYMOUS_CODING	Y92H12A.4	gbrowse
MODERATE	chrI	1524358	Cje I	CCANNNNNNGT	G	GGAAAAACCCGTAAAAAGTTC	A	GGAAAAAGCCATAAAAAGTTC	NON_SYNONYMOUS_CODING	Y92H12A.4	gbrowse
MODERATE	chrI	1591019	Psp1406 I	AACGTT	A	TCAATAACGTT	G	TCAATGACGTT	NON_SYNONYMOUS_CODING	Y73E7A.3	gbrowse
MODERATE	chrI	1601019	Aci I	CCGC	T	CCGTCCA	C	CCGCCCA	NON_SYNONYMOUS_CODING	Y73E7A.5	gbrowse
MODERATE	chrI	1601019	BscG I	CCCGT	T	CCCGTCCAA	C	CCCGCCCAA	NON_SYNONYMOUS_CODING	Y73E7A.5	gbrowse
MODERATE	chrI	1601019	Cac8 I	GCNNGC	T	GCCCGTCCAAT	C	GCCCGCCCAAT	NON_SYNONYMOUS_CODING	Y73E7A.5	gbrowse
MODERATE	chrI	1601019	Fau I	CCCGC	T	CCCGTCCAA	C	CCCGCCCAA	NON_SYNONYMOUS_CODING	Y73E7A.5	gbrowse
MODERATE	chrI	1601967	Cac8 I	GCNNGC	G	TTCAGGCTCGC	A	TTCAGACTCGC	NON_SYNONYMOUS_CODING	Y73E7A.2	gbrowse
MODERATE	chrI	1601967	CviJ I	RGCY	G	CAGGCTC	A	CAGACTC	NON_SYNONYMOUS_CODING	Y73E7A.2	gbrowse
MODERATE	chrI	1601967	Eam1105 I	GACNNNNNGTC	G	AATGTTTCAGGCTCGCAGTCC	A	AATGTTTCAGACTCGCAGTCC	NON_SYNONYMOUS_CODING	Y73E7A.2	gbrowse
MODERATE	chrI	1601967	Hae IV	GAYNNNNNRTC	G	AATGTTTCAGGCTCGCAGTCC	A	AATGTTTCAGACTCGCAGTCC	NON_SYNONYMOUS_CODING	Y73E7A.2	gbrowse
MODERATE	chrI	1601967	Hinf I	GANTC	G	TCAGGCTCG	A	TCAGACTCG	NON_SYNONYMOUS_CODING	Y73E7A.2	gbrowse
MODERATE	chrI	1601967	Hin4 I	GABNNNNNVTC	G	AATGTTTCAGGCTCGCAGTCC	A	AATGTTTCAGACTCGCAGTCC	NON_SYNONYMOUS_CODING	Y73E7A.2	gbrowse
MODERATE	chrI	1601967	Mly I	GACTC	G	TCAGGCTCG	A	TCAGACTCG	NON_SYNONYMOUS_CODING	Y73E7A.2	gbrowse
MODERATE	chrI	1601967	Ple I	GAGTC	G	TCAGGCTCG	A	TCAGACTCG	NON_SYNONYMOUS_CODING	Y73E7A.2	gbrowse
MODERATE	chrI	1606467	Acc III	TCCGGA	T	TCCGGTATCCC	A	TCCGGAATCCC	NON_SYNONYMOUS_CODING	Y73E7A.2	gbrowse
MODERATE	chrI	1606467	Aor13H I	TCCGGA	T	TCCGGTATCCC	A	TCCGGAATCCC	NON_SYNONYMOUS_CODING	Y73E7A.2	gbrowse
MODERATE	chrI	1606467	Bci VI	GGATAC	T	TCCGGTATCCC	A	TCCGGAATCCC	NON_SYNONYMOUS_CODING	Y73E7A.2	gbrowse
MODERATE	chrI	1606467	Hinf I	GANTC	T	CCGGTATCC	A	CCGGAATCC	NON_SYNONYMOUS_CODING	Y73E7A.2	gbrowse
MODERATE	chrI	1606467	Tfi I	GAWTC	T	CCGGTATCC	A	CCGGAATCC	NON_SYNONYMOUS_CODING	Y73E7A.2	gbrowse
MODERATE	chrI	1637361	CviR I	TGCA	T	TTGTAAC	C	TTGCAAC	NON_SYNONYMOUS_CODING	Y73E7A.8	gbrowse
MODERATE	chrI	1637361	Mae III	GTNAC	T	TTTGTAACT	C	TTTGCAACT	NON_SYNONYMOUS_CODING	Y73E7A.8	gbrowse
MODERATE	chrI	1640197	BspT104 I	TTCGAA	G	TTTCGGAAAAT	A	TTTCGAAAAAT	NON_SYNONYMOUS_CODING	Y73E7A.8	gbrowse
MODERATE	chrI	1640197	Nsp V	TTCGAA	G	TTTCGGAAAAT	A	TTTCGAAAAAT	NON_SYNONYMOUS_CODING	Y73E7A.8	gbrowse
MODERATE	chrI	1640197	Taq I	TCGA	G	TCGGAAA	A	TCGAAAA	NON_SYNONYMOUS_CODING	Y73E7A.8	gbrowse
MODERATE	chrI	1640745	Apo I	RAATTY	T	AGAAATTCGAT	A	AGAAAATCGAT	NON_SYNONYMOUS_CODING	Y73E7A.8	gbrowse
MODERATE	chrI	1640745	Cla I	ATCGAT	T	AGAAATTCGAT	A	AGAAAATCGAT	NON_SYNONYMOUS_CODING	Y73E7A.8	gbrowse
MODERATE	chrI	1640745	TspE I	AATT	T	AAATTCG	A	AAAATCG	NON_SYNONYMOUS_CODING	Y73E7A.8	gbrowse
MODERATE	chrI	1642992	Ace III	CAGCTC	T	GATAGTGCTGT	A	GATAGAGCTGT	NON_SYNONYMOUS_CODING	Y73E7A.8	gbrowse
MODERATE	chrI	1642992	Alu I	AGCT	T	TAGTGCT	A	TAGAGCT	NON_SYNONYMOUS_CODING	Y73E7A.8	gbrowse
MODERATE	chrI	1642992	CviJ I	RGCY	T	TAGTGCT	A	TAGAGCT	NON_SYNONYMOUS_CODING	Y73E7A.8	gbrowse
MODERATE	chrI	1647223	Acc I	GTMKAC	G	GTCGAGGCGTT	C	GTCGACGCGTT	NON_SYNONYMOUS_CODING	mab-20	gbrowse
MODERATE	chrI	1647223	Acc II	CGCG	G	CGAGGCG	C	CGACGCG	NON_SYNONYMOUS_CODING	mab-20	gbrowse
MODERATE	chrI	1647223	Afl III	ACRYGT	G	GTCGAGGCGTT	C	GTCGACGCGTT	NON_SYNONYMOUS_CODING	mab-20	gbrowse
MODERATE	chrI	1647223	Hga I	GACGC	G	TCGAGGCGT	C	TCGACGCGT	NON_SYNONYMOUS_CODING	mab-20	gbrowse
MODERATE	chrI	1647223	Hinc II	GTYRAC	G	GTCGAGGCGTT	C	GTCGACGCGTT	NON_SYNONYMOUS_CODING	mab-20	gbrowse
MODERATE	chrI	1647223	Mlu I	ACGCGT	G	GTCGAGGCGTT	C	GTCGACGCGTT	NON_SYNONYMOUS_CODING	mab-20	gbrowse
MODERATE	chrI	1647223	Mnl I	CCTC	G	CGAGGCG	C	CGACGCG	NON_SYNONYMOUS_CODING	mab-20	gbrowse
MODERATE	chrI	1647223	Sal I	GTCGAC	G	GTCGAGGCGTT	C	GTCGACGCGTT	NON_SYNONYMOUS_CODING	mab-20	gbrowse
MODERATE	chrI	1655900	Bin I	GGATC	T	GGTGTGATC	G	GGTGGGATC	NON_SYNONYMOUS_CODING	pqn-88	gbrowse
MODERATE	chrI	1661042	CviJ I	RGCY	A	CGGACTG	G	CGGGCTG	NON_SYNONYMOUS_CODING	Y71G12B.33	gbrowse
MODERATE	chrI	1663290	Hin4 I	GABNNNNNVTC	G	CTAACAAAAGGGCGATCATCG	A	CTAACAAAAGAGCGATCATCG	NON_SYNONYMOUS_CODING	Y71G12B.33	gbrowse
MODERATE	chrI	1668667	BstX I	CCANNNNNNTGG	A	CCATTCATTTGAACGATAACGGA	G	CCATTCATTTGGACGATAACGGA	NON_SYNONYMOUS_CODING	Y71G12B.17	gbrowse
MODERATE	chrI	1673172	Mnl I	CCTC	C	CGTCCTC	T	CGTTCTC	NON_SYNONYMOUS_CODING	Y71G12B.35	gbrowse
MODERATE	chrI	1715279	CjeP I	CCANNNNNNNTC	A	GGAACACCCACAACGTCTGATCT	C	GGAACACCCACCACGTCTGATCT	NON_SYNONYMOUS_CODING	atg-5	gbrowse
MODERATE	chrI	1715279	RleA I	CCCACA	A	CCCACAACGTC	C	CCCACCACGTC	NON_SYNONYMOUS_CODING	atg-5	gbrowse
MODERATE	chrI	1736529	TspE I	AATT	G	CAAGTTG	A	CAAATTG	NON_SYNONYMOUS_CODING	Y71G12B.11	gbrowse
MODERATE	chrI	1759005	Ban II	GRGCYC	T	GAGCTTCAGAA	C	GAGCTCCAGAA	NON_SYNONYMOUS_CODING	lin-65	gbrowse
MODERATE	chrI	1759005	Bsp1286 I	GDGCHC	T	GAGCTTCAGAA	C	GAGCTCCAGAA	NON_SYNONYMOUS_CODING	lin-65	gbrowse
MODERATE	chrI	1759005	Eco57 I	CTGAAG	T	GAGCTTCAGAA	C	GAGCTCCAGAA	NON_SYNONYMOUS_CODING	lin-65	gbrowse
MODERATE	chrI	1759005	Gsu I	CTGGAG	T	GAGCTTCAGAA	C	GAGCTCCAGAA	NON_SYNONYMOUS_CODING	lin-65	gbrowse
MODERATE	chrI	1759005	HgiA I	GWGCWC	T	GAGCTTCAGAA	C	GAGCTCCAGAA	NON_SYNONYMOUS_CODING	lin-65	gbrowse
MODERATE	chrI	1759005	Sac I	GAGCTC	T	GAGCTTCAGAA	C	GAGCTCCAGAA	NON_SYNONYMOUS_CODING	lin-65	gbrowse
MODERATE	chrI	1801169	Bsb I	CAACAC	G	CCCGTGTTGCT	A	CCCGTATTGCT	NON_SYNONYMOUS_CODING	Y71G12B.5	gbrowse
MODERATE	chrI	1801395	BsmA I	GTCTC	T	TGTATTCTC	G	TGTAGTCTC	NON_SYNONYMOUS_CODING	Y71G12B.5	gbrowse
MODERATE	chrI	1801611	BspG I	CTGGAC	C	GTCCACACTTC	G	GTCCAGACTTC	NON_SYNONYMOUS_CODING	Y71G12B.5	gbrowse
MODERATE	chrI	1803997	Aci I	CCGC	T	TGCTGGT	G	TGCGGGT	NON_SYNONYMOUS_CODING	Y71G12B.5	gbrowse
MODERATE	chrI	1803997	Fau I	CCCGC	T	ATGCTGGTC	G	ATGCGGGTC	NON_SYNONYMOUS_CODING	Y71G12B.5	gbrowse
MODERATE	chrI	1803997	Sim I	GGGTC	T	ATGCTGGTC	G	ATGCGGGTC	NON_SYNONYMOUS_CODING	Y71G12B.5	gbrowse
MODERATE	chrI	1806399	Afl III	ACRYGT	+ACA	TACATACAATACA	*	TACATGTACA	CODON_CHANGE_PLUS_CODON_INSERTION	Y71G12B.5	gbrowse
MODERATE	chrI	1806399	BspLU11 I	ACATGT	+ACA	TACATACAATACA	*	TACATGTACA	CODON_CHANGE_PLUS_CODON_INSERTION	Y71G12B.5	gbrowse
MODERATE	chrI	1806399	Bsp1407 I	TGTACA	+ACA	TACATACAATACA	*	TACATGTACA	CODON_CHANGE_PLUS_CODON_INSERTION	Y71G12B.5	gbrowse
MODERATE	chrI	1806399	Nla III	CATG	+ACA	CATACAATA	*	CATGTA	CODON_CHANGE_PLUS_CODON_INSERTION	Y71G12B.5	gbrowse
MODERATE	chrI	1806399	Nsp I	RCATGY	+ACA	TACATACAATACA	*	TACATGTACA	CODON_CHANGE_PLUS_CODON_INSERTION	Y71G12B.5	gbrowse
MODERATE	chrI	1806399	Tat I	WGTACW	+ACA	TACATACAATACA	*	TACATGTACA	CODON_CHANGE_PLUS_CODON_INSERTION	Y71G12B.5	gbrowse
MODERATE	chrI	1813002	Aci I	CCGC	T	GATTCGC	C	GATCCGC	NON_SYNONYMOUS_CODING	Y71G12B.3	gbrowse
MODERATE	chrI	1813002	Bin I	GGATC	T	TGATTCGCT	C	TGATCCGCT	NON_SYNONYMOUS_CODING	Y71G12B.3	gbrowse
MODERATE	chrI	1813002	Hinf I	GANTC	T	TGATTCGCT	C	TGATCCGCT	NON_SYNONYMOUS_CODING	Y71G12B.3	gbrowse
MODERATE	chrI	1813002	Mbo I	GATC	T	GATTCGC	C	GATCCGC	NON_SYNONYMOUS_CODING	Y71G12B.3	gbrowse
MODERATE	chrI	1813002	NspB II	CMGCKG	T	ATGATTCGCTG	C	ATGATCCGCTG	NON_SYNONYMOUS_CODING	Y71G12B.3	gbrowse
MODERATE	chrI	1813002	Sau3A I	GATC	T	GATTCGC	C	GATCCGC	NON_SYNONYMOUS_CODING	Y71G12B.3	gbrowse
MODERATE	chrI	1813002	Tfi I	GAWTC	T	TGATTCGCT	C	TGATCCGCT	NON_SYNONYMOUS_CODING	Y71G12B.3	gbrowse
MODERATE	chrI	1849024	Fok I	GGATG	A	CGGAAGAAG	T	CGGATGAAG	NON_SYNONYMOUS_CODING	tag-96	gbrowse
MODERATE	chrI	1849024	Mbo II	GAAGA	A	CGGAAGAAG	T	CGGATGAAG	NON_SYNONYMOUS_CODING	tag-96	gbrowse
MODERATE	chrI	1850251	Ava II	GGWCC	G	TGGAGCATG	C	TGGACCATG	NON_SYNONYMOUS_CODING	tag-96	gbrowse
MODERATE	chrI	1850251	BmgT120 I	GGNCC	G	TGGAGCATG	C	TGGACCATG	NON_SYNONYMOUS_CODING	tag-96	gbrowse
MODERATE	chrI	1850251	Cfr13 I	GGNCC	G	TGGAGCATG	C	TGGACCATG	NON_SYNONYMOUS_CODING	tag-96	gbrowse
MODERATE	chrI	1850251	Dsa I	CCRYGG	G	TTGGAGCATGG	C	TTGGACCATGG	NON_SYNONYMOUS_CODING	tag-96	gbrowse
MODERATE	chrI	1850251	EcoT14 I	CCWWGG	G	TTGGAGCATGG	C	TTGGACCATGG	NON_SYNONYMOUS_CODING	tag-96	gbrowse
MODERATE	chrI	1850251	Nco I	CCATGG	G	TTGGAGCATGG	C	TTGGACCATGG	NON_SYNONYMOUS_CODING	tag-96	gbrowse
MODERATE	chrI	1850251	Sec I	CCNNGG	G	TTGGAGCATGG	C	TTGGACCATGG	NON_SYNONYMOUS_CODING	tag-96	gbrowse
MODERATE	chrI	1850251	VpaK11B I	GGWCC	G	TGGAGCATG	C	TGGACCATG	NON_SYNONYMOUS_CODING	tag-96	gbrowse
MODERATE	chrI	1852233	Hinf I	GANTC	A	GAATAAGGG	C	GAATCTGTG	NON_SYNONYMOUS_CODING	M01D7.9	gbrowse
MODERATE	chrI	1852233	Tfi I	GAWTC	A	GAATAAGGG	C	GAATCTGTG	NON_SYNONYMOUS_CODING	M01D7.9	gbrowse
MODERATE	chrI	1910351	Aci I	CCGC	G	GCGGATA	A	GCGAATA	NON_SYNONYMOUS_CODING	Y71G12A.2	gbrowse
MODERATE	chrI	1910351	Eci I	TCCGCC	G	GGGCGGATAAT	A	GGGCGAATAAT	NON_SYNONYMOUS_CODING	Y71G12A.2	gbrowse
MODERATE	chrI	1924516	Tsp4C I	ACNGT	A	TAGAAAGTT	C	TAGACAGTT	NON_SYNONYMOUS_CODING	hex-4	gbrowse
MODERATE	chrI	1955370	Afl III	ACRYGT	A	TGCACATGTAT	T	TGCACTTGTAT	NON_SYNONYMOUS_CODING	Y51F10.10	gbrowse
MODERATE	chrI	1955370	BspLU11 I	ACATGT	A	TGCACATGTAT	T	TGCACTTGTAT	NON_SYNONYMOUS_CODING	Y51F10.10	gbrowse
MODERATE	chrI	1955370	Nla III	CATG	A	CACATGT	T	CACTTGT	NON_SYNONYMOUS_CODING	Y51F10.10	gbrowse
MODERATE	chrI	1955370	Nsp I	RCATGY	A	TGCACATGTAT	T	TGCACTTGTAT	NON_SYNONYMOUS_CODING	Y51F10.10	gbrowse
MODERATE	chrI	1972722	Afl III	ACRYGT	G	ACGTGGTAATC	T	ACGTGTTAATC	NON_SYNONYMOUS_CODING	Y51F10.3	gbrowse
MODERATE	chrI	1972722	Mse I	TTAA	G	GTGGTAA	T	GTGTTAA	NON_SYNONYMOUS_CODING	Y51F10.3	gbrowse
MODERATE	chrI	1981606	Apo I	RAATTY	A	CGCGAATTTCG	T	CGCGATTTTCG	NON_SYNONYMOUS_CODING	Y51F10.2	gbrowse
MODERATE	chrI	1981606	TspE I	AATT	A	CGAATTT	T	CGATTTT	NON_SYNONYMOUS_CODING	Y51F10.2	gbrowse
MODERATE	chrI	1988857	Apo I	RAATTY	T	ATGAATTTCTC	C	ATGAACTTCTC	NON_SYNONYMOUS_CODING	gap-3	gbrowse
MODERATE	chrI	1988857	TspE I	AATT	T	GAATTTC	C	GAACTTC	NON_SYNONYMOUS_CODING	gap-3	gbrowse
MODERATE	chrI	2033303	Afl III	ACRYGT	A	GGACAACGTGT	G	GGACAGCGTGT	NON_SYNONYMOUS_CODING	Y20F4.2	gbrowse
MODERATE	chrI	2033303	Mae II	ACGT	A	ACAACGT	G	ACAGCGT	NON_SYNONYMOUS_CODING	Y20F4.2	gbrowse
MODERATE	chrI	2035719	Acc I	GTMKAC	G	GGTCGGCGGTT	A	GGTCGACGGTT	NON_SYNONYMOUS_CODING	Y20F4.4	gbrowse
MODERATE	chrI	2035719	Aci I	CCGC	G	TCGGCGG	A	TCGACGG	NON_SYNONYMOUS_CODING	Y20F4.4	gbrowse
MODERATE	chrI	2035719	Eam1105 I	GACNNNNNGTC	G	GTGGAGGTCGGCGGTTCGTCT	A	GTGGAGGTCGACGGTTCGTCT	NON_SYNONYMOUS_CODING	Y20F4.4	gbrowse
MODERATE	chrI	2035719	Hae IV	GAYNNNNNRTC	G	GTGGAGGTCGGCGGTTCGTCT	A	GTGGAGGTCGACGGTTCGTCT	NON_SYNONYMOUS_CODING	Y20F4.4	gbrowse
MODERATE	chrI	2035719	Hinc II	GTYRAC	G	GGTCGGCGGTT	A	GGTCGACGGTT	NON_SYNONYMOUS_CODING	Y20F4.4	gbrowse
MODERATE	chrI	2035719	Hin4 I	GABNNNNNVTC	G	GTGGAGGTCGGCGGTTCGTCT	A	GTGGAGGTCGACGGTTCGTCT	NON_SYNONYMOUS_CODING	Y20F4.4	gbrowse
MODERATE	chrI	2035719	Sal I	GTCGAC	G	GGTCGGCGGTT	A	GGTCGACGGTT	NON_SYNONYMOUS_CODING	Y20F4.4	gbrowse
MODERATE	chrI	2035719	Taq I	TCGA	G	TCGGCGG	A	TCGACGG	NON_SYNONYMOUS_CODING	Y20F4.4	gbrowse
MODERATE	chrI	2035719	Tsp4C I	ACNGT	G	GTCGGCGGT	A	GTCGACGGT	NON_SYNONYMOUS_CODING	Y20F4.4	gbrowse
MODERATE	chrI	2035860	TspE I	AATT	C	TAACTTT	T	TAATTTT	NON_SYNONYMOUS_CODING	Y20F4.4	gbrowse
MODERATE	chrI	2042254	TspE I	AATT	T	AATTCTG	G	AATGCTG	NON_SYNONYMOUS_CODING	Y20F4.4	gbrowse
MODERATE	chrI	2042310	Alu I	AGCT	G	ATAGCTG	A	ATAACTG	NON_SYNONYMOUS_CODING	Y20F4.4	gbrowse
MODERATE	chrI	2042310	Bsr I	ACTGG	G	AATAGCTGG	A	AATAACTGG	NON_SYNONYMOUS_CODING	Y20F4.4	gbrowse
MODERATE	chrI	2042310	Cje I	CCANNNNNNGT	G	AGGCGGAATAGCTGGTGGTGG	A	AGGCGGAATAACTGGTGGTGG	NON_SYNONYMOUS_CODING	Y20F4.4	gbrowse
MODERATE	chrI	2042310	CviJ I	RGCY	G	ATAGCTG	A	ATAACTG	NON_SYNONYMOUS_CODING	Y20F4.4	gbrowse
MODERATE	chrI	2053141	Hinf I	GANTC	T	ATGGTATCA	A	ATGGAATCA	NON_SYNONYMOUS_CODING	Y20F4.5	gbrowse
MODERATE	chrI	2053141	Tfi I	GAWTC	T	ATGGTATCA	A	ATGGAATCA	NON_SYNONYMOUS_CODING	Y20F4.5	gbrowse
MODERATE	chrI	2068739	Mbo II	GAAGA	C	TGAACAAAG	G	TGAAGAAAG	NON_SYNONYMOUS_CODING	arl-13	gbrowse
MODERATE	chrI	2068794	Bsp1286 I	GDGCHC	C	TCAGACCACGC	G	TCAGAGCACGC	NON_SYNONYMOUS_CODING	arl-13	gbrowse
MODERATE	chrI	2068794	Cac8 I	GCNNGC	C	TCAGACCACGC	G	TCAGAGCACGC	NON_SYNONYMOUS_CODING	arl-13	gbrowse
MODERATE	chrI	2068794	HgiA I	GWGCWC	C	TCAGACCACGC	G	TCAGAGCACGC	NON_SYNONYMOUS_CODING	arl-13	gbrowse
MODERATE	chrI	2068794	StyLT I	CAGAG	C	CAGACCACG	G	CAGAGCACG	NON_SYNONYMOUS_CODING	arl-13	gbrowse
MODERATE	chrI	2082934	Bet I	WCCGGW	G	ACGTGGCCGGA	A	ACGTGACCGGA	NON_SYNONYMOUS_CODING	Y37E3.11	gbrowse
MODERATE	chrI	2082934	CviJ I	RGCY	G	GTGGCCG	A	GTGACCG	NON_SYNONYMOUS_CODING	Y37E3.11	gbrowse
MODERATE	chrI	2082934	Eae I	YGGCCR	G	ACGTGGCCGGA	A	ACGTGACCGGA	NON_SYNONYMOUS_CODING	Y37E3.11	gbrowse
MODERATE	chrI	2082934	Gdi II	YGGCCG	G	ACGTGGCCGGA	A	ACGTGACCGGA	NON_SYNONYMOUS_CODING	Y37E3.11	gbrowse
MODERATE	chrI	2082934	Hae III	GGCC	G	GTGGCCG	A	GTGACCG	NON_SYNONYMOUS_CODING	Y37E3.11	gbrowse
MODERATE	chrI	2082934	Mae III	GTNAC	G	CGTGGCCGG	A	CGTGACCGG	NON_SYNONYMOUS_CODING	Y37E3.11	gbrowse
MODERATE	chrI	2082934	Tsp45 I	GTSAC	G	CGTGGCCGG	A	CGTGACCGG	NON_SYNONYMOUS_CODING	Y37E3.11	gbrowse
MODERATE	chrI	2090530	BsmA I	GTCTC	C	GAGACTAGT	T	GAGATTAGT	NON_SYNONYMOUS_CODING	Y37E3.13	gbrowse
MODERATE	chrI	2090530	Spe I	ACTAGT	C	AGAGACTAGTC	T	AGAGATTAGTC	NON_SYNONYMOUS_CODING	Y37E3.13	gbrowse
MODERATE	chrI	2090530	Xsp I	CTAG	C	AGACTAG	T	AGATTAG	NON_SYNONYMOUS_CODING	Y37E3.13	gbrowse
MODERATE	chrI	2164099	Apo I	RAATTY	G	AAAAGGATTTT	A	AAAAAAATTTT	NON_SYNONYMOUS_CODING	afd-1	gbrowse
MODERATE	chrI	2164099	TspE I	AATT	G	AAGGATT	A	AAAAATT	NON_SYNONYMOUS_CODING	afd-1	gbrowse
MODERATE	chrI	2228539	Hph I	GGTGA	A	CTTCACCTT	G	CTTCGCCTT	NON_SYNONYMOUS_CODING	gcy-17	gbrowse
MODERATE	chrI	2234128	Tat I	WGTACW	C	CTGAGCGTACT	T	CTGAGTGTACT	NON_SYNONYMOUS_CODING	dct-9	gbrowse
MODERATE	chrI	2238409	BsaX I	ACNNNNNCTCC	G	CAAAGCACTGGCGATTGCTCC	A	CAAAGCACTGACGATTGCTCC	NON_SYNONYMOUS_CODING	W03F11.4	gbrowse
MODERATE	chrI	2238409	Bsr I	ACTGG	G	ACTGGCGAT	A	ACTGACGAT	NON_SYNONYMOUS_CODING	W03F11.4	gbrowse
MODERATE	chrI	2238409	BstX I	CCANNNNNNTGG	G	CCAAAGCACTGGCGATTGCTCCG	A	CCAAAGCACTGACGATTGCTCCG	NON_SYNONYMOUS_CODING	W03F11.4	gbrowse
MODERATE	chrI	2238409	Hin4 I	GABNNNNNVTC	G	CAAAGCACTGGCGATTGCTCC	A	CAAAGCACTGACGATTGCTCC	NON_SYNONYMOUS_CODING	W03F11.4	gbrowse
MODERATE	chrI	2238877	BspT104 I	TTCGAA	C	ACTTTCGAAGA	T	ACTTTTGAAGA	NON_SYNONYMOUS_CODING	W03F11.4	gbrowse
MODERATE	chrI	2238877	Nsp V	TTCGAA	C	ACTTTCGAAGA	T	ACTTTTGAAGA	NON_SYNONYMOUS_CODING	W03F11.4	gbrowse
MODERATE	chrI	2238877	Taq I	TCGA	C	TTTCGAA	T	TTTTGAA	NON_SYNONYMOUS_CODING	W03F11.4	gbrowse
MODERATE	chrI	2254098	Bsi I	CTCGTG	C	CAATTCACGAG	T	CAATTTACGAG	NON_SYNONYMOUS_CODING	F12B6.2	gbrowse
MODERATE	chrI	2258966	Apo I	RAATTY	T	TGTGATTTCCC	A	TGTGAATTCCC	NON_SYNONYMOUS_CODING	abt-2	gbrowse
MODERATE	chrI	2258966	EcoR I	GAATTC	T	TGTGATTTCCC	A	TGTGAATTCCC	NON_SYNONYMOUS_CODING	abt-2	gbrowse
MODERATE	chrI	2258966	TspE I	AATT	T	TGATTTC	A	TGAATTC	NON_SYNONYMOUS_CODING	abt-2	gbrowse
MODERATE	chrI	2261477	BsaX I	ACNNNNNCTCC	C	GGAGCCGTGGCATTCGCCAGT	T	GGAGCCGTGGTATTCGCCAGT	NON_SYNONYMOUS_CODING	abt-2	gbrowse
MODERATE	chrI	2261477	Bsm I	GAATGC	C	CGTGGCATTCG	T	CGTGGTATTCG	NON_SYNONYMOUS_CODING	abt-2	gbrowse
MODERATE	chrI	2281690	CviJ I	RGCY	A	GTGACTG	G	GTGGCTG	NON_SYNONYMOUS_CODING	cdk-7	gbrowse
MODERATE	chrI	2281690	Mae III	GTNAC	A	TGTGACTGT	G	TGTGGCTGT	NON_SYNONYMOUS_CODING	cdk-7	gbrowse
MODERATE	chrI	2281690	Tsp4C I	ACNGT	A	TGTGACTGT	G	TGTGGCTGT	NON_SYNONYMOUS_CODING	cdk-7	gbrowse
MODERATE	chrI	2281690	Tsp45 I	GTSAC	A	TGTGACTGT	G	TGTGGCTGT	NON_SYNONYMOUS_CODING	cdk-7	gbrowse
MODERATE	chrI	2296281	Bcn I	CCSGG	T	ATCGTCCGG	C	ATCGCCCGG	NON_SYNONYMOUS_CODING	Y39G10AR.11	gbrowse
MODERATE	chrI	2296281	ScrF I	CCNGG	T	ATCGTCCGG	C	ATCGCCCGG	NON_SYNONYMOUS_CODING	Y39G10AR.11	gbrowse
MODERATE	chrI	2296427	Hinf I	GANTC	A	TGATACGGA	T	TGATTCGGA	NON_SYNONYMOUS_CODING	Y39G10AR.11	gbrowse
MODERATE	chrI	2296427	Tfi I	GAWTC	A	TGATACGGA	T	TGATTCGGA	NON_SYNONYMOUS_CODING	Y39G10AR.11	gbrowse
MODERATE	chrI	2301275	Aci I	CCGC	G	AGCGGAA	A	AGCAGAA	NON_SYNONYMOUS_CODING	epg-2	gbrowse
MODERATE	chrI	2301275	Tth111 II	CAARCA	G	CAAGCGGAATG	A	CAAGCAGAATG	NON_SYNONYMOUS_CODING	epg-2	gbrowse
MODERATE	chrI	2301713	Apo I	RAATTY	C	CAAAACTTTGA	T	CAAAATTTTGA	NON_SYNONYMOUS_CODING	epg-2	gbrowse
MODERATE	chrI	2301713	TspE I	AATT	C	AAACTTT	T	AAATTTT	NON_SYNONYMOUS_CODING	epg-2	gbrowse
MODERATE	chrI	2305691	Mun I	CAATTG	G	CAATTGGAATC	A	CAATTAGAATC	NON_SYNONYMOUS_CODING	icp-1	gbrowse
MODERATE	chrI	2310941	Cac8 I	GCNNGC	C	GCTCGCCGATG	T	GCTCGTCGATG	NON_SYNONYMOUS_CODING	Y39G10AR.21	gbrowse
MODERATE	chrI	2310941	Taq I	TCGA	C	TCGCCGA	T	TCGTCGA	NON_SYNONYMOUS_CODING	Y39G10AR.21	gbrowse
MODERATE	chrI	2316587	Nla III	CATG	C	CACCATG	T	CACTATG	NON_SYNONYMOUS_CODING	Y39G10AR.7	gbrowse
MODERATE	chrI	2325369	Fba I	TGATCA	T	ACGCTTATCAA	G	ACGCTGATCAA	NON_SYNONYMOUS_CODING	Y39G10AR.15	gbrowse
MODERATE	chrI	2325369	Mbo I	GATC	T	GCTTATC	G	GCTGATC	NON_SYNONYMOUS_CODING	Y39G10AR.15	gbrowse
MODERATE	chrI	2325369	Sau3A I	GATC	T	GCTTATC	G	GCTGATC	NON_SYNONYMOUS_CODING	Y39G10AR.15	gbrowse
MODERATE	chrI	2328133	Hin4 I	GABNNNNNVTC	T	CTGATATATATTCGATTTGCT	C	TTGATATATACTCGATTTGCT	NON_SYNONYMOUS_CODING	srbc-64	gbrowse
MODERATE	chrI	2328984	Fok I	GGATG	G	GGATGTGTC	T	GGATTTGTC	NON_SYNONYMOUS_CODING	srbc-64	gbrowse
MODERATE	chrI	2329377	Mly I	GACTC	G	AGGAGTCAG	A	AGGAATCAG	NON_SYNONYMOUS_CODING	srbc-64	gbrowse
MODERATE	chrI	2329377	Ple I	GAGTC	G	AGGAGTCAG	A	AGGAATCAG	NON_SYNONYMOUS_CODING	srbc-64	gbrowse
MODERATE	chrI	2329377	Tfi I	GAWTC	G	AGGAGTCAG	A	AGGAATCAG	NON_SYNONYMOUS_CODING	srbc-64	gbrowse
MODERATE	chrI	2329992	CviR I	TGCA	G	TTTGCAA	T	TTTTCAA	NON_SYNONYMOUS_CODING	srbc-64	gbrowse
MODERATE	chrI	2330085	Apo I	RAATTY	C	TTTGCCAATTT	A	TTTGCAAATTT	NON_SYNONYMOUS_CODING	srbc-64	gbrowse
MODERATE	chrI	2330085	CviR I	TGCA	C	TGCCAAT	A	TGCAAAT	NON_SYNONYMOUS_CODING	srbc-64	gbrowse
MODERATE	chrI	2330116	Bsm I	GAATGC	C	GAATGCTATTG	G	GAATGGTATTG	NON_SYNONYMOUS_CODING	srbc-64	gbrowse
MODERATE	chrI	2331086	Cje I	CCANNNNNNGT	T	TCCGGTTGAATGACGGCTGGC	C	TCCGGTTGAACGACGGCTGGC	NON_SYNONYMOUS_CODING	Y39G10AR.16	gbrowse
MODERATE	chrI	2333780	BscG I	CCCGT	C	CGTCCCCGT	T	CGTCTCCGT	NON_SYNONYMOUS_CODING	ugt-31	gbrowse
MODERATE	chrI	2333780	BsmA I	GTCTC	C	CGTCCCCGT	T	CGTCTCCGT	NON_SYNONYMOUS_CODING	ugt-31	gbrowse
MODERATE	chrI	2333780	Esp3 I	CGTCTC	C	TCGTCCCCGTT	T	TCGTCTCCGTT	NON_SYNONYMOUS_CODING	ugt-31	gbrowse
MODERATE	chrI	2333780	Fin I	GGGAC	C	CGTCCCCGT	T	CGTCTCCGT	NON_SYNONYMOUS_CODING	ugt-31	gbrowse
MODERATE	chrI	2333909	Apo I	RAATTY	C	CAAATCATAGC	T	CAAATTTCAGC	NON_SYNONYMOUS_CODING	ugt-31	gbrowse
MODERATE	chrI	2333909	TspE I	AATT	C	AATCATA	T	AATTTCA	NON_SYNONYMOUS_CODING	ugt-31	gbrowse
MODERATE	chrI	2333910	Apo I	RAATTY	A	AAATCATAGCC	T	AAATTTCAGCC	NON_SYNONYMOUS_CODING	ugt-31	gbrowse
MODERATE	chrI	2333919	EcoT14 I	CCWWGG	G	CCAAGGTGACG	A	CCAAGATGACG	NON_SYNONYMOUS_CODING	ugt-31	gbrowse
MODERATE	chrI	2333919	Hph I	GGTGA	G	CAAGGTGAC	A	CAAGATGAC	NON_SYNONYMOUS_CODING	ugt-31	gbrowse
MODERATE	chrI	2333919	Mae III	GTNAC	G	CAAGGTGAC	A	CAAGATGAC	NON_SYNONYMOUS_CODING	ugt-31	gbrowse
MODERATE	chrI	2333919	Sec I	CCNNGG	G	CCAAGGTGACG	A	CCAAGATGACG	NON_SYNONYMOUS_CODING	ugt-31	gbrowse
MODERATE	chrI	2333919	Tsp45 I	GTSAC	G	CAAGGTGAC	A	CAAGATGAC	NON_SYNONYMOUS_CODING	ugt-31	gbrowse
MODERATE	chrI	2334231	BspT104 I	TTCGAA	G	TTTTCGAAAAA	A	TTTTCAAAAAA	NON_SYNONYMOUS_CODING	ugt-31	gbrowse
MODERATE	chrI	2334231	Nsp V	TTCGAA	G	TTTTCGAAAAA	A	TTTTCAAAAAA	NON_SYNONYMOUS_CODING	ugt-31	gbrowse
MODERATE	chrI	2334231	Taq I	TCGA	G	TTCGAAA	A	TTCAAAA	NON_SYNONYMOUS_CODING	ugt-31	gbrowse
MODERATE	chrI	2334719	Apo I	RAATTY	A	GAAATACGGGA	T	GAAATTCGGGA	NON_SYNONYMOUS_CODING	ugt-31	gbrowse
MODERATE	chrI	2334719	BscG I	CCCGT	A	AAATACGGG	T	AAATTCGGG	NON_SYNONYMOUS_CODING	ugt-31	gbrowse
MODERATE	chrI	2334719	TspE I	AATT	A	AATACGG	T	AATTCGG	NON_SYNONYMOUS_CODING	ugt-31	gbrowse
MODERATE	chrI	2335512	CviJ I	RGCY	G	TAGGCCA	T	TGGTTCA	NON_SYNONYMOUS_CODING	ugt-31	gbrowse
MODERATE	chrI	2335512	Drd II	GAACCA	G	TTTAGGCCAAT	T	TCTGGTTCAAT	NON_SYNONYMOUS_CODING	ugt-31	gbrowse
MODERATE	chrI	2335512	Hae I	WGGCCW	G	TTTAGGCCAAT	T	TCTGGTTCAAT	NON_SYNONYMOUS_CODING	ugt-31	gbrowse
MODERATE	chrI	2335512	Hae III	GGCC	G	TAGGCCA	T	TGGTTCA	NON_SYNONYMOUS_CODING	ugt-31	gbrowse
MODERATE	chrI	2335533	BspG I	CTGGAC	C	CTGGACAGATC	G	CTGGAGAGATC	NON_SYNONYMOUS_CODING	ugt-31	gbrowse
MODERATE	chrI	2335533	Gsu I	CTGGAG	C	CTGGACAGATC	G	CTGGAGAGATC	NON_SYNONYMOUS_CODING	ugt-31	gbrowse
MODERATE	chrI	2335698	Ksp632 I	CTCTTC	G	GGAAAGAAGAG	A	GGAGAAAAGAG	NON_SYNONYMOUS_CODING	ugt-31	gbrowse
MODERATE	chrI	2335698	Mbo II	GAAGA	G	GAAAGAAGA	A	GAGAAAAGA	NON_SYNONYMOUS_CODING	ugt-31	gbrowse
MODERATE	chrI	2335761	Bcc I	CCATC	G	GAAAGATGG	A	GAAAAATGG	NON_SYNONYMOUS_CODING	ugt-31	gbrowse
MODERATE	chrI	2335761	BsiY I	CCNNNNNNNGG	G	ATGCCCGAAAGATGGCGGTGA	A	ATGCCGGAAAAATGGCGGTGA	NON_SYNONYMOUS_CODING	ugt-31	gbrowse
MODERATE	chrI	2337210	TspE I	AATT	C	CGTCATT	A	CGCAATT	NON_SYNONYMOUS_CODING	ugt-31	gbrowse
MODERATE	chrI	2337222	Mae III	GTNAC	A	AAATATAAC	G	AAATGTAAC	NON_SYNONYMOUS_CODING	ugt-31	gbrowse
MODERATE	chrI	2337259	Bcc I	CCATC	A	TTGAAATGG	G	TTGAGATGG	NON_SYNONYMOUS_CODING	ugt-31	gbrowse
MODERATE	chrI	2337259	Bce83 I	CTTGAG	A	CTTGAAATGGG	G	CTTGAGATGGG	NON_SYNONYMOUS_CODING	ugt-31	gbrowse
MODERATE	chrI	2337259	Sml I	CTYRAG	A	CTTGAAATGGG	G	CTTGAGATGGG	NON_SYNONYMOUS_CODING	ugt-31	gbrowse
MODERATE	chrI	2337340	CviR I	TGCA	G	GTGGATT	C	GTGCATT	NON_SYNONYMOUS_CODING	ugt-31	gbrowse
MODERATE	chrI	2337405	Bsp24 I	GACNNNNNNTGG	G	AACCATCAATTGTCGTCCCGATT	A	AACCATCGATTATTGTCCCGATT	NON_SYNONYMOUS_CODING	ugt-31	gbrowse
MODERATE	chrI	2337405	Cje I	CCANNNNNNGT	G	ACCATCAATTGTCGTCCCGAT	A	ACCATCGATTATTGTCCCGAT	NON_SYNONYMOUS_CODING	ugt-31	gbrowse
MODERATE	chrI	2337405	CjeP I	CCANNNNNNNTC	G	AACCATCAATTGTCGTCCCGATT	A	AACCATCGATTATTGTCCCGATT	NON_SYNONYMOUS_CODING	ugt-31	gbrowse
MODERATE	chrI	2337405	Mun I	CAATTG	G	CAATTGTCGTC	A	CGATTATTGTC	NON_SYNONYMOUS_CODING	ugt-31	gbrowse
MODERATE	chrI	2337498	Aci I	CCGC	T	AGTTCGG	G	AATGCGG	NON_SYNONYMOUS_CODING	ugt-31	gbrowse
MODERATE	chrI	2337527	Ssp I	AATATT	T	GGAAATATTGT	A	GGAAAAATTGT	NON_SYNONYMOUS_CODING	ugt-31	gbrowse
MODERATE	chrI	2337527	TspE I	AATT	T	AAATATT	A	AAAAATT	NON_SYNONYMOUS_CODING	ugt-31	gbrowse
MODERATE	chrI	2369250	CviR I	TGCA	G	TTTGCAA	A	TTTACAA	NON_SYNONYMOUS_CODING	nekl-1	gbrowse
MODERATE	chrI	2381148	Xmn I	GAANNNNTTC	G	CTTTATACGGACTAATTCC	A	CTTTATACGAACTAATTCC	NON_SYNONYMOUS_CODING	sydn-1	gbrowse
MODERATE	chrI	2381291	Aci I	CCGC	G	TCGGCGG	A	TCGACGG	NON_SYNONYMOUS_CODING	sydn-1	gbrowse
MODERATE	chrI	2381291	Bcef I	ACGGC	G	ATCGGCGGC	A	ATCGACGGC	NON_SYNONYMOUS_CODING	sydn-1	gbrowse
MODERATE	chrI	2381291	Fnu4H I	GCNGC	G	ATCGGCGGC	A	ATCGACGGC	NON_SYNONYMOUS_CODING	sydn-1	gbrowse
MODERATE	chrI	2381291	Taq I	TCGA	G	TCGGCGG	A	TCGACGG	NON_SYNONYMOUS_CODING	sydn-1	gbrowse
MODERATE	chrI	2381291	Tau I	GCSGC	G	ATCGGCGGC	A	ATCGACGGC	NON_SYNONYMOUS_CODING	sydn-1	gbrowse
MODERATE	chrI	2388357	Mse I	TTAA	G	TATGAAC	T	TATTAAC	NON_SYNONYMOUS_CODING	Y39G10AR.18	gbrowse
MODERATE	chrI	2419839	TspE I	AATT	T	GAATTGC	C	GAACTGC	NON_SYNONYMOUS_CODING	F23C8.5	gbrowse
MODERATE	chrI	2431461	Tth111 II	CAARCA	A	ACAAGAATAAT	C	ACAAGCATAAT	NON_SYNONYMOUS_CODING	F23C8.8	gbrowse
MODERATE	chrI	2439655	CviR I	TGCA	G	GTTGCAC	A	GTTACAC	NON_SYNONYMOUS_CODING	F23C8.3	gbrowse
MODERATE	chrI	2439655	Mae III	GTNAC	G	AGTTGCACG	A	AGTTACACG	NON_SYNONYMOUS_CODING	F23C8.3	gbrowse
MODERATE	chrI	2439690	BsiY I	CCNNNNNNNGG	G	TCCTGGCAAGGGAGAATATTA	A	TCCTGGCAAGAGAGAATATTA	NON_SYNONYMOUS_CODING	F23C8.3	gbrowse
MODERATE	chrI	2473366	Aci I	CCGC	T	CCATCGC	C	CCACCGC	NON_SYNONYMOUS_CODING	abtm-1	gbrowse
MODERATE	chrI	2473366	Bcc I	CCATC	T	TCCATCGCT	C	TCCACCGCT	NON_SYNONYMOUS_CODING	abtm-1	gbrowse
MODERATE	chrI	2475585	Mse I	TTAA	G	TGTGAAG	T	TGTTAAG	NON_SYNONYMOUS_CODING	abtm-1	gbrowse
MODERATE	chrI	2478706	Cla I	ATCGAT	A	AAATCAATCGG	G	AAATCGATCGG	NON_SYNONYMOUS_CODING	abtm-1	gbrowse
MODERATE	chrI	2478706	Mbo I	GATC	A	ATCAATC	G	ATCGATC	NON_SYNONYMOUS_CODING	abtm-1	gbrowse
MODERATE	chrI	2478706	Mcr I	CGRYCG	A	AAATCAATCGG	G	AAATCGATCGG	NON_SYNONYMOUS_CODING	abtm-1	gbrowse
MODERATE	chrI	2478706	Pvu I	CGATCG	A	AAATCAATCGG	G	AAATCGATCGG	NON_SYNONYMOUS_CODING	abtm-1	gbrowse
MODERATE	chrI	2478706	Sau3A I	GATC	A	ATCAATC	G	ATCGATC	NON_SYNONYMOUS_CODING	abtm-1	gbrowse
MODERATE	chrI	2478706	Taq I	TCGA	A	ATCAATC	G	ATCGATC	NON_SYNONYMOUS_CODING	abtm-1	gbrowse
MODERATE	chrI	2485348	Acc II	CGCG	T	ACGTGTT	C	ACGCGTT	NON_SYNONYMOUS_CODING	abtm-1	gbrowse
MODERATE	chrI	2485348	Hga I	GACGC	T	GACGTGTTC	C	GACGCGTTC	NON_SYNONYMOUS_CODING	abtm-1	gbrowse
MODERATE	chrI	2485348	Mae II	ACGT	T	ACGTGTT	C	ACGCGTT	NON_SYNONYMOUS_CODING	abtm-1	gbrowse
MODERATE	chrI	2485348	Mlu I	ACGCGT	T	TGACGTGTTCC	C	TGACGCGTTCC	NON_SYNONYMOUS_CODING	abtm-1	gbrowse
MODERATE	chrI	2495349	Bcc I	CCATC	A	GATGAAGAA	G	GATGGAGAA	NON_SYNONYMOUS_CODING	Y23H5B.6	gbrowse
MODERATE	chrI	2495349	Mbo II	GAAGA	A	GATGAAGAA	G	GATGGAGAA	NON_SYNONYMOUS_CODING	Y23H5B.6	gbrowse
MODERATE	chrI	2505551	Apo I	RAATTY	A	GAAAAATTCCT	G	GAAAAGTTCCT	NON_SYNONYMOUS_CODING	Y23H5B.5	gbrowse
MODERATE	chrI	2505551	TspE I	AATT	A	AAAATTC	G	AAAGTTC	NON_SYNONYMOUS_CODING	Y23H5B.5	gbrowse
MODERATE	chrI	2511030	Mbo I	GATC	C	GATCTCT	T	GATTTCT	NON_SYNONYMOUS_CODING	Y23H5B.7	gbrowse
MODERATE	chrI	2511030	Sau3A I	GATC	C	GATCTCT	T	GATTTCT	NON_SYNONYMOUS_CODING	Y23H5B.7	gbrowse
MODERATE	chrI	2545972	CviJ I	RGCY	C	CGACGCT	G	CGAGGCT	NON_SYNONYMOUS_CODING	Y23H5B.3	gbrowse
MODERATE	chrI	2545972	Hga I	GACGC	C	TCGACGCTG	G	TCGAGGCTG	NON_SYNONYMOUS_CODING	Y23H5B.3	gbrowse
MODERATE	chrI	2545972	Mnl I	CCTC	C	CGACGCT	G	CGAGGCT	NON_SYNONYMOUS_CODING	Y23H5B.3	gbrowse
MODERATE	chrI	2547239	Dra I	TTTAAA	A	ACTTTAAAGCC	T	ACTTTTAAGCC	NON_SYNONYMOUS_CODING	Y23H5B.8	gbrowse
MODERATE	chrI	2549326	BspT107 I	GGYRCC	A	CCATGATGCCA	G	CCATGGTGCCA	NON_SYNONYMOUS_CODING	Y23H5B.2	gbrowse
MODERATE	chrI	2549326	Dsa I	CCRYGG	A	CCATGATGCCA	G	CCATGGTGCCA	NON_SYNONYMOUS_CODING	Y23H5B.2	gbrowse
MODERATE	chrI	2549326	EcoT14 I	CCWWGG	A	CCATGATGCCA	G	CCATGGTGCCA	NON_SYNONYMOUS_CODING	Y23H5B.2	gbrowse
MODERATE	chrI	2549326	Nco I	CCATGG	A	CCATGATGCCA	G	CCATGGTGCCA	NON_SYNONYMOUS_CODING	Y23H5B.2	gbrowse
MODERATE	chrI	2549326	Nla IV	GGNNCC	A	CCATGATGCCA	G	CCATGGTGCCA	NON_SYNONYMOUS_CODING	Y23H5B.2	gbrowse
MODERATE	chrI	2549326	Sec I	CCNNGG	A	CCATGATGCCA	G	CCATGGTGCCA	NON_SYNONYMOUS_CODING	Y23H5B.2	gbrowse
MODERATE	chrI	2549326	SfaN I	GCATC	A	CATGATGCC	G	CATGGTGCC	NON_SYNONYMOUS_CODING	Y23H5B.2	gbrowse
MODERATE	chrI	2549781	BsmA I	GTCTC	C	GTGTCTCGC	T	GTGTTTCGC	NON_SYNONYMOUS_CODING	Y23H5B.2	gbrowse
MODERATE	chrI	2551411	Cac8 I	GCNNGC	A	TGCGAACCTTG	G	TGCGAGCCTTG	NON_SYNONYMOUS_CODING	nspd-8	gbrowse
MODERATE	chrI	2551411	CviJ I	RGCY	A	CGAACCT	G	CGAGCCT	NON_SYNONYMOUS_CODING	nspd-8	gbrowse
MODERATE	chrI	2556321	Mae III	GTNAC	G	AGTGGCACA	A	AGTGACACA	NON_SYNONYMOUS_CODING	Y23H5B.12	gbrowse
MODERATE	chrI	2556321	Tsp45 I	GTSAC	G	AGTGGCACA	A	AGTGACACA	NON_SYNONYMOUS_CODING	Y23H5B.12	gbrowse
MODERATE	chrI	2558720	TspE I	AATT	A	AGAATTG	T	AGATTTG	NON_SYNONYMOUS_CODING	C55C2.4	gbrowse
MODERATE	chrI	2558806	Mme I	TCCRAC	T	GACTGTCGGAA	A	GACTGACGGAA	NON_SYNONYMOUS_CODING	C55C2.4	gbrowse
MODERATE	chrI	2558806	Tsp4C I	ACNGT	T	ACTGTCGGA	A	ACTGACGGA	NON_SYNONYMOUS_CODING	C55C2.4	gbrowse
MODERATE	chrI	2558902	BspG I	CTGGAC	G	TTCTGGACGGG	A	TTCTGAACGGG	NON_SYNONYMOUS_CODING	C55C2.4	gbrowse
MODERATE	chrI	2558917	Nla III	CATG	T	ACATGGG	G	ACAGGGG	NON_SYNONYMOUS_CODING	C55C2.4	gbrowse
MODERATE	chrI	2559673	Mbo II	GAAGA	A	AAGGAAGAT	G	AAGGGAGAT	NON_SYNONYMOUS_CODING	C55C2.4	gbrowse
MODERATE	chrI	2559772	Bce83 I	CTTGAG	G	ACTGAGGTAAG	A	ACTCAAGTAAG	NON_SYNONYMOUS_CODING	C55C2.4	gbrowse
MODERATE	chrI	2559772	BseM II	CTSAG	G	CTGAGGTAA	A	CTCAAGTAA	NON_SYNONYMOUS_CODING	C55C2.4	gbrowse
MODERATE	chrI	2559772	Dde I	CTNAG	G	CTGAGGTAA	A	CTCAAGTAA	NON_SYNONYMOUS_CODING	C55C2.4	gbrowse
MODERATE	chrI	2559772	Mnl I	CCTC	G	TGAGGTA	A	TCAAGTA	NON_SYNONYMOUS_CODING	C55C2.4	gbrowse
MODERATE	chrI	2559772	Sml I	CTYRAG	G	ACTGAGGTAAG	A	ACTCAAGTAAG	NON_SYNONYMOUS_CODING	C55C2.4	gbrowse
MODERATE	chrI	2559940	Mnl I	CCTC	T	AAGTGGA	A	ATGAGGA	NON_SYNONYMOUS_CODING	C55C2.4	gbrowse
MODERATE	chrI	2560072	Bsi I	CTCGTG	C	TTACACGAGTC	T	CTACATGAGCC	NON_SYNONYMOUS_CODING	C55C2.4	gbrowse
MODERATE	chrI	2560072	Nla III	CATG	C	ACACGAG	T	ACATGAG	NON_SYNONYMOUS_CODING	C55C2.4	gbrowse
MODERATE	chrI	2561196	Tsp4C I	ACNGT	A	TATAATGTA	C	TATACTGTA	NON_SYNONYMOUS_CODING	C55C2.3	gbrowse
MODERATE	chrI	2561782	Mae III	GTNAC	T	TATGTGACT	C	TATGCGACT	NON_SYNONYMOUS_CODING	C55C2.3	gbrowse
MODERATE	chrI	2561782	Mwo I	GCNNNNNNNGC	T	GCCAAGTATGTGACTCAATAT	C	GCTAAGTATGCGACTCAATAT	NON_SYNONYMOUS_CODING	C55C2.3	gbrowse
MODERATE	chrI	2561782	Tsp45 I	GTSAC	T	TATGTGACT	C	TATGCGACT	NON_SYNONYMOUS_CODING	C55C2.3	gbrowse
MODERATE	chrI	2562719	Mnl I	CCTC	G	GAGGTTC	T	GAGTTTC	NON_SYNONYMOUS_CODING	ssp-19	gbrowse
MODERATE	chrI	2562719	Nla IV	GGNNCC	G	CGGAGGTTCCT	T	CGGAGTTTCCT	NON_SYNONYMOUS_CODING	ssp-19	gbrowse
MODERATE	chrI	2562947	Bbv I	GCAGC	C	TTTGCTGCA	T	TTTGTTGCA	NON_SYNONYMOUS_CODING	ssp-19	gbrowse
MODERATE	chrI	2562947	Fnu4H I	GCNGC	C	TTTGCTGCA	T	TTTGTTGCA	NON_SYNONYMOUS_CODING	ssp-19	gbrowse
MODERATE	chrI	2562947	Pst I	CTGCAG	C	TTTTGCTGCAG	T	TTTTGTTGCAG	NON_SYNONYMOUS_CODING	ssp-19	gbrowse
MODERATE	chrI	2562947	Sfe I	CTRYAG	C	TTTTGCTGCAG	T	TTTTGTTGCAG	NON_SYNONYMOUS_CODING	ssp-19	gbrowse
MODERATE	chrI	2562947	Tse I	GCWGC	C	TTTGCTGCA	T	TTTGTTGCA	NON_SYNONYMOUS_CODING	ssp-19	gbrowse
MODERATE	chrI	2602329	Bpl I	GAGNNNNNCTC	T	GAGATTTTCTTCGGCGGCTAT	C	GAGATTTTCTCCGGCGGCTAT	NON_SYNONYMOUS_CODING	K07A3.3	gbrowse
MODERATE	chrI	2602329	Hap II	CCGG	T	TCTTCGG	C	TCTCCGG	NON_SYNONYMOUS_CODING	K07A3.3	gbrowse
MODERATE	chrI	2602329	Hin4 I	GABNNNNNVTC	T	GAGATTTTCTTCGGCGGCTAT	C	GAGATTTTCTCCGGCGGCTAT	NON_SYNONYMOUS_CODING	K07A3.3	gbrowse
MODERATE	chrI	2602329	Mbo II	GAAGA	T	TTCTTCGGC	C	TTCTCCGGC	NON_SYNONYMOUS_CODING	K07A3.3	gbrowse
MODERATE	chrI	2602329	Msp I	CCGG	T	TCTTCGG	C	TCTCCGG	NON_SYNONYMOUS_CODING	K07A3.3	gbrowse
MODERATE	chrI	2619041	Mnl I	CCTC	A	GAGAAAA	G	GAGGAAA	NON_SYNONYMOUS_CODING	Y23H5A.4	gbrowse
MODERATE	chrI	2651505	Mnl I	CCTC	T	CCTTTTT	C	CCTCTTT	NON_SYNONYMOUS_CODING	F40E3.6	gbrowse
MODERATE	chrI	2771259	CviR I	TGCA	C	TGCCCAC	A	TGCACAC	NON_SYNONYMOUS_CODING	sop-3	gbrowse
MODERATE	chrI	2771259	RleA I	CCCACA	C	AATGCCCACAT	A	AATGCACACAT	NON_SYNONYMOUS_CODING	sop-3	gbrowse
MODERATE	chrI	2771337	Mbo II	GAAGA	C	TTGACGAAG	A	TTGAAGAAG	NON_SYNONYMOUS_CODING	sop-3	gbrowse
MODERATE	chrI	2781468	Fok I	GGATG	A	AGCAACCGT	T	AGCATCCGT	NON_SYNONYMOUS_CODING	Y71F9B.14	gbrowse
MODERATE	chrI	2781468	SfaN I	GCATC	A	AGCAACCGT	T	AGCATCCGT	NON_SYNONYMOUS_CODING	Y71F9B.14	gbrowse
MODERATE	chrI	2781468	Tsp4C I	ACNGT	A	AGCAACCGT	T	AGCATCCGT	NON_SYNONYMOUS_CODING	Y71F9B.14	gbrowse
MODERATE	chrI	2782376	Mnl I	CCTC	C	CCTCTAG	T	CCTTTAG	NON_SYNONYMOUS_CODING	Y71F9B.14	gbrowse
MODERATE	chrI	2782376	Xsp I	CTAG	C	CCTCTAG	T	CCTTTAG	NON_SYNONYMOUS_CODING	Y71F9B.14	gbrowse
MODERATE	chrI	2799445	Ace III	CAGCTC	T	GAGCTTCGAGA	G	GAGCTGCGAGA	NON_SYNONYMOUS_CODING	W03D8.2	gbrowse
MODERATE	chrI	2799445	Bbv I	GCAGC	T	AGCTTCGAG	G	AGCTGCGAG	NON_SYNONYMOUS_CODING	W03D8.2	gbrowse
MODERATE	chrI	2799445	Fnu4H I	GCNGC	T	AGCTTCGAG	G	AGCTGCGAG	NON_SYNONYMOUS_CODING	W03D8.2	gbrowse
MODERATE	chrI	2799445	Taq I	TCGA	T	GCTTCGA	G	GCTGCGA	NON_SYNONYMOUS_CODING	W03D8.2	gbrowse
MODERATE	chrI	2799445	Tse I	GCWGC	T	AGCTTCGAG	G	AGCTGCGAG	NON_SYNONYMOUS_CODING	W03D8.2	gbrowse
MODERATE	chrI	2805149	Bsr I	ACTGG	A	CCCAATATC	G	TCCAGTGTC	NON_SYNONYMOUS_CODING	itx-1	gbrowse
MODERATE	chrI	2805149	Gsu I	CTGGAG	A	CCCCAATATCC	G	CTCCAGTGTCC	NON_SYNONYMOUS_CODING	itx-1	gbrowse
MODERATE	chrI	2805149	TspR I	CAGTG	A	CCCAATATC	G	TCCAGTGTC	NON_SYNONYMOUS_CODING	itx-1	gbrowse
MODERATE	chrI	2805685	Mse I	TTAA	T	CGATTAA	C	CGACTAA	NON_SYNONYMOUS_CODING	itx-1	gbrowse
MODERATE	chrI	2805685	PshB I	ATTAAT	T	CACGATTAATG	C	CACGACTAATG	NON_SYNONYMOUS_CODING	itx-1	gbrowse
MODERATE	chrI	2806916	BsiY I	CCNNNNNNNGG	C	TGATATTAAACCAGAGTTTGG	T	TGATATTAAATCAGAGTTTGG	NON_SYNONYMOUS_CODING	itx-1	gbrowse
MODERATE	chrI	2806916	Hae IV	GAYNNNNNRTC	C	TGATATTAAACCAGAGTTTGG	T	TGATATTAAATCAGAGTTTGG	NON_SYNONYMOUS_CODING	itx-1	gbrowse
MODERATE	chrI	2806916	Hin4 I	GABNNNNNVTC	C	TGATATTAAACCAGAGTTTGG	T	TGATATTAAATCAGAGTTTGG	NON_SYNONYMOUS_CODING	itx-1	gbrowse
MODERATE	chrI	2806916	Van91 I	CCANNNNNTGG	C	TGATATTAAACCAGAGTTTGG	T	TGATATTAAATCAGAGTTTGG	NON_SYNONYMOUS_CODING	itx-1	gbrowse
MODERATE	chrI	2808375	Bcc I	CCATC	T	GCGATGGAG	C	GCGACGGAG	NON_SYNONYMOUS_CODING	itx-1	gbrowse
MODERATE	chrI	2808375	BstX I	CCANNNNNNTGG	T	CTCCAATGCGATGGAGAAGATCA	C	CTCCAACGCGACGGAGAAGATCA	NON_SYNONYMOUS_CODING	itx-1	gbrowse
MODERATE	chrI	2811289	Mse I	TTAA	T	TCTTTAA	A	TCTATAA	NON_SYNONYMOUS_CODING	itx-1	gbrowse
MODERATE	chrI	2817568	Mnl I	CCTC	A	GACAAGG	G	GACGAGG	NON_SYNONYMOUS_CODING	W03D8.5	gbrowse
MODERATE	chrI	2874922	Bbv I	GCAGC	C	GCTGCTCCA	A	GCTGATCCA	NON_SYNONYMOUS_CODING	Y71F9AL.12	gbrowse
MODERATE	chrI	2874922	Bin I	GGATC	C	GCTGCTCCA	A	GCTGATCCA	NON_SYNONYMOUS_CODING	Y71F9AL.12	gbrowse
MODERATE	chrI	2874922	Fnu4H I	GCNGC	C	GCTGCTCCA	A	GCTGATCCA	NON_SYNONYMOUS_CODING	Y71F9AL.12	gbrowse
MODERATE	chrI	2874922	Mbo I	GATC	C	CTGCTCC	A	CTGATCC	NON_SYNONYMOUS_CODING	Y71F9AL.12	gbrowse
MODERATE	chrI	2874922	Sau3A I	GATC	C	CTGCTCC	A	CTGATCC	NON_SYNONYMOUS_CODING	Y71F9AL.12	gbrowse
MODERATE	chrI	2874922	Tse I	GCWGC	C	GCTGCTCCA	A	GCTGATCCA	NON_SYNONYMOUS_CODING	Y71F9AL.12	gbrowse
MODERATE	chrI	2931466	Bcc I	CCATC	A	GATGAAAAT	G	GATGGAAAT	NON_SYNONYMOUS_CODING	cogc-3	gbrowse
MODERATE	chrI	2942874	Hinf I	GANTC	T	CATATACTC	G	CATAGACTC	NON_SYNONYMOUS_CODING	cogc-3	gbrowse
MODERATE	chrI	2942874	Mly I	GACTC	T	CATATACTC	G	CATAGACTC	NON_SYNONYMOUS_CODING	cogc-3	gbrowse
MODERATE	chrI	2942874	Ple I	GAGTC	T	CATATACTC	G	CATAGACTC	NON_SYNONYMOUS_CODING	cogc-3	gbrowse
MODERATE	chrI	2951522	CviR I	TGCA	A	CATACAC	G	CATGCAC	NON_SYNONYMOUS_CODING	bam-2	gbrowse
MODERATE	chrI	2951522	Nla III	CATG	A	CATACAC	G	CATGCAC	NON_SYNONYMOUS_CODING	bam-2	gbrowse
MODERATE	chrI	2952314	Mae III	GTNAC	G	TTTTGTGAC	C	TTTTCTGAC	NON_SYNONYMOUS_CODING	bam-2	gbrowse
MODERATE	chrI	2952314	Tsp45 I	GTSAC	G	TTTTGTGAC	C	TTTTCTGAC	NON_SYNONYMOUS_CODING	bam-2	gbrowse
MODERATE	chrI	2953617	Mse I	TTAA	T	CTTTTAA	C	CTTCTAA	NON_SYNONYMOUS_CODING	bam-2	gbrowse
MODERATE	chrI	2953822	CviR I	TGCA	A	ATGAATT	C	ATGCATT	NON_SYNONYMOUS_CODING	bam-2	gbrowse
MODERATE	chrI	2953822	EcoT22 I	ATGCAT	A	AAATGAATTAT	C	AAATGCATTAT	NON_SYNONYMOUS_CODING	bam-2	gbrowse
MODERATE	chrI	2953822	TspE I	AATT	A	ATGAATT	C	ATGCATT	NON_SYNONYMOUS_CODING	bam-2	gbrowse
MODERATE	chrI	2955378	BsaB I	GATNNNNATC	T	ATCTCCGGATAATCATCAA	A	ATCTCCGGAAAATCATCAA	NON_SYNONYMOUS_CODING	bam-2	gbrowse
MODERATE	chrI	2955414	CviJ I	RGCY	C	TGGCTAT	T	TGGTTAT	NON_SYNONYMOUS_CODING	bam-2	gbrowse
MODERATE	chrI	2981852	Gsu I	CTGGAG	T	CAGCCTCCAGC	A	CAGCCACCAGC	NON_SYNONYMOUS_CODING	Y71F9AR.4	gbrowse
MODERATE	chrI	2981852	Mnl I	CCTC	T	GCCTCCA	A	GCCACCA	NON_SYNONYMOUS_CODING	Y71F9AR.4	gbrowse
MODERATE	chrI	2994236	Acc II	CGCG	C	TCGCGAA	A	TCGAGAA	NON_SYNONYMOUS_CODING	Y71F9AR.3	gbrowse
MODERATE	chrI	2994236	Mwo I	GCNNNNNNNGC	C	GCTGAATTCGCGAATTGGGAG	A	GCTGAATTCGAGAATTGGGAG	NON_SYNONYMOUS_CODING	Y71F9AR.3	gbrowse
MODERATE	chrI	2994236	Nru I	TCGCGA	C	ATTCGCGAATT	A	ATTCGAGAATT	NON_SYNONYMOUS_CODING	Y71F9AR.3	gbrowse
MODERATE	chrI	2994236	Taq I	TCGA	C	TCGCGAA	A	TCGAGAA	NON_SYNONYMOUS_CODING	Y71F9AR.3	gbrowse
MODERATE	chrI	2994275	Bcc I	CCATC	G	TCTGGTGGG	A	TCTGATGGG	NON_SYNONYMOUS_CODING	Y71F9AR.3	gbrowse
MODERATE	chrI	3018324	Ban II	GRGCYC	C	GAGCTCCGATG	T	GAGCTTCGATG	NON_SYNONYMOUS_CODING	Y54E10BR.4	gbrowse
MODERATE	chrI	3018324	Bsp1286 I	GDGCHC	C	GAGCTCCGATG	T	GAGCTTCGATG	NON_SYNONYMOUS_CODING	Y54E10BR.4	gbrowse
MODERATE	chrI	3018324	HgiA I	GWGCWC	C	GAGCTCCGATG	T	GAGCTTCGATG	NON_SYNONYMOUS_CODING	Y54E10BR.4	gbrowse
MODERATE	chrI	3018324	Sac I	GAGCTC	C	GAGCTCCGATG	T	GAGCTTCGATG	NON_SYNONYMOUS_CODING	Y54E10BR.4	gbrowse
MODERATE	chrI	3018324	Taq I	TCGA	C	GCTCCGA	T	GCTTCGA	NON_SYNONYMOUS_CODING	Y54E10BR.4	gbrowse
MODERATE	chrI	3078844	Alu I	AGCT	T	CAGTTTC	C	CAGCTTC	NON_SYNONYMOUS_CODING	M01B12.4	gbrowse
MODERATE	chrI	3078844	Bbv I	GCAGC	T	GCAGTTTCT	C	GCAGCTTCT	NON_SYNONYMOUS_CODING	M01B12.4	gbrowse
MODERATE	chrI	3078844	CviJ I	RGCY	T	CAGTTTC	C	CAGCTTC	NON_SYNONYMOUS_CODING	M01B12.4	gbrowse
MODERATE	chrI	3078844	Fnu4H I	GCNGC	T	GCAGTTTCT	C	GCAGCTTCT	NON_SYNONYMOUS_CODING	M01B12.4	gbrowse
MODERATE	chrI	3078844	Tse I	GCWGC	T	GCAGTTTCT	C	GCAGCTTCT	NON_SYNONYMOUS_CODING	M01B12.4	gbrowse
MODERATE	chrI	3110668	Bpl I	GAGNNNNNCTC	A	ACTCACAAAGAGTCCATCTCC	T	ACTCACAAAGTGTCCATCTCC	NON_SYNONYMOUS_CODING	C45E1.5	gbrowse
MODERATE	chrI	3110668	Dra III	CACNNNGTG	A	TCACAAAGAGTCCATCT	T	TCACAAAGTGTCCATCT	NON_SYNONYMOUS_CODING	C45E1.5	gbrowse
MODERATE	chrI	3110668	Hinf I	GANTC	A	AAAGAGTCC	T	AAAGTGTCC	NON_SYNONYMOUS_CODING	C45E1.5	gbrowse
MODERATE	chrI	3110668	Hin4 I	GABNNNNNVTC	A	ACTCACAAAGAGTCCATCTCC	T	ACTCACAAAGTGTCCATCTCC	NON_SYNONYMOUS_CODING	C45E1.5	gbrowse
MODERATE	chrI	3110668	Mly I	GACTC	A	AAAGAGTCC	T	AAAGTGTCC	NON_SYNONYMOUS_CODING	C45E1.5	gbrowse
MODERATE	chrI	3110668	Ple I	GAGTC	A	AAAGAGTCC	T	AAAGTGTCC	NON_SYNONYMOUS_CODING	C45E1.5	gbrowse
MODERATE	chrI	3143118	Dra III	CACNNNGTG	A	CACACGGAATGGCACAA	G	CACACGGAGTGGCACAA	NON_SYNONYMOUS_CODING	K09H9.5	gbrowse
MODERATE	chrI	3144594	Acc II	CGCG	T	CGCTGCG	C	CGCCGCG	NON_SYNONYMOUS_CODING	lpd-6	gbrowse
MODERATE	chrI	3144594	Aci I	CCGC	T	CGCTGCG	C	CGCCGCG	NON_SYNONYMOUS_CODING	lpd-6	gbrowse
MODERATE	chrI	3144594	Bbv I	GCAGC	T	CCGCTGCGT	C	CCGCCGCGT	NON_SYNONYMOUS_CODING	lpd-6	gbrowse
MODERATE	chrI	3144594	Eci I	TCCGCC	T	TCCGCTGCGTC	C	TCCGCCGCGTC	NON_SYNONYMOUS_CODING	lpd-6	gbrowse
MODERATE	chrI	3144594	NspB II	CMGCKG	T	TCCGCTGCGTC	C	TCCGCCGCGTC	NON_SYNONYMOUS_CODING	lpd-6	gbrowse
MODERATE	chrI	3144594	Tau I	GCSGC	T	CCGCTGCGT	C	CCGCCGCGT	NON_SYNONYMOUS_CODING	lpd-6	gbrowse
MODERATE	chrI	3144594	Tse I	GCWGC	T	CCGCTGCGT	C	CCGCCGCGT	NON_SYNONYMOUS_CODING	lpd-6	gbrowse
MODERATE	chrI	3151941	Apo I	RAATTY	G	CATTGGATTTT	A	CATTAAATTTT	NON_SYNONYMOUS_CODING	K09H9.7	gbrowse
MODERATE	chrI	3151941	BsiY I	CCNNNNNNNGG	G	CCATGCATTGGATTTTGCGAC	A	CCATGCATTAAATTTTGCGAC	NON_SYNONYMOUS_CODING	K09H9.7	gbrowse
MODERATE	chrI	3151941	Mse I	TTAA	G	TTGGATT	A	TTAAATT	NON_SYNONYMOUS_CODING	K09H9.7	gbrowse
MODERATE	chrI	3151941	TspE I	AATT	G	TTGGATT	A	TTAAATT	NON_SYNONYMOUS_CODING	K09H9.7	gbrowse
MODERATE	chrI	3151941	Van91 I	CCANNNNNTGG	G	CCATGCATTGGATTTTGCGAC	A	CCATGCATTAAATTTTGCGAC	NON_SYNONYMOUS_CODING	K09H9.7	gbrowse
MODERATE	chrI	3152884	BsiY I	CCNNNNNNNGG	T	GCCTCTCGGATGATAGAAGTT	G	GCCTCTCGGAGGATAGAAGTT	NON_SYNONYMOUS_CODING	K09H9.1	gbrowse
MODERATE	chrI	3152884	EcoN I	CCTNNNNNAGG	T	GCCTCTCGGATGATAGAAGTT	G	GCCTCTCGGAGGATAGAAGTT	NON_SYNONYMOUS_CODING	K09H9.1	gbrowse
MODERATE	chrI	3152884	Fok I	GGATG	T	CGGATGATA	G	CGGAGGATA	NON_SYNONYMOUS_CODING	K09H9.1	gbrowse
MODERATE	chrI	3152884	Mnl I	CCTC	T	GGATGAT	G	GGAGGAT	NON_SYNONYMOUS_CODING	K09H9.1	gbrowse
MODERATE	chrI	3153311	Mnl I	CCTC	G	AAAGAGG	C	AAACAGG	NON_SYNONYMOUS_CODING	K09H9.1	gbrowse
MODERATE	chrI	3155247	SfaN I	GCATC	A	AGATACTAA	G	AGATGCTAA	NON_SYNONYMOUS_CODING	K09H9.1	gbrowse
MODERATE	chrI	3180960	Bsb I	CAACAC	C	TGCAACACATG	T	TGCAATACATG	NON_SYNONYMOUS_CODING	Y54E10A.11	gbrowse
MODERATE	chrI	3181018	Hinf I	GANTC	C	CTTGCTTCG	A	CTTGATTCG	NON_SYNONYMOUS_CODING	Y54E10A.11	gbrowse
MODERATE	chrI	3181018	Tfi I	GAWTC	C	CTTGCTTCG	A	CTTGATTCG	NON_SYNONYMOUS_CODING	Y54E10A.11	gbrowse
MODERATE	chrI	3186420	Apo I	RAATTY	G	ATCGGGATTTT	A	ATCGGAATTTT	NON_SYNONYMOUS_CODING	Y54E10A.11	gbrowse
MODERATE	chrI	3186420	TspE I	AATT	G	CGGGATT	A	CGGAATT	NON_SYNONYMOUS_CODING	Y54E10A.11	gbrowse
MODERATE	chrI	3186539	Apo I	RAATTY	C	GCAAACTTCCG	T	GCAAATTTCCG	NON_SYNONYMOUS_CODING	Y54E10A.11	gbrowse
MODERATE	chrI	3186539	TspE I	AATT	C	AAACTTC	T	AAATTTC	NON_SYNONYMOUS_CODING	Y54E10A.11	gbrowse
MODERATE	chrI	3186624	Apo I	RAATTY	A	AGCAAATTCGT	C	AGCAACTTCGT	NON_SYNONYMOUS_CODING	Y54E10A.11	gbrowse
MODERATE	chrI	3186624	TspE I	AATT	A	CAAATTC	C	CAACTTC	NON_SYNONYMOUS_CODING	Y54E10A.11	gbrowse
MODERATE	chrI	3196430	Alu I	AGCT	T	AGCTCCT	C	AGCCCCT	NON_SYNONYMOUS_CODING	Y54E10A.12	gbrowse
MODERATE	chrI	3198701	Mnl I	CCTC	C	GAGCATT	G	GAGGATT	NON_SYNONYMOUS_CODING	Y54E10A.12	gbrowse
MODERATE	chrI	3240116	Aci I	CCGC	C	TATCCGC	T	TATTCGC	NON_SYNONYMOUS_CODING	cogc-1	gbrowse
MODERATE	chrI	3273273	Fin I	GGGAC	G	GGGGGCGAT	A	GGGGACGAT	NON_SYNONYMOUS_CODING	pqn-72	gbrowse
MODERATE	chrI	3292475	Eam1105 I	GACNNNNNGTC	T	CGACTACAAGTCAATCGGCAT	A	CGACTACAAGACAATCGGCAT	NON_SYNONYMOUS_CODING	sulp-6	gbrowse
MODERATE	chrI	3292475	Hae IV	GAYNNNNNRTC	T	CGACTACAAGTCAATCGGCAT	A	CGACTACAAGACAATCGGCAT	NON_SYNONYMOUS_CODING	sulp-6	gbrowse
MODERATE	chrI	3292475	Hin4 I	GABNNNNNVTC	T	CGACTACAAGTCAATCGGCAT	A	CGACTACAAGACAATCGGCAT	NON_SYNONYMOUS_CODING	sulp-6	gbrowse
MODERATE	chrI	3369085	Bbv I	GCAGC	A	CGCAACAGC	G	CGCAGCAGC	NON_SYNONYMOUS_CODING	W05F2.6	gbrowse
MODERATE	chrI	3369085	Fnu4H I	GCNGC	A	CGCAACAGC	G	CGCAGCAGC	NON_SYNONYMOUS_CODING	W05F2.6	gbrowse
MODERATE	chrI	3369085	Tse I	GCWGC	A	CGCAACAGC	G	CGCAGCAGC	NON_SYNONYMOUS_CODING	W05F2.6	gbrowse
MODERATE	chrI	3371004	BsaA I	YACGTR	T	CAACATGTGGC	C	CAACACGTGGC	NON_SYNONYMOUS_CODING	W05F2.6	gbrowse
MODERATE	chrI	3371004	Bsb I	CAACAC	T	CAACATGTGGC	C	CAACACGTGGC	NON_SYNONYMOUS_CODING	W05F2.6	gbrowse
MODERATE	chrI	3371004	BspLU11 I	ACATGT	T	CAACATGTGGC	C	CAACACGTGGC	NON_SYNONYMOUS_CODING	W05F2.6	gbrowse
MODERATE	chrI	3371004	Mae II	ACGT	T	ACATGTG	C	ACACGTG	NON_SYNONYMOUS_CODING	W05F2.6	gbrowse
MODERATE	chrI	3371004	Nla III	CATG	T	ACATGTG	C	ACACGTG	NON_SYNONYMOUS_CODING	W05F2.6	gbrowse
MODERATE	chrI	3371004	Nsp I	RCATGY	T	CAACATGTGGC	C	CAACACGTGGC	NON_SYNONYMOUS_CODING	W05F2.6	gbrowse
MODERATE	chrI	3371004	PmaC I	CACGTG	T	CAACATGTGGC	C	CAACACGTGGC	NON_SYNONYMOUS_CODING	W05F2.6	gbrowse
MODERATE	chrI	3385656	Apo I	RAATTY	A	AAAAAAATTTG	T	AAAAATATTTG	NON_SYNONYMOUS_CODING	W05F2.4	gbrowse
MODERATE	chrI	3385656	Ssp I	AATATT	A	AAAAAAATTTG	T	AAAAATATTTG	NON_SYNONYMOUS_CODING	W05F2.4	gbrowse
MODERATE	chrI	3385656	TspE I	AATT	A	AAAAATT	T	AAATATT	NON_SYNONYMOUS_CODING	W05F2.4	gbrowse
MODERATE	chrI	3433604	Taq I	TCGA	G	TCGGAGT	A	TCGAAGT	NON_SYNONYMOUS_CODING	sep-1	gbrowse
MODERATE	chrI	3439876	Bet I	WCCGGW	T	GTTCATCGGAA	C	GTTCACCGGAA	NON_SYNONYMOUS_CODING	Y47G6A.13	gbrowse
MODERATE	chrI	3439876	Hap II	CCGG	T	TCATCGG	C	TCACCGG	NON_SYNONYMOUS_CODING	Y47G6A.13	gbrowse
MODERATE	chrI	3439876	Hph I	GGTGA	T	TTCATCGGA	C	TTCACCGGA	NON_SYNONYMOUS_CODING	Y47G6A.13	gbrowse
MODERATE	chrI	3439876	Msp I	CCGG	T	TCATCGG	C	TCACCGG	NON_SYNONYMOUS_CODING	Y47G6A.13	gbrowse
MODERATE	chrI	3444566	Fba I	TGATCA	C	ATGATCACTAT	T	ATGACTACTAT	NON_SYNONYMOUS_CODING	tag-63	gbrowse
MODERATE	chrI	3444566	Mbo I	GATC	C	GATCACT	T	GACTACT	NON_SYNONYMOUS_CODING	tag-63	gbrowse
MODERATE	chrI	3444566	Sau3A I	GATC	C	GATCACT	T	GACTACT	NON_SYNONYMOUS_CODING	tag-63	gbrowse
MODERATE	chrI	3445428	Mnl I	CCTC	A	GAGATTG	G	GAGGTTG	NON_SYNONYMOUS_CODING	tag-63	gbrowse
MODERATE	chrI	3445558	Apo I	RAATTY	C	TGAATCCCCTC	T	TGAATTCCCTC	NON_SYNONYMOUS_CODING	tag-63	gbrowse
MODERATE	chrI	3445558	EcoR I	GAATTC	C	TGAATCCCCTC	T	TGAATTCCCTC	NON_SYNONYMOUS_CODING	tag-63	gbrowse
MODERATE	chrI	3445558	Hinf I	GANTC	C	GAATCCCCT	T	GAATTCCCT	NON_SYNONYMOUS_CODING	tag-63	gbrowse
MODERATE	chrI	3445558	Tfi I	GAWTC	C	GAATCCCCT	T	GAATTCCCT	NON_SYNONYMOUS_CODING	tag-63	gbrowse
MODERATE	chrI	3445558	TspE I	AATT	C	AATCCCC	T	AATTCCC	NON_SYNONYMOUS_CODING	tag-63	gbrowse
MODERATE	chrI	3452044	BseR I	GAGGAG	T	CTCTCTTCGCT	C	CTCTCCTCGCT	NON_SYNONYMOUS_CODING	msh-6	gbrowse
MODERATE	chrI	3452044	Ksp632 I	CTCTTC	T	CTCTCTTCGCT	C	CTCTCCTCGCT	NON_SYNONYMOUS_CODING	msh-6	gbrowse
MODERATE	chrI	3452044	Mbo II	GAAGA	T	TCTCTTCGC	C	TCTCCTCGC	NON_SYNONYMOUS_CODING	msh-6	gbrowse
MODERATE	chrI	3452044	Mnl I	CCTC	T	CTCTTCG	C	CTCCTCG	NON_SYNONYMOUS_CODING	msh-6	gbrowse
MODERATE	chrI	3473856	Hinf I	GANTC	C	GGCTCATTC	G	GGCTGATTC	NON_SYNONYMOUS_CODING	Y47G6A.15	gbrowse
MODERATE	chrI	3473856	Tfi I	GAWTC	C	GGCTCATTC	G	GGCTGATTC	NON_SYNONYMOUS_CODING	Y47G6A.15	gbrowse
MODERATE	chrI	3476164	Mbo II	GAAGA	T	TGAATATTG	G	TGAAGATTG	NON_SYNONYMOUS_CODING	Y47G6A.15	gbrowse
MODERATE	chrI	3476164	Ssp I	AATATT	T	TTGAATATTGT	G	TTGAAGATTGT	NON_SYNONYMOUS_CODING	Y47G6A.15	gbrowse
MODERATE	chrI	3496079	Mme I	TCCRAC	T	AGTTGTAAATC	G	AGTTGGAAATC	NON_SYNONYMOUS_CODING	Y47G6A.17	gbrowse
MODERATE	chrI	3497581	Bbv II	GAAGAC	T	TTGGTTTTCCG	C	TTGGTCTTCCG	NON_SYNONYMOUS_CODING	Y47G6A.17	gbrowse
MODERATE	chrI	3497581	Mbo II	GAAGA	T	TGGTTTTCC	C	TGGTCTTCC	NON_SYNONYMOUS_CODING	Y47G6A.17	gbrowse
MODERATE	chrI	3526581	Hinf I	GANTC	T	AGTTTATTC	G	AGTTGATTC	NON_SYNONYMOUS_CODING	Y47G6A.19	gbrowse
MODERATE	chrI	3526581	Tfi I	GAWTC	T	AGTTTATTC	G	AGTTGATTC	NON_SYNONYMOUS_CODING	Y47G6A.19	gbrowse
MODERATE	chrI	3536064	Bcc I	CCATC	C	TATACCATC	T	TATATCATC	NON_SYNONYMOUS_CODING	Y47G6A.5	gbrowse
MODERATE	chrI	3539871	Mnl I	CCTC	T	CGCTCTC	C	CGCCCTC	NON_SYNONYMOUS_CODING	rnp-6	gbrowse
MODERATE	chrI	3556918	Aat II	GACGTC	T	GACGTTGGCGG	C	GACGTCGGCGG	NON_SYNONYMOUS_CODING	Y47G6A.27	gbrowse
MODERATE	chrI	3556918	Hin1 I	GRCGYC	T	GACGTTGGCGG	C	GACGTCGGCGG	NON_SYNONYMOUS_CODING	Y47G6A.27	gbrowse
MODERATE	chrI	3556924	Aat II	GACGTC	A	GGCGGACGTCG	C	GGCGGCCGTCG	NON_SYNONYMOUS_CODING	Y47G6A.27	gbrowse
MODERATE	chrI	3556924	Bcef I	ACGGC	A	GCGGACGTC	C	GCGGCCGTC	NON_SYNONYMOUS_CODING	Y47G6A.27	gbrowse
MODERATE	chrI	3556924	CviJ I	RGCY	A	CGGACGT	C	CGGCCGT	NON_SYNONYMOUS_CODING	Y47G6A.27	gbrowse
MODERATE	chrI	3556924	Eae I	YGGCCR	A	GGCGGACGTCG	C	GGCGGCCGTCG	NON_SYNONYMOUS_CODING	Y47G6A.27	gbrowse
MODERATE	chrI	3556924	Eco52 I	CGGCCG	A	GGCGGACGTCG	C	GGCGGCCGTCG	NON_SYNONYMOUS_CODING	Y47G6A.27	gbrowse
MODERATE	chrI	3556924	Eci I	TCCGCC	A	GGCGGACGTCG	C	GGCGGCCGTCG	NON_SYNONYMOUS_CODING	Y47G6A.27	gbrowse
MODERATE	chrI	3556924	Fnu4H I	GCNGC	A	GCGGACGTC	C	GCGGCCGTC	NON_SYNONYMOUS_CODING	Y47G6A.27	gbrowse
MODERATE	chrI	3556924	Gdi II	YGGCCG	A	GGCGGACGTCG	C	GGCGGCCGTCG	NON_SYNONYMOUS_CODING	Y47G6A.27	gbrowse
MODERATE	chrI	3556924	Hae III	GGCC	A	CGGACGT	C	CGGCCGT	NON_SYNONYMOUS_CODING	Y47G6A.27	gbrowse
MODERATE	chrI	3556924	Hin1 I	GRCGYC	A	GGCGGACGTCG	C	GGCGGCCGTCG	NON_SYNONYMOUS_CODING	Y47G6A.27	gbrowse
MODERATE	chrI	3556924	Mae II	ACGT	A	CGGACGT	C	CGGCCGT	NON_SYNONYMOUS_CODING	Y47G6A.27	gbrowse
MODERATE	chrI	3556924	Mcr I	CGRYCG	A	GGCGGACGTCG	C	GGCGGCCGTCG	NON_SYNONYMOUS_CODING	Y47G6A.27	gbrowse
MODERATE	chrI	3556924	Mwo I	GCNNNNNNNGC	A	ACGTTGGCGGACGTCGTCGCT	C	ACGTCGGCGGCCGTCGTCGCT	NON_SYNONYMOUS_CODING	Y47G6A.27	gbrowse
MODERATE	chrI	3556924	Tau I	GCSGC	A	GCGGACGTC	C	GCGGCCGTC	NON_SYNONYMOUS_CODING	Y47G6A.27	gbrowse
MODERATE	chrI	3556924	Tth111 I	GACNNNGTC	A	GTTGGCGGACGTCGTCG	C	GTCGGCGGCCGTCGTCG	NON_SYNONYMOUS_CODING	Y47G6A.27	gbrowse
MODERATE	chrI	3558478	Ava II	GGWCC	C	CGGACCAAA	T	CGGATCAAA	NON_SYNONYMOUS_CODING	Y47G6A.21	gbrowse
MODERATE	chrI	3558478	Bin I	GGATC	C	CGGACCAAA	T	CGGATCAAA	NON_SYNONYMOUS_CODING	Y47G6A.21	gbrowse
MODERATE	chrI	3558478	BmgT120 I	GGNCC	C	CGGACCAAA	T	CGGATCAAA	NON_SYNONYMOUS_CODING	Y47G6A.21	gbrowse
MODERATE	chrI	3558478	Cfr13 I	GGNCC	C	CGGACCAAA	T	CGGATCAAA	NON_SYNONYMOUS_CODING	Y47G6A.21	gbrowse
MODERATE	chrI	3558478	Mbo I	GATC	C	GGACCAA	T	GGATCAA	NON_SYNONYMOUS_CODING	Y47G6A.21	gbrowse
MODERATE	chrI	3558478	Sau3A I	GATC	C	GGACCAA	T	GGATCAA	NON_SYNONYMOUS_CODING	Y47G6A.21	gbrowse
MODERATE	chrI	3558478	VpaK11B I	GGWCC	C	CGGACCAAA	T	CGGATCAAA	NON_SYNONYMOUS_CODING	Y47G6A.21	gbrowse
MODERATE	chrI	3558944	Hinf I	GANTC	T	AATGTGTCA	A	AATGAGTCA	NON_SYNONYMOUS_CODING	Y47G6A.21	gbrowse
MODERATE	chrI	3558944	Mly I	GACTC	T	AATGTGTCA	A	AATGAGTCA	NON_SYNONYMOUS_CODING	Y47G6A.21	gbrowse
MODERATE	chrI	3558944	Msl I	CAYNNNNRTG	T	TCACCAATGTGTCAATTCT	A	TCACCAATGAGTCAATTCT	NON_SYNONYMOUS_CODING	Y47G6A.21	gbrowse
MODERATE	chrI	3558944	Ple I	GAGTC	T	AATGTGTCA	A	AATGAGTCA	NON_SYNONYMOUS_CODING	Y47G6A.21	gbrowse
MODERATE	chrI	3561494	Ava II	GGWCC	C	CGGACCAAA	T	CGGATCAAA	NON_SYNONYMOUS_CODING	Y47G6A.22	gbrowse
MODERATE	chrI	3561494	Bin I	GGATC	C	CGGACCAAA	T	CGGATCAAA	NON_SYNONYMOUS_CODING	Y47G6A.22	gbrowse
MODERATE	chrI	3561494	BmgT120 I	GGNCC	C	CGGACCAAA	T	CGGATCAAA	NON_SYNONYMOUS_CODING	Y47G6A.22	gbrowse
MODERATE	chrI	3561494	Cfr13 I	GGNCC	C	CGGACCAAA	T	CGGATCAAA	NON_SYNONYMOUS_CODING	Y47G6A.22	gbrowse
MODERATE	chrI	3561494	Mbo I	GATC	C	GGACCAA	T	GGATCAA	NON_SYNONYMOUS_CODING	Y47G6A.22	gbrowse
MODERATE	chrI	3561494	Sau3A I	GATC	C	GGACCAA	T	GGATCAA	NON_SYNONYMOUS_CODING	Y47G6A.22	gbrowse
MODERATE	chrI	3561494	VpaK11B I	GGWCC	C	CGGACCAAA	T	CGGATCAAA	NON_SYNONYMOUS_CODING	Y47G6A.22	gbrowse
MODERATE	chrI	3568600	Aat II	GACGTC	T	TGACGTCATTT	A	TGACGACATTT	NON_SYNONYMOUS_CODING	lpd-3	gbrowse
MODERATE	chrI	3568600	Hin1 I	GRCGYC	T	TGACGTCATTT	A	TGACGACATTT	NON_SYNONYMOUS_CODING	lpd-3	gbrowse
MODERATE	chrI	3568600	Mae II	ACGT	T	ACGTCAT	A	ACGACAT	NON_SYNONYMOUS_CODING	lpd-3	gbrowse
MODERATE	chrI	3577391	Nla III	CATG	G	ACAGGCG	T	ACATGCG	NON_SYNONYMOUS_CODING	lpd-3	gbrowse
MODERATE	chrI	3577391	Nsp I	RCATGY	G	TGACAGGCGTT	T	TGACATGCGTT	NON_SYNONYMOUS_CODING	lpd-3	gbrowse
MODERATE	chrI	3580549	Nla III	CATG	G	CATGGAG	T	CATTGAG	NON_SYNONYMOUS_CODING	Y47G6A.29	gbrowse
MODERATE	chrI	3582482	Mnl I	CCTC	T	AGATAGG	G	AGAGAGG	NON_SYNONYMOUS_CODING	Y47G6A.29	gbrowse
MODERATE	chrI	3597406	Apo I	RAATTY	T	GTGAATTCGAA	A	GTGAAATCGAA	NON_SYNONYMOUS_CODING	Y47G6A.29	gbrowse
MODERATE	chrI	3597406	BspT104 I	TTCGAA	T	GTGAATTCGAA	A	GTGAAATCGAA	NON_SYNONYMOUS_CODING	Y47G6A.29	gbrowse
MODERATE	chrI	3597406	EcoR I	GAATTC	T	GTGAATTCGAA	A	GTGAAATCGAA	NON_SYNONYMOUS_CODING	Y47G6A.29	gbrowse
MODERATE	chrI	3597406	Nsp V	TTCGAA	T	GTGAATTCGAA	A	GTGAAATCGAA	NON_SYNONYMOUS_CODING	Y47G6A.29	gbrowse
MODERATE	chrI	3597406	TspE I	AATT	T	GAATTCG	A	GAAATCG	NON_SYNONYMOUS_CODING	Y47G6A.29	gbrowse
MODERATE	chrI	3603392	BmgT120 I	GGNCC	G	GTCTGGCCC	T	GTCTTGCCC	NON_SYNONYMOUS_CODING	Y47G6A.31	gbrowse
MODERATE	chrI	3603392	Cfr13 I	GGNCC	G	GTCTGGCCC	T	GTCTTGCCC	NON_SYNONYMOUS_CODING	Y47G6A.31	gbrowse
MODERATE	chrI	3603392	CviJ I	RGCY	G	TCTGGCC	T	TCTTGCC	NON_SYNONYMOUS_CODING	Y47G6A.31	gbrowse
MODERATE	chrI	3603392	Hae III	GGCC	G	TCTGGCC	T	TCTTGCC	NON_SYNONYMOUS_CODING	Y47G6A.31	gbrowse
MODERATE	chrI	3603392	Nla IV	GGNNCC	G	AGTCTGGCCCC	T	AGTCTTGCCCC	NON_SYNONYMOUS_CODING	Y47G6A.31	gbrowse
MODERATE	chrI	3606527	Xcm I	CCANNNNNNNNNTGG	A	AAAGTCCCTGATCCATTTGCCACGTGGAA	G	AAAGTCCCTGATCCGTTTGCCACGTGGAA	NON_SYNONYMOUS_CODING	Y47G6A.25	gbrowse
MODERATE	chrI	3606666	Alu I	AGCT	T	TCATCTG	G	TCAGCTG	NON_SYNONYMOUS_CODING	Y47G6A.25	gbrowse
MODERATE	chrI	3606666	Bbv I	GCAGC	T	TTCATCTGC	G	TTCAGCTGC	NON_SYNONYMOUS_CODING	Y47G6A.25	gbrowse
MODERATE	chrI	3606666	CviJ I	RGCY	T	TCATCTG	G	TCAGCTG	NON_SYNONYMOUS_CODING	Y47G6A.25	gbrowse
MODERATE	chrI	3606666	Fnu4H I	GCNGC	T	TTCATCTGC	G	TTCAGCTGC	NON_SYNONYMOUS_CODING	Y47G6A.25	gbrowse
MODERATE	chrI	3606666	NspB II	CMGCKG	T	TTTCATCTGCT	G	TTTCAGCTGCT	NON_SYNONYMOUS_CODING	Y47G6A.25	gbrowse
MODERATE	chrI	3606666	Pvu II	CAGCTG	T	TTTCATCTGCT	G	TTTCAGCTGCT	NON_SYNONYMOUS_CODING	Y47G6A.25	gbrowse
MODERATE	chrI	3606666	Tse I	GCWGC	T	TTCATCTGC	G	TTCAGCTGC	NON_SYNONYMOUS_CODING	Y47G6A.25	gbrowse
MODERATE	chrI	3611581	BseR I	GAGGAG	A	TCACAATCCTC	C	TCACACTCCTC	NON_SYNONYMOUS_CODING	inx-22	gbrowse
MODERATE	chrI	3633854	Hph I	GGTGA	G	GGTGGACTT	A	GGTGAACTT	NON_SYNONYMOUS_CODING	jmjc-1	gbrowse
MODERATE	chrI	3640739	Mnl I	CCTC	T	ACCTCTT	A	ACCACTT	NON_SYNONYMOUS_CODING	T28F2.1	gbrowse
MODERATE	chrI	3642152	Bsm I	GAATGC	A	ACTTGACATTC	G	ACTTGGCATTC	NON_SYNONYMOUS_CODING	ccb-1	gbrowse
MODERATE	chrI	3651540	Aci I	CCGC	A	GCAACGG	G	GCAGCGG	NON_SYNONYMOUS_CODING	col-50	gbrowse
MODERATE	chrI	3651540	AlwN I	CAGNNNCTG	A	CGGCAGCAACGGCTGGA	G	CGGCAGCAGCGGCTGGA	NON_SYNONYMOUS_CODING	col-50	gbrowse
MODERATE	chrI	3651540	Bbv I	GCAGC	A	AGCAACGGC	G	AGCAGCGGC	NON_SYNONYMOUS_CODING	col-50	gbrowse
MODERATE	chrI	3651540	Bcef I	ACGGC	A	AGCAACGGC	G	AGCAGCGGC	NON_SYNONYMOUS_CODING	col-50	gbrowse
MODERATE	chrI	3651540	Fnu4H I	GCNGC	A	AGCAACGGC	G	AGCAGCGGC	NON_SYNONYMOUS_CODING	col-50	gbrowse
MODERATE	chrI	3651540	NspB II	CMGCKG	A	CAGCAACGGCT	G	CAGCAGCGGCT	NON_SYNONYMOUS_CODING	col-50	gbrowse
MODERATE	chrI	3651540	Tau I	GCSGC	A	AGCAACGGC	G	AGCAGCGGC	NON_SYNONYMOUS_CODING	col-50	gbrowse
MODERATE	chrI	3651540	Tse I	GCWGC	A	AGCAACGGC	G	AGCAGCGGC	NON_SYNONYMOUS_CODING	col-50	gbrowse
MODERATE	chrI	3684809	Bsp24 I	GACNNNNNNTGG	C	TCCAAGAATGGCCGATGGCGAGG	T	TCCAAGAATGGTCGATGGCGAGG	NON_SYNONYMOUS_CODING	D1037.1	gbrowse
MODERATE	chrI	3684809	Cje I	CCANNNNNNGT	C	CCAAGAATGGCCGATGGCGAG	T	CCAAGAATGGTCGATGGCGAG	NON_SYNONYMOUS_CODING	D1037.1	gbrowse
MODERATE	chrI	3684809	CjeP I	CCANNNNNNNTC	C	TCCAAGAATGGCCGATGGCGAGG	T	TCCAAGAATGGTCGATGGCGAGG	NON_SYNONYMOUS_CODING	D1037.1	gbrowse
MODERATE	chrI	3684809	CviJ I	RGCY	C	TGGCCGA	T	TGGTCGA	NON_SYNONYMOUS_CODING	D1037.1	gbrowse
MODERATE	chrI	3684809	Eae I	YGGCCR	C	AATGGCCGATG	T	AATGGTCGATG	NON_SYNONYMOUS_CODING	D1037.1	gbrowse
MODERATE	chrI	3684809	Gdi II	YGGCCG	C	AATGGCCGATG	T	AATGGTCGATG	NON_SYNONYMOUS_CODING	D1037.1	gbrowse
MODERATE	chrI	3684809	Hae III	GGCC	C	TGGCCGA	T	TGGTCGA	NON_SYNONYMOUS_CODING	D1037.1	gbrowse
MODERATE	chrI	3684809	Taq I	TCGA	C	TGGCCGA	T	TGGTCGA	NON_SYNONYMOUS_CODING	D1037.1	gbrowse
MODERATE	chrI	3696468	Sfe I	CTRYAG	C	AAACACTGTAG	T	AAACATTGTAG	NON_SYNONYMOUS_CODING	msh-2	gbrowse
MODERATE	chrI	3696468	TspR I	CAGTG	C	AACACTGTA	T	AACATTGTA	NON_SYNONYMOUS_CODING	msh-2	gbrowse
MODERATE	chrI	3696468	Tsp4C I	ACNGT	C	AACACTGTA	T	AACATTGTA	NON_SYNONYMOUS_CODING	msh-2	gbrowse
MODERATE	chrI	3753164	Tsp45 I	GTSAC	G	TCGTGACGG	T	TCGTTACGG	NON_SYNONYMOUS_CODING	inx-13	gbrowse
MODERATE	chrI	3801910	Aci I	CCGC	C	GCGCTGC	G	GCGGTGC	NON_SYNONYMOUS_CODING	unc-11	gbrowse
MODERATE	chrI	3801910	Bbv I	GCAGC	C	TGCGCTGCT	G	TGCGGTGCT	NON_SYNONYMOUS_CODING	unc-11	gbrowse
MODERATE	chrI	3801910	Fnu4H I	GCNGC	C	TGCGCTGCT	G	TGCGGTGCT	NON_SYNONYMOUS_CODING	unc-11	gbrowse
MODERATE	chrI	3801910	Hha I	GCGC	C	GCGCTGC	G	GCGGTGC	NON_SYNONYMOUS_CODING	unc-11	gbrowse
MODERATE	chrI	3801910	Tse I	GCWGC	C	TGCGCTGCT	G	TGCGGTGCT	NON_SYNONYMOUS_CODING	unc-11	gbrowse
MODERATE	chrI	3803226	TspE I	AATT	T	AATTTCT	C	AATCTCT	NON_SYNONYMOUS_CODING	unc-11	gbrowse
MODERATE	chrI	3833084	Bbv I	GCAGC	C	GCTGCGAAT	T	GCTGTGAAT	NON_SYNONYMOUS_CODING	F53F10.2	gbrowse
MODERATE	chrI	3833084	Bcg I	GCANNNNNNTCG	C	CGATGGAGCTGCGAATAATGAAT	T	CGATGGAGCTGTGAATAATGAAT	NON_SYNONYMOUS_CODING	F53F10.2	gbrowse
MODERATE	chrI	3833084	Fnu4H I	GCNGC	C	GCTGCGAAT	T	GCTGTGAAT	NON_SYNONYMOUS_CODING	F53F10.2	gbrowse
MODERATE	chrI	3833084	Tse I	GCWGC	C	GCTGCGAAT	T	GCTGTGAAT	NON_SYNONYMOUS_CODING	F53F10.2	gbrowse
MODERATE	chrI	3833681	Mae III	GTNAC	G	AGTGGCAAC	A	AGTGACAAC	NON_SYNONYMOUS_CODING	F53F10.2	gbrowse
MODERATE	chrI	3833681	Tsp45 I	GTSAC	G	AGTGGCAAC	A	AGTGACAAC	NON_SYNONYMOUS_CODING	F53F10.2	gbrowse
MODERATE	chrI	3838656	Mae II	ACGT	G	AGAGGTC	C	AAACGTC	NON_SYNONYMOUS_CODING	gsp-4	gbrowse
MODERATE	chrI	3838656	Mnl I	CCTC	G	AGAGGTC	C	AAACGTC	NON_SYNONYMOUS_CODING	gsp-4	gbrowse
MODERATE	chrI	3838656	StyLT I	CAGAG	G	CAGAGGTCA	C	CAAACGTCA	NON_SYNONYMOUS_CODING	gsp-4	gbrowse
MODERATE	chrI	3865429	Bin I	GGATC	C	TGATCCACA	T	TGATTCACA	NON_SYNONYMOUS_CODING	hcp-4	gbrowse
MODERATE	chrI	3865429	Hinf I	GANTC	C	TGATCCACA	T	TGATTCACA	NON_SYNONYMOUS_CODING	hcp-4	gbrowse
MODERATE	chrI	3865429	Mbo I	GATC	C	GATCCAC	T	GATTCAC	NON_SYNONYMOUS_CODING	hcp-4	gbrowse
MODERATE	chrI	3865429	Sau3A I	GATC	C	GATCCAC	T	GATTCAC	NON_SYNONYMOUS_CODING	hcp-4	gbrowse
MODERATE	chrI	3865429	Tfi I	GAWTC	C	TGATCCACA	T	TGATTCACA	NON_SYNONYMOUS_CODING	hcp-4	gbrowse
MODERATE	chrI	3952035	Tth111 II	CAARCA	T	TCTTGTTTGCA	G	TCTTGGTTGCA	NON_SYNONYMOUS_CODING	lrp-2	gbrowse
MODERATE	chrI	3983755	Hinf I	GANTC	A	CGACACTGA	T	CGACTCTGA	NON_SYNONYMOUS_CODING	aars-2	gbrowse
MODERATE	chrI	3983755	Mly I	GACTC	A	CGACACTGA	T	CGACTCTGA	NON_SYNONYMOUS_CODING	aars-2	gbrowse
MODERATE	chrI	3983755	Ple I	GAGTC	A	CGACACTGA	T	CGACTCTGA	NON_SYNONYMOUS_CODING	aars-2	gbrowse
MODERATE	chrI	3983755	StyLT I	CAGAG	A	CGACACTGA	T	CGACTCTGA	NON_SYNONYMOUS_CODING	aars-2	gbrowse
MODERATE	chrI	3983755	TspR I	CAGTG	A	CGACACTGA	T	CGACTCTGA	NON_SYNONYMOUS_CODING	aars-2	gbrowse
MODERATE	chrI	3999523	Bcef I	ACGGC	C	TGAGCCGTC	T	TGAGTCGTC	NON_SYNONYMOUS_CODING	unc-73	gbrowse
MODERATE	chrI	3999523	CviJ I	RGCY	C	GAGCCGT	T	GAGTCGT	NON_SYNONYMOUS_CODING	unc-73	gbrowse
MODERATE	chrI	3999523	Hinf I	GANTC	C	TGAGCCGTC	T	TGAGTCGTC	NON_SYNONYMOUS_CODING	unc-73	gbrowse
MODERATE	chrI	3999523	Mly I	GACTC	C	TGAGCCGTC	T	TGAGTCGTC	NON_SYNONYMOUS_CODING	unc-73	gbrowse
MODERATE	chrI	3999523	Ple I	GAGTC	C	TGAGCCGTC	T	TGAGTCGTC	NON_SYNONYMOUS_CODING	unc-73	gbrowse
MODERATE	chrI	4025495	Bsb I	CAACAC	T	TGCAATACTAG	C	TGCAACACTAG	NON_SYNONYMOUS_CODING	unc-73	gbrowse
MODERATE	chrI	4049337	Mbo II	GAAGA	G	TGAAGATGT	T	TGAATATGT	NON_SYNONYMOUS_CODING	unc-89	gbrowse
MODERATE	chrI	4049998	Aci I	CCGC	A	AGCAGAT	G	AGCGGAT	NON_SYNONYMOUS_CODING	unc-89	gbrowse
MODERATE	chrI	4049998	Fok I	GGATG	A	CAGCAGATG	G	CAGCGGATG	NON_SYNONYMOUS_CODING	unc-89	gbrowse
MODERATE	chrI	4049998	NspB II	CMGCKG	A	TCAGCAGATGG	G	TCAGCGGATGG	NON_SYNONYMOUS_CODING	unc-89	gbrowse
MODERATE	chrI	4052718	Bcc I	CCATC	C	AAGACCATC	A	AAGAACATC	NON_SYNONYMOUS_CODING	unc-89	gbrowse
MODERATE	chrI	4056446	Alu I	AGCT	-AGC	AAGTAA	*	AAGAGCTAA	CODON_CHANGE_PLUS_CODON_DELETION	unc-89	gbrowse
MODERATE	chrI	4056446	CviJ I	RGCY	-AGC	AAGTAA	*	AAGAGCTAA	CODON_CHANGE_PLUS_CODON_DELETION	unc-89	gbrowse
MODERATE	chrI	4056446	Hin4 I	GABNNNNNVTC	-AGC	NNNNNTGAAGTAAAATCTCC	*	GTAGTTGAAGAGCTAAAATCTCC	CODON_CHANGE_PLUS_CODON_DELETION	unc-89	gbrowse
MODERATE	chrI	4056446	Ksp632 I	CTCTTC	-AGC	TGAAGTAAAA	*	TGAAGAGCTAAAA	CODON_CHANGE_PLUS_CODON_DELETION	unc-89	gbrowse
MODERATE	chrI	4056446	Mbo II	GAAGA	-AGC	GAAGTAAA	*	GAAGAGCTAAA	CODON_CHANGE_PLUS_CODON_DELETION	unc-89	gbrowse
MODERATE	chrI	4056446	Sap I	GCTCTTC	-AGC	NTGAAGTAAAAT	*	TTGAAGAGCTAAAAT	CODON_CHANGE_PLUS_CODON_DELETION	unc-89	gbrowse
MODERATE	chrI	4059336	Xba I	TCTAGA	C	ATCTACAACTA	G	ATCTAGAACTA	NON_SYNONYMOUS_CODING	unc-89	gbrowse
MODERATE	chrI	4059336	Xsp I	CTAG	C	CTACAAC	G	CTAGAAC	NON_SYNONYMOUS_CODING	unc-89	gbrowse
MODERATE	chrI	4063195	Bsr I	ACTGG	A	AGATACTGG	G	AGATGCTGG	NON_SYNONYMOUS_CODING	unc-89	gbrowse
MODERATE	chrI	4063195	SfaN I	GCATC	A	AGATACTGG	G	AGATGCTGG	NON_SYNONYMOUS_CODING	unc-89	gbrowse
MODERATE	chrI	4063291	Bce83 I	CTTGAG	T	CTTTCTTGAGG	G	CTTTCGTGAGG	NON_SYNONYMOUS_CODING	unc-89	gbrowse
MODERATE	chrI	4063291	Cje I	CCANNNNNNGT	T	ACCAACTTTCTTGAGGGAACT	G	ACCAACTTTCGTGAGGGAACT	NON_SYNONYMOUS_CODING	unc-89	gbrowse
MODERATE	chrI	4063291	Sml I	CTYRAG	T	CTTTCTTGAGG	G	CTTTCGTGAGG	NON_SYNONYMOUS_CODING	unc-89	gbrowse
MODERATE	chrI	4069857	Bbv II	GAAGAC	G	CGAGGGAGACA	A	CGAGGAAGACA	NON_SYNONYMOUS_CODING	unc-89	gbrowse
MODERATE	chrI	4069857	BsmA I	GTCTC	G	GAGGGAGAC	A	GAGGAAGAC	NON_SYNONYMOUS_CODING	unc-89	gbrowse
MODERATE	chrI	4069857	Mbo II	GAAGA	G	GAGGGAGAC	A	GAGGAAGAC	NON_SYNONYMOUS_CODING	unc-89	gbrowse
MODERATE	chrI	4088908	Mun I	CAATTG	A	TGCAAATGCAA	T	TGCAATTGCAA	NON_SYNONYMOUS_CODING	unc-89	gbrowse
MODERATE	chrI	4088908	TspE I	AATT	A	CAAATGC	T	CAATTGC	NON_SYNONYMOUS_CODING	unc-89	gbrowse
MODERATE	chrI	4088919	Eco57 I	CTGAAG	A	ACTGAAGATCC	T	ACTGATGATCC	NON_SYNONYMOUS_CODING	unc-89	gbrowse
MODERATE	chrI	4088919	Mbo II	GAAGA	A	CTGAAGATC	T	CTGATGATC	NON_SYNONYMOUS_CODING	unc-89	gbrowse
MODERATE	chrI	4088919	Mfl I	RGATCY	A	ACTGAAGATCC	T	ACTGATGATCC	NON_SYNONYMOUS_CODING	unc-89	gbrowse
MODERATE	chrI	4105232	Fok I	GGATG	C	CATCCGAAT	T	CATCTGAAT	NON_SYNONYMOUS_CODING	acd-1	gbrowse
MODERATE	chrI	4109536	Mae III	GTNAC	C	CAGTCTAAC	G	CAGTGTAAC	NON_SYNONYMOUS_CODING	C24G7.1	gbrowse
MODERATE	chrI	4109536	TspR I	CAGTG	C	CAGTCTAAC	G	CAGTGTAAC	NON_SYNONYMOUS_CODING	C24G7.1	gbrowse
MODERATE	chrI	4111278	CviJ I	RGCY	A	TTAACCT	G	TTAGCCT	NON_SYNONYMOUS_CODING	C24G7.1	gbrowse
MODERATE	chrI	4111278	Hinc II	GTYRAC	A	CGTTAACCTGT	G	CGTTAGCCTGT	NON_SYNONYMOUS_CODING	C24G7.1	gbrowse
MODERATE	chrI	4111278	Hpa I	GTTAAC	A	CGTTAACCTGT	G	CGTTAGCCTGT	NON_SYNONYMOUS_CODING	C24G7.1	gbrowse
MODERATE	chrI	4111278	Mse I	TTAA	A	TTAACCT	G	TTAGCCT	NON_SYNONYMOUS_CODING	C24G7.1	gbrowse
MODERATE	chrI	4117163	BsiY I	CCNNNNNNNGG	C	ATTGAGATTCCCAACTGTGGA	T	ATTGAGATTCTCAACTGTGGA	NON_SYNONYMOUS_CODING	H31G24.3	gbrowse
MODERATE	chrI	4117518	EcoT14 I	CCWWGG	G	CCTTGGAGTTG	A	CCTTGAAGTTG	NON_SYNONYMOUS_CODING	H31G24.3	gbrowse
MODERATE	chrI	4117518	Sec I	CCNNGG	G	CCTTGGAGTTG	A	CCTTGAAGTTG	NON_SYNONYMOUS_CODING	H31G24.3	gbrowse
MODERATE	chrI	4117543	Bcn I	CCSGG	G	CCGGGTTTT	A	CCGGATTTT	NON_SYNONYMOUS_CODING	H31G24.3	gbrowse
MODERATE	chrI	4117543	ScrF I	CCNGG	G	CCGGGTTTT	A	CCGGATTTT	NON_SYNONYMOUS_CODING	H31G24.3	gbrowse
MODERATE	chrI	4126986	Fok I	GGATG	T	ACATTCTGC	C	ACATCCTGC	NON_SYNONYMOUS_CODING	lin-44	gbrowse
MODERATE	chrI	4159347	Mse I	TTAA	G	GTTGAAG	A	GTTAAAG	NON_SYNONYMOUS_CODING	inx-15	gbrowse
MODERATE	chrI	4170623	Acc II	CGCG	C	CGACGCG	T	CGATGCG	NON_SYNONYMOUS_CODING	egg-5	gbrowse
MODERATE	chrI	4170623	Cla I	ATCGAT	C	ATCGACGCGAT	T	ATCGATGCGAT	NON_SYNONYMOUS_CODING	egg-5	gbrowse
MODERATE	chrI	4170623	Hga I	GACGC	C	TCGACGCGA	T	TCGATGCGA	NON_SYNONYMOUS_CODING	egg-5	gbrowse
MODERATE	chrI	4170623	SfaN I	GCATC	C	TCGACGCGA	T	TCGATGCGA	NON_SYNONYMOUS_CODING	egg-5	gbrowse
MODERATE	chrI	4171127	Acc II	CGCG	G	CGCGTCT	T	CGCTTCT	NON_SYNONYMOUS_CODING	egg-5	gbrowse
MODERATE	chrI	4171127	Bbv II	GAAGAC	G	CTCGCGTCTTC	T	CTCGCTTCTTC	NON_SYNONYMOUS_CODING	egg-5	gbrowse
MODERATE	chrI	4171127	Hga I	GACGC	G	TCGCGTCTT	T	TCGCTTCTT	NON_SYNONYMOUS_CODING	egg-5	gbrowse
MODERATE	chrI	4180845	Alu I	AGCT	G	CAAGCTG	A	CAAACTG	NON_SYNONYMOUS_CODING	R12E2.2	gbrowse
MODERATE	chrI	4180845	CviJ I	RGCY	G	CAAGCTG	A	CAAACTG	NON_SYNONYMOUS_CODING	R12E2.2	gbrowse
MODERATE	chrI	4180845	Mwo I	GCNNNNNNNGC	G	AACCGCCCAAGCTGTCGAGGC	A	AACCGCCCAAACTGTCGAGGC	NON_SYNONYMOUS_CODING	R12E2.2	gbrowse
MODERATE	chrI	4180845	Tsp4C I	ACNGT	G	CCAAGCTGT	A	CCAAACTGT	NON_SYNONYMOUS_CODING	R12E2.2	gbrowse
MODERATE	chrI	4187463	Alu I	AGCT	G	CCAGCTG	A	CCAACTG	NON_SYNONYMOUS_CODING	ppw-1	gbrowse
MODERATE	chrI	4187463	CviJ I	RGCY	G	CCAGCTG	A	CCAACTG	NON_SYNONYMOUS_CODING	ppw-1	gbrowse
MODERATE	chrI	4187463	NspB II	CMGCKG	G	ACCCAGCTGTA	A	ACCCAACTGTA	NON_SYNONYMOUS_CODING	ppw-1	gbrowse
MODERATE	chrI	4187463	Pvu II	CAGCTG	G	ACCCAGCTGTA	A	ACCCAACTGTA	NON_SYNONYMOUS_CODING	ppw-1	gbrowse
MODERATE	chrI	4187463	Tsp4C I	ACNGT	G	CCCAGCTGT	A	CCCAACTGT	NON_SYNONYMOUS_CODING	ppw-1	gbrowse
MODERATE	chrI	4189045	Aci I	CCGC	G	GCGGTAG	A	GCGATAG	NON_SYNONYMOUS_CODING	ppw-1	gbrowse
MODERATE	chrI	4189045	Nru I	TCGCGA	G	TCGCGGTAGGG	A	TCGCGATAGGG	NON_SYNONYMOUS_CODING	ppw-1	gbrowse
MODERATE	chrI	4197128	Acc II	CGCG	A	CCAAGCG	C	CCACGCG	NON_SYNONYMOUS_CODING	C18E3.5	gbrowse
MODERATE	chrI	4205845	Mae III	GTNAC	T	GTTATTGAT	C	GTTACTGAT	NON_SYNONYMOUS_CODING	C18E3.3	gbrowse
MODERATE	chrI	4207056	Bce83 I	CTTGAG	G	CTCAAGTCCCG	C	CTCAACTCCCG	NON_SYNONYMOUS_CODING	C18E3.3	gbrowse
MODERATE	chrI	4207056	Fin I	GGGAC	G	TCAAGTCCC	C	TCAACTCCC	NON_SYNONYMOUS_CODING	C18E3.3	gbrowse
MODERATE	chrI	4207056	Sml I	CTYRAG	G	CTCAAGTCCCG	C	CTCAACTCCCG	NON_SYNONYMOUS_CODING	C18E3.3	gbrowse
MODERATE	chrI	4208087	Bbv II	GAAGAC	A	AGTTGAAGACA	C	AGTTGCAGACA	NON_SYNONYMOUS_CODING	C18E3.3	gbrowse
MODERATE	chrI	4208087	CviR I	TGCA	A	TTGAAGA	C	TTGCAGA	NON_SYNONYMOUS_CODING	C18E3.3	gbrowse
MODERATE	chrI	4208087	Mbo II	GAAGA	A	GTTGAAGAC	C	GTTGCAGAC	NON_SYNONYMOUS_CODING	C18E3.3	gbrowse
MODERATE	chrI	4209648	Bci VI	GGATAC	A	GCAGTATCCAC	T	GCAGTTTCCAC	NON_SYNONYMOUS_CODING	hop-1	gbrowse
MODERATE	chrI	4210222	Hinf I	GANTC	C	GATTCTTCT	G	GATTGTTCT	NON_SYNONYMOUS_CODING	hop-1	gbrowse
MODERATE	chrI	4210222	Mbo II	GAAGA	C	GATTCTTCT	G	GATTGTTCT	NON_SYNONYMOUS_CODING	hop-1	gbrowse
MODERATE	chrI	4210222	Tfi I	GAWTC	C	GATTCTTCT	G	GATTGTTCT	NON_SYNONYMOUS_CODING	hop-1	gbrowse
MODERATE	chrI	4214575	Aci I	CCGC	A	TCCACTG	G	TCCGCTG	NON_SYNONYMOUS_CODING	C18E3.9	gbrowse
MODERATE	chrI	4214575	Bbv I	GCAGC	A	TTCCACTGC	G	TTCCGCTGC	NON_SYNONYMOUS_CODING	C18E3.9	gbrowse
MODERATE	chrI	4214575	Fnu4H I	GCNGC	A	TTCCACTGC	G	TTCCGCTGC	NON_SYNONYMOUS_CODING	C18E3.9	gbrowse
MODERATE	chrI	4214575	NspB II	CMGCKG	A	TTTCCACTGCC	G	TTTCCGCTGCC	NON_SYNONYMOUS_CODING	C18E3.9	gbrowse
MODERATE	chrI	4214575	Tse I	GCWGC	A	TTCCACTGC	G	TTCCGCTGC	NON_SYNONYMOUS_CODING	C18E3.9	gbrowse
MODERATE	chrI	4214575	TspR I	CAGTG	A	TTCCACTGC	G	TTCCGCTGC	NON_SYNONYMOUS_CODING	C18E3.9	gbrowse
MODERATE	chrI	4214575	Xcm I	CCANNNNNNNNNTGG	A	ATTGGGAAGTTTCCACTGCCAAAATGGTG	G	ATTGGGAAGTTTCCGCTGCCAAAATGGTG	NON_SYNONYMOUS_CODING	C18E3.9	gbrowse
MODERATE	chrI	4234149	BspH I	TCATGA	G	TATCAGGAAGT	T	TATCATGAAGT	NON_SYNONYMOUS_CODING	nab-1	gbrowse
MODERATE	chrI	4234149	Nla III	CATG	G	TCAGGAA	T	TCATGAA	NON_SYNONYMOUS_CODING	nab-1	gbrowse
MODERATE	chrI	4238409	Bci VI	GGATAC	C	GAAAGCATACA	G	GAAAGGATACA	NON_SYNONYMOUS_CODING	C43E11.5	gbrowse
MODERATE	chrI	4238409	CjeP I	CCANNNNNNNTC	C	ATATCGGAAAGCATACAAATTGG	G	ATATCGGAAAGGATACAAATTGG	NON_SYNONYMOUS_CODING	C43E11.5	gbrowse
MODERATE	chrI	4249218	CviJ I	RGCY	T	TGGTTGT	C	TGGCTGT	NON_SYNONYMOUS_CODING	tufm-2	gbrowse
MODERATE	chrI	4249218	Sfe I	CTRYAG	T	TGTGGTTGTAG	C	TGTGGCTGTAG	NON_SYNONYMOUS_CODING	tufm-2	gbrowse
MODERATE	chrI	4250581	Mbo II	GAAGA	T	ATCTTCTCA	G	ATCTGCTCA	NON_SYNONYMOUS_CODING	cogc-5	gbrowse
MODERATE	chrI	4250581	Mwo I	GCNNNNNNNGC	T	GGTTGTATCTTCTCAAAGAGC	G	GGTTGTATCTGCTCAAAGAGC	NON_SYNONYMOUS_CODING	cogc-5	gbrowse
MODERATE	chrI	4256444	Cac8 I	GCNNGC	C	AAAAGCCTGCA	T	AAAAGTCTGCA	NON_SYNONYMOUS_CODING	met-1	gbrowse
MODERATE	chrI	4256444	CviJ I	RGCY	C	AAGCCTG	T	AAGTCTG	NON_SYNONYMOUS_CODING	met-1	gbrowse
MODERATE	chrI	4269385	Hinf I	GANTC	T	CAAATATTC	G	CAAAGATTC	NON_SYNONYMOUS_CODING	cdc-6	gbrowse
MODERATE	chrI	4269385	Ssp I	AATATT	T	CCAAATATTCG	G	CCAAAGATTCG	NON_SYNONYMOUS_CODING	cdc-6	gbrowse
MODERATE	chrI	4269385	Tfi I	GAWTC	T	CAAATATTC	G	CAAAGATTC	NON_SYNONYMOUS_CODING	cdc-6	gbrowse
MODERATE	chrI	4275963	BspH I	TCATGA	T	AGATGTCATGA	C	AGATGCCATGA	NON_SYNONYMOUS_CODING	Y47D9A.3	gbrowse
MODERATE	chrI	4275963	SfaN I	GCATC	T	GATGTCATG	C	GATGCCATG	NON_SYNONYMOUS_CODING	Y47D9A.3	gbrowse
MODERATE	chrI	4336988	Bcef I	ACGGC	C	ACGGCTACT	T	ACGGTTACT	NON_SYNONYMOUS_CODING	anc-1	gbrowse
MODERATE	chrI	4336988	CviJ I	RGCY	C	CGGCTAC	T	CGGTTAC	NON_SYNONYMOUS_CODING	anc-1	gbrowse
MODERATE	chrI	4336988	Mae III	GTNAC	C	ACGGCTACT	T	ACGGTTACT	NON_SYNONYMOUS_CODING	anc-1	gbrowse
MODERATE	chrI	4336988	Tsp4C I	ACNGT	C	ACGGCTACT	T	ACGGTTACT	NON_SYNONYMOUS_CODING	anc-1	gbrowse
MODERATE	chrI	4338253	Acc I	GTMKAC	G	TTGTCGACTGC	A	TTGTCAACTGC	NON_SYNONYMOUS_CODING	anc-1	gbrowse
MODERATE	chrI	4338253	Sal I	GTCGAC	G	TTGTCGACTGC	A	TTGTCAACTGC	NON_SYNONYMOUS_CODING	anc-1	gbrowse
MODERATE	chrI	4338253	Taq I	TCGA	G	GTCGACT	A	GTCAACT	NON_SYNONYMOUS_CODING	anc-1	gbrowse
MODERATE	chrI	4339136	Aci I	CCGC	G	GCGGGAA	A	GCGAGAA	NON_SYNONYMOUS_CODING	anc-1	gbrowse
MODERATE	chrI	4339136	Dsa I	CCRYGG	G	CCGCGGGAAGA	A	CCGCGAGAAGA	NON_SYNONYMOUS_CODING	anc-1	gbrowse
MODERATE	chrI	4339136	Fau I	CCCGC	G	CGCGGGAAG	A	CGCGAGAAG	NON_SYNONYMOUS_CODING	anc-1	gbrowse
MODERATE	chrI	4339136	NspB II	CMGCKG	G	CCGCGGGAAGA	A	CCGCGAGAAGA	NON_SYNONYMOUS_CODING	anc-1	gbrowse
MODERATE	chrI	4339136	Sac II	CCGCGG	G	CCGCGGGAAGA	A	CCGCGAGAAGA	NON_SYNONYMOUS_CODING	anc-1	gbrowse
MODERATE	chrI	4339136	Sec I	CCNNGG	G	CCGCGGGAAGA	A	CCGCGAGAAGA	NON_SYNONYMOUS_CODING	anc-1	gbrowse
MODERATE	chrI	4339217	Cac8 I	GCNNGC	G	TTATGGCATGC	A	TTATGACATGC	NON_SYNONYMOUS_CODING	anc-1	gbrowse
MODERATE	chrI	4339217	Sph I	GCATGC	G	TTATGGCATGC	A	TTATGACATGC	NON_SYNONYMOUS_CODING	anc-1	gbrowse
MODERATE	chrI	4339391	Cac8 I	GCNNGC	G	TTATGGCATGC	A	TTATGACATGC	NON_SYNONYMOUS_CODING	anc-1	gbrowse
MODERATE	chrI	4339391	Sph I	GCATGC	G	TTATGGCATGC	A	TTATGACATGC	NON_SYNONYMOUS_CODING	anc-1	gbrowse
MODERATE	chrI	4378828	CviJ I	RGCY	A	CAAACCT	G	CAAGCCT	NON_SYNONYMOUS_CODING	ZK973.2	gbrowse
MODERATE	chrI	4382831	Mae III	GTNAC	C	ACTGCGACA	T	ACTGTGACA	NON_SYNONYMOUS_CODING	ZK973.1	gbrowse
MODERATE	chrI	4382831	Tsp4C I	ACNGT	C	ACTGCGACA	T	ACTGTGACA	NON_SYNONYMOUS_CODING	ZK973.1	gbrowse
MODERATE	chrI	4382831	Tsp45 I	GTSAC	C	ACTGCGACA	T	ACTGTGACA	NON_SYNONYMOUS_CODING	ZK973.1	gbrowse
MODERATE	chrI	4419226	Tat I	WGTACW	T	ACATTTGTACT	C	ACATTCGTACT	NON_SYNONYMOUS_CODING	T21E12.2	gbrowse
MODERATE	chrI	4450867	Hinf I	GANTC	T	GACTTAAAA	C	GACTCAAAA	NON_SYNONYMOUS_CODING	C41D11.5	gbrowse
MODERATE	chrI	4450867	Mly I	GACTC	T	GACTTAAAA	C	GACTCAAAA	NON_SYNONYMOUS_CODING	C41D11.5	gbrowse
MODERATE	chrI	4450867	Mse I	TTAA	T	ACTTAAA	C	ACTCAAA	NON_SYNONYMOUS_CODING	C41D11.5	gbrowse
MODERATE	chrI	4450867	Ple I	GAGTC	T	GACTTAAAA	C	GACTCAAAA	NON_SYNONYMOUS_CODING	C41D11.5	gbrowse
MODERATE	chrI	4453644	TspE I	AATT	G	AATGATT	T	AATTATT	NON_SYNONYMOUS_CODING	eri-7	gbrowse
MODERATE	chrI	4456801	Bcc I	CCATC	C	CTTCCATCA	T	CTTCTATCA	NON_SYNONYMOUS_CODING	eri-7	gbrowse
MODERATE	chrI	4460494	BsiY I	CCNNNNNNNGG	C	TGGGTTCCTCCGACATTCGGT	T	TGGGTTCCTCTGACATTCGGT	NON_SYNONYMOUS_CODING	C41D11.6	gbrowse
MODERATE	chrI	4460494	Mme I	TCCRAC	C	TCCTCCGACAT	T	TCCTCTGACAT	NON_SYNONYMOUS_CODING	C41D11.6	gbrowse
MODERATE	chrI	4460494	StyLT I	CAGAG	C	CCTCCGACA	T	CCTCTGACA	NON_SYNONYMOUS_CODING	C41D11.6	gbrowse
MODERATE	chrI	4461207	Afa I	GTAC	T	TTGTACG	C	TTGCACG	NON_SYNONYMOUS_CODING	C41D11.6	gbrowse
MODERATE	chrI	4461207	Cac8 I	GCNNGC	T	AATTGTACGCC	C	AATTGCACGCC	NON_SYNONYMOUS_CODING	C41D11.6	gbrowse
MODERATE	chrI	4461207	CviR I	TGCA	T	TTGTACG	C	TTGCACG	NON_SYNONYMOUS_CODING	C41D11.6	gbrowse
MODERATE	chrI	4461367	Aci I	CCGC	A	TCCACAC	G	TCCGCAC	NON_SYNONYMOUS_CODING	C41D11.6	gbrowse
MODERATE	chrI	4462155	Ksp632 I	CTCTTC	T	TCTCTTCTGCC	C	TCTCTCCTGCC	NON_SYNONYMOUS_CODING	C41D11.6	gbrowse
MODERATE	chrI	4462155	Mbo II	GAAGA	T	CTCTTCTGC	C	CTCTCCTGC	NON_SYNONYMOUS_CODING	C41D11.6	gbrowse
MODERATE	chrI	4462155	Xmn I	GAANNNNTTC	T	TGAATCTCTTCTGCCGTGT	C	TGAATCTCTCCTGCCGTGT	NON_SYNONYMOUS_CODING	C41D11.6	gbrowse
MODERATE	chrI	4462374	CviR I	TGCA	A	CTCATCA	T	CTCTGCA	NON_SYNONYMOUS_CODING	C41D11.6	gbrowse
MODERATE	chrI	4462374	Hae IV	GAYNNNNNRTC	A	GGGACGTCTCATCATTCTCAA	T	GGGACGTCTCTGCATTCTCAA	NON_SYNONYMOUS_CODING	C41D11.6	gbrowse
MODERATE	chrI	4462374	Hin4 I	GABNNNNNVTC	A	GGGACGTCTCATCATTCTCAA	T	GGGACGTCTCTGCATTCTCAA	NON_SYNONYMOUS_CODING	C41D11.6	gbrowse
MODERATE	chrI	4462374	StyLT I	CAGAG	A	TCTCATCAT	T	TCTCTGCAT	NON_SYNONYMOUS_CODING	C41D11.6	gbrowse
MODERATE	chrI	4462375	Bsm I	GAATGC	T	TCTCATCATTC	G	TCTCTGCATTC	NON_SYNONYMOUS_CODING	C41D11.6	gbrowse
MODERATE	chrI	4462375	CviR I	TGCA	T	TCATCAT	G	TCTGCAT	NON_SYNONYMOUS_CODING	C41D11.6	gbrowse
MODERATE	chrI	4462375	Hae IV	GAYNNNNNRTC	T	GGACGTCTCATCATTCTCAAG	G	GGACGTCTCTGCATTCTCAAG	NON_SYNONYMOUS_CODING	C41D11.6	gbrowse
MODERATE	chrI	4462375	Hin4 I	GABNNNNNVTC	T	GGACGTCTCATCATTCTCAAG	G	GGACGTCTCTGCATTCTCAAG	NON_SYNONYMOUS_CODING	C41D11.6	gbrowse
MODERATE	chrI	4462375	StyLT I	CAGAG	T	CTCATCATT	G	CTCTGCATT	NON_SYNONYMOUS_CODING	C41D11.6	gbrowse
MODERATE	chrI	4464671	TspE I	AATT	T	AATTACC	G	AATGACC	NON_SYNONYMOUS_CODING	eri-6	gbrowse
MODERATE	chrI	4465875	Mwo I	GCNNNNNNNGC	A	TACCGATCTGACAATGCAGCC	C	TACCGATCTGCCAATGCAGCC	NON_SYNONYMOUS_CODING	eri-6	gbrowse
MODERATE	chrI	4517454	BsmA I	GTCTC	A	AAGTATCTG	C	AAGTCTCTG	NON_SYNONYMOUS_CODING	Y119C1B.6	gbrowse
MODERATE	chrI	4517454	StyLT I	CAGAG	A	AAGTATCTG	C	AAGTCTCTG	NON_SYNONYMOUS_CODING	Y119C1B.6	gbrowse
MODERATE	chrI	4520089	Aci I	CCGC	C	GCGCAAG	G	GCGGAAG	NON_SYNONYMOUS_CODING	Y119C1B.12	gbrowse
MODERATE	chrI	4520089	Hha I	GCGC	C	GCGCAAG	G	GCGGAAG	NON_SYNONYMOUS_CODING	Y119C1B.12	gbrowse
MODERATE	chrI	4521755	TspE I	AATT	G	AATGTGG	T	AATTTGG	NON_SYNONYMOUS_CODING	Y119C1B.12	gbrowse
MODERATE	chrI	4534502	Bcg I	GCANNNNNNTCG	T	AATACATAAAGTAACCGCATCGA	C	AATACATAAAGCAACCGCATCGA	NON_SYNONYMOUS_CODING	bet-1	gbrowse
MODERATE	chrI	4534502	Mae III	GTNAC	T	AAAGTAACC	C	AAAGCAACC	NON_SYNONYMOUS_CODING	bet-1	gbrowse
MODERATE	chrI	4562100	Bin I	GGATC	A	ATTGAATCA	G	ATTGGATCA	NON_SYNONYMOUS_CODING	D1007.15	gbrowse
MODERATE	chrI	4562100	Hinf I	GANTC	A	ATTGAATCA	G	ATTGGATCA	NON_SYNONYMOUS_CODING	D1007.15	gbrowse
MODERATE	chrI	4562100	Mbo I	GATC	A	TTGAATC	G	TTGGATC	NON_SYNONYMOUS_CODING	D1007.15	gbrowse
MODERATE	chrI	4562100	Sau3A I	GATC	A	TTGAATC	G	TTGGATC	NON_SYNONYMOUS_CODING	D1007.15	gbrowse
MODERATE	chrI	4562100	Tfi I	GAWTC	A	ATTGAATCA	G	ATTGGATCA	NON_SYNONYMOUS_CODING	D1007.15	gbrowse
MODERATE	chrI	4576987	Pfl1108 I	TCGTAG	A	TTTCTACGATC	G	TTTCTGCGATC	NON_SYNONYMOUS_CODING	D1007.3	gbrowse
MODERATE	chrI	4576987	Sgf I	GCGATCGC	A	AATTTCTACGATCGC	G	AATTTCTGCGATCGC	NON_SYNONYMOUS_CODING	D1007.3	gbrowse
MODERATE	chrI	4588010	CviR I	TGCA	T	TGCTATT	A	TGCAATT	NON_SYNONYMOUS_CODING	D1007.10	gbrowse
MODERATE	chrI	4588010	TspE I	AATT	T	TGCTATT	A	TGCAATT	NON_SYNONYMOUS_CODING	D1007.10	gbrowse
MODERATE	chrI	4590528	Mae II	ACGT	C	AAACGTA	A	AAAAGTA	NON_SYNONYMOUS_CODING	D1007.9	gbrowse
MODERATE	chrI	4598418	Bsr I	ACTGG	A	ACTGAAGTC	G	ACTGGAGTC	NON_SYNONYMOUS_CODING	nrd-1	gbrowse
MODERATE	chrI	4598418	Eco57 I	CTGAAG	A	AACTGAAGTCG	G	AACTGGAGTCG	NON_SYNONYMOUS_CODING	nrd-1	gbrowse
MODERATE	chrI	4598418	Gsu I	CTGGAG	A	AACTGAAGTCG	G	AACTGGAGTCG	NON_SYNONYMOUS_CODING	nrd-1	gbrowse
MODERATE	chrI	4598418	Hinf I	GANTC	A	ACTGAAGTC	G	ACTGGAGTC	NON_SYNONYMOUS_CODING	nrd-1	gbrowse
MODERATE	chrI	4598418	Mly I	GACTC	A	ACTGAAGTC	G	ACTGGAGTC	NON_SYNONYMOUS_CODING	nrd-1	gbrowse
MODERATE	chrI	4598418	Ple I	GAGTC	A	ACTGAAGTC	G	ACTGGAGTC	NON_SYNONYMOUS_CODING	nrd-1	gbrowse
MODERATE	chrI	4607507	Bsm I	GAATGC	T	GAGCATTCTAG	G	GAGCAGTCTAG	NON_SYNONYMOUS_CODING	C44E4.8	gbrowse
MODERATE	chrI	4607507	Hin4 I	GABNNNNNVTC	T	TCGAGGAGCATTCTAGATATC	G	TCGAGGAGCAGTCTAGATATC	NON_SYNONYMOUS_CODING	C44E4.8	gbrowse
MODERATE	chrI	4620224	CjeP I	CCANNNNNNNTC	C	TCGGAATAGTTCCAGCGATTTTC	T	TCGGAATAGTTTCAGCGATTTTC	NON_SYNONYMOUS_CODING	C44E4.1	gbrowse
MODERATE	chrI	4620224	Xmn I	GAANNNNTTC	C	GGAATAGTTCCAGCGATTT	T	GGAATAGTTTCAGCGATTT	NON_SYNONYMOUS_CODING	C44E4.1	gbrowse
MODERATE	chrI	4623517	Mbo II	GAAGA	C	TCTTCCTCT	T	TCTTTCTCT	NON_SYNONYMOUS_CODING	C44E4.7	gbrowse
MODERATE	chrI	4623517	Mnl I	CCTC	C	CTTCCTC	T	CTTTCTC	NON_SYNONYMOUS_CODING	C44E4.7	gbrowse
MODERATE	chrI	4643181	CviJ I	RGCY	C	TGGCCTG	T	TGGTCTG	NON_SYNONYMOUS_CODING	Y119C1A.1	gbrowse
MODERATE	chrI	4643181	Hae I	WGGCCW	C	ATTGGCCTGTT	T	ATTGGTCTGTT	NON_SYNONYMOUS_CODING	Y119C1A.1	gbrowse
MODERATE	chrI	4643181	Hae III	GGCC	C	TGGCCTG	T	TGGTCTG	NON_SYNONYMOUS_CODING	Y119C1A.1	gbrowse
MODERATE	chrI	4643181	Mwo I	GCNNNNNNNGC	C	GCAGAATTGGCCTGTTGAGCA	T	GCAGAATTGGTCTGTTGAGCA	NON_SYNONYMOUS_CODING	Y119C1A.1	gbrowse
MODERATE	chrI	4646115	Aci I	CCGC	C	TGCCGAA	G	TGCGGAA	NON_SYNONYMOUS_CODING	rpl-4	gbrowse
MODERATE	chrI	4648041	Bsm I	GAATGC	C	GAATGCCAAGA	T	GAATGTCAAGA	NON_SYNONYMOUS_CODING	B0041.8	gbrowse
MODERATE	chrI	4665006	Apo I	RAATTY	T	NNAAATTTGGT	A	TTAAAATTGGT	NON_SYNONYMOUS_CODING	B0041.1	gbrowse
MODERATE	chrI	4669822	Ban II	GRGCYC	T	GAGCTTTTCTC	C	GAGCTCTTCTC	NON_SYNONYMOUS_CODING	xnp-1	gbrowse
MODERATE	chrI	4669822	Bsp1286 I	GDGCHC	T	GAGCTTTTCTC	C	GAGCTCTTCTC	NON_SYNONYMOUS_CODING	xnp-1	gbrowse
MODERATE	chrI	4669822	HgiA I	GWGCWC	T	GAGCTTTTCTC	C	GAGCTCTTCTC	NON_SYNONYMOUS_CODING	xnp-1	gbrowse
MODERATE	chrI	4669822	Ksp632 I	CTCTTC	T	GAGCTTTTCTC	C	GAGCTCTTCTC	NON_SYNONYMOUS_CODING	xnp-1	gbrowse
MODERATE	chrI	4669822	Mbo II	GAAGA	T	AGCTTTTCT	C	AGCTCTTCT	NON_SYNONYMOUS_CODING	xnp-1	gbrowse
MODERATE	chrI	4669822	Sac I	GAGCTC	T	GAGCTTTTCTC	C	GAGCTCTTCTC	NON_SYNONYMOUS_CODING	xnp-1	gbrowse
MODERATE	chrI	4669822	Sap I	GCTCTTC	T	AGAGCTTTTCTCC	C	AGAGCTCTTCTCC	NON_SYNONYMOUS_CODING	xnp-1	gbrowse
MODERATE	chrI	4671128	Bbv II	GAAGAC	G	TCCGAGTCTTC	T	TCCGATTCTTC	NON_SYNONYMOUS_CODING	xnp-1	gbrowse
MODERATE	chrI	4671128	Mly I	GACTC	G	CCGAGTCTT	T	CCGATTCTT	NON_SYNONYMOUS_CODING	xnp-1	gbrowse
MODERATE	chrI	4671128	Ple I	GAGTC	G	CCGAGTCTT	T	CCGATTCTT	NON_SYNONYMOUS_CODING	xnp-1	gbrowse
MODERATE	chrI	4671128	Tfi I	GAWTC	G	CCGAGTCTT	T	CCGATTCTT	NON_SYNONYMOUS_CODING	xnp-1	gbrowse
MODERATE	chrI	4679877	Mse I	TTAA	A	CAAATAA	T	CAATTAA	NON_SYNONYMOUS_CODING	T04D1.2	gbrowse
MODERATE	chrI	4679877	TspE I	AATT	A	CAAATAA	T	CAATTAA	NON_SYNONYMOUS_CODING	T04D1.2	gbrowse
MODERATE	chrI	4695388	Mae II	ACGT	C	ACGCTCT	T	ACGTTCT	NON_SYNONYMOUS_CODING	tag-192	gbrowse
MODERATE	chrI	4695388	StyLT I	CAGAG	C	TACGCTCTG	T	TACGTTCTG	NON_SYNONYMOUS_CODING	tag-192	gbrowse
MODERATE	chrI	4696692	Ava II	GGWCC	G	TTGGGTCCA	T	TTGGTTCCA	NON_SYNONYMOUS_CODING	tag-192	gbrowse
MODERATE	chrI	4696692	BmgT120 I	GGNCC	G	TTGGGTCCA	T	TTGGTTCCA	NON_SYNONYMOUS_CODING	tag-192	gbrowse
MODERATE	chrI	4696692	Cfr13 I	GGNCC	G	TTGGGTCCA	T	TTGGTTCCA	NON_SYNONYMOUS_CODING	tag-192	gbrowse
MODERATE	chrI	4696692	Drd II	GAACCA	G	ATTGGGTCCAA	T	ATTGGTTCCAA	NON_SYNONYMOUS_CODING	tag-192	gbrowse
MODERATE	chrI	4696692	Sim I	GGGTC	G	TTGGGTCCA	T	TTGGTTCCA	NON_SYNONYMOUS_CODING	tag-192	gbrowse
MODERATE	chrI	4696692	VpaK11B I	GGWCC	G	TTGGGTCCA	T	TTGGTTCCA	NON_SYNONYMOUS_CODING	tag-192	gbrowse
MODERATE	chrI	4697102	Aci I	CCGC	G	GTTGCGG	A	GTTACGG	NON_SYNONYMOUS_CODING	tag-192	gbrowse
MODERATE	chrI	4697102	BscG I	CCCGT	G	TGTTGCGGG	A	TGTTACGGG	NON_SYNONYMOUS_CODING	tag-192	gbrowse
MODERATE	chrI	4697102	Cje I	CCANNNNNNGT	G	TCCATTTGTTGCGGGTCCTGG	A	TCCATTTGTTACGGGTCCTGG	NON_SYNONYMOUS_CODING	tag-192	gbrowse
MODERATE	chrI	4697102	Fau I	CCCGC	G	TGTTGCGGG	A	TGTTACGGG	NON_SYNONYMOUS_CODING	tag-192	gbrowse
MODERATE	chrI	4697102	Mae III	GTNAC	G	TGTTGCGGG	A	TGTTACGGG	NON_SYNONYMOUS_CODING	tag-192	gbrowse
MODERATE	chrI	4717963	BsrB I	GAGCGG	A	AAAAGAGCGGG	G	AAAAGGGCGGG	NON_SYNONYMOUS_CODING	W09C3.1	gbrowse
MODERATE	chrI	4719560	Bcg I	GCANNNNNNTCG	T	AGCAAAAGTATTGAAGAGAAACA	C	AGCAAAAGTATCGAAGAGAAACA	NON_SYNONYMOUS_CODING	W09C3.1	gbrowse
MODERATE	chrI	4719560	Taq I	TCGA	T	TATTGAA	C	TATCGAA	NON_SYNONYMOUS_CODING	W09C3.1	gbrowse
MODERATE	chrI	4725484	Dra I	TTTAAA	T	TATGTTTAAAA	A	TATGTATAAAA	NON_SYNONYMOUS_CODING	ugt-27	gbrowse
MODERATE	chrI	4725484	Mse I	TTAA	T	TGTTTAA	A	TGTATAA	NON_SYNONYMOUS_CODING	ugt-27	gbrowse
MODERATE	chrI	4756504	Afa I	GTAC	T	TTGTACG	G	TTGGACG	NON_SYNONYMOUS_CODING	viln-1	gbrowse
MODERATE	chrI	4756504	CjeP I	CCANNNNNNNTC	T	GAATCCGTTTGTACGCTGTCAAA	G	GAATCCGTTTGGACGCTGTCAAA	NON_SYNONYMOUS_CODING	viln-1	gbrowse
MODERATE	chrI	4756504	Hga I	GACGC	T	TTTGTACGC	G	TTTGGACGC	NON_SYNONYMOUS_CODING	viln-1	gbrowse
MODERATE	chrI	4756504	Tth111 I	GACNNNGTC	T	TCCGTTTGTACGCTGTC	G	TCCGTTTGGACGCTGTC	NON_SYNONYMOUS_CODING	viln-1	gbrowse
MODERATE	chrI	4759441	Alu I	AGCT	G	AAAGCTT	A	AAAACTT	NON_SYNONYMOUS_CODING	viln-1	gbrowse
MODERATE	chrI	4759441	CviJ I	RGCY	G	AAAGCTT	A	AAAACTT	NON_SYNONYMOUS_CODING	viln-1	gbrowse
MODERATE	chrI	4759441	Hind III	AAGCTT	G	AAAAAGCTTGG	A	AAAAAACTTGG	NON_SYNONYMOUS_CODING	viln-1	gbrowse
MODERATE	chrI	4759441	Mwo I	GCNNNNNNNGC	G	TGCTCAAAAAGCTTGGAAACA	A	TGCTCAAAAAACTTGGAAACA	NON_SYNONYMOUS_CODING	viln-1	gbrowse
MODERATE	chrI	4763258	Bcg I	GCANNNNNNTCG	A	TGTTTCTCTTCAATACTTTTGCT	G	TGTTTCTCTTCGATGCCTTTGCT	NON_SYNONYMOUS_CODING	M04F3.3	gbrowse
MODERATE	chrI	4763258	SfaN I	GCATC	A	CTTCAATAC	G	CTTCGATGC	NON_SYNONYMOUS_CODING	M04F3.3	gbrowse
MODERATE	chrI	4763258	Taq I	TCGA	A	TTCAATA	G	TTCGATG	NON_SYNONYMOUS_CODING	M04F3.3	gbrowse
MODERATE	chrI	4763261	Bcg I	GCANNNNNNTCG	A	TTCTCTTCAATACTTTTGCTTTC	G	TTCTCTTCGATGCCTTTGCTTTC	NON_SYNONYMOUS_CODING	M04F3.3	gbrowse
MODERATE	chrI	4763261	SfaN I	GCATC	A	CAATACTTT	G	CGATGCCTT	NON_SYNONYMOUS_CODING	M04F3.3	gbrowse
MODERATE	chrI	4822177	TspE I	AATT	T	AATTGAA	G	AATGGAA	NON_SYNONYMOUS_CODING	F57C9.6	gbrowse
MODERATE	chrI	4823736	Afa I	GTAC	C	AAGCACG	T	AAGTACG	NON_SYNONYMOUS_CODING	F57C9.6	gbrowse
MODERATE	chrI	4823736	PmaC I	CACGTG	C	AGAAGCACGTG	T	AGAAGTACGTG	NON_SYNONYMOUS_CODING	F57C9.6	gbrowse
MODERATE	chrI	4911726	BspT107 I	GGYRCC	T	GTTGGTGCCAA	A	GTTGGAGCCAA	NON_SYNONYMOUS_CODING	pgal-1	gbrowse
MODERATE	chrI	4911726	CviJ I	RGCY	T	TGGTGCC	A	TGGAGCC	NON_SYNONYMOUS_CODING	pgal-1	gbrowse
MODERATE	chrI	4911726	Mme I	TCCRAC	T	GTTGGTGCCAA	A	GTTGGAGCCAA	NON_SYNONYMOUS_CODING	pgal-1	gbrowse
MODERATE	chrI	4957106	Alu I	AGCT	G	GAGGTCC	C	GAGCTCC	NON_SYNONYMOUS_CODING	him-1	gbrowse
MODERATE	chrI	4957106	Ava II	GGWCC	G	AGAGGTCCT	C	AGAGCTCCT	NON_SYNONYMOUS_CODING	him-1	gbrowse
MODERATE	chrI	4957106	Ban II	GRGCYC	G	GAGAGGTCCTC	C	GAGAGCTCCTC	NON_SYNONYMOUS_CODING	him-1	gbrowse
MODERATE	chrI	4957106	BmgT120 I	GGNCC	G	AGAGGTCCT	C	AGAGCTCCT	NON_SYNONYMOUS_CODING	him-1	gbrowse
MODERATE	chrI	4957106	BseR I	GAGGAG	G	GAGAGGTCCTC	C	GAGAGCTCCTC	NON_SYNONYMOUS_CODING	him-1	gbrowse
MODERATE	chrI	4957106	Bsp1286 I	GDGCHC	G	GAGAGGTCCTC	C	GAGAGCTCCTC	NON_SYNONYMOUS_CODING	him-1	gbrowse
MODERATE	chrI	4957106	Cfr13 I	GGNCC	G	AGAGGTCCT	C	AGAGCTCCT	NON_SYNONYMOUS_CODING	him-1	gbrowse
MODERATE	chrI	4957106	CviJ I	RGCY	G	GAGGTCC	C	GAGCTCC	NON_SYNONYMOUS_CODING	him-1	gbrowse
MODERATE	chrI	4957106	EcoO109 I	RGGNCCY	G	TGAGAGGTCCTCG	C	TGAGAGCTCCTCG	NON_SYNONYMOUS_CODING	him-1	gbrowse
MODERATE	chrI	4957106	HgiA I	GWGCWC	G	GAGAGGTCCTC	C	GAGAGCTCCTC	NON_SYNONYMOUS_CODING	him-1	gbrowse
MODERATE	chrI	4957106	Mnl I	CCTC	G	GAGGTCC	C	GAGCTCC	NON_SYNONYMOUS_CODING	him-1	gbrowse
MODERATE	chrI	4957106	PpuM I	RGGWCCY	G	TGAGAGGTCCTCG	C	TGAGAGCTCCTCG	NON_SYNONYMOUS_CODING	him-1	gbrowse
MODERATE	chrI	4957106	Sac I	GAGCTC	G	GAGAGGTCCTC	C	GAGAGCTCCTC	NON_SYNONYMOUS_CODING	him-1	gbrowse
MODERATE	chrI	4957106	Sse8647 I	AGGWCCT	G	TGAGAGGTCCTCG	C	TGAGAGCTCCTCG	NON_SYNONYMOUS_CODING	him-1	gbrowse
MODERATE	chrI	4957106	VpaK11B I	GGWCC	G	AGAGGTCCT	C	AGAGCTCCT	NON_SYNONYMOUS_CODING	him-1	gbrowse
MODERATE	chrI	4984655	TspE I	AATT	A	AATAATT	G	AATGATT	NON_SYNONYMOUS_CODING	W03G9.10	gbrowse
MODERATE	chrI	5044537	Alu I	AGCT	A	AAGATGA	C	AAGCTGA	NON_SYNONYMOUS_CODING	phat-1	gbrowse
MODERATE	chrI	5044537	CviJ I	RGCY	A	AAGATGA	C	AAGCTGA	NON_SYNONYMOUS_CODING	phat-1	gbrowse
MODERATE	chrI	5044537	Mbo II	GAAGA	A	GAAGATGAT	C	GAAGCTGAT	NON_SYNONYMOUS_CODING	phat-1	gbrowse
MODERATE	chrI	5052410	Taq I	TCGA	G	TCGGGTA	A	TCGAGTA	NON_SYNONYMOUS_CODING	C46H11.2	gbrowse
MODERATE	chrI	5052410	Tat I	WGTACW	G	TATCGGGTACA	A	TATCGAGTACA	NON_SYNONYMOUS_CODING	C46H11.2	gbrowse
MODERATE	chrI	5116139	Mme I	TCCRAC	C	ATCTCCGACAT	T	ATCTCTGACAT	NON_SYNONYMOUS_CODING	elpc-1	gbrowse
MODERATE	chrI	5116139	StyLT I	CAGAG	C	TCTCCGACA	T	TCTCTGACA	NON_SYNONYMOUS_CODING	elpc-1	gbrowse
MODERATE	chrI	5117748	StyLT I	CAGAG	C	TTCACTCTG	A	TTCAATCTG	NON_SYNONYMOUS_CODING	elpc-1	gbrowse
MODERATE	chrI	5168181	Alu I	AGCT	C	GAGCTCA	T	GAGTTCA	NON_SYNONYMOUS_CODING	hcp-6	gbrowse
MODERATE	chrI	5168181	Ban II	GRGCYC	C	AAGAGCTCAGC	T	AAGAGTTCAGC	NON_SYNONYMOUS_CODING	hcp-6	gbrowse
MODERATE	chrI	5168181	Bpu1102 I	GCTNAGC	C	AAAGAGCTCAGCG	T	AAAGAGTTCAGCG	NON_SYNONYMOUS_CODING	hcp-6	gbrowse
MODERATE	chrI	5168181	BseM II	CTSAG	C	AGAGCTCAG	T	AGAGTTCAG	NON_SYNONYMOUS_CODING	hcp-6	gbrowse
MODERATE	chrI	5168181	Bsp1286 I	GDGCHC	C	AAGAGCTCAGC	T	AAGAGTTCAGC	NON_SYNONYMOUS_CODING	hcp-6	gbrowse
MODERATE	chrI	5168181	CviJ I	RGCY	C	GAGCTCA	T	GAGTTCA	NON_SYNONYMOUS_CODING	hcp-6	gbrowse
MODERATE	chrI	5168181	Dde I	CTNAG	C	AGAGCTCAG	T	AGAGTTCAG	NON_SYNONYMOUS_CODING	hcp-6	gbrowse
MODERATE	chrI	5168181	HgiA I	GWGCWC	C	AAGAGCTCAGC	T	AAGAGTTCAGC	NON_SYNONYMOUS_CODING	hcp-6	gbrowse
MODERATE	chrI	5168181	Sac I	GAGCTC	C	AAGAGCTCAGC	T	AAGAGTTCAGC	NON_SYNONYMOUS_CODING	hcp-6	gbrowse
MODERATE	chrI	5202159	Alu I	AGCT	C	AGCCCTT	T	AGCTCTT	NON_SYNONYMOUS_CODING	osr-1	gbrowse
MODERATE	chrI	5233664	Mbo II	GAAGA	A	AAGGAAGAA	G	AAGGGAGAA	NON_SYNONYMOUS_CODING	C32E12.1	gbrowse
MODERATE	chrI	5370669	Afl III	ACRYGT	A	AACGTATGACC	G	AACGTGTGACC	NON_SYNONYMOUS_CODING	F55A12.1	gbrowse
MODERATE	chrI	5370669	Mae III	GTNAC	A	ACGTATGAC	G	ACGTGTGAC	NON_SYNONYMOUS_CODING	F55A12.1	gbrowse
MODERATE	chrI	5370669	Tsp45 I	GTSAC	A	ACGTATGAC	G	ACGTGTGAC	NON_SYNONYMOUS_CODING	F55A12.1	gbrowse
MODERATE	chrI	5371782	CviJ I	RGCY	A	CGAACCG	G	CGAGCCG	NON_SYNONYMOUS_CODING	F55A12.1	gbrowse
MODERATE	chrI	5371782	Fnu4H I	GCNGC	A	TCGAACCGC	G	TCGAGCCGC	NON_SYNONYMOUS_CODING	F55A12.1	gbrowse
MODERATE	chrI	5371782	Tau I	GCSGC	A	TCGAACCGC	G	TCGAGCCGC	NON_SYNONYMOUS_CODING	F55A12.1	gbrowse
MODERATE	chrI	5403448	Bbv II	GAAGAC	C	CCGAGCCTTCT	T	CCGAGTCTTCT	NON_SYNONYMOUS_CODING	frm-4	gbrowse
MODERATE	chrI	5403448	CviJ I	RGCY	C	GAGCCTT	T	GAGTCTT	NON_SYNONYMOUS_CODING	frm-4	gbrowse
MODERATE	chrI	5403448	Hinf I	GANTC	C	CGAGCCTTC	T	CGAGTCTTC	NON_SYNONYMOUS_CODING	frm-4	gbrowse
MODERATE	chrI	5403448	Mbo II	GAAGA	C	CGAGCCTTC	T	CGAGTCTTC	NON_SYNONYMOUS_CODING	frm-4	gbrowse
MODERATE	chrI	5403448	Mly I	GACTC	C	CGAGCCTTC	T	CGAGTCTTC	NON_SYNONYMOUS_CODING	frm-4	gbrowse
MODERATE	chrI	5403448	Ple I	GAGTC	C	CGAGCCTTC	T	CGAGTCTTC	NON_SYNONYMOUS_CODING	frm-4	gbrowse
MODERATE	chrI	5406002	Fok I	GGATG	C	GACACCCTG	T	GACATCCTG	NON_SYNONYMOUS_CODING	frm-4	gbrowse
MODERATE	chrI	5482534	Acc III	TCCGGA	C	ATTCCCGAGAG	G	ATTCCGGAGAG	NON_SYNONYMOUS_CODING	C09D4.4	gbrowse
MODERATE	chrI	5482534	Aor13H I	TCCGGA	C	ATTCCCGAGAG	G	ATTCCGGAGAG	NON_SYNONYMOUS_CODING	C09D4.4	gbrowse
MODERATE	chrI	5482534	Ava I	CYCGRG	C	ATTCCCGAGAG	G	ATTCCGGAGAG	NON_SYNONYMOUS_CODING	C09D4.4	gbrowse
MODERATE	chrI	5482534	Bet I	WCCGGW	C	ATTCCCGAGAG	G	ATTCCGGAGAG	NON_SYNONYMOUS_CODING	C09D4.4	gbrowse
MODERATE	chrI	5482534	BmeT110 I	CYCGRG	C	ATTCCCGAGAG	G	ATTCCGGAGAG	NON_SYNONYMOUS_CODING	C09D4.4	gbrowse
MODERATE	chrI	5482534	Hap II	CCGG	C	TCCCGAG	G	TCCGGAG	NON_SYNONYMOUS_CODING	C09D4.4	gbrowse
MODERATE	chrI	5482534	Msp I	CCGG	C	TCCCGAG	G	TCCGGAG	NON_SYNONYMOUS_CODING	C09D4.4	gbrowse
MODERATE	chrI	5482970	Bcc I	CCATC	T	TCCATCAGA	A	TCCAACAGA	NON_SYNONYMOUS_CODING	C09D4.4	gbrowse
MODERATE	chrI	5482970	Mme I	TCCRAC	T	ATCCATCAGAA	A	ATCCAACAGAA	NON_SYNONYMOUS_CODING	C09D4.4	gbrowse
MODERATE	chrI	5512214	Mbo II	GAAGA	G	AGAAGAAGA	A	AGAAAAAGA	NON_SYNONYMOUS_CODING	F59A3.2	gbrowse
MODERATE	chrI	5517322	Hae IV	GAYNNNNNRTC	T	TCGACGAGGATTCTGAGAAAA	A	TCGACGAGGAATCTGAGAAAA	NON_SYNONYMOUS_CODING	F59A3.13	gbrowse
MODERATE	chrI	5517322	Hin4 I	GABNNNNNVTC	T	TCGACGAGGATTCTGAGAAAA	A	TCGACGAGGAATCTGAGAAAA	NON_SYNONYMOUS_CODING	F59A3.13	gbrowse
MODERATE	chrI	5517726	Afl III	ACRYGT	A	AAAAGACACGT	T	AAAAGTCACGT	NON_SYNONYMOUS_CODING	F59A3.7	gbrowse
MODERATE	chrI	5517726	Mae III	GTNAC	A	AAAGACACG	T	AAAGTCACG	NON_SYNONYMOUS_CODING	F59A3.7	gbrowse
MODERATE	chrI	5517726	Tsp45 I	GTSAC	A	AAAGACACG	T	AAAGTCACG	NON_SYNONYMOUS_CODING	F59A3.7	gbrowse
MODERATE	chrI	5521442	Ban II	GRGCYC	G	AACACGAGCTC	A	AACACAAGCTC	NON_SYNONYMOUS_CODING	F59A3.1	gbrowse
MODERATE	chrI	5521442	Bsi I	CTCGTG	G	AACACGAGCTC	A	AACACAAGCTC	NON_SYNONYMOUS_CODING	F59A3.1	gbrowse
MODERATE	chrI	5521442	Bsp1286 I	GDGCHC	G	AACACGAGCTC	A	AACACAAGCTC	NON_SYNONYMOUS_CODING	F59A3.1	gbrowse
MODERATE	chrI	5521442	HgiA I	GWGCWC	G	AACACGAGCTC	A	AACACAAGCTC	NON_SYNONYMOUS_CODING	F59A3.1	gbrowse
MODERATE	chrI	5521442	Sac I	GAGCTC	G	AACACGAGCTC	A	AACACAAGCTC	NON_SYNONYMOUS_CODING	F59A3.1	gbrowse
MODERATE	chrI	5567181	Mae III	GTNAC	C	CTTCCTTAC	G	CTTCGTTAC	NON_SYNONYMOUS_CODING	pqn-52	gbrowse
MODERATE	chrI	5574969	Bin I	GGATC	A	AGGAACAAA	T	AGGATCAAA	NON_SYNONYMOUS_CODING	M01E11.3	gbrowse
MODERATE	chrI	5574969	Mbo I	GATC	A	GGAACAA	T	GGATCAA	NON_SYNONYMOUS_CODING	M01E11.3	gbrowse
MODERATE	chrI	5574969	Sau3A I	GATC	A	GGAACAA	T	GGATCAA	NON_SYNONYMOUS_CODING	M01E11.3	gbrowse
MODERATE	chrI	5592945	AlwN I	CAGNNNCTG	G	TCGATGTGGAGTCTCTG	C	TCGATGTGCAGTCTCTG	NON_SYNONYMOUS_CODING	tag-163	gbrowse
MODERATE	chrI	5592945	ApaB I	GCANNNNNTGC	G	TCTCGATGTGGAGTCTCTGCT	C	TCTCGATGTGCAGTCTCTGCT	NON_SYNONYMOUS_CODING	tag-163	gbrowse
MODERATE	chrI	5592945	Bsg I	GTGCAG	G	ATGTGGAGTCT	C	ATGTGCAGTCT	NON_SYNONYMOUS_CODING	tag-163	gbrowse
MODERATE	chrI	5592945	CviR I	TGCA	G	GTGGAGT	C	GTGCAGT	NON_SYNONYMOUS_CODING	tag-163	gbrowse
MODERATE	chrI	5592945	Hinf I	GANTC	G	TGTGGAGTC	C	TGTGCAGTC	NON_SYNONYMOUS_CODING	tag-163	gbrowse
MODERATE	chrI	5592945	Mly I	GACTC	G	TGTGGAGTC	C	TGTGCAGTC	NON_SYNONYMOUS_CODING	tag-163	gbrowse
MODERATE	chrI	5592945	Mwo I	GCNNNNNNNGC	G	TCTCGATGTGGAGTCTCTGCT	C	TCTCGATGTGCAGTCTCTGCT	NON_SYNONYMOUS_CODING	tag-163	gbrowse
MODERATE	chrI	5592945	Ple I	GAGTC	G	TGTGGAGTC	C	TGTGCAGTC	NON_SYNONYMOUS_CODING	tag-163	gbrowse
MODERATE	chrI	5622615	Fba I	TGATCA	A	CACATAATCAG	G	CACATGATCAG	NON_SYNONYMOUS_CODING	F46F11.7	gbrowse
MODERATE	chrI	5622615	Mbo I	GATC	A	CATAATC	G	CATGATC	NON_SYNONYMOUS_CODING	F46F11.7	gbrowse
MODERATE	chrI	5622615	Nla III	CATG	A	CATAATC	G	CATGATC	NON_SYNONYMOUS_CODING	F46F11.7	gbrowse
MODERATE	chrI	5622615	Sau3A I	GATC	A	CATAATC	G	CATGATC	NON_SYNONYMOUS_CODING	F46F11.7	gbrowse
MODERATE	chrI	5634060	Bfi I	ACTGGG	A	CACTGAGTTAG	G	CACTGGGTTAG	NON_SYNONYMOUS_CODING	F46F11.1	gbrowse
MODERATE	chrI	5634060	BseM II	CTSAG	A	ACTGAGTTA	G	ACTGGGTTA	NON_SYNONYMOUS_CODING	F46F11.1	gbrowse
MODERATE	chrI	5634060	Bsr I	ACTGG	A	ACTGAGTTA	G	ACTGGGTTA	NON_SYNONYMOUS_CODING	F46F11.1	gbrowse
MODERATE	chrI	5634060	Dde I	CTNAG	A	ACTGAGTTA	G	ACTGGGTTA	NON_SYNONYMOUS_CODING	F46F11.1	gbrowse
MODERATE	chrI	5652911	CviR I	TGCA	T	TTGTATC	C	TTGCATC	NON_SYNONYMOUS_CODING	F55F8.3	gbrowse
MODERATE	chrI	5652911	SfaN I	GCATC	T	TTTGTATCA	C	TTTGCATCA	NON_SYNONYMOUS_CODING	F55F8.3	gbrowse
MODERATE	chrI	5654544	BscG I	CCCGT	C	TCCACGGGA	T	TCCATGGGA	NON_SYNONYMOUS_CODING	cir-1	gbrowse
MODERATE	chrI	5654544	EcoT14 I	CCWWGG	C	TTCCACGGGAA	T	TTCCATGGGAA	NON_SYNONYMOUS_CODING	cir-1	gbrowse
MODERATE	chrI	5654544	Nco I	CCATGG	C	TTCCACGGGAA	T	TTCCATGGGAA	NON_SYNONYMOUS_CODING	cir-1	gbrowse
MODERATE	chrI	5654544	Nla III	CATG	C	CCACGGG	T	CCATGGG	NON_SYNONYMOUS_CODING	cir-1	gbrowse
MODERATE	chrI	5657570	Hinf I	GANTC	C	GCTACACTC	G	GCTAGACTC	NON_SYNONYMOUS_CODING	tag-345	gbrowse
MODERATE	chrI	5657570	Mly I	GACTC	C	GCTACACTC	G	GCTAGACTC	NON_SYNONYMOUS_CODING	tag-345	gbrowse
MODERATE	chrI	5657570	Ple I	GAGTC	C	GCTACACTC	G	GCTAGACTC	NON_SYNONYMOUS_CODING	tag-345	gbrowse
MODERATE	chrI	5657570	Xsp I	CTAG	C	CTACACT	G	CTAGACT	NON_SYNONYMOUS_CODING	tag-345	gbrowse
MODERATE	chrI	5696098	Aci I	CCGC	A	CCCACAT	G	CCCGCAT	NON_SYNONYMOUS_CODING	npp-7	gbrowse
MODERATE	chrI	5696098	Fau I	CCCGC	A	TCCCACATT	G	TCCCGCATT	NON_SYNONYMOUS_CODING	npp-7	gbrowse
MODERATE	chrI	5696098	RleA I	CCCACA	A	TTCCCACATTT	G	TTCCCGCATTT	NON_SYNONYMOUS_CODING	npp-7	gbrowse
MODERATE	chrI	5725345	Bbe I	GGCGCC	T	CGGCGTCGTGT	C	CGGCGCCGTGT	NON_SYNONYMOUS_CODING	lim-7	gbrowse
MODERATE	chrI	5725345	Bcef I	ACGGC	T	GGCGTCGTG	C	GGCGCCGTG	NON_SYNONYMOUS_CODING	lim-7	gbrowse
MODERATE	chrI	5725345	BspT107 I	GGYRCC	T	CGGCGTCGTGT	C	CGGCGCCGTGT	NON_SYNONYMOUS_CODING	lim-7	gbrowse
MODERATE	chrI	5725345	Hae II	RGCGCY	T	CGGCGTCGTGT	C	CGGCGCCGTGT	NON_SYNONYMOUS_CODING	lim-7	gbrowse
MODERATE	chrI	5725345	Hga I	GACGC	T	GGCGTCGTG	C	GGCGCCGTG	NON_SYNONYMOUS_CODING	lim-7	gbrowse
MODERATE	chrI	5725345	Hha I	GCGC	T	GCGTCGT	C	GCGCCGT	NON_SYNONYMOUS_CODING	lim-7	gbrowse
MODERATE	chrI	5725345	Nla IV	GGNNCC	T	CGGCGTCGTGT	C	CGGCGCCGTGT	NON_SYNONYMOUS_CODING	lim-7	gbrowse
MODERATE	chrI	5729019	Cje I	CCANNNNNNGT	T	TTTTGTCACCTTTCAAAGTTA	A	TTTTGTCACCATTCAAAGTTA	NON_SYNONYMOUS_CODING	C04F1.1	gbrowse
MODERATE	chrI	5735781	Afa I	GTAC	-GCG	TGTACT	*	TGTGCGACT	CODON_CHANGE_PLUS_CODON_DELETION	F56H1.3	gbrowse
MODERATE	chrI	5735781	Tat I	WGTACW	-GCG	TATGTACTTT	*	TATGTGCGACTTT	CODON_CHANGE_PLUS_CODON_DELETION	F56H1.3	gbrowse
MODERATE	chrI	5736347	NspB II	CMGCKG	T	TGTATTAGCTG	C	TGTATCAGCTG	NON_SYNONYMOUS_CODING	nhr-266	gbrowse
MODERATE	chrI	5736347	Pvu II	CAGCTG	T	TGTATTAGCTG	C	TGTATCAGCTG	NON_SYNONYMOUS_CODING	nhr-266	gbrowse
MODERATE	chrI	5744405	Hinc II	GTYRAC	T	TCGATTTTGAC	G	TCGATGTTGAC	NON_SYNONYMOUS_CODING	F56H1.6	gbrowse
MODERATE	chrI	5754058	CviJ I	RGCY	G	CTAGCCA	A	CTAACCA	NON_SYNONYMOUS_CODING	che-14	gbrowse
MODERATE	chrI	5754058	Xsp I	CTAG	G	CTAGCCA	A	CTAACCA	NON_SYNONYMOUS_CODING	che-14	gbrowse
MODERATE	chrI	5761701	Bcc I	CCATC	A	AGCTAATGG	G	AGCTGATGG	NON_SYNONYMOUS_CODING	F56H1.7	gbrowse
MODERATE	chrI	5761701	NspB II	CMGCKG	A	CAGCTAATGGG	G	CAGCTGATGGG	NON_SYNONYMOUS_CODING	F56H1.7	gbrowse
MODERATE	chrI	5761701	Pvu II	CAGCTG	A	CAGCTAATGGG	G	CAGCTGATGGG	NON_SYNONYMOUS_CODING	F56H1.7	gbrowse
MODERATE	chrI	5806481	Mun I	CAATTG	A	CAATTATTAAT	G	CAATTGTTAAT	NON_SYNONYMOUS_CODING	vps-51	gbrowse
MODERATE	chrI	5806481	PshB I	ATTAAT	A	CAATTATTAAT	G	CAATTGTTAAT	NON_SYNONYMOUS_CODING	vps-51	gbrowse
MODERATE	chrI	5809926	Bsb I	CAACAC	C	CTGTGCTGGCT	T	CTGTGTTGGCT	NON_SYNONYMOUS_CODING	C32F10.4	gbrowse
MODERATE	chrI	5809926	Cac8 I	GCNNGC	C	CTGTGCTGGCT	T	CTGTGTTGGCT	NON_SYNONYMOUS_CODING	C32F10.4	gbrowse
MODERATE	chrI	5820083	CjeP I	CCANNNNNNNTC	G	TGAGATTTCTTGGTTTTCTGGTT	C	TGAGATTTCTTCTTTTTCTGGTT	NON_SYNONYMOUS_CODING	nhr-2	gbrowse
MODERATE	chrI	5820083	Mbo II	GAAGA	G	TCTTGGTTT	C	TCTTCTTTT	NON_SYNONYMOUS_CODING	nhr-2	gbrowse
MODERATE	chrI	5820084	CjeP I	CCANNNNNNNTC	G	GAGATTTCTTGGTTTTCTGGTTT	T	GAGATTTCTTCTTTTTCTGGTTT	NON_SYNONYMOUS_CODING	nhr-2	gbrowse
MODERATE	chrI	5821108	Bcc I	CCATC	T	GGAATCATC	C	GGAACCATC	NON_SYNONYMOUS_CODING	nhr-2	gbrowse
MODERATE	chrI	5821108	Drd II	GAACCA	T	TGGAATCATCT	C	TGGAACCATCT	NON_SYNONYMOUS_CODING	nhr-2	gbrowse
MODERATE	chrI	5821108	Hinf I	GANTC	T	GGAATCATC	C	GGAACCATC	NON_SYNONYMOUS_CODING	nhr-2	gbrowse
MODERATE	chrI	5821108	Nla IV	GGNNCC	T	TGGAATCATCT	C	TGGAACCATCT	NON_SYNONYMOUS_CODING	nhr-2	gbrowse
MODERATE	chrI	5821108	Tfi I	GAWTC	T	GGAATCATC	C	GGAACCATC	NON_SYNONYMOUS_CODING	nhr-2	gbrowse
MODERATE	chrI	5846411	BsmA I	GTCTC	T	ACAGTCTCT	C	ACAGCCTCT	NON_SYNONYMOUS_CODING	F33D11.6	gbrowse
MODERATE	chrI	5846411	CviJ I	RGCY	T	CAGTCTC	C	CAGCCTC	NON_SYNONYMOUS_CODING	F33D11.6	gbrowse
MODERATE	chrI	5846411	Hae IV	GAYNNNNNRTC	T	TGATGTACAGTCTCTTTTAAG	C	TGATGTACAGCCTCTTTTAAG	NON_SYNONYMOUS_CODING	F33D11.6	gbrowse
MODERATE	chrI	5846411	Hin4 I	GABNNNNNVTC	T	TGATGTACAGTCTCTTTTAAG	C	TGATGTACAGCCTCTTTTAAG	NON_SYNONYMOUS_CODING	F33D11.6	gbrowse
MODERATE	chrI	5846411	Mnl I	CCTC	T	CAGTCTC	C	CAGCCTC	NON_SYNONYMOUS_CODING	F33D11.6	gbrowse
MODERATE	chrI	5846411	Tsp4C I	ACNGT	T	ACAGTCTCT	C	ACAGCCTCT	NON_SYNONYMOUS_CODING	F33D11.6	gbrowse
MODERATE	chrI	5847838	Mae III	GTNAC	G	TGCTGTAAC	A	TGCTATAAC	NON_SYNONYMOUS_CODING	F33D11.2	gbrowse
MODERATE	chrI	5855000	Nla III	CATG	T	ACATGAG	A	ACAAGAG	NON_SYNONYMOUS_CODING	F33D11.8	gbrowse
MODERATE	chrI	5872511	Nla III	CATG	G	CAAGATG	C	CAACATG	NON_SYNONYMOUS_CODING	C34G6.5	gbrowse
MODERATE	chrI	5872511	Nsp I	RCATGY	G	TGCAAGATGCA	C	TGCAACATGCA	NON_SYNONYMOUS_CODING	C34G6.5	gbrowse
MODERATE	chrI	5872511	SfaN I	GCATC	G	GCAAGATGC	C	GCAACATGC	NON_SYNONYMOUS_CODING	C34G6.5	gbrowse
MODERATE	chrI	5875673	Taq I	TCGA	T	AGTTGAA	C	AGTCGAA	NON_SYNONYMOUS_CODING	noah-1	gbrowse
MODERATE	chrI	5892591	Bmg I	GKGCCC	C	GTGCCCTTTCA	A	GTGCCATTTCA	NON_SYNONYMOUS_CODING	pgp-2	gbrowse
MODERATE	chrI	5892591	Bsp1286 I	GDGCHC	C	GTGCCCTTTCA	A	GTGCCATTTCA	NON_SYNONYMOUS_CODING	pgp-2	gbrowse
MODERATE	chrI	5895606	Apo I	RAATTY	G	AAATTGTGTGA	C	AAATTCTGTGA	NON_SYNONYMOUS_CODING	pgp-2	gbrowse
MODERATE	chrI	5896926	Tsp4C I	ACNGT	A	AAGAATGTG	C	AAGACTGTG	NON_SYNONYMOUS_CODING	C34G6.3	gbrowse
MODERATE	chrI	5899212	Hga I	GACGC	T	ACTGTGTCT	C	ACTGCGTCT	NON_SYNONYMOUS_CODING	tyr-4	gbrowse
MODERATE	chrI	5899212	Tsp4C I	ACNGT	T	ACTGTGTCT	C	ACTGCGTCT	NON_SYNONYMOUS_CODING	tyr-4	gbrowse
MODERATE	chrI	5902344	Cac8 I	GCNNGC	T	GTGGGTATGCG	C	GTGGGCATGCG	NON_SYNONYMOUS_CODING	stam-1	gbrowse
MODERATE	chrI	5902344	CfrA I	GCANNNNNNNNGTGG	T	CAGAATTCGGTGGGTATGCGTACTGTGGT	C	CAGAATTCGGTGGGCATGCGTACTGTGGT	NON_SYNONYMOUS_CODING	stam-1	gbrowse
MODERATE	chrI	5902344	Nla III	CATG	T	GGGTATG	C	GGGCATG	NON_SYNONYMOUS_CODING	stam-1	gbrowse
MODERATE	chrI	5902344	Nsp I	RCATGY	T	GTGGGTATGCG	C	GTGGGCATGCG	NON_SYNONYMOUS_CODING	stam-1	gbrowse
MODERATE	chrI	5902344	Sph I	GCATGC	T	GTGGGTATGCG	C	GTGGGCATGCG	NON_SYNONYMOUS_CODING	stam-1	gbrowse
MODERATE	chrI	5916128	Hinf I	GANTC	G	GCTGGAATC	T	GCTGTAATC	NON_SYNONYMOUS_CODING	C34G6.1	gbrowse
MODERATE	chrI	5916128	Tfi I	GAWTC	G	GCTGGAATC	T	GCTGTAATC	NON_SYNONYMOUS_CODING	C34G6.1	gbrowse
MODERATE	chrI	5925431	Fok I	GGATG	G	GAAGGATGT	T	GAAGTATGT	NON_SYNONYMOUS_CODING	B0207.5	gbrowse
MODERATE	chrI	5926394	BamH I	GGATCC	T	AAAGGTTCCGG	A	AAAGGATCCGG	NON_SYNONYMOUS_CODING	B0207.5	gbrowse
MODERATE	chrI	5926394	Bin I	GGATC	T	AAGGTTCCG	A	AAGGATCCG	NON_SYNONYMOUS_CODING	B0207.5	gbrowse
MODERATE	chrI	5926394	Mbo I	GATC	T	AGGTTCC	A	AGGATCC	NON_SYNONYMOUS_CODING	B0207.5	gbrowse
MODERATE	chrI	5926394	Mfl I	RGATCY	T	AAAGGTTCCGG	A	AAAGGATCCGG	NON_SYNONYMOUS_CODING	B0207.5	gbrowse
MODERATE	chrI	5926394	Sau3A I	GATC	T	AGGTTCC	A	AGGATCC	NON_SYNONYMOUS_CODING	B0207.5	gbrowse
MODERATE	chrI	5926394	Xmn I	GAANNNNTTC	T	ACGAAAAGGTTCCGGGAGA	A	ACGAAAAGGATCCGGGAGA	NON_SYNONYMOUS_CODING	B0207.5	gbrowse
MODERATE	chrI	5929416	Aci I	CCGC	C	CCGCTCA	T	CCGTTCA	NON_SYNONYMOUS_CODING	B0207.5	gbrowse
MODERATE	chrI	5929416	Bcef I	ACGGC	C	GCCGCTCAA	T	GCCGTTCAA	NON_SYNONYMOUS_CODING	B0207.5	gbrowse
MODERATE	chrI	5929416	BsrB I	GAGCGG	C	AGCCGCTCAAC	T	AGCCGTTCAAC	NON_SYNONYMOUS_CODING	B0207.5	gbrowse
MODERATE	chrI	5929416	Fnu4H I	GCNGC	C	GCCGCTCAA	T	GCCGTTCAA	NON_SYNONYMOUS_CODING	B0207.5	gbrowse
MODERATE	chrI	5929416	Tau I	GCSGC	C	GCCGCTCAA	T	GCCGTTCAA	NON_SYNONYMOUS_CODING	B0207.5	gbrowse
MODERATE	chrI	5929416	Xmn I	GAANNNNTTC	C	AAGAAGCCGCTCAACTGTG	T	AAGAAGCCGTTCAACTGTG	NON_SYNONYMOUS_CODING	B0207.5	gbrowse
MODERATE	chrI	5929740	TspE I	AATT	T	CAATTCC	C	CAACTCC	NON_SYNONYMOUS_CODING	B0207.5	gbrowse
MODERATE	chrI	5929740	Xmn I	GAANNNNTTC	T	AAGAAACAATTCCGTCAGA	C	AAGAAACAACTCCGTCAGA	NON_SYNONYMOUS_CODING	B0207.5	gbrowse
MODERATE	chrI	5931876	CviR I	TGCA	C	TGCCAGA	A	TGCAAGA	NON_SYNONYMOUS_CODING	B0207.5	gbrowse
MODERATE	chrI	5931876	StyLT I	CAGAG	C	ATGCCAGAG	A	ATGCAAGAG	NON_SYNONYMOUS_CODING	B0207.5	gbrowse
MODERATE	chrI	5933663	Taq I	TCGA	A	ATCAAGA	G	ATCGAGA	NON_SYNONYMOUS_CODING	B0207.5	gbrowse
MODERATE	chrI	6013231	Bin I	GGATC	G	CTCGGATCT	A	CTCGAATCT	NON_SYNONYMOUS_CODING	C06A5.1	gbrowse
MODERATE	chrI	6013231	Hinf I	GANTC	G	CTCGGATCT	A	CTCGAATCT	NON_SYNONYMOUS_CODING	C06A5.1	gbrowse
MODERATE	chrI	6013231	Mbo I	GATC	G	TCGGATC	A	TCGAATC	NON_SYNONYMOUS_CODING	C06A5.1	gbrowse
MODERATE	chrI	6013231	Mfl I	RGATCY	G	GCTCGGATCTT	A	GCTCGAATCTT	NON_SYNONYMOUS_CODING	C06A5.1	gbrowse
MODERATE	chrI	6013231	Sau3A I	GATC	G	TCGGATC	A	TCGAATC	NON_SYNONYMOUS_CODING	C06A5.1	gbrowse
MODERATE	chrI	6013231	Taq I	TCGA	G	TCGGATC	A	TCGAATC	NON_SYNONYMOUS_CODING	C06A5.1	gbrowse
MODERATE	chrI	6013231	Tfi I	GAWTC	G	CTCGGATCT	A	CTCGAATCT	NON_SYNONYMOUS_CODING	C06A5.1	gbrowse
MODERATE	chrI	6040816	BamH I	GGATCC	C	AGGATCCAGTT	T	AGGATTCAGTT	NON_SYNONYMOUS_CODING	tag-146	gbrowse
MODERATE	chrI	6040816	Bin I	GGATC	C	GGATCCAGT	T	GGATTCAGT	NON_SYNONYMOUS_CODING	tag-146	gbrowse
MODERATE	chrI	6040816	Bsr I	ACTGG	C	GGATCCAGT	T	GGATTCAGT	NON_SYNONYMOUS_CODING	tag-146	gbrowse
MODERATE	chrI	6040816	Cje I	CCANNNNNNGT	C	ATCACAGGATCCAGTTATTGT	T	ATCACAGGATTCAGTTATTGT	NON_SYNONYMOUS_CODING	tag-146	gbrowse
MODERATE	chrI	6040816	Hinf I	GANTC	C	GGATCCAGT	T	GGATTCAGT	NON_SYNONYMOUS_CODING	tag-146	gbrowse
MODERATE	chrI	6040816	Mbo I	GATC	C	GATCCAG	T	GATTCAG	NON_SYNONYMOUS_CODING	tag-146	gbrowse
MODERATE	chrI	6040816	Mfl I	RGATCY	C	AGGATCCAGTT	T	AGGATTCAGTT	NON_SYNONYMOUS_CODING	tag-146	gbrowse
MODERATE	chrI	6040816	Nla IV	GGNNCC	C	AGGATCCAGTT	T	AGGATTCAGTT	NON_SYNONYMOUS_CODING	tag-146	gbrowse
MODERATE	chrI	6040816	Sau3A I	GATC	C	GATCCAG	T	GATTCAG	NON_SYNONYMOUS_CODING	tag-146	gbrowse
MODERATE	chrI	6040816	Tfi I	GAWTC	C	GGATCCAGT	T	GGATTCAGT	NON_SYNONYMOUS_CODING	tag-146	gbrowse
MODERATE	chrI	6055658	Aci I	CCGC	T	AAGTGGA	C	AAGCGGA	NON_SYNONYMOUS_CODING	C27A12.6	gbrowse
MODERATE	chrI	6095535	Alu I	AGCT	C	AGCCCCA	T	AGCTCCA	NON_SYNONYMOUS_CODING	ZK484.7	gbrowse
MODERATE	chrI	6095535	RleA I	CCCACA	C	GAAGCCCCACA	T	GAAGCTCCACA	NON_SYNONYMOUS_CODING	ZK484.7	gbrowse
MODERATE	chrI	6097663	CviJ I	RGCY	C	TGGCTTT	T	TGGTTTT	NON_SYNONYMOUS_CODING	nspd-1	gbrowse
MODERATE	chrI	6123965	BsmA I	GTCTC	A	CGAGACACT	G	CGAGGCACT	NON_SYNONYMOUS_CODING	T27A3.1	gbrowse
MODERATE	chrI	6123965	Mnl I	CCTC	A	GAGACAC	G	GAGGCAC	NON_SYNONYMOUS_CODING	T27A3.1	gbrowse
MODERATE	chrI	6150301	CviR I	TGCA	A	CAAAGCA	T	CAGTGCA	NON_SYNONYMOUS_CODING	F56F4.8	gbrowse
MODERATE	chrI	6150301	TspR I	CAGTG	A	TCAAAGCAA	T	TCAGTGCAA	NON_SYNONYMOUS_CODING	F56F4.8	gbrowse
MODERATE	chrI	6157501	Hinf I	GANTC	T	GATTTTTGG	C	GATTCTTGG	NON_SYNONYMOUS_CODING	T09B4.6	gbrowse
MODERATE	chrI	6157501	Tfi I	GAWTC	T	GATTTTTGG	C	GATTCTTGG	NON_SYNONYMOUS_CODING	T09B4.6	gbrowse
MODERATE	chrI	6165357	Spe I	ACTAGT	G	CTTTAGTAGTG	C	CTTTACTAGTG	NON_SYNONYMOUS_CODING	T09B4.8	gbrowse
MODERATE	chrI	6165357	Xsp I	CTAG	G	TTAGTAG	C	TTACTAG	NON_SYNONYMOUS_CODING	T09B4.8	gbrowse
MODERATE	chrI	6241833	Apo I	RAATTY	A	GGGAAATTTTG	G	GGGAAGTTTTG	NON_SYNONYMOUS_CODING	C48E7.6	gbrowse
MODERATE	chrI	6241833	TspE I	AATT	A	GAAATTT	G	GAAGTTT	NON_SYNONYMOUS_CODING	C48E7.6	gbrowse
MODERATE	chrI	6268254	CviJ I	RGCY	C	TAGCCAA	T	TAGTCAA	NON_SYNONYMOUS_CODING	oac-9	gbrowse
MODERATE	chrI	6268254	Hinc II	GTYRAC	C	GATAGCCAACA	T	GATAGTCAACA	NON_SYNONYMOUS_CODING	oac-9	gbrowse
MODERATE	chrI	6268254	Mwo I	GCNNNNNNNGC	C	GTTCCGATAGCCAACAAAGCC	T	GTTCCGATAGTCAACAAAGCC	NON_SYNONYMOUS_CODING	oac-9	gbrowse
MODERATE	chrI	6299589	Nla III	CATG	C	TATCATG	T	TATTATG	NON_SYNONYMOUS_CODING	srh-49	gbrowse
MODERATE	chrI	6423807	BspG I	CTGGAC	T	CCTGGTCAGAT	A	CCTGGACAGAT	NON_SYNONYMOUS_CODING	ncbp-1	gbrowse
MODERATE	chrI	6423807	SexA I	ACCWGGT	T	ACCTGGTCAGATT	A	ACCTGGACAGATT	NON_SYNONYMOUS_CODING	ncbp-1	gbrowse
MODERATE	chrI	6476112	BseM II	CTSAG	A	TGGAATCAG	C	TGGACTCAG	NON_SYNONYMOUS_CODING	K06A5.1	gbrowse
MODERATE	chrI	6476112	Dde I	CTNAG	A	TGGAATCAG	C	TGGACTCAG	NON_SYNONYMOUS_CODING	K06A5.1	gbrowse
MODERATE	chrI	6476112	Mly I	GACTC	A	TGGAATCAG	C	TGGACTCAG	NON_SYNONYMOUS_CODING	K06A5.1	gbrowse
MODERATE	chrI	6476112	Ple I	GAGTC	A	TGGAATCAG	C	TGGACTCAG	NON_SYNONYMOUS_CODING	K06A5.1	gbrowse
MODERATE	chrI	6476112	Tfi I	GAWTC	A	TGGAATCAG	C	TGGACTCAG	NON_SYNONYMOUS_CODING	K06A5.1	gbrowse
MODERATE	chrI	6492725	Bcc I	CCATC	G	GATGGCATT	A	GATGACATT	NON_SYNONYMOUS_CODING	dbr-1	gbrowse
MODERATE	chrI	6492725	Bsm I	GAATGC	G	CGATGGCATTC	A	CGATGACATTC	NON_SYNONYMOUS_CODING	dbr-1	gbrowse
MODERATE	chrI	6513517	Taq I	TCGA	T	GTTTGAT	C	GTTCGAT	NON_SYNONYMOUS_CODING	C55B7.11	gbrowse
MODERATE	chrI	6514373	Alu I	AGCT	A	AAAAGCT	T	AAATGCT	NON_SYNONYMOUS_CODING	glh-2	gbrowse
MODERATE	chrI	6514373	CviJ I	RGCY	A	AAAAGCT	T	AAATGCT	NON_SYNONYMOUS_CODING	glh-2	gbrowse
MODERATE	chrI	6529401	Bgl II	AGATCT	A	TTCAGATCTAT	G	TTCAGGTCTAT	NON_SYNONYMOUS_CODING	T10E9.6	gbrowse
MODERATE	chrI	6529401	BsiY I	CCNNNNNNNGG	A	CCTGTTTCAGATCTATCCGAT	G	CCTGTTTCAGGTCTATCCGAT	NON_SYNONYMOUS_CODING	T10E9.6	gbrowse
MODERATE	chrI	6529401	EcoN I	CCTNNNNNAGG	A	CCTGTTTCAGATCTATCCGAT	G	CCTGTTTCAGGTCTATCCGAT	NON_SYNONYMOUS_CODING	T10E9.6	gbrowse
MODERATE	chrI	6529401	Mbo I	GATC	A	CAGATCT	G	CAGGTCT	NON_SYNONYMOUS_CODING	T10E9.6	gbrowse
MODERATE	chrI	6529401	Mfl I	RGATCY	A	TTCAGATCTAT	G	TTCAGGTCTAT	NON_SYNONYMOUS_CODING	T10E9.6	gbrowse
MODERATE	chrI	6529401	Sau3A I	GATC	A	CAGATCT	G	CAGGTCT	NON_SYNONYMOUS_CODING	T10E9.6	gbrowse
MODERATE	chrI	6552555	Eco57 I	CTGAAG	T	ATGCTTCAGAA	C	ATGCTCCAGAA	NON_SYNONYMOUS_CODING	F57B10.9	gbrowse
MODERATE	chrI	6552555	Gsu I	CTGGAG	T	ATGCTTCAGAA	C	ATGCTCCAGAA	NON_SYNONYMOUS_CODING	F57B10.9	gbrowse
MODERATE	chrI	6552980	Aci I	CCGC	G	CCGGCGG	A	CCGACGG	NON_SYNONYMOUS_CODING	F57B10.14	gbrowse
MODERATE	chrI	6552980	Hap II	CCGG	G	CCGGCGG	A	CCGACGG	NON_SYNONYMOUS_CODING	F57B10.14	gbrowse
MODERATE	chrI	6552980	Mme I	TCCRAC	G	GTCCGGCGGTT	A	GTCCGACGGTT	NON_SYNONYMOUS_CODING	F57B10.14	gbrowse
MODERATE	chrI	6552980	Msp I	CCGG	G	CCGGCGG	A	CCGACGG	NON_SYNONYMOUS_CODING	F57B10.14	gbrowse
MODERATE	chrI	6552980	Tsp4C I	ACNGT	G	TCCGGCGGT	A	TCCGACGGT	NON_SYNONYMOUS_CODING	F57B10.14	gbrowse
MODERATE	chrI	6567608	BspT104 I	TTCGAA	G	TTCGAGATGTG	A	TTCGAAATGTG	NON_SYNONYMOUS_CODING	F57B10.4	gbrowse
MODERATE	chrI	6567608	Nsp V	TTCGAA	G	TTCGAGATGTG	A	TTCGAAATGTG	NON_SYNONYMOUS_CODING	F57B10.4	gbrowse
MODERATE	chrI	6593043	BspT104 I	TTCGAA	C	ATATTCGAACA	G	ATATTGGAACA	NON_SYNONYMOUS_CODING	F48A9.2	gbrowse
MODERATE	chrI	6593043	Nsp V	TTCGAA	C	ATATTCGAACA	G	ATATTGGAACA	NON_SYNONYMOUS_CODING	F48A9.2	gbrowse
MODERATE	chrI	6593043	Taq I	TCGA	C	ATTCGAA	G	ATTGGAA	NON_SYNONYMOUS_CODING	F48A9.2	gbrowse
MODERATE	chrI	6595412	Pfl1108 I	TCGTAG	G	TCGTCGTAGAA	A	TCGTCATAGAA	NON_SYNONYMOUS_CODING	F48A9.1	gbrowse
MODERATE	chrI	6743891	Mun I	CAATTG	C	ACGGGCAATTG	A	ACGGGAAATTG	NON_SYNONYMOUS_CODING	unc-37	gbrowse
MODERATE	chrI	6743891	Mwo I	GCNNNNNNNGC	C	TTATCACGGGCAATTGTGGCC	A	TTATCACGGGAAATTGTGGCC	NON_SYNONYMOUS_CODING	unc-37	gbrowse
MODERATE	chrI	6778869	Mnl I	CCTC	C	CCTCTTT	T	CCTTTTT	NON_SYNONYMOUS_CODING	pqn-21	gbrowse
MODERATE	chrI	6799207	Bsi I	CTCGTG	C	ATCTTCACGAG	T	ATCTTTACGAG	NON_SYNONYMOUS_CODING	C37A2.8	gbrowse
MODERATE	chrI	6799207	Mbo II	GAAGA	C	TCTTCACGA	T	TCTTTACGA	NON_SYNONYMOUS_CODING	C37A2.8	gbrowse
MODERATE	chrI	6841275	TspE I	AATT	A	GGAATTG	T	GGATTTG	NON_SYNONYMOUS_CODING	dpf-3	gbrowse
MODERATE	chrI	6857367	Bsp24 I	GACNNNNNNTGG	C	ACCAACTCAAGCCCCTCAAGATG	T	ACCAACTCAAGTCCCTCAAGATG	NON_SYNONYMOUS_CODING	glh-1	gbrowse
MODERATE	chrI	6857367	Cje I	CCANNNNNNGT	C	CCAACTCAAGCCCCTCAAGAT	T	CCAACTCAAGTCCCTCAAGAT	NON_SYNONYMOUS_CODING	glh-1	gbrowse
MODERATE	chrI	6857367	CjeP I	CCANNNNNNNTC	C	ACCAACTCAAGCCCCTCAAGATG	T	ACCAACTCAAGTCCCTCAAGATG	NON_SYNONYMOUS_CODING	glh-1	gbrowse
MODERATE	chrI	6857367	CviJ I	RGCY	C	AAGCCCC	T	AAGTCCC	NON_SYNONYMOUS_CODING	glh-1	gbrowse
MODERATE	chrI	6857367	Fin I	GGGAC	C	CAAGCCCCT	T	CAAGTCCCT	NON_SYNONYMOUS_CODING	glh-1	gbrowse
MODERATE	chrI	7011471	Mse I	TTAA	C	TGTCAAG	T	TGTTAAG	NON_SYNONYMOUS_CODING	H06O01.2	gbrowse
MODERATE	chrI	7164163	Tsp4C I	ACNGT	A	AAGAAGGTA	C	AAGACGGTA	NON_SYNONYMOUS_CODING	K07G5.3	gbrowse
MODERATE	chrI	7184752	Mbo II	GAAGA	G	TGAAGAATA	C	TGAACAATA	NON_SYNONYMOUS_CODING	trpa-2	gbrowse
MODERATE	chrI	7225424	ApaL I	GTGCAC	C	AACGTCCACCA	G	AACGTGCACCA	NON_SYNONYMOUS_CODING	tag-298	gbrowse
MODERATE	chrI	7225424	Bsp1286 I	GDGCHC	C	AACGTCCACCA	G	AACGTGCACCA	NON_SYNONYMOUS_CODING	tag-298	gbrowse
MODERATE	chrI	7225424	CviR I	TGCA	C	CGTCCAC	G	CGTGCAC	NON_SYNONYMOUS_CODING	tag-298	gbrowse
MODERATE	chrI	7225424	HgiA I	GWGCWC	C	AACGTCCACCA	G	AACGTGCACCA	NON_SYNONYMOUS_CODING	tag-298	gbrowse
MODERATE	chrI	7254663	Bsp1286 I	GDGCHC	G	CAAAGGTGCTC	A	CAAAGATGCTC	NON_SYNONYMOUS_CODING	bub-1	gbrowse
MODERATE	chrI	7254663	HgiA I	GWGCWC	G	CAAAGGTGCTC	A	CAAAGATGCTC	NON_SYNONYMOUS_CODING	bub-1	gbrowse
MODERATE	chrI	7254663	SfaN I	GCATC	G	AAAGGTGCT	A	AAAGATGCT	NON_SYNONYMOUS_CODING	bub-1	gbrowse
MODERATE	chrI	7276335	EcoT14 I	CCWWGG	C	TCCACCTTGGC	T	TCCACTTTGGC	NON_SYNONYMOUS_CODING	tyr-3	gbrowse
MODERATE	chrI	7276335	Sec I	CCNNGG	C	TCCACCTTGGC	T	TCCACTTTGGC	NON_SYNONYMOUS_CODING	tyr-3	gbrowse
MODERATE	chrI	7281487	Hinf I	GANTC	T	CGAATCAGT	G	CGAAGCAGT	NON_SYNONYMOUS_CODING	rde-2	gbrowse
MODERATE	chrI	7281487	Mwo I	GCNNNNNNNGC	T	TCTTGACGAATCAGTTGAAGC	G	TCTTGACGAAGCAGTTGAAGC	NON_SYNONYMOUS_CODING	rde-2	gbrowse
MODERATE	chrI	7281487	Tfi I	GAWTC	T	CGAATCAGT	G	CGAAGCAGT	NON_SYNONYMOUS_CODING	rde-2	gbrowse
MODERATE	chrI	7358880	Cje I	CCANNNNNNGT	A	TTTGGTAGCCAATTTGAGTTA	G	TTTGGTAGCCGATTTGAGTTA	NON_SYNONYMOUS_CODING	F07A5.4	gbrowse
MODERATE	chrI	7358880	TspE I	AATT	A	GCCAATT	G	GCCGATT	NON_SYNONYMOUS_CODING	F07A5.4	gbrowse
MODERATE	chrI	7401727	Bal I	TGGCCA	A	TGGCCAGTTTA	G	TGGCCGGTTTA	NON_SYNONYMOUS_CODING	col-7	gbrowse
MODERATE	chrI	7401727	Bsr I	ACTGG	A	GGCCAGTTT	G	GGCCGGTTT	NON_SYNONYMOUS_CODING	col-7	gbrowse
MODERATE	chrI	7401727	Cfr10 I	RCCGGY	A	TGGCCAGTTTA	G	TGGCCGGTTTA	NON_SYNONYMOUS_CODING	col-7	gbrowse
MODERATE	chrI	7401727	Gdi II	YGGCCG	A	TGGCCAGTTTA	G	TGGCCGGTTTA	NON_SYNONYMOUS_CODING	col-7	gbrowse
MODERATE	chrI	7401727	Hae I	WGGCCW	A	TGGCCAGTTTA	G	TGGCCGGTTTA	NON_SYNONYMOUS_CODING	col-7	gbrowse
MODERATE	chrI	7401727	Hap II	CCGG	A	GCCAGTT	G	GCCGGTT	NON_SYNONYMOUS_CODING	col-7	gbrowse
MODERATE	chrI	7401727	Msp I	CCGG	A	GCCAGTT	G	GCCGGTT	NON_SYNONYMOUS_CODING	col-7	gbrowse
MODERATE	chrI	7443577	Mbo II	GAAGA	T	CTTCTTCCA	C	CTTCCTCCA	NON_SYNONYMOUS_CODING	unc-13	gbrowse
MODERATE	chrI	7443577	Mnl I	CCTC	T	TTCTTCC	C	TTCCTCC	NON_SYNONYMOUS_CODING	unc-13	gbrowse
MODERATE	chrI	7443591	Bcc I	CCATC	C	TCCACCAAA	T	TCCATCAAA	NON_SYNONYMOUS_CODING	unc-13	gbrowse
MODERATE	chrI	7443597	BspM I	ACCTGC	T	CAAAATCTGCA	C	CAAAACCTGCA	NON_SYNONYMOUS_CODING	unc-13	gbrowse
MODERATE	chrI	7502465	BscG I	CCCGT	G	AAACGGGCA	A	AAACAGGCA	NON_SYNONYMOUS_CODING	pbrm-1	gbrowse
MODERATE	chrI	7503114	TspE I	AATT	C	GAACTGA	T	GAATTGA	NON_SYNONYMOUS_CODING	pbrm-1	gbrowse
MODERATE	chrI	7555276	Bsm I	GAATGC	G	CCAGGGAATGC	A	CCAGGAAATGC	NON_SYNONYMOUS_CODING	chs-1	gbrowse
MODERATE	chrI	7555276	Sec I	CCNNGG	G	CCAGGGAATGC	A	CCAGGAAATGC	NON_SYNONYMOUS_CODING	chs-1	gbrowse
MODERATE	chrI	7587135	BsmA I	GTCTC	G	TCGGGTCTC	C	TCGGCTCTC	NON_SYNONYMOUS_CODING	prg-1	gbrowse
MODERATE	chrI	7587135	CviJ I	RGCY	G	CGGGTCT	C	CGGCTCT	NON_SYNONYMOUS_CODING	prg-1	gbrowse
MODERATE	chrI	7587135	Eco31 I	GGTCTC	G	TTCGGGTCTCA	C	TTCGGCTCTCA	NON_SYNONYMOUS_CODING	prg-1	gbrowse
MODERATE	chrI	7587135	Sim I	GGGTC	G	TCGGGTCTC	C	TCGGCTCTC	NON_SYNONYMOUS_CODING	prg-1	gbrowse
MODERATE	chrI	7589142	BsaX I	ACNNNNNCTCC	A	AACACCGTTGAAGTTCAGGTA	G	AACACCGTTGGAGTTCAGGTA	NON_SYNONYMOUS_CODING	D2030.7	gbrowse
MODERATE	chrI	7589142	Mme I	TCCRAC	A	CGTTGAAGTTC	G	CGTTGGAGTTC	NON_SYNONYMOUS_CODING	D2030.7	gbrowse
MODERATE	chrI	7591027	Aci I	CCGC	A	CAGAGGT	C	CAGCGGT	NON_SYNONYMOUS_CODING	D2030.11	gbrowse
MODERATE	chrI	7591027	Mnl I	CCTC	A	CAGAGGT	C	CAGCGGT	NON_SYNONYMOUS_CODING	D2030.11	gbrowse
MODERATE	chrI	7591027	NspB II	CMGCKG	A	GTCAGAGGTAT	C	GTCAGCGGTAT	NON_SYNONYMOUS_CODING	D2030.11	gbrowse
MODERATE	chrI	7591027	StyLT I	CAGAG	A	TCAGAGGTA	C	TCAGCGGTA	NON_SYNONYMOUS_CODING	D2030.11	gbrowse
MODERATE	chrI	7618820	BsaB I	GATNNNNATC	T	TTGATCAATTTCTTTATTG	A	TTGATCAATATCTTTATTG	NON_SYNONYMOUS_CODING	lrp-1	gbrowse
MODERATE	chrI	7618820	TspE I	AATT	T	AATTTCT	A	AATATCT	NON_SYNONYMOUS_CODING	lrp-1	gbrowse
MODERATE	chrI	7622215	Bsm I	GAATGC	A	AGCTGAATGCT	G	AGCTGGATGCT	NON_SYNONYMOUS_CODING	lrp-1	gbrowse
MODERATE	chrI	7622215	Fok I	GGATG	A	GCTGAATGC	G	GCTGGATGC	NON_SYNONYMOUS_CODING	lrp-1	gbrowse
MODERATE	chrI	7622215	SfaN I	GCATC	A	GCTGAATGC	G	GCTGGATGC	NON_SYNONYMOUS_CODING	lrp-1	gbrowse
MODERATE	chrI	7633320	Alu I	AGCT	G	GCAGCTG	T	GCATCTG	NON_SYNONYMOUS_CODING	lrp-1	gbrowse
MODERATE	chrI	7633320	Bbv I	GCAGC	G	AGCAGCTGC	T	AGCATCTGC	NON_SYNONYMOUS_CODING	lrp-1	gbrowse
MODERATE	chrI	7633320	CviJ I	RGCY	G	GCAGCTG	T	GCATCTG	NON_SYNONYMOUS_CODING	lrp-1	gbrowse
MODERATE	chrI	7633320	Fnu4H I	GCNGC	G	AGCAGCTGC	T	AGCATCTGC	NON_SYNONYMOUS_CODING	lrp-1	gbrowse
MODERATE	chrI	7633320	NspB II	CMGCKG	G	CAGCAGCTGCA	T	CAGCATCTGCA	NON_SYNONYMOUS_CODING	lrp-1	gbrowse
MODERATE	chrI	7633320	Pvu II	CAGCTG	G	CAGCAGCTGCA	T	CAGCATCTGCA	NON_SYNONYMOUS_CODING	lrp-1	gbrowse
MODERATE	chrI	7633320	SfaN I	GCATC	G	AGCAGCTGC	T	AGCATCTGC	NON_SYNONYMOUS_CODING	lrp-1	gbrowse
MODERATE	chrI	7633320	Tse I	GCWGC	G	AGCAGCTGC	T	AGCATCTGC	NON_SYNONYMOUS_CODING	lrp-1	gbrowse
MODERATE	chrI	7647937	StyLT I	CAGAG	C	TTCTCTGCT	A	TTCTATGCT	NON_SYNONYMOUS_CODING	rrf-1	gbrowse
MODERATE	chrI	7650668	Mae II	ACGT	C	AGACGTT	T	AGATGTT	NON_SYNONYMOUS_CODING	ego-1	gbrowse
MODERATE	chrI	7669672	Bcg I	GCANNNNNNTCG	C	CGAACACAGTGCCACAATGCAAA	A	CGAACACAGTGACACAATGCAAA	NON_SYNONYMOUS_CODING	F26A3.5	gbrowse
MODERATE	chrI	7669672	Mae III	GTNAC	C	AGTGCCACA	A	AGTGACACA	NON_SYNONYMOUS_CODING	F26A3.5	gbrowse
MODERATE	chrI	7669672	Tsp45 I	GTSAC	C	AGTGCCACA	A	AGTGACACA	NON_SYNONYMOUS_CODING	F26A3.5	gbrowse
MODERATE	chrI	7684230	Afl III	ACRYGT	G	CAACAGGTTAT	T	CAACATGTTAT	NON_SYNONYMOUS_CODING	rlbp-1	gbrowse
MODERATE	chrI	7684230	BspLU11 I	ACATGT	G	CAACAGGTTAT	T	CAACATGTTAT	NON_SYNONYMOUS_CODING	rlbp-1	gbrowse
MODERATE	chrI	7684230	Nla III	CATG	G	ACAGGTT	T	ACATGTT	NON_SYNONYMOUS_CODING	rlbp-1	gbrowse
MODERATE	chrI	7684230	Nsp I	RCATGY	G	CAACAGGTTAT	T	CAACATGTTAT	NON_SYNONYMOUS_CODING	rlbp-1	gbrowse
MODERATE	chrI	7686869	BseM II	CTSAG	G	CTCAGCCTC	A	CTCAACCTC	NON_SYNONYMOUS_CODING	T23G11.6	gbrowse
MODERATE	chrI	7686869	CviJ I	RGCY	G	TCAGCCT	A	TCAACCT	NON_SYNONYMOUS_CODING	T23G11.6	gbrowse
MODERATE	chrI	7686869	Dde I	CTNAG	G	CTCAGCCTC	A	CTCAACCTC	NON_SYNONYMOUS_CODING	T23G11.6	gbrowse
MODERATE	chrI	7700320	CviJ I	RGCY	G	TTAGCCT	T	TTATCCT	NON_SYNONYMOUS_CODING	gna-2	gbrowse
MODERATE	chrI	7700320	Hae IV	GAYNNNNNRTC	G	GGATCAGTTAGCCTTTTCAAT	T	GGATCAGTTATCCTTTTCAAT	NON_SYNONYMOUS_CODING	gna-2	gbrowse
MODERATE	chrI	7700320	Hin4 I	GABNNNNNVTC	G	GGATCAGTTAGCCTTTTCAAT	T	GGATCAGTTATCCTTTTCAAT	NON_SYNONYMOUS_CODING	gna-2	gbrowse
MODERATE	chrI	7732366	Nla III	CATG	A	ATCATGT	G	ATCGTGT	NON_SYNONYMOUS_CODING	F27D4.6	gbrowse
MODERATE	chrI	7732979	CviJ I	RGCY	C	TGGCTGA	G	TGGGTGA	NON_SYNONYMOUS_CODING	F27D4.6	gbrowse
MODERATE	chrI	7732979	Hph I	GGTGA	C	CTGGCTGAA	G	CTGGGTGAA	NON_SYNONYMOUS_CODING	F27D4.6	gbrowse
MODERATE	chrI	7735763	Acc I	GTMKAC	A	GATGGAATACA	T	GATGGTATACA	NON_SYNONYMOUS_CODING	F27D4.6	gbrowse
MODERATE	chrI	7735763	Bst1107 I	GTATAC	A	GATGGAATACA	T	GATGGTATACA	NON_SYNONYMOUS_CODING	F27D4.6	gbrowse
MODERATE	chrI	7781483	Aci I	CCGC	T	CCGTTAT	C	CCGCCAT	NON_SYNONYMOUS_CODING	VH15N14R.1	gbrowse
MODERATE	chrI	7781483	Bcc I	CCATC	T	TCCGTTATC	C	TCCGCCATC	NON_SYNONYMOUS_CODING	VH15N14R.1	gbrowse
MODERATE	chrI	7781483	Eci I	TCCGCC	T	ATCCGTTATCT	C	ATCCGCCATCT	NON_SYNONYMOUS_CODING	VH15N14R.1	gbrowse
MODERATE	chrI	7781484	Bcc I	CCATC	T	CCGTTATCT	C	CCGCCATCT	NON_SYNONYMOUS_CODING	VH15N14R.1	gbrowse
MODERATE	chrI	7781484	Eci I	TCCGCC	T	TCCGTTATCTT	C	TCCGCCATCTT	NON_SYNONYMOUS_CODING	VH15N14R.1	gbrowse
MODERATE	chrI	7831455	Mbo II	GAAGA	T	TTCTTCGAC	C	TTCTCCGAC	NON_SYNONYMOUS_CODING	glna-3	gbrowse
MODERATE	chrI	7831455	Mme I	TCCRAC	T	CTTCTTCGACG	C	CTTCTCCGACG	NON_SYNONYMOUS_CODING	glna-3	gbrowse
MODERATE	chrI	7831455	Taq I	TCGA	T	TCTTCGA	C	TCTCCGA	NON_SYNONYMOUS_CODING	glna-3	gbrowse
MODERATE	chrI	7848823	Bbv II	GAAGAC	G	TCTTTGAAGAC	A	TCTTTAAAGAC	NON_SYNONYMOUS_CODING	F30F8.5	gbrowse
MODERATE	chrI	7848823	Dra I	TTTAAA	G	TCTTTGAAGAC	A	TCTTTAAAGAC	NON_SYNONYMOUS_CODING	F30F8.5	gbrowse
MODERATE	chrI	7848823	Mbo II	GAAGA	G	CTTTGAAGA	A	CTTTAAAGA	NON_SYNONYMOUS_CODING	F30F8.5	gbrowse
MODERATE	chrI	7848823	Mse I	TTAA	G	TTTGAAG	A	TTTAAAG	NON_SYNONYMOUS_CODING	F30F8.5	gbrowse
MODERATE	chrI	7850780	Apo I	RAATTY	A	GTTCAAATTTT	C	GTTCACATTTT	NON_SYNONYMOUS_CODING	taf-5	gbrowse
MODERATE	chrI	7850780	TspE I	AATT	A	TCAAATT	C	TCACATT	NON_SYNONYMOUS_CODING	taf-5	gbrowse
MODERATE	chrI	7854416	Bpu10 I	CCTNAGC	T	CTCGAATCTCAGC	C	CTCGAACCTCAGC	NON_SYNONYMOUS_CODING	apb-3	gbrowse
MODERATE	chrI	7854416	Hinf I	GANTC	T	CGAATCTCA	C	CGAACCTCA	NON_SYNONYMOUS_CODING	apb-3	gbrowse
MODERATE	chrI	7854416	Mnl I	CCTC	T	GAATCTC	C	GAACCTC	NON_SYNONYMOUS_CODING	apb-3	gbrowse
MODERATE	chrI	7854416	Tfi I	GAWTC	T	CGAATCTCA	C	CGAACCTCA	NON_SYNONYMOUS_CODING	apb-3	gbrowse
MODERATE	chrI	7857195	Bgl II	AGATCT	C	TAGATCTTGGA	T	TAGATTTTGGA	NON_SYNONYMOUS_CODING	apb-3	gbrowse
MODERATE	chrI	7857195	Mbo I	GATC	C	GATCTTG	T	GATTTTG	NON_SYNONYMOUS_CODING	apb-3	gbrowse
MODERATE	chrI	7857195	Mfl I	RGATCY	C	TAGATCTTGGA	T	TAGATTTTGGA	NON_SYNONYMOUS_CODING	apb-3	gbrowse
MODERATE	chrI	7857195	Sau3A I	GATC	C	GATCTTG	T	GATTTTG	NON_SYNONYMOUS_CODING	apb-3	gbrowse
MODERATE	chrI	7873046	Bin I	GGATC	G	AGATGATCC	A	AGATAATCC	NON_SYNONYMOUS_CODING	R11A5.7	gbrowse
MODERATE	chrI	7873046	Mbo I	GATC	G	GATGATC	A	GATAATC	NON_SYNONYMOUS_CODING	R11A5.7	gbrowse
MODERATE	chrI	7873046	Sau3A I	GATC	G	GATGATC	A	GATAATC	NON_SYNONYMOUS_CODING	R11A5.7	gbrowse
MODERATE	chrI	7884411	BsiY I	CCNNNNNNNGG	G	CCACAGAATGGAATATCAGAA	T	CCACAGAATGTAATATCAGAA	NON_SYNONYMOUS_CODING	F55D12.1	gbrowse
MODERATE	chrI	7884411	Cje I	CCANNNNNNGT	G	CCACAGAATGGAATATCAGAA	T	CCACAGAATGTAATATCAGAA	NON_SYNONYMOUS_CODING	F55D12.1	gbrowse
MODERATE	chrI	7884411	Van91 I	CCANNNNNTGG	G	CCACAGAATGGAATATCAGAA	T	CCACAGAATGTAATATCAGAA	NON_SYNONYMOUS_CODING	F55D12.1	gbrowse
MODERATE	chrI	7909066	Aat II	GACGTC	T	TCTGATGTCGA	C	TCTGACGTCGA	NON_SYNONYMOUS_CODING	F55D12.5	gbrowse
MODERATE	chrI	7909066	Hin1 I	GRCGYC	T	TCTGATGTCGA	C	TCTGACGTCGA	NON_SYNONYMOUS_CODING	F55D12.5	gbrowse
MODERATE	chrI	7909066	Mae II	ACGT	T	TGATGTC	C	TGACGTC	NON_SYNONYMOUS_CODING	F55D12.5	gbrowse
MODERATE	chrI	7914090	Bcn I	CCSGG	A	AGGGACGGG	C	AGGGCCGGG	NON_SYNONYMOUS_CODING	F20G4.2	gbrowse
MODERATE	chrI	7914090	BmgT120 I	GGNCC	A	AGGGACGGG	C	AGGGCCGGG	NON_SYNONYMOUS_CODING	F20G4.2	gbrowse
MODERATE	chrI	7914090	BscG I	CCCGT	A	AGGGACGGG	C	AGGGCCGGG	NON_SYNONYMOUS_CODING	F20G4.2	gbrowse
MODERATE	chrI	7914090	Cfr13 I	GGNCC	A	AGGGACGGG	C	AGGGCCGGG	NON_SYNONYMOUS_CODING	F20G4.2	gbrowse
MODERATE	chrI	7914090	CviJ I	RGCY	A	GGGACGG	C	GGGCCGG	NON_SYNONYMOUS_CODING	F20G4.2	gbrowse
MODERATE	chrI	7914090	Fin I	GGGAC	A	AGGGACGGG	C	AGGGCCGGG	NON_SYNONYMOUS_CODING	F20G4.2	gbrowse
MODERATE	chrI	7914090	Hae III	GGCC	A	GGGACGG	C	GGGCCGG	NON_SYNONYMOUS_CODING	F20G4.2	gbrowse
MODERATE	chrI	7914090	Hap II	CCGG	A	GGGACGG	C	GGGCCGG	NON_SYNONYMOUS_CODING	F20G4.2	gbrowse
MODERATE	chrI	7914090	Msp I	CCGG	A	GGGACGG	C	GGGCCGG	NON_SYNONYMOUS_CODING	F20G4.2	gbrowse
MODERATE	chrI	7914090	ScrF I	CCNGG	A	AGGGACGGG	C	AGGGCCGGG	NON_SYNONYMOUS_CODING	F20G4.2	gbrowse
MODERATE	chrI	7924270	Acc II	CGCG	C	TCGCGTA	T	TCGTGTA	NON_SYNONYMOUS_CODING	smgl-1	gbrowse
MODERATE	chrI	7924270	Bsi I	CTCGTG	C	TCTCGCGTAAT	T	TCTCGTGTAAT	NON_SYNONYMOUS_CODING	smgl-1	gbrowse
MODERATE	chrI	7926305	BspH I	TCATGA	T	CTTTTTATGAT	C	CTTTTCATGAT	NON_SYNONYMOUS_CODING	smgl-1	gbrowse
MODERATE	chrI	7926305	Nla III	CATG	T	TTTTATG	C	TTTCATG	NON_SYNONYMOUS_CODING	smgl-1	gbrowse
MODERATE	chrI	7940474	BsmA I	GTCTC	T	TGGTTTCCC	C	TGGTCTCCC	NON_SYNONYMOUS_CODING	T22C1.4	gbrowse
MODERATE	chrI	7940474	Eco31 I	GGTCTC	T	GTGGTTTCCCC	C	GTGGTCTCCCC	NON_SYNONYMOUS_CODING	T22C1.4	gbrowse
MODERATE	chrI	7957559	BseM II	CTSAG	T	ATCATTGAG	C	ATCACTGAG	NON_SYNONYMOUS_CODING	T22C1.8	gbrowse
MODERATE	chrI	7957559	Dde I	CTNAG	T	ATCATTGAG	C	ATCACTGAG	NON_SYNONYMOUS_CODING	T22C1.8	gbrowse
MODERATE	chrI	7957559	TspR I	CAGTG	T	ATCATTGAG	C	ATCACTGAG	NON_SYNONYMOUS_CODING	T22C1.8	gbrowse
MODERATE	chrI	7959546	Bcc I	CCATC	G	TGATGGTAA	A	TGATAATAA	NON_SYNONYMOUS_CODING	T22C1.9	gbrowse
MODERATE	chrI	7959547	Bcc I	CCATC	G	GATGGTAAA	A	GATAATAAA	NON_SYNONYMOUS_CODING	T22C1.9	gbrowse
MODERATE	chrI	7964827	Bci VI	GGATAC	T	GGATATTTCAA	C	GGATACTTCAA	NON_SYNONYMOUS_CODING	rbg-2	gbrowse
MODERATE	chrI	7973871	Fba I	TGATCA	C	ATTGTCATCAT	G	ATTGTGATCAT	NON_SYNONYMOUS_CODING	H05L14.1	gbrowse
MODERATE	chrI	7973871	Mbo I	GATC	C	TGTCATC	G	TGTGATC	NON_SYNONYMOUS_CODING	H05L14.1	gbrowse
MODERATE	chrI	7973871	Sau3A I	GATC	C	TGTCATC	G	TGTGATC	NON_SYNONYMOUS_CODING	H05L14.1	gbrowse
MODERATE	chrI	7974330	AlwN I	CAGNNNCTG	T	CAGCTGCTTTTTTGATT	G	CAGCTGCTGTTTTGATT	NON_SYNONYMOUS_CODING	H05L14.1	gbrowse
MODERATE	chrI	7983510	Hinf I	GANTC	A	GATTATATT	C	GATTCTATT	NON_SYNONYMOUS_CODING	H05L14.2	gbrowse
MODERATE	chrI	7983510	Tfi I	GAWTC	A	GATTATATT	C	GATTCTATT	NON_SYNONYMOUS_CODING	H05L14.2	gbrowse
MODERATE	chrI	7983737	Afl III	ACRYGT	G	AACACGTTTTT	A	AACACATTTTT	NON_SYNONYMOUS_CODING	H05L14.2	gbrowse
MODERATE	chrI	7983737	Mae II	ACGT	G	CACGTTT	A	CACATTT	NON_SYNONYMOUS_CODING	H05L14.2	gbrowse
MODERATE	chrI	7983864	Hinf I	GANTC	C	GATTCGTCG	T	GATTTGTCG	NON_SYNONYMOUS_CODING	H05L14.2	gbrowse
MODERATE	chrI	7983864	Tfi I	GAWTC	C	GATTCGTCG	T	GATTTGTCG	NON_SYNONYMOUS_CODING	H05L14.2	gbrowse
MODERATE	chrI	7987646	Alu I	AGCT	A	AAGATGC	C	AAGCTGC	NON_SYNONYMOUS_CODING	H05L14.2	gbrowse
MODERATE	chrI	7987646	Bbv I	GCAGC	A	AAAGATGCT	C	AAAGCTGCT	NON_SYNONYMOUS_CODING	H05L14.2	gbrowse
MODERATE	chrI	7987646	CviJ I	RGCY	A	AAGATGC	C	AAGCTGC	NON_SYNONYMOUS_CODING	H05L14.2	gbrowse
MODERATE	chrI	7987646	Fnu4H I	GCNGC	A	AAAGATGCT	C	AAAGCTGCT	NON_SYNONYMOUS_CODING	H05L14.2	gbrowse
MODERATE	chrI	7987646	SfaN I	GCATC	A	AAAGATGCT	C	AAAGCTGCT	NON_SYNONYMOUS_CODING	H05L14.2	gbrowse
MODERATE	chrI	7987646	Tse I	GCWGC	A	AAAGATGCT	C	AAAGCTGCT	NON_SYNONYMOUS_CODING	H05L14.2	gbrowse
MODERATE	chrI	8005829	Hinc II	GTYRAC	C	GGATGCTGACC	T	GGATGTTGACC	NON_SYNONYMOUS_CODING	C54G4.3	gbrowse
MODERATE	chrI	8005829	SfaN I	GCATC	C	GATGCTGAC	T	GATGTTGAC	NON_SYNONYMOUS_CODING	C54G4.3	gbrowse
MODERATE	chrI	8007369	Nde I	CATATG	A	AGTTCAATATG	C	AGTTCCATATG	NON_SYNONYMOUS_CODING	C54G4.2	gbrowse
MODERATE	chrI	8022084	Mbo II	GAAGA	C	TCTTCACTG	T	TCTTTACTG	NON_SYNONYMOUS_CODING	C54G4.7	gbrowse
MODERATE	chrI	8022084	TspR I	CAGTG	C	TCTTCACTG	T	TCTTTACTG	NON_SYNONYMOUS_CODING	C54G4.7	gbrowse
MODERATE	chrI	8041257	EcoR V	GATATC	T	CAAGATATCAG	C	CAAGACATCAG	NON_SYNONYMOUS_CODING	K04G2.6	gbrowse
MODERATE	chrI	8047997	Hinf I	GANTC	C	TGACCCTTC	T	TGACTCTTC	NON_SYNONYMOUS_CODING	K04G2.7	gbrowse
MODERATE	chrI	8047997	Ksp632 I	CTCTTC	C	CTGACCCTTCA	T	CTGACTCTTCA	NON_SYNONYMOUS_CODING	K04G2.7	gbrowse
MODERATE	chrI	8047997	Mbo II	GAAGA	C	TGACCCTTC	T	TGACTCTTC	NON_SYNONYMOUS_CODING	K04G2.7	gbrowse
MODERATE	chrI	8047997	Mly I	GACTC	C	TGACCCTTC	T	TGACTCTTC	NON_SYNONYMOUS_CODING	K04G2.7	gbrowse
MODERATE	chrI	8047997	Ple I	GAGTC	C	TGACCCTTC	T	TGACTCTTC	NON_SYNONYMOUS_CODING	K04G2.7	gbrowse
MODERATE	chrI	8047997	Sim I	GGGTC	C	TGACCCTTC	T	TGACTCTTC	NON_SYNONYMOUS_CODING	K04G2.7	gbrowse
MODERATE	chrI	8048021	Hph I	GGTGA	C	TTCACCTTT	T	TTCATCTTT	NON_SYNONYMOUS_CODING	K04G2.7	gbrowse
MODERATE	chrI	8061384	Apo I	RAATTY	G	GAGGAGTTTCT	A	GAGGAATTTCT	NON_SYNONYMOUS_CODING	F18C12.4	gbrowse
MODERATE	chrI	8061384	BseR I	GAGGAG	G	GAGGAGTTTCT	A	GAGGAATTTCT	NON_SYNONYMOUS_CODING	F18C12.4	gbrowse
MODERATE	chrI	8061384	TspE I	AATT	G	GGAGTTT	A	GGAATTT	NON_SYNONYMOUS_CODING	F18C12.4	gbrowse
MODERATE	chrI	8069191	Mbo I	GATC	G	GTTGATC	A	GTTAATC	NON_SYNONYMOUS_CODING	che-3	gbrowse
MODERATE	chrI	8069191	Mse I	TTAA	G	GTTGATC	A	GTTAATC	NON_SYNONYMOUS_CODING	che-3	gbrowse
MODERATE	chrI	8069191	Sau3A I	GATC	G	GTTGATC	A	GTTAATC	NON_SYNONYMOUS_CODING	che-3	gbrowse
MODERATE	chrI	8071888	Mbo II	GAAGA	T	TCTTTCCTC	C	TCTTCCCTC	NON_SYNONYMOUS_CODING	che-3	gbrowse
MODERATE	chrI	8140530	Xsp I	CTAG	C	TTTCTAG	T	TTTTTAG	NON_SYNONYMOUS_CODING	del-4	gbrowse
MODERATE	chrI	8157307	Bbv II	GAAGAC	A	TTCGAAAAGAC	G	TTCGAGAAGAC	NON_SYNONYMOUS_CODING	T28B8.3	gbrowse
MODERATE	chrI	8157307	BspT104 I	TTCGAA	A	TTCGAAAAGAC	G	TTCGAGAAGAC	NON_SYNONYMOUS_CODING	T28B8.3	gbrowse
MODERATE	chrI	8157307	Mbo II	GAAGA	A	TCGAAAAGA	G	TCGAGAAGA	NON_SYNONYMOUS_CODING	T28B8.3	gbrowse
MODERATE	chrI	8157307	Nsp V	TTCGAA	A	TTCGAAAAGAC	G	TTCGAGAAGAC	NON_SYNONYMOUS_CODING	T28B8.3	gbrowse
MODERATE	chrI	8211727	BspH I	TCATGA	T	GATAGTCATGA	C	GATAGCCATGA	NON_SYNONYMOUS_CODING	T02E1.6	gbrowse
MODERATE	chrI	8211727	CjeP I	CCANNNNNNNTC	T	TCAGGTGATAGTCATGATGATTC	C	TCAGGTGATAGCCATGATGATTC	NON_SYNONYMOUS_CODING	T02E1.6	gbrowse
MODERATE	chrI	8211727	CviJ I	RGCY	T	TAGTCAT	C	TAGCCAT	NON_SYNONYMOUS_CODING	T02E1.6	gbrowse
MODERATE	chrI	8211891	Fok I	GGATG	G	GGATGTTCG	A	GGATATTCG	NON_SYNONYMOUS_CODING	T02E1.6	gbrowse
MODERATE	chrI	8258268	Xmn I	GAANNNNTTC	G	GAATATATTGCTTTGATTT	C	GAATATATTCCTTTGATTT	NON_SYNONYMOUS_CODING	sre-23	gbrowse
MODERATE	chrI	8316404	Bcc I	CCATC	A	ACGGATGGC	G	ACGGGTGGC	NON_SYNONYMOUS_CODING	F52B5.2	gbrowse
MODERATE	chrI	8316404	BscG I	CCCGT	A	ACGGATGGC	G	ACGGGTGGC	NON_SYNONYMOUS_CODING	F52B5.2	gbrowse
MODERATE	chrI	8316404	Fok I	GGATG	A	ACGGATGGC	G	ACGGGTGGC	NON_SYNONYMOUS_CODING	F52B5.2	gbrowse
MODERATE	chrI	8316404	Hin4 I	GABNNNNNVTC	A	TCACCAACGGATGGCAGCTCG	G	TCACCAACGGGTGGCAGCTCG	NON_SYNONYMOUS_CODING	F52B5.2	gbrowse
MODERATE	chrI	8318992	Bal I	TGGCCA	C	ATGGCCATAAT	T	ATGGCTATAAT	NON_SYNONYMOUS_CODING	F52B5.3	gbrowse
MODERATE	chrI	8318992	Eae I	YGGCCR	C	ATGGCCATAAT	T	ATGGCTATAAT	NON_SYNONYMOUS_CODING	F52B5.3	gbrowse
MODERATE	chrI	8318992	Hae I	WGGCCW	C	ATGGCCATAAT	T	ATGGCTATAAT	NON_SYNONYMOUS_CODING	F52B5.3	gbrowse
MODERATE	chrI	8318992	Hae III	GGCC	C	GGCCATA	T	GGCTATA	NON_SYNONYMOUS_CODING	F52B5.3	gbrowse
MODERATE	chrI	8318992	Msl I	CAYNNNNRTG	C	AATTATGGCCATAATGATG	T	AATTATGGCTATAATGATG	NON_SYNONYMOUS_CODING	F52B5.3	gbrowse
MODERATE	chrI	8404674	BsrD I	GCAATG	T	TAGCATATTGC	C	TAGCACATTGC	NON_SYNONYMOUS_CODING	F02E9.3	gbrowse
MODERATE	chrI	8406958	Mbo II	GAAGA	T	ATCATCTTC	A	ATCAACTTC	NON_SYNONYMOUS_CODING	F02E9.1	gbrowse
MODERATE	chrI	8438129	Bce83 I	CTTGAG	A	CTCAAAGATTA	G	CTCAAGGATTA	NON_SYNONYMOUS_CODING	F10D11.2	gbrowse
MODERATE	chrI	8438129	Sml I	CTYRAG	A	CTCAAAGATTA	G	CTCAAGGATTA	NON_SYNONYMOUS_CODING	F10D11.2	gbrowse
MODERATE	chrI	8440452	Drd II	GAACCA	G	TCCGAGAACCA	C	TCCGACAACCA	NON_SYNONYMOUS_CODING	F10D11.3	gbrowse
MODERATE	chrI	8440452	Mme I	TCCRAC	G	TCCGAGAACCA	C	TCCGACAACCA	NON_SYNONYMOUS_CODING	F10D11.3	gbrowse
MODERATE	chrI	8470768	Mnl I	CCTC	G	TGAGAGG	C	TGACAGG	NON_SYNONYMOUS_CODING	D1081.10	gbrowse
MODERATE	chrI	8471485	Fba I	TGATCA	G	CGAATGATCAG	T	CGAATTATCAG	NON_SYNONYMOUS_CODING	D1081.10	gbrowse
MODERATE	chrI	8471485	Mbo I	GATC	G	AATGATC	T	AATTATC	NON_SYNONYMOUS_CODING	D1081.10	gbrowse
MODERATE	chrI	8471485	Sau3A I	GATC	G	AATGATC	T	AATTATC	NON_SYNONYMOUS_CODING	D1081.10	gbrowse
MODERATE	chrI	8471485	TspE I	AATT	G	AATGATC	T	AATTATC	NON_SYNONYMOUS_CODING	D1081.10	gbrowse
MODERATE	chrI	8482413	CjeP I	CCANNNNNNNTC	C	CCAGAGGCAATCGGCTTGTGACT	T	CCAGAGGCAATTGGCTTGTGACT	NON_SYNONYMOUS_CODING	D1081.5	gbrowse
MODERATE	chrI	8482413	Mun I	CAATTG	C	GCAATCGGCTT	T	GCAATTGGCTT	NON_SYNONYMOUS_CODING	D1081.5	gbrowse
MODERATE	chrI	8482413	TspE I	AATT	C	AATCGGC	T	AATTGGC	NON_SYNONYMOUS_CODING	D1081.5	gbrowse
MODERATE	chrI	8486360	EcoR V	GATATC	A	GGATAACTTCG	T	GGATATCTTCG	NON_SYNONYMOUS_CODING	D1081.9	gbrowse
MODERATE	chrI	8486360	Mbo II	GAAGA	A	GATAACTTC	T	GATATCTTC	NON_SYNONYMOUS_CODING	D1081.9	gbrowse
MODERATE	chrI	8512039	Ksp632 I	CTCTTC	T	CCTCTTCGTTG	G	CCTCTGCGTTG	NON_SYNONYMOUS_CODING	K02B12.2	gbrowse
MODERATE	chrI	8512039	Mbo II	GAAGA	T	CTCTTCGTT	G	CTCTGCGTT	NON_SYNONYMOUS_CODING	K02B12.2	gbrowse
MODERATE	chrI	8512039	StyLT I	CAGAG	T	CTCTTCGTT	G	CTCTGCGTT	NON_SYNONYMOUS_CODING	K02B12.2	gbrowse
MODERATE	chrI	8523664	Taq I	TCGA	C	ACTCGAA	A	ACTAGAA	NON_SYNONYMOUS_CODING	K02B12.5	gbrowse
MODERATE	chrI	8523664	Xsp I	CTAG	C	ACTCGAA	A	ACTAGAA	NON_SYNONYMOUS_CODING	K02B12.5	gbrowse
MODERATE	chrI	8556354	Bcc I	CCATC	A	TCCAACATT	T	TCCATCATT	NON_SYNONYMOUS_CODING	gon-2	gbrowse
MODERATE	chrI	8556354	Mme I	TCCRAC	A	TTCCAACATTG	T	TTCCATCATTG	NON_SYNONYMOUS_CODING	gon-2	gbrowse
MODERATE	chrI	8572315	Aci I	CCGC	A	GCGATCC	G	GCGGTCC	NON_SYNONYMOUS_CODING	T01H8.2	gbrowse
MODERATE	chrI	8572315	Ava II	GGWCC	A	AGCGATCCA	G	AGCGGTCCA	NON_SYNONYMOUS_CODING	T01H8.2	gbrowse
MODERATE	chrI	8572315	Bin I	GGATC	A	AGCGATCCA	G	AGCGGTCCA	NON_SYNONYMOUS_CODING	T01H8.2	gbrowse
MODERATE	chrI	8572315	BmgT120 I	GGNCC	A	AGCGATCCA	G	AGCGGTCCA	NON_SYNONYMOUS_CODING	T01H8.2	gbrowse
MODERATE	chrI	8572315	Cfr13 I	GGNCC	A	AGCGATCCA	G	AGCGGTCCA	NON_SYNONYMOUS_CODING	T01H8.2	gbrowse
MODERATE	chrI	8572315	Mbo I	GATC	A	GCGATCC	G	GCGGTCC	NON_SYNONYMOUS_CODING	T01H8.2	gbrowse
MODERATE	chrI	8572315	Sau3A I	GATC	A	GCGATCC	G	GCGGTCC	NON_SYNONYMOUS_CODING	T01H8.2	gbrowse
MODERATE	chrI	8572315	VpaK11B I	GGWCC	A	AGCGATCCA	G	AGCGGTCCA	NON_SYNONYMOUS_CODING	T01H8.2	gbrowse
MODERATE	chrI	8592757	TspE I	AATT	A	AAAATGG	T	AAATTGG	NON_SYNONYMOUS_CODING	R05D11.5	gbrowse
MODERATE	chrI	8594509	Bsp24 I	GACNNNNNNTGG	T	CGCTCCAGCGGTCAAATATCGTC	C	CGCTCCAGCGGCCAAATATCGTC	NON_SYNONYMOUS_CODING	R05D11.9	gbrowse
MODERATE	chrI	8594509	Cje I	CCANNNNNNGT	T	GCTCCAGCGGTCAAATATCGT	C	GCTCCAGCGGCCAAATATCGT	NON_SYNONYMOUS_CODING	R05D11.9	gbrowse
MODERATE	chrI	8594509	CjeP I	CCANNNNNNNTC	T	CGCTCCAGCGGTCAAATATCGTC	C	CGCTCCAGCGGCCAAATATCGTC	NON_SYNONYMOUS_CODING	R05D11.9	gbrowse
MODERATE	chrI	8594509	CviJ I	RGCY	T	CGGTCAA	C	CGGCCAA	NON_SYNONYMOUS_CODING	R05D11.9	gbrowse
MODERATE	chrI	8594509	Eae I	YGGCCR	T	AGCGGTCAAAT	C	AGCGGCCAAAT	NON_SYNONYMOUS_CODING	R05D11.9	gbrowse
MODERATE	chrI	8594509	Fnu4H I	GCNGC	T	GCGGTCAAA	C	GCGGCCAAA	NON_SYNONYMOUS_CODING	R05D11.9	gbrowse
MODERATE	chrI	8594509	Gdi II	YGGCCG	T	AGCGGTCAAAT	C	AGCGGCCAAAT	NON_SYNONYMOUS_CODING	R05D11.9	gbrowse
MODERATE	chrI	8594509	Hae III	GGCC	T	CGGTCAA	C	CGGCCAA	NON_SYNONYMOUS_CODING	R05D11.9	gbrowse
MODERATE	chrI	8594509	Mwo I	GCNNNNNNNGC	T	GCTCCAGCGGTCAAATATCGT	C	GCTCCAGCGGCCAAATATCGT	NON_SYNONYMOUS_CODING	R05D11.9	gbrowse
MODERATE	chrI	8594509	Tau I	GCSGC	T	GCGGTCAAA	C	GCGGCCAAA	NON_SYNONYMOUS_CODING	R05D11.9	gbrowse
MODERATE	chrI	8614094	Taq I	TCGA	C	AGTCGAA	T	AGTTGAA	NON_SYNONYMOUS_CODING	F43G9.3	gbrowse
MODERATE	chrI	8623546	BseM II	CTSAG	G	CATTGTGAG	C	CATTCTGAG	NON_SYNONYMOUS_CODING	fer-1	gbrowse
MODERATE	chrI	8623546	Bsm I	GAATGC	G	GCATTGTGAGG	C	GCATTCTGAGG	NON_SYNONYMOUS_CODING	fer-1	gbrowse
MODERATE	chrI	8623546	Dde I	CTNAG	G	CATTGTGAG	C	CATTCTGAG	NON_SYNONYMOUS_CODING	fer-1	gbrowse
MODERATE	chrI	8624051	Aci I	CCGC	G	TGCGGAA	A	TGCAGAA	NON_SYNONYMOUS_CODING	fer-1	gbrowse
MODERATE	chrI	8624051	Bcg I	GCANNNNNNTCG	G	CACTGGTTTGCGGAAGAATCGGT	A	CACTGGTTTGCAGAAGAATCGGT	NON_SYNONYMOUS_CODING	fer-1	gbrowse
MODERATE	chrI	8624051	CviR I	TGCA	G	TGCGGAA	A	TGCAGAA	NON_SYNONYMOUS_CODING	fer-1	gbrowse
MODERATE	chrI	8625260	Cac8 I	GCNNGC	T	GCTTGTCCATC	C	GCTTGCCCATC	NON_SYNONYMOUS_CODING	fer-1	gbrowse
MODERATE	chrI	8642733	Apo I	RAATTY	A	GTGAAATTACA	T	GTGAATTTACA	NON_SYNONYMOUS_CODING	F43G9.12	gbrowse
MODERATE	chrI	8662706	Hin4 I	GABNNNNNVTC	A	GAGCTGGCATATTTGGAAAAT	C	GAGCTGGCATCTTTGGAAAAT	NON_SYNONYMOUS_CODING	mrt-1	gbrowse
MODERATE	chrI	8662706	SfaN I	GCATC	A	GCATATTTG	C	GCATCTTTG	NON_SYNONYMOUS_CODING	mrt-1	gbrowse
MODERATE	chrI	8667871	Mae II	ACGT	A	AACATAT	G	AACGTAT	NON_SYNONYMOUS_CODING	K07A12.1	gbrowse
MODERATE	chrI	8667871	Nde I	CATATG	A	AAAACATATGA	G	AAAACGTATGA	NON_SYNONYMOUS_CODING	K07A12.1	gbrowse
MODERATE	chrI	8677740	Bcc I	CCATC	T	CTTCTATCG	C	CTTCCATCG	NON_SYNONYMOUS_CODING	K07A12.2	gbrowse
MODERATE	chrI	8692056	Apo I	RAATTY	A	CACGAATTTTC	G	CACGAGTTTTC	NON_SYNONYMOUS_CODING	K07A12.7	gbrowse
MODERATE	chrI	8692056	Bsi I	CTCGTG	A	CACGAATTTTC	G	CACGAGTTTTC	NON_SYNONYMOUS_CODING	K07A12.7	gbrowse
MODERATE	chrI	8692056	TspE I	AATT	A	CGAATTT	G	CGAGTTT	NON_SYNONYMOUS_CODING	K07A12.7	gbrowse
MODERATE	chrI	8696670	Bsb I	CAACAC	C	CAACACAGGAT	A	CAACAAAGGAT	NON_SYNONYMOUS_CODING	F39H11.1	gbrowse
MODERATE	chrI	8700161	Bbv I	GCAGC	T	GCAGTCGAT	C	GCAGCCGAT	NON_SYNONYMOUS_CODING	tlf-1	gbrowse
MODERATE	chrI	8700161	CviJ I	RGCY	T	CAGTCGA	C	CAGCCGA	NON_SYNONYMOUS_CODING	tlf-1	gbrowse
MODERATE	chrI	8700161	Fnu4H I	GCNGC	T	GCAGTCGAT	C	GCAGCCGAT	NON_SYNONYMOUS_CODING	tlf-1	gbrowse
MODERATE	chrI	8700161	Taq I	TCGA	T	CAGTCGA	C	CAGCCGA	NON_SYNONYMOUS_CODING	tlf-1	gbrowse
MODERATE	chrI	8700161	Tse I	GCWGC	T	GCAGTCGAT	C	GCAGCCGAT	NON_SYNONYMOUS_CODING	tlf-1	gbrowse
MODERATE	chrI	8709184	Aci I	CCGC	G	GGCGGCC	A	GGCAGCC	NON_SYNONYMOUS_CODING	cle-1	gbrowse
MODERATE	chrI	8709184	AlwN I	CAGNNNCTG	G	GACCTGGCGGCCCCTGA	A	GACCTGGCAGCCCCTGA	NON_SYNONYMOUS_CODING	cle-1	gbrowse
MODERATE	chrI	8709184	Bbv I	GCAGC	G	TGGCGGCCC	A	TGGCAGCCC	NON_SYNONYMOUS_CODING	cle-1	gbrowse
MODERATE	chrI	8709184	BmgT120 I	GGNCC	G	TGGCGGCCC	A	TGGCAGCCC	NON_SYNONYMOUS_CODING	cle-1	gbrowse
MODERATE	chrI	8709184	Cfr13 I	GGNCC	G	TGGCGGCCC	A	TGGCAGCCC	NON_SYNONYMOUS_CODING	cle-1	gbrowse
MODERATE	chrI	8709184	Hae III	GGCC	G	GGCGGCC	A	GGCAGCC	NON_SYNONYMOUS_CODING	cle-1	gbrowse
MODERATE	chrI	8709184	Nla IV	GGNNCC	G	CTGGCGGCCCC	A	CTGGCAGCCCC	NON_SYNONYMOUS_CODING	cle-1	gbrowse
MODERATE	chrI	8709184	Tau I	GCSGC	G	TGGCGGCCC	A	TGGCAGCCC	NON_SYNONYMOUS_CODING	cle-1	gbrowse
MODERATE	chrI	8709184	Tse I	GCWGC	G	TGGCGGCCC	A	TGGCAGCCC	NON_SYNONYMOUS_CODING	cle-1	gbrowse
MODERATE	chrI	8721610	Hinf I	GANTC	T	CGAATCTGT	A	CGAAACTGT	NON_SYNONYMOUS_CODING	cle-1	gbrowse
MODERATE	chrI	8721610	Tfi I	GAWTC	T	CGAATCTGT	A	CGAAACTGT	NON_SYNONYMOUS_CODING	cle-1	gbrowse
MODERATE	chrI	8721610	Tsp4C I	ACNGT	T	CGAATCTGT	A	CGAAACTGT	NON_SYNONYMOUS_CODING	cle-1	gbrowse
MODERATE	chrI	8740588	Bcc I	CCATC	T	GTCGTCATC	C	GTCGCCATC	NON_SYNONYMOUS_CODING	gls-1	gbrowse
MODERATE	chrI	8777441	Bcg I	GCANNNNNNTCG	G	GTAAATTACCCGATGTAGATGCC	A	GTAAATTACCCAATGTAGATGCC	NON_SYNONYMOUS_CODING	pqn-26	gbrowse
MODERATE	chrI	8794168	BsmA I	GTCTC	C	TGGTCTCTC	T	TGGTTTCTC	NON_SYNONYMOUS_CODING	sup-17	gbrowse
MODERATE	chrI	8794168	Eco31 I	GGTCTC	C	GTGGTCTCTCA	T	GTGGTTTCTCA	NON_SYNONYMOUS_CODING	sup-17	gbrowse
MODERATE	chrI	8794168	Hin4 I	GABNNNNNVTC	C	AGGATGTGGTCTCTCATCTCG	T	AGGATGTGGTTTCTCATCTCG	NON_SYNONYMOUS_CODING	sup-17	gbrowse
MODERATE	chrI	8802327	Bsm I	GAATGC	C	TGCATCCATTA	T	TGCATTCATTA	NON_SYNONYMOUS_CODING	F36A2.2	gbrowse
MODERATE	chrI	8802327	CjeP I	CCANNNNNNNTC	C	TTCTATTGCATCCATTAGTATTC	T	TTCTATTGCATTCATTAGTATTC	NON_SYNONYMOUS_CODING	F36A2.2	gbrowse
MODERATE	chrI	8802327	Fok I	GGATG	C	GCATCCATT	T	GCATTCATT	NON_SYNONYMOUS_CODING	F36A2.2	gbrowse
MODERATE	chrI	8802327	SfaN I	GCATC	C	GCATCCATT	T	GCATTCATT	NON_SYNONYMOUS_CODING	F36A2.2	gbrowse
MODERATE	chrI	8822399	Mae III	GTNAC	G	AAAAGTCAC	A	AAAAATCAC	NON_SYNONYMOUS_CODING	F36A2.11	gbrowse
MODERATE	chrI	8822399	Tsp45 I	GTSAC	G	AAAAGTCAC	A	AAAAATCAC	NON_SYNONYMOUS_CODING	F36A2.11	gbrowse
MODERATE	chrI	8829485	Mbo I	GATC	T	CTGTTCT	A	CTGATCT	NON_SYNONYMOUS_CODING	F36A2.13	gbrowse
MODERATE	chrI	8829485	Sau3A I	GATC	T	CTGTTCT	A	CTGATCT	NON_SYNONYMOUS_CODING	F36A2.13	gbrowse
MODERATE	chrI	8829520	Mnl I	CCTC	C	AAACCTC	A	AAAACTC	NON_SYNONYMOUS_CODING	F36A2.13	gbrowse
MODERATE	chrI	8831472	Alu I	AGCT	C	AAGCTTA	T	AAGTTTA	NON_SYNONYMOUS_CODING	F36A2.13	gbrowse
MODERATE	chrI	8831472	CviJ I	RGCY	C	AAGCTTA	T	AAGTTTA	NON_SYNONYMOUS_CODING	F36A2.13	gbrowse
MODERATE	chrI	8831472	Hind III	AAGCTT	C	TGAAGCTTATC	T	TGAAGTTTATC	NON_SYNONYMOUS_CODING	F36A2.13	gbrowse
MODERATE	chrI	8832179	ApaB I	GCANNNNNTGC	A	CTCACGAGCAACAGAGGATGC	G	CTCACGAGCAGCAGAGGATGC	NON_SYNONYMOUS_CODING	F36A2.13	gbrowse
MODERATE	chrI	8832179	Bbv I	GCAGC	A	AGCAACAGA	G	AGCAGCAGA	NON_SYNONYMOUS_CODING	F36A2.13	gbrowse
MODERATE	chrI	8832179	Fnu4H I	GCNGC	A	AGCAACAGA	G	AGCAGCAGA	NON_SYNONYMOUS_CODING	F36A2.13	gbrowse
MODERATE	chrI	8832179	Mwo I	GCNNNNNNNGC	A	CTCACGAGCAACAGAGGATGC	G	CTCACGAGCAGCAGAGGATGC	NON_SYNONYMOUS_CODING	F36A2.13	gbrowse
MODERATE	chrI	8832179	Tse I	GCWGC	A	AGCAACAGA	G	AGCAGCAGA	NON_SYNONYMOUS_CODING	F36A2.13	gbrowse
MODERATE	chrI	8842904	Hph I	GGTGA	A	TCACAAATA	C	TCACCAATA	NON_SYNONYMOUS_CODING	F29D10.3	gbrowse
MODERATE	chrI	8880571	Fba I	TGATCA	A	TTGATAAGGAA	C	TTGATCAGGAA	NON_SYNONYMOUS_CODING	F55H12.3	gbrowse
MODERATE	chrI	8880571	Mbo I	GATC	A	GATAAGG	C	GATCAGG	NON_SYNONYMOUS_CODING	F55H12.3	gbrowse
MODERATE	chrI	8880571	Sau3A I	GATC	A	GATAAGG	C	GATCAGG	NON_SYNONYMOUS_CODING	F55H12.3	gbrowse
MODERATE	chrI	8892720	Cje I	CCANNNNNNGT	G	TCCAACAATTGTTTCATCAAA	T	TCCAACAATTTTTTCATCAAA	NON_SYNONYMOUS_CODING	F55H12.3	gbrowse
MODERATE	chrI	8892720	Mun I	CAATTG	G	CAATTGTTTCA	T	CAATTTTTTCA	NON_SYNONYMOUS_CODING	F55H12.3	gbrowse
MODERATE	chrI	8907092	Cac8 I	GCNNGC	G	TGCTTGCTCCT	A	TGCTTACTCCT	NON_SYNONYMOUS_CODING	T08G11.1	gbrowse
MODERATE	chrI	8907092	Mwo I	GCNNNNNNNGC	G	AGGCATGCTTGCTCCTGAAGC	A	AGGCATGCTTACTCCTGAAGC	NON_SYNONYMOUS_CODING	T08G11.1	gbrowse
MODERATE	chrI	8907092	Tth111 II	CAARCA	G	TGCTTGCTCCT	A	TGCTTACTCCT	NON_SYNONYMOUS_CODING	T08G11.1	gbrowse
MODERATE	chrI	8910864	Hinf I	GANTC	T	GAAGTATCT	A	GAAGAATCT	NON_SYNONYMOUS_CODING	T08G11.1	gbrowse
MODERATE	chrI	8910864	Mbo II	GAAGA	T	GAAGTATCT	A	GAAGAATCT	NON_SYNONYMOUS_CODING	T08G11.1	gbrowse
MODERATE	chrI	8910864	Tfi I	GAWTC	T	GAAGTATCT	A	GAAGAATCT	NON_SYNONYMOUS_CODING	T08G11.1	gbrowse
MODERATE	chrI	8911377	Bal I	TGGCCA	T	AATTTTGCCAT	G	AATTTGGCCAT	NON_SYNONYMOUS_CODING	T08G11.1	gbrowse
MODERATE	chrI	8911377	CjeP I	CCANNNNNNNTC	T	CGAAGTAATTTTGCCATTTACGA	G	CGAAGTAATTTGGCCATTTACGA	NON_SYNONYMOUS_CODING	T08G11.1	gbrowse
MODERATE	chrI	8911377	CviJ I	RGCY	T	TTTTGCC	G	TTTGGCC	NON_SYNONYMOUS_CODING	T08G11.1	gbrowse
MODERATE	chrI	8911377	Eae I	YGGCCR	T	AATTTTGCCAT	G	AATTTGGCCAT	NON_SYNONYMOUS_CODING	T08G11.1	gbrowse
MODERATE	chrI	8911377	Hae I	WGGCCW	T	AATTTTGCCAT	G	AATTTGGCCAT	NON_SYNONYMOUS_CODING	T08G11.1	gbrowse
MODERATE	chrI	8911377	Hae III	GGCC	T	TTTTGCC	G	TTTGGCC	NON_SYNONYMOUS_CODING	T08G11.1	gbrowse
MODERATE	chrI	8919986	Eam1105 I	GACNNNNNGTC	G	CATAACATACGACTGACTGTC	A	CATAACATACAACTGACTGTC	NON_SYNONYMOUS_CODING	T08G11.2	gbrowse
MODERATE	chrI	8919986	Hae IV	GAYNNNNNRTC	G	CATAACATACGACTGACTGTC	A	CATAACATACAACTGACTGTC	NON_SYNONYMOUS_CODING	T08G11.2	gbrowse
MODERATE	chrI	8919986	Hin4 I	GABNNNNNVTC	G	CATAACATACGACTGACTGTC	A	CATAACATACAACTGACTGTC	NON_SYNONYMOUS_CODING	T08G11.2	gbrowse
MODERATE	chrI	8920050	Mnl I	CCTC	C	CCTCTCT	T	CCTTTCT	NON_SYNONYMOUS_CODING	T08G11.2	gbrowse
MODERATE	chrI	8947970	Afl II	CTTAAG	A	TCTTAAGGCTC	C	TCTTACGGCTC	NON_SYNONYMOUS_CODING	F53B6.4	gbrowse
MODERATE	chrI	8947970	Bcef I	ACGGC	A	CTTAAGGCT	C	CTTACGGCT	NON_SYNONYMOUS_CODING	F53B6.4	gbrowse
MODERATE	chrI	8947970	Mse I	TTAA	A	TTAAGGC	C	TTACGGC	NON_SYNONYMOUS_CODING	F53B6.4	gbrowse
MODERATE	chrI	8947970	Sml I	CTYRAG	A	TCTTAAGGCTC	C	TCTTACGGCTC	NON_SYNONYMOUS_CODING	F53B6.4	gbrowse
MODERATE	chrI	8948162	Mae II	ACGT	T	GACTTTC	G	GACGTTC	NON_SYNONYMOUS_CODING	F53B6.4	gbrowse
MODERATE	chrI	8950607	Bsr I	ACTGG	G	ACTGGAAAG	A	ACTGAAAAG	NON_SYNONYMOUS_CODING	F53B6.5	gbrowse
MODERATE	chrI	8950607	UbaD I	GAACNNNNNNTCC	G	GTATTCACACTGGAAAGACGGTTCC	A	GTATTCACACTGAAAAGACGGTTCC	NON_SYNONYMOUS_CODING	F53B6.5	gbrowse
MODERATE	chrI	8954625	Apo I	RAATTY	G	AAAATGTTACA	T	AAAATTTTACA	NON_SYNONYMOUS_CODING	cutl-7	gbrowse
MODERATE	chrI	8954625	Mae III	GTNAC	G	AAATGTTAC	T	AAATTTTAC	NON_SYNONYMOUS_CODING	cutl-7	gbrowse
MODERATE	chrI	8954625	TspE I	AATT	G	AATGTTA	T	AATTTTA	NON_SYNONYMOUS_CODING	cutl-7	gbrowse
MODERATE	chrI	8970603	Apo I	RAATTY	C	TAAATCTGCAT	T	TAAATTTGCAT	NON_SYNONYMOUS_CODING	F32H2.10	gbrowse
MODERATE	chrI	8970603	TspE I	AATT	C	AATCTGC	T	AATTTGC	NON_SYNONYMOUS_CODING	F32H2.10	gbrowse
MODERATE	chrI	8982821	Mva I	CCWGG	A	TCCTAGAAG	G	TCCTGGAAG	NON_SYNONYMOUS_CODING	fasn-1	gbrowse
MODERATE	chrI	8982821	ScrF I	CCNGG	A	TCCTAGAAG	G	TCCTGGAAG	NON_SYNONYMOUS_CODING	fasn-1	gbrowse
MODERATE	chrI	8982821	Xsp I	CTAG	A	CCTAGAA	G	CCTGGAA	NON_SYNONYMOUS_CODING	fasn-1	gbrowse
MODERATE	chrI	8996308	Mnl I	CCTC	C	CCTCCCT	T	CCTTCCT	NON_SYNONYMOUS_CODING	F32H2.7	gbrowse
MODERATE	chrI	8999173	BscG I	CCCGT	A	CCCCATTTT	G	CCCCGTTTT	NON_SYNONYMOUS_CODING	F32H2.6	gbrowse
MODERATE	chrI	8999173	BstX I	CCANNNNNNTGG	A	TTTCTTTCCCCATTTTTTTGGTA	G	TTTCTTTCCCCGTTTTTTTGGTA	NON_SYNONYMOUS_CODING	F32H2.6	gbrowse
MODERATE	chrI	9002769	ApaB I	GCANNNNNTGC	A	TATTCGGCAGAATCACGTGCC	C	TATTCGGCAGCATCACGTGCC	NON_SYNONYMOUS_CODING	syx-7	gbrowse
MODERATE	chrI	9002769	Bbv I	GCAGC	A	GCAGAATCA	C	GCAGCATCA	NON_SYNONYMOUS_CODING	syx-7	gbrowse
MODERATE	chrI	9002769	Fnu4H I	GCNGC	A	GCAGAATCA	C	GCAGCATCA	NON_SYNONYMOUS_CODING	syx-7	gbrowse
MODERATE	chrI	9002769	Hinf I	GANTC	A	GCAGAATCA	C	GCAGCATCA	NON_SYNONYMOUS_CODING	syx-7	gbrowse
MODERATE	chrI	9002769	Mwo I	GCNNNNNNNGC	A	TATTCGGCAGAATCACGTGCC	C	TATTCGGCAGCATCACGTGCC	NON_SYNONYMOUS_CODING	syx-7	gbrowse
MODERATE	chrI	9002769	SfaN I	GCATC	A	GCAGAATCA	C	GCAGCATCA	NON_SYNONYMOUS_CODING	syx-7	gbrowse
MODERATE	chrI	9002769	Tfi I	GAWTC	A	GCAGAATCA	C	GCAGCATCA	NON_SYNONYMOUS_CODING	syx-7	gbrowse
MODERATE	chrI	9002769	Tse I	GCWGC	A	GCAGAATCA	C	GCAGCATCA	NON_SYNONYMOUS_CODING	syx-7	gbrowse
MODERATE	chrI	9005014	Bbv I	GCAGC	G	ATCTGCTGC	A	ATCTACTGC	NON_SYNONYMOUS_CODING	fcp-1	gbrowse
MODERATE	chrI	9005014	Fnu4H I	GCNGC	G	ATCTGCTGC	A	ATCTACTGC	NON_SYNONYMOUS_CODING	fcp-1	gbrowse
MODERATE	chrI	9005014	Tse I	GCWGC	G	ATCTGCTGC	A	ATCTACTGC	NON_SYNONYMOUS_CODING	fcp-1	gbrowse
MODERATE	chrI	9010244	Alu I	AGCT	C	AAGCTGT	A	AAGATGT	NON_SYNONYMOUS_CODING	tag-214	gbrowse
MODERATE	chrI	9010244	CviJ I	RGCY	C	AAGCTGT	A	AAGATGT	NON_SYNONYMOUS_CODING	tag-214	gbrowse
MODERATE	chrI	9010244	Mbo II	GAAGA	C	GAAGCTGTC	A	GAAGATGTC	NON_SYNONYMOUS_CODING	tag-214	gbrowse
MODERATE	chrI	9026457	Xcm I	CCANNNNNNNNNTGG	T	ACGCAACTCTTATGTCAAAGCATTAATGG	C	ACGCAACTCTTATGCCAAAGCATTAATGG	NON_SYNONYMOUS_CODING	C31H5.1	gbrowse
MODERATE	chrI	9065945	Mwo I	GCNNNNNNNGC	A	TGCTATGATTACGAAGTTGTT	G	TGCTATGATTGCGAAGTTGTT	NON_SYNONYMOUS_CODING	rad-54	gbrowse
MODERATE	chrI	9079231	Hin4 I	GABNNNNNVTC	T	TCGACGCTTTTTCTCTTCGAT	C	TCGACGCTTTCTCTCTTCGAT	NON_SYNONYMOUS_CODING	T06D10.2	gbrowse
MODERATE	chrI	9135920	Mbo II	GAAGA	G	TTTTGTTCC	C	TTTTCTTCC	NON_SYNONYMOUS_CODING	ZK858.5	gbrowse
MODERATE	chrI	9140827	Gsu I	CTGGAG	A	GCCCTAGAGTG	G	GCCCTGGAGTG	NON_SYNONYMOUS_CODING	ZK858.6	gbrowse
MODERATE	chrI	9140827	Mva I	CCWGG	A	CCCTAGAGT	G	CCCTGGAGT	NON_SYNONYMOUS_CODING	ZK858.6	gbrowse
MODERATE	chrI	9140827	ScrF I	CCNGG	A	CCCTAGAGT	G	CCCTGGAGT	NON_SYNONYMOUS_CODING	ZK858.6	gbrowse
MODERATE	chrI	9140827	Sec I	CCNNGG	A	GCCCTAGAGTG	G	GCCCTGGAGTG	NON_SYNONYMOUS_CODING	ZK858.6	gbrowse
MODERATE	chrI	9140827	Xsp I	CTAG	A	CCTAGAG	G	CCTGGAG	NON_SYNONYMOUS_CODING	ZK858.6	gbrowse
MODERATE	chrI	9142675	Bbv I	GCAGC	G	ATTTGCAGC	A	ATTTACAGC	NON_SYNONYMOUS_CODING	ZK858.7	gbrowse
MODERATE	chrI	9142675	CviR I	TGCA	G	TTTGCAG	A	TTTACAG	NON_SYNONYMOUS_CODING	ZK858.7	gbrowse
MODERATE	chrI	9142675	Fnu4H I	GCNGC	G	ATTTGCAGC	A	ATTTACAGC	NON_SYNONYMOUS_CODING	ZK858.7	gbrowse
MODERATE	chrI	9142675	Tse I	GCWGC	G	ATTTGCAGC	A	ATTTACAGC	NON_SYNONYMOUS_CODING	ZK858.7	gbrowse
MODERATE	chrI	9156112	Mbo II	GAAGA	A	TAAGAAGAA	G	TAAGGAGAA	NON_SYNONYMOUS_CODING	F25H5.7	gbrowse
MODERATE	chrI	9161424	Mbo II	GAAGA	C	TCTTCGATA	T	TCTTTGATA	NON_SYNONYMOUS_CODING	F25H5.5	gbrowse
MODERATE	chrI	9161424	Taq I	TCGA	C	CTTCGAT	T	CTTTGAT	NON_SYNONYMOUS_CODING	F25H5.5	gbrowse
MODERATE	chrI	9171033	CviJ I	RGCY	G	GGGGTGA	C	GGGCTGA	NON_SYNONYMOUS_CODING	pyk-1	gbrowse
MODERATE	chrI	9171033	Hph I	GGTGA	G	TGGGGTGAT	C	TGGGCTGAT	NON_SYNONYMOUS_CODING	pyk-1	gbrowse
MODERATE	chrI	9225482	BseM II	CTSAG	G	CAGCGTCAG	C	CAGCCTCAG	NON_SYNONYMOUS_CODING	aspm-1	gbrowse
MODERATE	chrI	9225482	CviJ I	RGCY	G	AGCGTCA	C	AGCCTCA	NON_SYNONYMOUS_CODING	aspm-1	gbrowse
MODERATE	chrI	9225482	Dde I	CTNAG	G	CAGCGTCAG	C	CAGCCTCAG	NON_SYNONYMOUS_CODING	aspm-1	gbrowse
MODERATE	chrI	9225482	Hga I	GACGC	G	CAGCGTCAG	C	CAGCCTCAG	NON_SYNONYMOUS_CODING	aspm-1	gbrowse
MODERATE	chrI	9225482	Mnl I	CCTC	G	AGCGTCA	C	AGCCTCA	NON_SYNONYMOUS_CODING	aspm-1	gbrowse
MODERATE	chrI	9252599	Mme I	TCCRAC	T	TCCAATTTTTG	C	TCCAACTTTTG	NON_SYNONYMOUS_CODING	F36H2.5	gbrowse
MODERATE	chrI	9252599	TspE I	AATT	T	CAATTTT	C	CAACTTT	NON_SYNONYMOUS_CODING	F36H2.5	gbrowse
MODERATE	chrI	9273101	BspM I	ACCTGC	T	TACAATCTGCG	C	TACAACCTGCG	NON_SYNONYMOUS_CODING	F14B4.2	gbrowse
MODERATE	chrI	9284107	Bcc I	CCATC	C	CCATCCATT	T	CCATTCATT	NON_SYNONYMOUS_CODING	F14B4.3	gbrowse
MODERATE	chrI	9284107	Fok I	GGATG	C	CCATCCATT	T	CCATTCATT	NON_SYNONYMOUS_CODING	F14B4.3	gbrowse
MODERATE	chrI	9285550	Mbo II	GAAGA	C	AATTCCTTC	T	AATTTCTTC	NON_SYNONYMOUS_CODING	F14B4.3	gbrowse
MODERATE	chrI	9286385	Aci I	CCGC	C	CCGCTAT	G	CCGGTAT	NON_SYNONYMOUS_CODING	F14B4.3	gbrowse
MODERATE	chrI	9286385	Bae I	ACNNNNGTAYC	C	ACTTACTCCGCTATCTAGCGT	G	ACTTACTCCGGTATCTAGCGT	NON_SYNONYMOUS_CODING	F14B4.3	gbrowse
MODERATE	chrI	9286385	Bet I	WCCGGW	C	CTCCGCTATCT	G	CTCCGGTATCT	NON_SYNONYMOUS_CODING	F14B4.3	gbrowse
MODERATE	chrI	9286385	Hap II	CCGG	C	CCGCTAT	G	CCGGTAT	NON_SYNONYMOUS_CODING	F14B4.3	gbrowse
MODERATE	chrI	9286385	Msp I	CCGG	C	CCGCTAT	G	CCGGTAT	NON_SYNONYMOUS_CODING	F14B4.3	gbrowse
MODERATE	chrI	9311007	TspE I	AATT	A	ACAATTT	T	ACATTTT	NON_SYNONYMOUS_CODING	uev-3	gbrowse
MODERATE	chrI	9311404	PshB I	ATTAAT	C	ATTAACGGACA	T	ATTAATGGACA	NON_SYNONYMOUS_CODING	uev-3	gbrowse
MODERATE	chrI	9327940	Afa I	GTAC	A	AGTACTA	T	AGTTCTA	NON_SYNONYMOUS_CODING	C12C8.2	gbrowse
MODERATE	chrI	9327940	Sca I	AGTACT	A	TCAGTACTATT	T	TCAGTTCTATT	NON_SYNONYMOUS_CODING	C12C8.2	gbrowse
MODERATE	chrI	9327940	Tat I	WGTACW	A	TCAGTACTATT	T	TCAGTTCTATT	NON_SYNONYMOUS_CODING	C12C8.2	gbrowse
MODERATE	chrI	9353595	Nla III	CATG	G	CATGCGA	T	CATTCGA	NON_SYNONYMOUS_CODING	M04C9.3	gbrowse
MODERATE	chrI	9353595	Taq I	TCGA	G	CATGCGA	T	CATTCGA	NON_SYNONYMOUS_CODING	M04C9.3	gbrowse
MODERATE	chrI	9356696	Afa I	GTAC	G	GTAGAAC	C	GTACAAC	NON_SYNONYMOUS_CODING	M04C9.4	gbrowse
MODERATE	chrI	9356696	Tat I	WGTACW	G	TAGTAGAACGA	C	TAGTACAACGA	NON_SYNONYMOUS_CODING	M04C9.4	gbrowse
MODERATE	chrI	9364951	BseM II	CTSAG	G	CATTGTCAG	C	CATTCTCAG	NON_SYNONYMOUS_CODING	ppfr-1	gbrowse
MODERATE	chrI	9364951	Dde I	CTNAG	G	CATTGTCAG	C	CATTCTCAG	NON_SYNONYMOUS_CODING	ppfr-1	gbrowse
MODERATE	chrI	9412586	Ban II	GRGCYC	A	TTGATAAGCTC	G	TTGATGAGCTC	NON_SYNONYMOUS_CODING	C17E4.2	gbrowse
MODERATE	chrI	9412586	Bsp1286 I	GDGCHC	A	TTGATAAGCTC	G	TTGATGAGCTC	NON_SYNONYMOUS_CODING	C17E4.2	gbrowse
MODERATE	chrI	9412586	HgiA I	GWGCWC	A	TTGATAAGCTC	G	TTGATGAGCTC	NON_SYNONYMOUS_CODING	C17E4.2	gbrowse
MODERATE	chrI	9412586	Sac I	GAGCTC	A	TTGATAAGCTC	G	TTGATGAGCTC	NON_SYNONYMOUS_CODING	C17E4.2	gbrowse
MODERATE	chrI	9436942	Mbo II	GAAGA	G	TGAAGAAGA	A	TGAAAAAGA	NON_SYNONYMOUS_CODING	C17E4.10	gbrowse
MODERATE	chrI	9481755	TspR I	CAGTG	A	CAGTATGAA	G	CAGTGTGAA	NON_SYNONYMOUS_CODING	F30A10.12	gbrowse
MODERATE	chrI	9481931	Bcef I	ACGGC	C	TTCACCGGC	A	TTCAACGGC	NON_SYNONYMOUS_CODING	F30A10.12	gbrowse
MODERATE	chrI	9481931	BsiY I	CCNNNNNNNGG	C	AACAATTTCACCGGCACCAGG	A	AACAATTTCAACGGCACCAGG	NON_SYNONYMOUS_CODING	F30A10.12	gbrowse
MODERATE	chrI	9481931	Cfr10 I	RCCGGY	C	TTTCACCGGCA	A	TTTCAACGGCA	NON_SYNONYMOUS_CODING	F30A10.12	gbrowse
MODERATE	chrI	9481931	Hap II	CCGG	C	TCACCGG	A	TCAACGG	NON_SYNONYMOUS_CODING	F30A10.12	gbrowse
MODERATE	chrI	9481931	Hph I	GGTGA	C	TTCACCGGC	A	TTCAACGGC	NON_SYNONYMOUS_CODING	F30A10.12	gbrowse
MODERATE	chrI	9481931	Msp I	CCGG	C	TCACCGG	A	TCAACGG	NON_SYNONYMOUS_CODING	F30A10.12	gbrowse
MODERATE	chrI	9485807	Taq I	TCGA	G	ATCGAAA	A	ATCAAAA	NON_SYNONYMOUS_CODING	F30A10.4	gbrowse
MODERATE	chrI	9513945	BstX I	CCANNNNNNTGG	T	TTCCAATGTTTTGGATGTGGCTA	C	TTCCAATGTTTCGGATGTGGCTA	NON_SYNONYMOUS_CODING	klp-16	gbrowse
MODERATE	chrI	9518670	Afa I	GTAC	G	GGGGACG	T	GGGTACG	NON_SYNONYMOUS_CODING	C41G7.3	gbrowse
MODERATE	chrI	9518670	Fin I	GGGAC	G	AGGGGACGG	T	AGGGTACGG	NON_SYNONYMOUS_CODING	C41G7.3	gbrowse
MODERATE	chrI	9526862	Hph I	GGTGA	T	GTCATCTTT	C	GTCACCTTT	NON_SYNONYMOUS_CODING	C41G7.6	gbrowse
MODERATE	chrI	9526862	Mae III	GTNAC	T	GTCATCTTT	C	GTCACCTTT	NON_SYNONYMOUS_CODING	C41G7.6	gbrowse
MODERATE	chrI	9526862	Tsp45 I	GTSAC	T	GTCATCTTT	C	GTCACCTTT	NON_SYNONYMOUS_CODING	C41G7.6	gbrowse
MODERATE	chrI	9526900	Ksp632 I	CTCTTC	G	TTCTCGTCATC	T	TTCTCTTCATC	NON_SYNONYMOUS_CODING	C41G7.6	gbrowse
MODERATE	chrI	9526900	Mbo II	GAAGA	G	TCTCGTCAT	T	TCTCTTCAT	NON_SYNONYMOUS_CODING	C41G7.6	gbrowse
MODERATE	chrI	9574173	Msl I	CAYNNNNRTG	T	CCACAAAGATGTGCGAATA	A	CCACAAAGAAGTGCGAATA	NON_SYNONYMOUS_CODING	rig-5	gbrowse
MODERATE	chrI	9575431	Bbv I	GCAGC	A	AGCAACACC	G	AGCAGCACC	NON_SYNONYMOUS_CODING	C36F7.5	gbrowse
MODERATE	chrI	9575431	Bsb I	CAACAC	A	GAGCAACACCA	G	GAGCAGCACCA	NON_SYNONYMOUS_CODING	C36F7.5	gbrowse
MODERATE	chrI	9575431	Fnu4H I	GCNGC	A	AGCAACACC	G	AGCAGCACC	NON_SYNONYMOUS_CODING	C36F7.5	gbrowse
MODERATE	chrI	9575431	Mwo I	GCNNNNNNNGC	A	AGCTGGAGCAACACCATCCTT	G	AGCTGGAGCAGCACCATCCTT	NON_SYNONYMOUS_CODING	C36F7.5	gbrowse
MODERATE	chrI	9575431	Tse I	GCWGC	A	AGCAACACC	G	AGCAGCACC	NON_SYNONYMOUS_CODING	C36F7.5	gbrowse
MODERATE	chrI	9582810	Mse I	TTAA	G	TTAGAAT	A	TTAAAAT	NON_SYNONYMOUS_CODING	K07A1.1	gbrowse
MODERATE	chrI	9583237	BsiY I	CCNNNNNNNGG	A	ACCAAACCAAAGTATCCAACT	G	ACCAAACCAAGGTATCCAACT	NON_SYNONYMOUS_CODING	K07A1.1	gbrowse
MODERATE	chrI	9583237	EcoT14 I	CCWWGG	A	ACCAAAGTATC	G	ACCAAGGTATC	NON_SYNONYMOUS_CODING	K07A1.1	gbrowse
MODERATE	chrI	9583237	Sec I	CCNNGG	A	ACCAAAGTATC	G	ACCAAGGTATC	NON_SYNONYMOUS_CODING	K07A1.1	gbrowse
MODERATE	chrI	9587121	TspE I	AATT	A	ACAATTT	C	ACCCTTT	NON_SYNONYMOUS_CODING	dut-1	gbrowse
MODERATE	chrI	9595724	Apo I	RAATTY	C	TGAAACTTTGA	A	TGAAAATTTGA	NON_SYNONYMOUS_CODING	cri-1	gbrowse
MODERATE	chrI	9595724	TspE I	AATT	C	AAACTTT	A	AAAATTT	NON_SYNONYMOUS_CODING	cri-1	gbrowse
MODERATE	chrI	9608739	BsmA I	GTCTC	T	TTGTTTCGG	C	TTGTCTCGG	NON_SYNONYMOUS_CODING	aqp-9	gbrowse
MODERATE	chrI	9609917	Apo I	RAATTY	-ATG	ATGAATTCGG	*	ATGAAATGTTCGG	CODON_CHANGE_PLUS_CODON_DELETION	ile-1	gbrowse
MODERATE	chrI	9609917	EcoR I	GAATTC	-ATG	ATGAATTCGG	*	ATGAAATGTTCGG	CODON_CHANGE_PLUS_CODON_DELETION	ile-1	gbrowse
MODERATE	chrI	9609917	TspE I	AATT	-ATG	GAATTC	*	GAAATGTTC	CODON_CHANGE_PLUS_CODON_DELETION	ile-1	gbrowse
MODERATE	chrI	9620766	Hha I	GCGC	T	GCGTAAA	C	GCGCAAA	NON_SYNONYMOUS_CODING	nra-2	gbrowse
MODERATE	chrI	9623573	BsaX I	ACNNNNNCTCC	A	CTATACTGGAAACTTTGTTGA	G	CTATACTGGAGACTTTGTTGA	NON_SYNONYMOUS_CODING	T05F1.2	gbrowse
MODERATE	chrI	9623573	BsmA I	GTCTC	A	TGGAAACTT	G	TGGAGACTT	NON_SYNONYMOUS_CODING	T05F1.2	gbrowse
MODERATE	chrI	9623573	Gsu I	CTGGAG	A	CTGGAAACTTT	G	CTGGAGACTTT	NON_SYNONYMOUS_CODING	T05F1.2	gbrowse
MODERATE	chrI	9626483	Aci I	CCGC	C	CCGCCAC	T	CCGTCAC	NON_SYNONYMOUS_CODING	hsr-9	gbrowse
MODERATE	chrI	9626483	Drd I	GACNNNNNNGTC	C	CGACTCCACCGCCACACAGACAA	T	CGACTCCACCGTCACACAGACAA	NON_SYNONYMOUS_CODING	hsr-9	gbrowse
[truncated: 30,776 more rows]
